# Supplementary material for: Construction of a Global Pain Systems Network Highlights Phospholipid Signaling as a Regulator of Heat Nociception
Source: PLoS Genet. 2012 Dec 6;8(12):e1003071. doi: 10.1371/journal.pgen.1003071 (PMC3516557; doi:10.1371/journal.pgen.1003071)
Supplement: Table S1 — Predicted mammalian orthologs for Drosophila pain genes and binding partners. To identify orthologs between Drosophila and mouse or Drosophila and human, we used pre-computed orthology predictions obtained from Compara r49, Homologene (03/08), Inparanoid v6.1, Orthomcl v2 [39]. Both One-to-one and many to many mappings were observed between the Drosophila and the mammalian genes. (XLS) [file pgen.1003071.s006.xls]

## Sheet: homology
Table S1. Predicted Mammalian orthologs for Drosophila pain genes
CG id	Gene symbol	Pain/Lethal/BP	id mapped to Flybase 200804	200804_fbgn	gene symbol	shortinfo	Predicted orthologs in Homo sapiens based on Inparanoid6.1 seed-ortholog/identical seed-inparalog assignments (I), or Compara49 1to1 ortholog assignment (COMP), or Homologene cluster with one representative per wanted species (HOM_clusterid), or Orthomcl cluster with one representative per wanted species (OMCL_clusterid)	Other predicted orthologs in Homo sapiens based on Inparanoid6.1 (I), or Compara49 (COMP), or Homologene cluster (HOM_clusterid), or Orthomcl cluster (OMCL_clusterid)	Predicted orthologs in Mus musculus based on Inparanoid6.1 seed-ortholog/identical seed-inparalog assignments (I), or Compara49 1to1 ortholog assignment (COMP), or Homologene cluster with one representative per wanted species (HOM_clusterid), or Orthomcl cluster with one representative per wanted species (OMCL_clusterid)	Other predicted orthologs in Mus musculus based on Inparanoid6.1 (I), or Compara49 (COMP), or Homologene cluster (HOM_clusterid), or Orthomcl cluster (OMCL_clusterid)	-
CG10033	for	Pain	CG10033	FBgn0000721	for	for for foraging IPR000719: Protein kinase, core, IPR014710: RmlC-like jelly roll fold, IPR000961: Protein kinase, C-terminal, IPR011009: Protein kinase-like, IPR000595: Cyclic nucleotide-binding, IPR002290: Serine/threonine protein kinase, IPR002373: cAMP/cGMP-dependent protein kinase, IPR002374: cGMP-dependent protein kinase, core, IPR008271: Serine/threonine protein kinase, active site anon-WO…	ENSG00000185532 PRKG1 cGMP-dependent protein kinase 1, beta isozyme (I,COMP)	ENSG00000185532 PRKG1 cGMP-dependent protein kinase 1, beta isozyme (OMCL_OG2_71230); ENSG00000138669 PRKG2 cGMP-dependent protein kinase 2 (OMCL_OG2_71230)	ENSMUSG00000052920 Prkg1 cGMP-dependent protein kinase 1, alpha isozyme (COMP) ; MGI:108174 Prkg1 protein kinase, cGMP-dependent, type I (I)	ENSMUSG00000052920 Prkg1 cGMP-dependent protein kinase 1, alpha isozyme (OMCL_OG2_71230); ENSMUSG00000029334 Prkg2 cGMP-dependent protein kinase 2 (OMCL_OG2_71230)	-
CG10095	dpr15	Pain	CG10095	FBgn0037993	dpr15	dpr15 dpr15 dpr15 IPR007110: Immunoglobulin-like, IPR013106: Immunoglobulin V-set, IPR003599: Immunoglobulin subtype, IPR013783: Immunoglobulin-like fold, IPR003598: Immunoglobulin subtype 2 dpr15,Dpr-15,CT28423,CG10095	-				-
CG10096	CG10096	Pain	CG10096	FBgn0038032	CG10096	CG10096 CG10096 CG10096 IPR016040: NAD(P)-binding, IPR004262: Male sterility, IPR013120: Male sterility, NAD-binding CG10096,anon-WO0140519.58,CG32919	-	ENSG00000064763 MLSTD1 Fatty acyl-CoA reductase 2 (COMP); ENSG00000197601 MLSTD2 Fatty acyl-CoA reductase 1 (COMP)	-	ENSMUSG00000030759 Mlstd2 Fatty acyl-CoA reductase 1 (COMP); ENSMUSG00000030303 Mlstd1 Fatty acyl-CoA reductase 2 (COMP)	-
CG10098	CG10098	Pain	CG10098	FBgn0037472	CG10098	CG10098 CG10098 CG10098 CG10098	ENSG00000144306 SCRN3 Secernin-3 (I,OMCL_OG2_82658) ; 9805 SCRN1 (HOMG_8853)	ENSG00000144306 SCRN3 Secernin-3 (COMP); ENSG00000141295 SCRN2 Secernin-2 (COMP,I); ENSG00000136193 SCRN1 Secernin-1 (COMP,I)	ENSMUSG00000008226 Scrn3 Secernin-3 (OMCL_OG2_82658) ; MGI:1921866 Scrn3 secernin 3 (I) ; 69938 Scrn1 (HOMG_8853)	ENSMUSG00000008226 Scrn3 Secernin-3 (COMP); ENSMUSG00000019124 Scrn1 Secernin-1 (COMP); MGI:1343092 Scrn2 secernin 2 (I); ENSMUSG00000020877 Scrn2 Secernin-2 (COMP); MGI:1917188 Scrn1 secernin 1 (I)	-
CG10142	Ance-5	Pain	CG10142	FBgn0035076	Ance-5	Ance-5 Ance-5 Ance-5 IPR001548: Peptidase M2, peptidyl-dipeptidase A, IPR001992: Type II secretion system CG10142,Ance-5	-				-
CG10153	CG10153	Pain	CG10153	FBgn0033962	CG10153	CG10153 CG10153 CG10153 IPR007194: Transport protein particle (TRAPP) component, Bet3, IPR016696: TRAPP I complex, Trs31 CG10153	ENSG00000181029 TRAPPC5 Trafficking protein particle complex subunit 5 (I,COMP,OMCL_OG2_72397) ; 126003 TRAPPC5 (HOMG_5754)	-	ENSMUSG00000040236 Trappc5 Trafficking protein particle complex subunit 5 (COMP,OMCL_OG2_72397) ; MGI:1913932 Trappc5 trafficking protein particle complex 5 (I) ; 66682 Trappc5 (HOMG_5754)	-	-
CG10158	CG10158	Pain	CG10158	FBgn0031871	CG10158	CG10158 CG10158 CG10158 IPR008555: Protein of unknown function DUF837 CG10158	ENSG00000111790 FGFR1OP2 FGFR1 oncogene partner 2 (OMCL_OG2_79835,I) ; 26127 FGFR1OP2 (HOMG_9222)	ENSG00000111790 FGFR1OP2 FGFR1 oncogene partner 2 (COMP); ENSG00000052723 NP_0793492 suppressor of IKK epsilon isoform 1 (COMP,I)	ENSMUSG00000040242 Fgfr1op2 FGFR1 oncogene partner 2 homolog (OMCL_OG2_79835) ; MGI:1914779 Fgfr1op2 FGFR1 oncogene partner 2 (I) ; 67529 Fgfr1op2 (HOMG_9222)	ENSMUSG00000040242 Fgfr1op2 FGFR1 oncogene partner 2 homolog (COMP); MGI:1913891 5730470L24Rik RIKEN cDNA 5730470L24 gene (I); ENSMUSG00000027854 5730470L24Rik Suppressor of IKK-epsilon protein A (COMP)	-
CG10186	CG10186	Pain	CG10186	FBgn0032797	CG10186	CG10186 CG10186 CG10186 IPR007110: Immunoglobulin-like, IPR000436: Sushi/SCR/CCP, IPR016060: Complement control module, IPR002345: Lipocalin, IPR000923: Blue (type 1) copper domain, IPR008197: Whey acidic protein, 4-disulphide core CG10186,CT28647,anon-EST:Posey189			MGI:88489 Cr2 complement receptor 2 (I)	-	-
CG10200	CG10200	Pain	CG10200	FBgn0033968	CG10200	CG10200 CG10200 CG10200 CG10200	-				-
CG10228	Pcf11	Pain	CG10228	FBgn0022063	Pcf11	Pcf11 Pcf11 Pcf11 IPR008942: ENTH/VHS, IPR006569: Regulation of nuclear pre-mRNA protein CG10228,anon-WO0118547.146,lethal (2) k08015,l(2)k08015,Pcf11,dPcf11	ENSG00000165494 PCF11 Pre-mRNA cleavage complex 2 protein Pcf11 (OMCL_OG2_73135,I)	-	MGI:1919579 Pcf11 cleavage and polyadenylation factor subunit homolog (S. cerevisiae) (I) ; ENSMUSG00000041328 Pcf11 pre-mRNA cleavage complex II protein Pcf11 (OMCL_OG2_73135)	-	-
CG1031	alpha-Est1	Pain	CG1031	FBgn0015568	alpha-Est1	alpha-Est1 alpha-Est1 Î±-Esterase-1 IPR002018: Carboxylesterase, type B alpha-Est1,A,CG1031,aE1,alphaE1,fragment A,alpha-Esterase-1	-				-
CG10315	eIF2B-delta	Pain	CG10315	FBgn0034858	eIF2B-delta	eIF2B-delta eIF2B-delta eIF2B-Î´ IPR000649: Initiation factor 2B related CG10315,eIF2B-delta,eIF2Bdelta	ENSG00000115211 EIF2B4 Translation initiation factor eIF-2B subunit delta (I,COMP,OMCL_OG2_71990) ; 8890 EIF2B4 (HOMG_5976)	-	ENSMUSG00000029145 Eif2b4 Translation initiation factor eIF-2B subunit delta (COMP,OMCL_OG2_71990) ; MGI:95300 Eif2b4 eukaryotic translation initiation factor 2B, subunit 4 delta (I) ; 13667 Eif2b4 (HOMG_5976)	-	-
CG10332	CG10332	Pain	CG10332	FBgn0034881	CG10332	CG10332 CG10332 CG10332 CG10332,anon-WO0153538.58,BcDNA:AT19986,anon-WO0153538.56,anon-WO0153538.57,CG10332-ORFA	-				-
CG10481	CG10481	Pain	CG10481	FBgn0032827	CG10481	CG10481 CG10481 CG10481 IPR004342: EXS, C-terminal, IPR004331: SPX, N-terminal CG10481	-				-
CG10540	cpa	Pain	CG10540	FBgn0034577	cpa	cpa cpa capping protein alpha IPR002189: F-actin capping protein, alpha subunit Cpa,miro,dMiro1,capping protein alpha,cpa,CG10540,scrd,Capping protein alpha	ENSG00000116489 CAPZA1 F-actin capping protein subunit alpha-1 (I) ; 829 CAPZA1 (HOMG_24376)	ENSG00000198898 CAPZA2 F-actin capping protein subunit alpha-2 (OMCL_OG2_72873,COMP,I); ENSG00000116489 CAPZA1 F-actin capping protein subunit alpha-1 (OMCL_OG2_72873,COMP); ENSG00000177938 CAPZA3 F-actin capping protein subunit alpha-3 (COMP)	MGI:106227 Capza1 capping protein (actin filament) muscle Z-line, alpha 1 (I)	ENSMUSG00000015733 Capza2 F-actin-capping protein subunit alpha-2 (OMCL_OG2_72873,COMP); 12340 Capza1 (HOMG_24376); MGI:1913997 4933400A11Rik RIKEN cDNA 4933400A11 gene (I); ENSMUSG00000070372 Capza1 F-actin-capping protein subunit alpha-1 (COMP); ENSMUSG00000074348 (OMCL_OG2_72873); 100041985 LOC100041985 (HOMG_24376); MGI:106222 Capza2 capping protein (actin filament) muscle Z-line, alpha 2 (I)…	-
CG10550	CG10550	Pain	CG10550	FBgn0039321	CG10550	CG10550 CG10550 CG10550 IPR015897: CHK kinase-like, IPR011009: Protein kinase-like, IPR004119: Protein of unknown function DUF227 CG10550	-				-
CG1058	rpk	Pain	CG1058	FBgn0022981	rpk	rpk rpk ripped pocket IPR001873: Na+ channel, amiloride-sensitive CG1058,GNaC1,gonad-specific amiloride-sensitive sodium channel 1,ripped pocket,rpk,dGNaC1,RPK	-	ENSG00000110881 ACCN2 amiloride-sensitive cation channel 2, neuronal isoform a (I); ENSG00000108684 ACCN1 Amiloride-sensitive cation channel 1, neuronal (I)	-	MGI:1100867 Accn1 amiloride-sensitive cation channel 1, neuronal (degenerin) (I); MGI:1929259 Accn5 amiloride-sensitive cation channel 5, intestinal (I); MGI:101782 Scnn1a sodium channel, nonvoltage-gated 1 alpha (I); MGI:2159339 Accn3 amiloride-sensitive cation channel 3 (I); MGI:1194915 Accn2 amiloride-sensitive cation channel 2, neuronal (I)	-
CG10583	Sse	Pain	CG10583	FBgn0035627	Sse	Sse Sse Separase IPR005314: Peptidase C50, separase sse,l(3)SG14,Separase,l(3)13m-281,CG10583,separase,Sse,lethal(3)SG14,SSE	ENSG00000135476 ESPL1 Separin (COMP,OMCL_OG2_72966)	-	ENSMUSG00000058290 Espl1 Separin (COMP,OMCL_OG2_72966)	-	-
CG10603	mRpL13	Pain	CG10603	FBgn0032720	mRpL13	mRpL13 mRpL13 mitochondrial ribosomal protein L13 IPR005822: Ribosomal protein L13, IPR005823: Ribosomal protein L13, bacterial-type mRpL13,mitochondrial ribosomal protein L13,CG10603,anon-fast-evolving-3C4,L13,anon-EST:fe3C4	ENSG00000172172 MRPL13 39S ribosomal protein L13, mitochondrial (OMCL_OG2_71096,I,COMP) ; 28998 MRPL13 (HOMG_90894)	-	ENSMUSG00000022370 Mrpl13 39S ribosomal protein L13, mitochondrial (OMCL_OG2_71096,COMP) ; MGI:2137218 Mrpl13 mitochondrial ribosomal protein L13 (I) ; 68537 Mrpl13 (HOMG_90894)	-	-
CG10612	Or83a	Pain	CG10612	FBgn0037322	Or83a	Or83a Or83a Odorant receptor 83a IPR002114: Phosphotransferase system, HPr serine phosphorylation site, IPR004117: Olfactory receptor, Drosophila 83A.1,83a,DOR44,Odorant receptor 83a,Or83a,CG10612	-				-
CG10641	CG10641	Pain	CG10641	FBgn0032731	CG10641	CG10641 CG10641 CG10641 IPR011992: EF-Hand type, IPR002048: Calcium-binding EF-hand CG10641	ENSG00000115468 EFHD1 EF-hand domain-containing protein 1 (I) ; 80303 EFHD1 (HOMG_41618)	ENSG00000115468 EFHD1 EF-hand domain-containing protein 1 (OMCL_OG2_76576,COMP); ENSG00000142634 EFHD2 EF-hand domain-containing protein 2 (OMCL_OG2_76576,COMP,I)	MGI:106504 Efhd2 EF hand domain containing 2 (I) ; 98363 Efhd1 (HOMG_41618)	ENSMUSG00000040659 Efhd2 EF-hand domain-containing protein 2 (OMCL_OG2_76576,COMP); ENSMUSG00000026255 Efhd1 EF-hand domain-containing protein 1 (OMCL_OG2_76576,COMP); MGI:1921607 Efhd1 EF hand domain containing 1 (I)	-
CG10667	Orc1	Pain	CG10667	FBgn0022772	Orc1	Orc1 Orc1 Origin recognition complex subunit 1 IPR003959: AAA ATPase, core, IPR003593: AAA+ ATPase, core, IPR015163: CDC6, C terminal, IPR001025: Bromo adjacent region rDmORC,orc1,CG10667,DmOrc1p,ORC,Orc1,ORC1,dORC1,Origin recognition complex subunit 1,DmORC1	ENSG00000085840 ORC1L Origin recognition complex subunit 1 (OMCL_OG2_72116,I,COMP) ; 4998 ORC1L (HOMG_31221)	-	ENSMUSG00000028587 Orc1l Origin recognition complex subunit 1 (OMCL_OG2_72116,COMP) ; 18392 Orc1l (HOMG_31221) ; MGI:1328337 Orc1l origin recognition complex, subunit 1-like (S.cereviaiae) (I)	-	-
CG10689	l(2)37Cb	Pain	CG10689	FBgn0086444	l(2)37Cb	l(2)37Cb l(2)37Cb lethal (2) 37Cb IPR002464: DNA/RNA helicase, ATP-dependent, DEAH-box type, conserved site, IPR014001: DEAD-like helicase, N-terminal, IPR001650: DNA/RNA helicase, C-terminal, IPR014021: Helicase, superfamily 1 and 2, ATP-binding, IPR011709: Region of unknown function DUF1605, IPR007502: Helicase-associated region l(2)E104,lethal (2) 37Cb,cg10689,Cb,l(2)37Cb,CG10689	ENSG00000204560 DHX16 Putative pre-mRNA-splicing factor ATP-dependent RNA helicase DHX16 (I,COMP) ; ENSG00000206397 DHX16 Putative pre-mRNA-splicing factor ATP-dependent RNA helicase DHX16 (I) ; 8449 DHX16 (HOMG_2658)	ENSG00000204560 DHX16 Putative pre-mRNA-splicing factor ATP-dependent RNA helicase DHX16 (OMCL_OG2_70665); ENSG00000206486 Q5JP46_HUMAN DEAD/H box polypeptide 16 (I,OMCL_OG2_70665); ENSG00000206397 DHX16 Putative pre-mRNA-splicing factor ATP-dependent RNA helicase DHX16 (OMCL_OG2_70665); ENSG00000067596 DHX8 ATP-dependent RNA helicase DHX8 (OMCL_OG2_70665); ENSG00000140829 DHX38 Pre-mRNA-splicing…	ENSMUSG00000024422 Dhx16 DEAH box polypeptide 16 (COMP) ; MGI:1916442 Dhx16 DEAH (Asp-Glu-Ala-His) box polypeptide 16 (I) ; 69192 Dhx16 (HOMG_2658)	ENSMUSG00000024422 Dhx16 DEAH box polypeptide 16 (OMCL_OG2_70665); ENSMUSG00000034931 Dhx8 DEAH box polypeptide 8 (OMCL_OG2_70665); ENSMUSG00000029169 Dhx15 Putative pre-mRNA-splicing factor ATP-dependent RNA helicase DHX15 (OMCL_OG2_70665); ENSMUSG00000037993 Dhx38 DEAH box polypeptide 38 (OMCL_OG2_70665)	-
CG10691	l(2)37Cc	Pain	CG10691	FBgn0002031	l(2)37Cc	l(2)37Cc l(2)37Cc lethal (2) 37Cc IPR000163: Prohibitin, IPR001107: Band 7 protein Cc,l(2)37Cc,transcription unit No. 4,lethal (2) 37Cc,fs(2)HH32,CG10691,l(2)Cc	ENSG00000167085 PHB Prohibitin (OMCL_OG2_72138,I,COMP) ; 5245 PHB (HOMG_1980)	-	ENSMUSG00000038845 1700071K01Rik Prohibitin (OMCL_OG2_72138) ; 18673 Phb (HOMG_1980) ; MGI:3648907 EG665511 predicted gene, EG665511 (I) ; MGI:97572 Phb prohibitin (I)	ENSMUSG00000038845 1700071K01Rik Prohibitin (COMP); ENSMUSG00000067547 Phb Adult male stomach cDNA, RIKEN full-length enriched library, clone:2210416H05 product:prohibitin, full insert sequence (COMP); MGI:3588264 1700071K01Rik RIKEN cDNA 1700071K01 gene (I)	-
CG10711	CG10711	Pain	CG10711	FBgn0086785	Vps36	Vps36 Vps36 Vps36 IPR007261: Vacuolar protein sorting 36 CG10711,lethal (3) L5212,Vps36,vps36,l(3)L5212	ENSG00000136100 VPS36 Vacuolar protein sorting-associated protein 36 (OMCL_OG2_73546,I,COMP) ; 51028 VPS36 (HOMG_9374)	-	ENSMUSG00000031479 Vps36 Vacuolar protein-sorting-associated protein 36 (OMCL_OG2_73546,COMP) ; MGI:1917410 Vps36 vacuolar protein sorting 36 (yeast) (I) ; 70160 Vps36 (HOMG_9374)	-	-
CG10728	vls	Pain	CG10728	FBgn0003978	vls	vls vls valois IPR011046: WD40 repeat-like, IPR001680: WD40 repeat, IPR015943: WD40/YVTN repeat-like 38B.5,CG10728,CG107278,vls,val,Valois,valois	ENSG00000116455 WDR77 Methylosome protein 50 (OMCL_OG2_81397,I,COMP)	-	ENSMUSG00000000561 Wdr77 Methylosome protein 50 (OMCL_OG2_81397,COMP)	-	-
CG10746	fok	Pain	CG10746	FBgn0020303	fok	fok fok fledgling of Klp38B l(2)k07614,fledgling of Klp38B,CG10746,38B.11,fok,unnamed,Fok	-				-
CG10754	CG10754	Pain	CG10754	FBgn0036314	CG10754	CG10754 CG10754 CG10754 IPR015880: Zinc finger, C2H2-like, IPR003604: Zinc finger, U1-type, IPR000690: Zinc finger, C2H2-type matrin CG10754	ENSG00000104897 SF3A2 Splicing factor 3A subunit 2 (OMCL_OG2_72255,I,COMP) ; 8175 SF3A2 (HOMG_5184)	-	ENSMUSG00000020211 Sf3a2 Splicing factor 3A subunit 2 (OMCL_OG2_72255,COMP) ; 20222 Sf3a2 (HOMG_5184) ; MGI:104912 Sf3a2 splicing factor 3a, subunit 2 (I)	-	-
CG10800	Rca1	Pain	CG10800	FBgn0017551	Rca1	Rca1 Rca1 Regulator of cyclin A1 Suppressor of rux 2A,P3300,S(rux)2A,Regulator of cyclin A1,Rca1,rca1,152549_at,l(2)03300,CG10800,regulator of cyclin A	-				-
CG10823	SIFR	Pain	CG10823	FBgn0038880	SIFR	SIFR SIFR SIFamide receptor IPR000611: Neuropeptide Y receptor, IPR000276: GPCR, rhodopsin-like anon-WO0170980.44,CG10823,SIFR,DrmSIFR,SIFamide receptor,anon-WO0170980.43	ENSG00000056291 NPFFR2 Neuropeptide FF receptor 2 (I,OMCL_OG2_77082) ; 10886 NPFFR2 (HOMG_56982)	ENSG00000148734 NPFFR1 Neuropeptide FF receptor 1 (I)	104443 Npffr2 (HOMG_56982) ; MGI:1860130 Npffr2 neuropeptide FF receptor 2 (I) ; ENSMUSG00000035528 Npffr2 Neuropeptide FF receptor 2 (OMCL_OG2_77082)	-	-
CG1086	Glut1	Pain	CG1086	FBgn0025593	Glut1	Glut1 Glut1 Glucose transporter 1 IPR016196: MFS general substrate transporter, IPR000803: Facilitated glucose transporter, IPR007114: Major facilitator superfamily, IPR005828: General substrate transporter, IPR005829: Sugar transporter, conserved site, IPR003663: Sugar transporter Dmglut1,glut1,Glucose transporter 1,glucose transporter 1,Glut1,CG1086,GLU	ENSG00000117394 SLC2A1 Solute carrier family 2, facilitated glucose transporter member 1 (I) ; 6513 SLC2A1 (HOMG_68520)	ENSG00000181856 SLC2A4 Solute carrier family 2, facilitated glucose transporter member 4 (OMCL_OG2_71092,COMP,I); ENSG00000173262 SLC2A14 Solute carrier family 2, facilitated glucose transporter member 14 (OMCL_OG2_71092,COMP,I); ENSG00000117394 SLC2A1 Solute carrier family 2, facilitated glucose transporter member 1 (OMCL_OG2_71092,COMP); ENSG00000059804 GTR3_HUMAN Solute carrier family 2, facil…	MGI:95757 Slc2a3 solute carrier family 2 (facilitated glucose transporter), member 3 (I) ; 20525 Slc2a1 (HOMG_68520)	ENSMUSG00000003153 Slc2a3 Solute carrier family 2, facilitated glucose transporter member 3 (OMCL_OG2_71092,COMP); ENSMUSG00000018566 Slc2a4 Solute carrier family 2, facilitated glucose transporter member 4 (OMCL_OG2_71092,COMP); ENSMUSG00000028645 Slc2a1 Solute carrier family 2, facilitated glucose transporter member 1 (OMCL_OG2_71092,COMP); MGI:95755 Slc2a1 solute carrier family 2 (facilitated …	-
CG10872	CG10872	Pain	-
CG10882	CG10882	Pain	CG10882	FBgn0031408	CG10882	CG10882 CG10882 CG10882 IPR007123: Gelsolin region, IPR012990: Sec23/Sec24 beta-sandwich, IPR000276: GPCR, rhodopsin-like, IPR006900: Sec23/Sec24 helical region, IPR006896: Sec23/Sec24 trunk region, IPR000183: Orn/DAP/Arg decarboxylase 2, IPR006031: XYPPX repeat, IPR006895: Zinc finger, Sec23/Sec24-type CG10882,BcDNA:LP05220	ENSG00000176986 SEC24C Protein transport protein Sec24C (I) ; 9632 SEC24C (HOMG_3615)	ENSG00000150961 SEC24D Protein transport protein Sec24D (COMP,I,OMCL_OG2_72998); ENSG00000176986 SEC24C Protein transport protein Sec24C (COMP,OMCL_OG2_72998)	MGI:1919746 Sec24c Sec24 related gene family, member C (S. cerevisiae) (I) ; 218811 Sec24c (HOMG_3615)	ENSMUSG00000039234 Sec24d SEC24 related gene family, member D (COMP,OMCL_OG2_72998); ENSMUSG00000039367 Sec24c SEC24 related gene family, member C (COMP,OMCL_OG2_72998); MGI:1916858 Sec24d Sec24 related gene family, member D (S. cerevisiae) (I)	-
CG10932	CG10932	Pain	CG10932	FBgn0029969	CG10932	CG10932 CG10932 CG10932 IPR016038: Thiolase-like, subgroup, IPR002155: Thiolase, IPR016039: Thiolase-like CG10932,154229_at	ENSG00000075239 ACAT1 Acetyl-CoA acetyltransferase, mitochondrial precursor (I,COMP) ; 38 ACAT1 (HOMG_6)	ENSG00000075239 ACAT1 Acetyl-CoA acetyltransferase, mitochondrial precursor (OMCL_OG2_70841); ENSG00000167315 ACAA2 3-ketoacyl-CoA thiolase, mitochondrial (OMCL_OG2_70841); ENSG00000120437 ACAT2 Acetyl-CoA acetyltransferase, cytosolic (OMCL_OG2_70841)	ENSMUSG00000032047 Acat1 Acetyl-CoA acetyltransferase, mitochondrial precursor (COMP) ; MGI:87870 Acat1 acetyl-Coenzyme A acetyltransferase 1 (I) ; 110446 Acat1 (HOMG_6)	ENSMUSG00000032047 Acat1 Acetyl-CoA acetyltransferase, mitochondrial precursor (OMCL_OG2_70841); ENSMUSG00000023832 Acat2 Acetyl-CoA acetyltransferase, cytosolic (OMCL_OG2_70841); ENSMUSG00000036880 Acaa2 3-ketoacyl-CoA thiolase, mitochondrial (OMCL_OG2_70841); ENSMUSG00000062480 Acat3 acetyl-Coenzyme A acetyltransferase 3 (OMCL_OG2_70841)	-
CG10936	CG10936	Pain	CG10936	FBgn0034253	CG10936	CG10936 CG10936 CG10936 IPR000082: SEA CG10936	-				-
CG10954	Arc-p34	Pain	CG10954	FBgn0032859	Arc-p34	Arc-p34 Arc-p34 Arc-p34 IPR007188: Arp2/3 complex, 34kDa subunit p34-Arc ArcP34,CG10954,Arc-p34,p34,Arpc2,38C.47,ARPC2/p34,anon-WO0118547.154,ARC-P34,ARC-p34	ENSG00000163466 ARPC2 Actin-related protein 2/3 complex subunit 2 (OMCL_OG2_73783,I,COMP) ; 10109 ARPC2 (HOMG_4187)	-	ENSMUSG00000006304 Arpc2 Actin-related protein 2/3 complex subunit 2 (OMCL_OG2_73783,COMP) ; 76709 Arpc2 (HOMG_4187) ; MGI:1923959 Arpc2 actin related protein 2/3 complex, subunit 2 (I)	-	-
CG10988	l(1)dd4	Pain	CG10988	FBgn0001612	l(1)dd4	l(1)dd4 l(1)dd4 lethal (1) discs degenerate 4 IPR015697: Gamma tubulin complex protein 3 dGRIP91,anon-WO03040301.197,l(1)d deg-4,CG10988,Grip91,l(1)G0122,lethal (1) discs degenerate 4,Dgrips91,dd4,l(1)dd4,gamma-tubulin ring protein 91,l(1)d.deg.-4,Dgrip91,Dgrip9,GRIP91,GCP3,l(1)d.deg.4	ENSG00000126216 TUBGCP3 Gamma-tubulin complex component 3 (OMCL_OG2_72719,I,COMP) ; 10426 TUBGCP3 (HOMG_4609)	-	ENSMUSG00000000759 Tubgcp3 Gamma-tubulin complex component 3 (OMCL_OG2_72719,COMP) ; MGI:2183752 Tubgcp3 tubulin, gamma complex associated protein 3 (I) ; 259279 Tubgcp3 (HOMG_4609)	-	-
CG10992	CG10992	Pain	CG10992	FBgn0030521	CG10992	CG10992 CG10992 CG10992 IPR013128: Peptidase C1A, papain, IPR012599: Peptidase C1A, propeptide, IPR015643: Peptidase C1A, cathepsin B, IPR000169: Peptidase, cysteine peptidase active site, IPR000668: Peptidase C1A, papain C-terminal CG10992,cathepsin B,anon-EST:ParkEST132	ENSG00000164733 CTSB Cathepsin B precursor (OMCL_OG2_71626,I,COMP) ; 1508 CTSB (HOMG_37550)	-	ENSMUSG00000021939 Ctsb Cathepsin B precursor (OMCL_OG2_71626,COMP) ; MGI:88561 Ctsb cathepsin B (I) ; 13030 Ctsb (HOMG_37550)	-	-
CG1100	Rpn5	Pain	CG1100	FBgn0028690	Rpn5	Rpn5 Rpn5 Rpn5 IPR000717: Proteasome component region PCI, IPR011991: Winged helix repressor DNA-binding CG1100,Rpn5,p55	ENSG00000197170 PSMD12 26S proteasome non-ATPase regulatory subunit 12 (OMCL_OG2_71959,I,COMP) ; 5718 PSMD12 (HOMG_2109)	-	ENSMUSG00000020720 Psmd12 26S proteasome non-ATPase regulatory subunit 12 (OMCL_OG2_71959,COMP) ; MGI:1914247 Psmd12 proteasome (prosome, macropain) 26S subunit, non-ATPase, 12 (I) ; 66997 Psmd12 (HOMG_2109)	-	-
CG1101	Aly	Pain	CG1101	FBgn0010774	Aly	Aly Aly Aly IPR000504: RNA recognition motif, RNP-1, IPR012677: Nucleotide-binding, alpha-beta plait cg1101,l(3)02267,ref1,REF1,BcDNA:LD24793,CG1101,dmREF1,DmREF1,Aly	ENSG00000183684 THOC4 THO complex subunit 4 (I,COMP) ; 10189 THOC4 (HOMG_38099)	ENSG00000183684 THOC4 THO complex subunit 4 (OMCL_Mto1_OG2_71619)	21681 Thoc4 (HOMG_38099) ; MGI:1341044 Thoc4 THO complex 4 (I)	ENSMUSG00000060244 Refbp2 RNA and export factor-binding protein 2 (COMP,OMCL_OG2_71619); ENSMUSG00000025134 Thoc4 THO complex subunit 4 (COMP,OMCL_OG2_71619); MGI:3643661 EG667695 predicted gene, EG667695 (I); MGI:3646684 EG624262 predicted gene, EG624262 (I); MGI:3646362 (I); MGI:3646823 EG667532 predicted gene, EG667532 (I); MGI:3649020 EG435615 predicted gene, EG435615 (I); MGI:3644918 (I); MG…	-
CG11033	CG11033	Pain	CG11033	FBgn0037659	CG11033	CG11033 CG11033 CG11033 IPR006553: Leucine-rich repeat, cysteine-containing subtype, IPR003347: Transcription factor jumonji/aspartyl beta-hydroxylase, IPR002857: Zinc finger, CXXC-type, IPR001611: Leucine-rich repeat, IPR001810: Cyclin-like F-box, IPR013129: Transcription factor jumonji CG11033	ENSG00000089094 FBXL10 JmjC domain-containing histone demethylation protein 1B (Jumonji domain-containing EMSY (I) ; 84678 FBXL10 (HOMG_13069)	ENSG00000089094 FBXL10 JmjC domain-containing histone demethylation protein 1B (Jumonji domain-containing EMSY (COMP,OMCL_OG2_73026); ENSG00000173120 FBXL11 JmjC domain-containing histone demethylation protein 1A (COMP,I,OMCL_OG2_73026); ENSG00000006459 JHDM1D JmjC domain-containing histone demethylation protein 1D (COMP); ENSG00000099364 FBXL19 F-box/LRR-repeat protein 19 (COMP); ENSG00000172943…	30841 Fbxl10 (HOMG_13069) ; MGI:1354737 Kdm2b lysine (K)-specific demethylase 2B (I)	ENSMUSG00000054611 Fbxl11 JmjC domain-containing histone demethylation protein 1A (COMP,OMCL_OG2_73026); ENSMUSG00000029475 Fbxl10 JmjC domain-containing histone demethylation protein 1B (COMP,OMCL_OG2_73026); ENSMUSG00000038025 Phf2 PHD finger protein 2 (COMP); ENSMUSG00000041229 Phf8 PHD finger protein 8 (COMP); MGI:1354736 Kdm2a lysine (K)-specific demethylase 2A (I); ENSMUSG00000030811 Fbxl19…	-
CG11081	plexA	Pain	CG11081	FBgn0025741	plexA	plexA plexA plexin A IPR013548: Plexin cytoplasmic region, IPR003659: Plexin/semaphorin/integrin, IPR008936: Rho GTPase activation protein, IPR002909: Cell surface receptor IPT/TIG, IPR014756: Immunoglobulin E-set, IPR016201: Plexin-like fold, IPR015943: WD40/YVTN repeat-like, IPR000215: Protease inhibitor I4, serpin, IPR001627: Semaphorin/CD100 antigen, IPR002165: Plexin Plexin A,plexin A,plexin…	ENSG00000076356 PLXNA2 Plexin-A2 precursor (I) ; 91584 PLXNA4 (HOMG_77587)	ENSG00000076356 PLXNA2 Plexin-A2 precursor (OMCL_OG2_70932); ENSG00000130827 PLXNA3 Plexin-A3 precursor (I,OMCL_OG2_70932); ENSG00000189437 PLXNA4B Plexin-A4 precursor (I,OMCL_OG2_70932); ENSG00000114554 PLXNA1 Plexin-A1 precursor (I,OMCL_OG2_70932); ENSG00000004399 PLXND1 Plexin-D1 precursor (OMCL_OG2_70932); ENSG00000164050 PLXNB1 Plexin-B1 precursor (OMCL_OG2_70932); ENSG00000198753 PLXNB3 Ple…	MGI:107684 Plxna2 plexin A2 (I) ; 243743 Plxna4 (HOMG_77587)	ENSMUSG00000031398 Plxna3 plexin A3 (OMCL_OG2_70932); ENSMUSG00000053646 Plxnb1 Plexin-B1 precursor (OMCL_OG2_70932); ENSMUSG00000031385 Plxnb3 Plexin-B3 precursor (OMCL_OG2_70932); ENSMUSG00000030084 Plxna1 Plexin-A1 precursor (OMCL_OG2_70932); MGI:107685 Plxna1 plexin A1 (I); ENSMUSG00000030123 Plxnd1 plexin D1 (OMCL_OG2_70932); ENSMUSG00000036606 Plxnb2 14 days pregnant adult female placenta c…	-
CG11183	Dcp1	Pain	CG11183	FBgn0034921	Dcp1	Dcp1 Dcp1 Decapping protein 1 IPR001412: Aminoacyl-tRNA synthetase, class I, conserved site, IPR010334: Dcp1-like decapping Dcp1p,DCP1,Dcp1,anon-WO0118547.163,dDcp1,CG11183,Decapping protein 1	ENSG00000151065 DCP1B mRNA-decapping enzyme 1B (I) ; 55802 DCP1A (HOMG_10178)	ENSG00000151065 DCP1B mRNA-decapping enzyme 1B (COMP,OMCL_OG2_72695); ENSG00000162290 DCP1A mRNA-decapping enzyme 1A (COMP,I,OMCL_OG2_72695)	MGI:1923151 Dcp1a DCP1 decapping enzyme homolog A (S. cerevisiae) (I) ; 75901 Dcp1a (HOMG_10178)	ENSMUSG00000021962 Dcp1a mRNA-decapping enzyme 1A (COMP,OMCL_OG2_72695); ENSMUSG00000041477 Dcp1b mRNA-decapping enzyme 1B (COMP,OMCL_OG2_72695); MGI:2442404 Dcp1b DCP1 decapping enzyme homolog b (S. cerevisiae) (I)	-
CG1119	Gnf1	Pain	CG1119	FBgn0004913	Gnf1	Gnf1 Gnf1 Germ line transcription factor 1 IPR003959: AAA ATPase, core, IPR001357: BRCT, IPR003593: AAA+ ATPase, core, IPR008921: DNA polymerase III clamp loader subunit, C-terminal, IPR013725: DNA replication factor RFC1, C-terminal, IPR012178: DNA replication factor C, large subunit Gnf1,ONF-CAACAA,RF-C 140,RFC,CG1119,germline transcription factor,gnf1,gtf1,GTF-1,Germ line transcription factor …	ENSG00000035928 RFC1 Replication factor C subunit 1 (I,OMCL_OG2_71775,COMP) ; 5981 RFC1 (HOMG_2187)	-	ENSMUSG00000029191 Rfc1 Replication factor C subunit 1 (OMCL_OG2_71775,COMP) ; MGI:97891 Rfc1 replication factor C (activator 1) 1 (I) ; 19687 Rfc1 (HOMG_2187)	-	-
CG11280	trn	Pain	CG11280	FBgn0010452	trn	trn trn tartan IPR000372: Leucine-rich repeat, cysteine-rich flanking region, N-terminal, IPR001611: Leucine-rich repeat, IPR000483: Cysteine-rich flanking region, C-terminal, IPR003591: Leucine-rich repeat, typical subtype 0024/05,unnamed,tartan,trn,0641/17,CT31487,anon-fast-evolving-2B1,anon-EST:fe2B1,CG11280,Tartan	339398 LINGO4 (HOMG_18563)	ENSG00000173114 LRRN3 Leucine-rich repeat neuronal protein 3 precursor (I); ENSG00000170382 LRRN2 Leucine-rich repeat neuronal protein 5 precursor (I); ENSG00000175928 LRRN1 Leucine-rich repeat neuronal protein 1 precursor (I)	MGI:106036 Lrrn3 leucine rich repeat protein 3, neuronal (I) ; MGI:106037 Lrrn2 leucine rich repeat protein 2, neuronal (I) ; 320747 Lingo4 (HOMG_18563)	MGI:106038 Lrrn1 leucine rich repeat protein 1, neuronal (I)	-
CG11339	CG11339	Pain	CG11339	FBgn0085376	CG34347	CG34347 CG34347 IPR014847: FERM adjacent (FA), IPR014352: FERM/acyl-CoA-binding protein, 3-helical bundle, IPR000299: Band 4.1, N-terminal, IPR011993: Pleckstrin homology-type CG11339,FBgn0085376,CG15566,CG34347,LP8211	ENSG00000129595 EPB41L4A Band 41-like protein 4A (OMCL_OG2_82470,I) ; 64097 EPB41L4A (HOMG_8398)	-	ENSMUSG00000024376 Epb41l4a Band 41-like protein 4A (OMCL_OG2_82470) ; 13824 Epb4.1l4a (HOMG_8398) ; MGI:103007 Epb4.1l4a erythrocyte protein band 4.1-like 4a (I)	-	-
CG11419	CG11419	Pain	CG11419	FBgn0034231	CG11419	CG11419 CG11419 CG11419 IPR016901: Anaphase-promoting complex, subunit 10, subgroup, IPR008979: Galactose-binding like, IPR004939: Anaphase-promoting complex, subunit 10 CG11419	ENSG00000164162 ANAPC10 Anaphase-promoting complex subunit 10 (OMCL_OG2_72872,I,COMP) ; 10393 ANAPC10 (HOMG_32238)	-	ENSMUSG00000036977 Anapc10 Anaphase-promoting complex subunit 10 (OMCL_OG2_72872,COMP) ; MGI:1916249 Anapc10 anaphase promoting complex subunit 10 (I) ; 68999 Anapc10 (HOMG_32238)	-	-
CG11456	CG11456	Pain	CG11456	FBgn0037031	CG11456	CG11456 CG11456 CG11456 IPR013087: Zinc finger, C2H2-type/integrase, DNA-binding, IPR015880: Zinc finger, C2H2-like, IPR007087: Zinc finger, C2H2-type CG11456	-				-
CG11508	CG11508	Pain	CG11508	FBgn0033267	Pbp49	Pbp49 Pbp49 PSEA-binding protein 49kD DmPBP,DmSNAP50,DMPBP49,PSEA-binding protein,PSEA-binding protein 49kD,CG11508,Pbp49,Drosophila melanogaster PSE-binding protein 49-kDa subunit	ENSG00000164975 SNAPC3 snRNA-activating protein complex subunit 3 (Proximal sequence element-binding transcription factor subunit beta (I,OMCL_OG2_73537,COMP) ; 6619 SNAPC3 (HOMG_31130)	-	ENSMUSG00000028483 Snapc3 snRNA-activating protein complex subunit 3 (OMCL_OG2_73537,COMP) ; MGI:1916338 Snapc3 small nuclear RNA activating complex, polypeptide 3 (I) ; 77634 Snapc3 (HOMG_31130)	-	-
CG11512	GstD4	Pain	CG11512	FBgn0010040	GstD4	GstD4 GstD4 Glutathione S transferase D4 IPR004046: Glutathione S-transferase, C-terminal, IPR012336: Thioredoxin-like fold, IPR004045: Glutathione S-transferase, N-terminal, IPR010987: Glutathione S-transferase, C-terminal-like Glutathione S transferase D23,DmGST23,CG11512,GstD23,Gst,DmGSTD4,Glutathione S transferase D4,GST,gstD23,GstD4	-				-
CG1152	Gld	Pain	CG1152	FBgn0001112	Gld	Gld Gld Glucose dehydrogenase IPR012132: Glucose-methanol-choline oxidoreductase, IPR007867: Glucose-methanol-choline oxidoreductase, C-terminal, IPR000172: Glucose-methanol-choline oxidoreductase, N-terminal GDH,Glucose oxidase,GLD,glucose oxidase,l(3)84Cg,Go,Glucose dehydrogenase,CG1152,gld,Gld	-	ENSG00000016391 CHDH Choline dehydrogenase, mitochondrial precursor (OMCL_Mto1_OG2_70827,COMP,I)	-	ENSMUSG00000015970 Chdh Choline dehydrogenase, mitochondrial precursor (OMCL_Mto1_OG2_70827,COMP); MGI:1860776 Chdh choline dehydrogenase (I)	-
CG11555	CG11555	Pain	CG11555	FBgn0086856	CG11555	CG11555 CG11555 CG11555 CG11555,unnamed,anon-21Ca	-				-
CG11577	CG11577	Pain	CG11577	FBgn0036847	CG11577	CG11577 CG11577 CG11577 IPR000886: Endoplasmic reticulum, targeting sequence anon-WO0118547.323,CG11577	ENSG00000166997 NP_6899681 PRotein Associated with Tlr4 (I,OMCL_OG2_77434) ; 245812 CNPY4 (HOMG_15196)	ENSG00000166997 NP_6899681 PRotein Associated with Tlr4 (COMP); ENSG00000137161 TNRC5 trinucleotide repeat containing 5 (COMP)	ENSMUSG00000036968 Cnpy4 Protein canopy homolog 4 precursor (OMCL_OG2_77434) ; MGI:1913705 Cnpy4 canopy 4 homolog (zebrafish) (I) ; 66455 Cnpy4 (HOMG_15196)	ENSMUSG00000036968 Cnpy4 Protein canopy homolog 4 precursor (COMP); ENSMUSG00000023973 Cnpy3 Protein canopy homolog 3 precursor (COMP)	-
CG11586	CG11586	Pain	CG11586	FBgn0035520	CG11586	CG11586 CG11586 CG11586 IPR015880: Zinc finger, C2H2-like, IPR007087: Zinc finger, C2H2-type, IPR003604: Zinc finger, U1-type CG11586	ENSG00000146007 ZMAT2 Zinc finger matrin-type protein 2 (OMCL_OG2_72955,I,COMP) ; 153527 ZMAT2 (HOMG_5563)	-	ENSMUSG00000001383 Zmat2 Zinc finger matrin-type protein 2 (OMCL_OG2_72955,COMP) ; 66492 Zmat2 (HOMG_5563) ; MGI:1913742 Zmat2 zinc finger, matrin type 2 (I)	-	-
CG11590	CG11590	Pain	CG11590	FBgn0030545	CG11590	CG11590 CG11590 CG11590 IPR004323: Divalent ion tolerance protein, CutA1, IPR011322: Nitrogen regulatory PII-like, alpha/beta BcDNA:GM24986,CG11590	ENSG00000112514 CUTA Protein CutA precursor (OMCL_OG2_72217,I,COMP) ; 51596 CUTA (HOMG_9305)	-	67675 Cuta (HOMG_9305) ; MGI:1914925 Cuta cutA divalent cation tolerance homolog (E. coli) (I)	ENSMUSG00000024194 Cuta Protein CutA precursor (COMP,OMCL_OG2_72217); ENSMUSG00000026870 D730039F16Rik RIKEN cDNA D730039F16 gene , mRNA (COMP,OMCL_OG2_72217)	-
CG11592	CG11592	Pain	CG11592	FBgn0025686	CG11592	CG11592 CG11592 CG11592 BEST:CK02467,CG11592,CK02467	ENSG00000166126 AMN Amnionless protein precursor (OMCL_OG2_82506,I,COMP)	-	ENSMUSG00000021278 Amn Amnionless protein precursor (OMCL_OG2_82506,COMP) ; MGI:1934943 Amn amnionless (I)	-	-
CG11637	CG11637	Pain	CG11637	FBgn0036822	CG11637	CG11637 CG11637 CG11637 IPR007007: Ninjurin Ninjurin B,CG11637,NijB	-				-
CG11638	CG11638	Pain	CG11638	FBgn0040351	CG11638	CG11638 CG11638 CG11638 IPR011992: EF-Hand type, IPR002048: Calcium-binding EF-hand CG11638,EG:BACR7A4.12	-				-
CG11715	Cyp4g15	Pain	CG11715	FBgn0030304	Cyp4g15	Cyp4g15 Cyp4g15 Cyp4g15 IPR002401: Cytochrome P450, E-class, group I, IPR005829: Sugar transporter, conserved site, IPR001128: Cytochrome P450 4g15,Cyp4g15,CG11715,152658_at	-				-
CG1180	LysE	Pain	CG1180	FBgn0004428	LysE	LysE LysE Lysozyme E IPR000974: Glycoside hydrolase, family 22, lysozyme, IPR001916: Glycoside hydrolase, family 22 Lysozyme E,BcDNA:LP07339,lysE,LysE,CG1180	-	ENSG00000090382 LYZ Lysozyme C precursor (I,OMCL_Mto1_OG2_75730,COMP); ENSG00000161572 LYZL6 Lysozyme-like protein 6 precursor (COMP); ENSG00000151033 LYZL2 Lysozyme-like protein 2 precursor (COMP); ENSG00000141316 SPACA3 Sperm acrosome membrane-associated protein 3 (COMP); ENSG00000171489 SPACA5 Sperm acrosome-associated protein 5 precursor (COMP); ENSG00000167531 LALBA Alpha-lactalbumin precurs…	-	ENSMUSG00000069515 Lyz Lysozyme C type P precursor (OMCL_OG2_75730,COMP); ENSMUSG00000069516 Lyzs Lysozyme C type M precursor (OMCL_OG2_75730,COMP); ENSMUSG00000053184 Spaca3 Sperm acrosome membrane-associated protein 3 (COMP); MGI:96897 Lyz2 lysozyme 2 (I); MGI:1924647 9530003J23Rik RIKEN cDNA 9530003J23 gene (I); ENSMUSG00000022991 Lalba Alpha-lactalbumin precursor (COMP); ENSMUSG00000032530 Ly…	-
CG11820	CG11820	Pain	CG11820	FBgn0039270	CG11820	CG11820 CG11820 CG11820 IPR001202: WW/Rsp5/WWP CG11820	ENSG00000102103 PQBP1 Polyglutamine-binding protein 1 (OMCL_OG2_76839,I,COMP)	-	ENSMUSG00000031157 Pqbp1 Polyglutamine-binding protein 1 (OMCL_OG2_76839,COMP) ; MGI:1859638 Pqbp1 polyglutamine binding protein 1 (I)	-	-
CG11857	CG11857	Pain	CG11857	FBgn0039303	CG11857	CG11857 CG11857 CG11857 IPR004932: Retrieval of early ER protein Rer1 CG11857	ENSG00000157916 RER1 Protein RER1 (I,OMCL_OG2_71845,COMP) ; 11079 RER1 (HOMG_5468)	-	ENSMUSG00000029048 Rer1 Protein RER1 (OMCL_OG2_71845,COMP) ; 67830 Rer1 (HOMG_5468) ; MGI:1915080 Rer1 RER1 retention in endoplasmic reticulum 1 homolog (S. cerevisiae) (I)	-	-
CG11865	CG11865	Pain	CG11865	FBgn0028947	CG11865	CG11865 CG11865 CG11865 IPR006025: Peptidase M, neutral zinc metallopeptidases, zinc-binding site, IPR006026: Peptidase, metallopeptidases, IPR001506: Peptidase M12A, astacin BACR44L22.4,BG:BACR44L22.4,CG11865	-				-
CG11878	CG11878	Pain	CG11878	FBgn0039310	CG11878	CG11878 CG11878 CG11878 IPR015897: CHK kinase-like, IPR011009: Protein kinase-like, IPR004119: Protein of unknown function DUF227 CT33083,CG11878	-				-
CG11893	CG11893	Pain	CG11893	FBgn0039316	CG11893	CG11893 CG11893 CG11893 IPR015897: CHK kinase-like, IPR011009: Protein kinase-like, IPR004119: Protein of unknown function DUF227 CG11893	-				-
CG11895	stan	Pain	CG11895	FBgn0024836	stan	stan stan starry night IPR013032: EGF-like region, conserved site, IPR015919: Cadherin-like, IPR001791: Laminin G, IPR000742: EGF-like, type 3, IPR008985: Concanavalin A-like lectin/glucanase, IPR001881: EGF-like calcium-binding, IPR001879: GPCR, family 2, extracellular region, IPR000203: GPS, IPR006210: EGF, IPR000832: GPCR, family 2, secretin-like, IPR002049: EGF-like, laminin, IPR013320: Conca…	ENSG00000075275 CELSR1 Cadherin EGF LAG seven-pass G-type receptor 1 precursor (I) ; 9620 CELSR1 (HOMG_7665)	ENSG00000143126 CELSR2 Cadherin EGF LAG seven-pass G-type receptor 2 precursor (I,OMCL_OG2_74616); ENSG00000075275 CELSR1 Cadherin EGF LAG seven-pass G-type receptor 1 precursor (OMCL_OG2_74616); ENSG00000008300 SLC26A6 Solute carrier family 26 member 6 (I,OMCL_OG2_74616)	MGI:1100883 Celsr1 cadherin, EGF LAG seven-pass G-type receptor 1 (flamingo homolog, Drosophila) (I) ; 12614 Celsr1 (HOMG_7665)	ENSMUSG00000068740 Celsr2 Cadherin EGF LAG seven-pass G-type receptor 2 precursor (OMCL_OG2_74616); MGI:1858235 Celsr2 cadherin, EGF LAG seven-pass G-type receptor 2 (flamingo homolog, Drosophila) (I); ENSMUSG00000016028 Celsr1 Cadherin EGF LAG seven-pass G-type receptor 1 precursor (OMCL_OG2_74616); ENSMUSG00000023473 Celsr3 Cadherin EGF LAG seven-pass G-type receptor 3 precursor (OMCL_OG2_74616…	-
CG1193	CG1193	Pain	CG1193	FBgn0037375	CG1193	CG1193 CG1193 CG1193 IPR003959: AAA ATPase, core, IPR003960: AAA ATPase, conserved site, IPR003593: AAA+ ATPase, core, IPR015415: Vps4 oligomerisation, C-terminal DmCG1193,CG1193	-				-
CG11942	skpE	Pain	CG11942	FBgn0031074	skpE	skpE skpE skpE IPR016897: E3 ubiquitin ligase, SCF complex, Skp subunit, IPR016072: SKP1 component, dimerisation, IPR001232: SKP1 component, IPR011333: BTB/POZ fold, IPR016073: SKP1 component, POZ skpE,CG11942	-				-
CG11953	CG11953	Pain	CG11953	FBgn0052311	zormin	zormin zormin zormin IPR013098: Immunoglobulin I-set, IPR007110: Immunoglobulin-like, IPR002017: Spectrin repeat, IPR003599: Immunoglobulin subtype, IPR013783: Immunoglobulin-like fold, IPR003598: Immunoglobulin subtype 2 CG11953,CG32307,BcDNA:GH09541,CG33484,D-Titin,CT36990,zormin,CG1282,CG5699,CG32311,CG32309,CG11952,CG11850,CG32310	-				-
CG11967	CG11967	Pain	CG11967	FBgn0037646	CG11967	CG11967 CG11967 CG11967 IPR001765: Carbonic anhydrase CG11967	-	ENSG00000100010 MTP18_HUMAN Mitochondrial 18 kDa protein (COMP)	-	ENSMUSG00000004748 1700020C11Rik Mitochondrial 18 kDa protein (COMP)	-
CG11992	Rel	Pain	CG11992	FBgn0014018	Rel	Rel Rel Relish IPR014756: Immunoglobulin E-set, IPR011539: Rel homology, IPR008967: p53-like transcription factor, DNA-binding, IPR002110: Ankyrin, IPR000451: NF-kappa-B/Rel/dorsal, IPR013783: Immunoglobulin-like fold, IPR002909: Cell surface receptor IPT/TIG Relish,rel,ird4,REL,Rel,unnamed,ird,relish,l(3)neo36,immune response deficient 4,CG11992	ENSG00000109320 NFKB1 Nuclear factor NF-kappa-B p105 subunit (I)	ENSG00000077150 NFKB2 Nuclear factor NF-kappa-B p100 subunit (I,OMCL_OG2_76990); ENSG00000109320 NFKB1 Nuclear factor NF-kappa-B p105 subunit (OMCL_OG2_76990)	MGI:97312 Nfkb1 nuclear factor of kappa light polypeptide gene enhancer in B-cells 1, p105 (I)	ENSMUSG00000028163 Nfkb1 Nuclear factor NF-kappa-B p105 subunit (OMCL_OG2_76990); ENSMUSG00000025225 Nfkb2 Nuclear factor NF-kappa-B p100 subunit (OMCL_OG2_76990); MGI:1099800 Nfkb2 nuclear factor of kappa light polypeptide gene enhancer in B-cells 2, p49/p100 (I)	-
CG12004	CG12004	Pain	CG12004	FBgn0035236	CG12004	CG12004 CG12004 CG12004 IPR005178: Protein of unknown function DUF300 anon-fast-evolving-3A8,CG12004,anon-EST:fe3A8	ENSG00000198792 TMEM184B Putative MAP kinase-activating protein C22orf5 (I) ; 25829 TMEM184B (HOMG_6396)	ENSG00000198792 TMEM184B Putative MAP kinase-activating protein C22orf5 (COMP,OMCL_OG2_71083); ENSG00000164168 TMEM34 Transmembrane protein 34 (OMCL_OG2_71083); ENSG00000215155 TMEM184A CDNA FLJ24011 fis, clone KAT10529 (COMP)	MGI:2445179 Tmem184b transmembrane protein 184b (I) ; 223693 Tmem184b (HOMG_6396)	ENSMUSG00000009035 Tmem184b Transmembrane protein 184B (COMP,OMCL_OG2_71083); ENSMUSG00000036687 Tmem184a Transmembrane protein 184A (COMP,OMCL_OG2_71083); ENSMUSG00000031617 Tmem34 Transmembrane protein 34 (OMCL_OG2_71083); MGI:2385897 Tmem184a transmembrane protein 184a (I)	-
CG12030	CG12030	Pain	CG12030	FBgn0035147	CG12030	CG12030 CG12030 CG12030 IPR005886: UDP-glucose 4-epimerase, IPR016040: NAD(P)-binding, IPR008089: Nucleotide sugar epimerase, IPR001509: NAD-dependent epimerase/dehydratase CG12030	ENSG00000117308 GALE UDP-glucose 4-epimerase (OMCL_OG2_70948,I,COMP) ; 2582 GALE (HOMG_347)	-	ENSMUSG00000028671 Gale UDP-glucose 4-epimerase (OMCL_OG2_70948,COMP) ; MGI:1921496 Gale galactose-4-epimerase, UDP (I) ; 74246 Gale (HOMG_347)	-	-
CG12035	CG12035	Pain	CG12035	FBgn0035263	CG12035	CG12035 CG12035 CG12035 CG12035	-				-
CG12079	CG12079	Pain	CG12079	FBgn0035404	CG12079	CG12079 CG12079 CG12079 IPR001268: NADH dehydrogenase (ubiquinone), 30 kDa subunit, IPR010218: NADH (or F420H2) dehydrogenase, subunit C CG12079	ENSG00000110536 PTPMT1 Protein-tyrosine phosphatase mitochondrial 1, mitochondrial precursor (I,OMCL_OG2_73200) ; 4722 NDUFS3 (HOMG_3346) ; ENSG00000213619 NDUFS3 NADH dehydrogenase iron-sulfur protein 3, mitochondrial precursor (COMP)	-	ENSMUSG00000005510 Ndufs3 NADH dehydrogenase iron-sulfur protein 3, mitochondrial precursor (COMP) ; MGI:1915599 Ndufs3 NADH dehydrogenase (ubiquinone) Fe-S protein 3 (I)	ENSMUSG00000005510 Ndufs3 NADH dehydrogenase iron-sulfur protein 3, mitochondrial precursor (OMCL_OG2_73200); 624814 LOC624814 (HOMG_3346); ENSMUSG00000046153 \N \N (OMCL_OG2_73200); 68349 Ndufs3 (HOMG_3346)	-
CG12082	CG12082	Pain	CG12082	FBgn0035402	CG12082	CG12082 CG12082 CG12082 IPR015940: Ubiquitin-associated/translation elongation factor EF1B, N-terminal, eukaryote, IPR001607: Zinc finger, UBP-type, IPR009060: UBA-like, IPR000449: Ubiquitin-associated/translation elongation factor EF1B, N-terminal, IPR016652: Ubiquitinyl hydrolase, IPR001394: Peptidase C19, ubiquitin carboxyl-terminal hydrolase 2 CG12082	ENSG00000111667 USP5 Ubiquitin carboxyl-terminal hydrolase 5 (I) ; 8078 USP5 (HOMG_55758)	ENSG00000111667 USP5 Ubiquitin carboxyl-terminal hydrolase 5 (COMP,OMCL_OG2_71693); ENSG00000058056 USP13 Ubiquitin carboxyl-terminal hydrolase 13 (COMP,I,OMCL_OG2_71693)	22225 Usp5 (HOMG_55758) ; MGI:1347343 Usp5 ubiquitin specific peptidase 5 (isopeptidase T) (I)	ENSMUSG00000038429 Usp5 Ubiquitin carboxyl-terminal hydrolase 5 (COMP,OMCL_OG2_71693); ENSMUSG00000056900 Usp13 ubiquitin specific protease 13 (COMP,OMCL_OG2_71693); MGI:1919857 Usp13 ubiquitin specific peptidase 13 (isopeptidase T-3) (I)	-
CG12083	CG12083	Pain	-
CG12131	Adam	Pain	CG12131	FBgn0027619	Adam	Adam Adam Adam IPR013906: Translation initiation factor eIF3 subunit 5.3,CG12131,Complementation group E,l(2)k13906,l(2)46CFd,l(2)46Cf,unnamed,E,Adam,eIF3-S1	ENSG00000104131 EIF3J Eukaryotic translation initiation factor 3 subunit 1 (OMCL_OG2_74149,I,COMP) ; 8669 EIF3J (HOMG_37845)	-	ENSMUSG00000043424 Eif3j predicted gene, ENSMUSG00000043424 (OMCL_OG2_74149) ; MGI:1925905 Eif3j eukaryotic translation initiation factor 3, subunit J (I)	ENSMUSG00000043424 Eif3j predicted gene, ENSMUSG00000043424 (COMP); 78655 Eif3j (HOMG_37845); 100042807 LOC100042807 (HOMG_37845); ENSMUSG00000027236 Eif3j predicted gene, ENSMUSG00000043424 (COMP)	-
CG12135	c12.1	Pain	CG12135	FBgn0040235	c12.1	c12.1 c12.1 c12.1 IPR006973: Cwf15/Cwc15 cell cycle control protein cwc15,CG12135,c12.1	ENSG00000150316 CWC15 Protein CWC15 homolog (OMCL_OG2_72640,I,COMP) ; 51503 CWC15 (HOMG_9499)	-	ENSMUSG00000004096 Cwc15 Protein CWC15 homolog (OMCL_OG2_72640,COMP) ; 66070 Cwc15 (HOMG_9499) ; MGI:1913320 Cwc15 CWC15 homolog (S. cerevisiae) (I)	-	-
CG12209	CG12209	Pain	CG12209	FBgn0033498	CG12209	CG12209 CG12209 CG12209 BcDNA:AT13439,CG12209	-				-
CG12235	Arp11	Pain	CG12235	FBgn0031050	Arp11	Arp11 Arp11 Arp11 IPR004000: Actin/actin-like CG12235,ARP11,Arp11	ENSG00000131966 ACTR10 Actin-related protein 10 (I,COMP,OMCL_OG2_77536) ; 55860 ACTR10 (HOMG_10220)	-	ENSMUSG00000021076 Actr10 Actin-related protein 10 (COMP,OMCL_OG2_77536) ; MGI:1891654 Actr10 ARP10 actin-related protein 10 homolog (S. cerevisiae) (I) ; 56444 Actr10 (HOMG_10220)	-	-
CG12295	stj	Pain	CG12295	FBgn0033870	stj	stj stj straightjacket IPR004010: Cache, IPR002035: von Willebrand factor, type A, IPR013608: VWA N-terminal stj,CG12295,straightjacket,alpha[[2]]delta	ENSG00000157445 CACNA2D3 calcium channel, voltage-dependent, alpha 2/delta 3 subunit (I) ; 93589 CACNA2D4 (HOMG_26544)	ENSG00000151062 CACNA2D4 voltage-gated calcium channel alphadelta-4 subunit (OMCL_OG2_74172,I,COMP); ENSG00000157445 CACNA2D3 calcium channel, voltage-dependent, alpha 2/delta 3 subunit (OMCL_OG2_74172,COMP)	MGI:1338890 Cacna2d3 calcium channel, voltage-dependent, alpha2/delta subunit 3 (I) ; 319734 Cacna2d4 (HOMG_26544)	ENSMUSG00000021991 Cacna2d3 Voltage-dependent calcium channel subunit alpha-2/delta-3 precursor (OMCL_OG2_74172,COMP); ENSMUSG00000041460 Cacna2d4 Voltage-dependent calcium channel subunit alpha-2/delta-4 precursor (OMCL_OG2_74172,COMP)	-
CG12334	Atg8b	Pain	CG12334	FBgn0038539	Atg8b	Atg8b Atg8b Autophagy-specific gene 8b IPR004241: Light chain 3 (LC3) CG12334,unnamed,Atg8b,ATG8b,Autophagy-specific gene 8b	23710 GABARAPL1 (HOMG_41384)	ENSG00000139112 GABARAPL3 Gamma-aminobutyric acid receptor-associated protein-like 1 receptor-associated protein-like 1) (OMCL_OG2_71134,COMP); ENSG00000170296 GABARAP Gamma-aminobutyric acid receptor-associated protein receptor- associated protein) (OMCL_OG2_71134,COMP); ENSG00000034713 GABARAPL2 Gamma-aminobutyric acid receptor-associated protein-like 2 receptor-associated protein-like 2) (OMCL…	57436 Gabarapl1 (HOMG_41384)	ENSMUSG00000030161 Gabarapl1 Gamma-aminobutyric acid receptor-associated protein-like 1 receptor-associated protein-like 1) (OMCL_OG2_71134,COMP); ENSMUSG00000018567 Gabarap Gamma-aminobutyric acid receptor-associated protein receptor- associated protein) (OMCL_OG2_71134,COMP); ENSMUSG00000067744 \N \N (OMCL_OG2_71134); ENSMUSG00000031950 Gabarapl2 Gamma-aminobutyric acid receptor-associated prot…	-
CG12373	mRpL18	Pain	CG12373	FBgn0026741	mRpL18	mRpL18 mRpL18 mitochondrial ribosomal protein L18 anon-49Ca,MRP-L18,unnamed,HL,mRpL18,mitochondrial ribosomal protein L18,CG12373	ENSG00000112110 MRPL18 39S ribosomal protein L18, mitochondrial precursor (I,COMP,OMCL_OG2_78252) ; 29074 MRPL18 (HOMG_8566)	-	ENSMUSG00000057388 Mrpl18 39S ribosomal protein L18, mitochondrial precursor (COMP,OMCL_OG2_78252) ; 67681 Mrpl18 (HOMG_8566) ; MGI:1914931 Mrpl18 mitochondrial ribosomal protein L18 (I)	-	-
CG12532	Bap	Pain	CG12532	FBgn0010380	Bap	Bap Bap Î Adaptin IPR015151: Clathrin adaptor, beta-adaptin, appendage, C-terminal subdomain, IPR012295: Beta2-adaptin/TATA-box binding, C-terminal, IPR008152: Clathrin adaptor, alpha/beta/gamma-adaptin, appendage, Ig-like subdomain, IPR011989: Armadillo-like helical, IPR016342: Adaptor protein complex, beta subunit, IPR016024: Armadillo-type fold, IPR002553: Clathrin/coatomer adaptor, adaptin-l…	ENSG00000100280 AP1B1 AP-1 complex subunit beta-1 (I) ; 162 AP1B1 (HOMG_21972)	ENSG00000100280 AP1B1 AP-1 complex subunit beta-1 (OMCL_OG2_71418,COMP); ENSG00000006125 AP2B1 AP-2 complex subunit beta-1 (OMCL_OG2_71418,COMP,I)	MGI:1096368 Ap1b1 adaptor protein complex AP-1, beta 1 subunit (I) ; 11764 Ap1b1 (HOMG_21972)	ENSMUSG00000009090 Ap1b1 AP-1 complex subunit beta-1 (Clathrin assembly protein complex 1 beta large chai (OMCL_OG2_71418,COMP); ENSMUSG00000035152 Ap2b1 AP-2 complex subunit beta-1 (OMCL_OG2_71418,COMP); MGI:1919020 Ap2b1 adaptor-related protein complex 2, beta 1 subunit (I)	-
CG12637	CG12637	Pain	CG12637	FBgn0030224	CG12637	CG12637 CG12637 CG12637 IPR009961: Protein of unknown function DUF1487 CG12637	-				-
CG12645	CG12645	Pain	CG12645	FBgn0030181	CG12645	CG12645 CG12645 CG12645 CG12645	-				-
CG12663	CG12663	Pain	CG12663	FBgn0029961	CG12663	CG12663 CG12663 CG12663 CG12663	-				-
CG12785	CG12785	Pain	CG12785	FBgn0038410	CG12785	CG12785 CG12785 CG12785 IPR005554: Nrap protein, IPR000209: Peptidase S8 and S53, subtilisin, kexin, sedolisin CG12785	ENSG00000165271 NOL6 Nucleolar protein 6 (I,OMCL_OG2_73036,COMP) ; 65083 NOL6 (HOMG_41505)	-	ENSMUSG00000028430 Nol6 Nucleolar protein 6 (OMCL_OG2_73036,COMP) ; MGI:2140151 Nol6 nucleolar protein family 6 (RNA-associated) (I) ; 230082 Nol6 (HOMG_41505)	-	-
CG12796	CG12796	Pain	CG12796	FBgn0029909	CG12796	CG12796 CG12796 CG12796 IPR000276: GPCR, rhodopsin-like CG12796	-	ENSG00000180739 EDG8 Sphingosine 1-phosphate receptor Edg-8 (COMP); ENSG00000188822 CNR2 Cannabinoid receptor 2 (COMP); ENSG00000125910 EDG6 Sphingosine 1-phosphate receptor Edg-6 (COMP); ENSG00000175898 EDG5 Sphingosine 1-phosphate receptor Edg-5 (COMP); ENSG00000171517 EDG7 Lysophosphatidic acid receptor Edg-7 (COMP); ENSG00000181773 GPR3 Probable G-protein coupled receptor 3 (COMP); ENSG000001…	-	ENSMUSG00000036832 Edg7 Lysophosphatidic acid receptor Edg-7 (COMP); ENSMUSG00000044199 Edg6 Sphingosine 1-phosphate receptor Edg-6 (COMP); ENSMUSG00000049649 Gpr3 Probable G-protein coupled receptor 3 (COMP); ENSMUSG00000062585 Cnr2 Cannabinoid receptor 2 (COMP); ENSMUSG00000046922 Gpr6 Sphingosine 1-phosphate receptor GPR6 (COMP); ENSMUSG00000043895 Edg5 Sphingosine 1-phosphate receptor Edg-5 (…	-
CG12797	Ciao1	Pain	CG12797	FBgn0033972	Ciao1	Ciao1 Ciao1 Ciao1 IPR011046: WD40 repeat-like, IPR001680: WD40 repeat, IPR015943: WD40/YVTN repeat-like Ciao1,CG12797	ENSG00000144021 CIAO1 Protein CIAO1 (I,COMP,OMCL_OG2_71918) ; 9391 CIAO1 (HOMG_55850)	-	ENSMUSG00000003662 Ciao1 Protein CIAO1 (COMP,OMCL_OG2_71918) ; 26371 Ciao1 (HOMG_55850) ; MGI:1346998 Ciao1 cytosolic iron-sulfur protein assembly 1 homolog (S. cerevisiae) (I)	-	-
CG12831	CG12831	Pain	CG12831	FBgn0033141	CG12831	CG12831 CG12831 CG12831 CG12831	-				-
CG12915	CG12915	Pain	CG12915	FBgn0033494	KCNQ	KCNQ KCNQ KCNQ potassium channel IPR013821: Potassium channel, voltage dependent, KCNQ, C-terminal, IPR003091: Voltage-dependent potassium channel, IPR003937: Potassium channel, voltage dependent, KCNQ, IPR005821: Ion transport CG33135,CG12215,KCNQ,DKCNQ,KCNQ potassium channel,CG12915	ENSG00000185760 KCNQ5 Potassium voltage-gated channel subfamily KQT member 5 (I) ; 56479 KCNQ5 (HOMG_28270)	ENSG00000184156 KCNQ3 Potassium voltage-gated channel subfamily KQT member 3 (OMCL_OG2_73388,COMP,I); ENSG00000075043 KCNQ2 Potassium voltage-gated channel subfamily KQT member 2 (OMCL_OG2_73388,COMP,I); ENSG00000185760 KCNQ5 Potassium voltage-gated channel subfamily KQT member 5 (OMCL_OG2_73388,COMP); ENSG00000117013 KCNQ4 Potassium voltage-gated channel subfamily KQT member 4 (OMCL_OG2_73388,CO…	MGI:1924937 Kcnq5 potassium voltage-gated channel, subfamily Q, member 5 (I) ; 226922 Kcnq5 (HOMG_28270)	ENSMUSG00000028631 Kcnq4 Potassium voltage-gated channel subfamily KQT member 4 (OMCL_OG2_73388,COMP); ENSMUSG00000016346 Kcnq2 Potassium voltage-gated channel subfamily KQT member 2 (OMCL_OG2_73388,COMP); ENSMUSG00000028033 Kcnq5 Potassium voltage-gated channel subfamily KQT member 5 (OMCL_OG2_73388,COMP); ENSMUSG00000056258 Kcnq3 Potassium voltage-gated channel subfamily KQT member 3 (OMCL_OG2_…	-
CG12927	CG12927	Pain	CG12927	FBgn0085393	CG34364	CG34364 CG34364 IPR000454: ATPase, F0 complex, subunit C, IPR009039: EAR CG12927,CG34364,FBgn0085393,CG33479,CG1863	ENSG00000175894 C21orf29 Protein TSPEAR precursor (OMCL_OG2_80511)	ENSG00000175894 C21orf29 Protein TSPEAR precursor (COMP); ENSG00000108231 LGI1 Leucine-rich glioma-inactivated protein 1 precursor (COMP); ENSG00000168481 LGI3 Leucine-rich repeat LGI family member 3 precursor (COMP); ENSG00000153902 LGI4 Leucine-rich repeat LGI family member 4 precursor (COMP); ENSG00000153012 LGI2 Leucine-rich repeat LGI family member 2 precursor (COMP)	ENSMUSG00000069581 C330046G03Rik ES cells cDNA, RIKEN full-length enriched library, clone:C330046G03 product:hypothetical Concanavalin A-like lectins/glucanases structure containing protein, full insert sequence (OMCL_OG2_80511)	ENSMUSG00000069581 C330046G03Rik ES cells cDNA, RIKEN full-length enriched library, clone:C330046G03 product:hypothetical Concanavalin A-like lectins/glucanases structure containing protein, full insert sequence (COMP); ENSMUSG00000033595 Lgi3 Leucine-rich repeat LGI family member 3 precursor (COMP); ENSMUSG00000039252 Lgi2 Leucine-rich repeat LGI family member 2 precursor (COMP); ENSMUSG00000067…	-
CG12932	CG12932	Pain	CG12932	FBgn0033419	CG12932	CG12932 CG12932 CG12932 CG12932	-				-
CG12938	CG12938	Pain	CG12938	FBgn0033554	Lsm10	Lsm10 Lsm10 Lsm10 IPR010920: Like-Sm ribonucleoprotein-related, core CG12938,Lsm10	ENSG00000181817 LSM10 U7 snRNA-associated Sm-like protein LSm10 (OMCL_OG2_80896,I,COMP)	-	ENSMUSG00000050188 Lsm10 U7 snRNA-associated Sm-like protein LSm10 (OMCL_OG2_80896,COMP)	-	-
CG12954	mRpL41	Pain	CG12954	FBgn0034001	mRpL41	mRpL41 mRpL41 mitochondrial ribosomal protein L41 mitochondrial ribosomal protein L41,CG12954,YmL27,mRpL41,BcDNA:RE19416	ENSG00000182154 MRPL41 39S ribosomal protein L41, mitochondrial precursor (OMCL_OG2_78399,I,COMP)	-	ENSMUSG00000036850 Mrpl41 39S ribosomal protein L41, mitochondrial precursor (OMCL_OG2_78399) ; MGI:1333816 Mrpl41 mitochondrial ribosomal protein L41 (I) ; MGI:3648424 EG623475 predicted gene, EG623475 (I)	ENSMUSG00000036850 Mrpl41 39S ribosomal protein L41, mitochondrial precursor (COMP); ENSMUSG00000080085 \N \N (COMP)	-
CG12975	CG12975	Pain	CG12975	FBgn0037061	CG12975	CG12975 CG12975 CG12975 IPR005651: Protein of unknown function DUF343 BcDNA:RE57810,CG12975	ENSG00000173113 TR112_HUMAN TRM112-like protein (I,COMP) ; 391358 LOC391358 (HOMG_83436)	ENSG00000173113 TR112_HUMAN TRM112-like protein (OMCL_OG2_72391); ENSG00000173596 (OMCL_OG2_72391,I)	627985 LOC627985 (HOMG_83436) ; MGI:1914924 0610038D11Rik RIKEN cDNA 0610038D11 gene (I)	ENSMUSG00000057627 NP_0011047431 \N (COMP,OMCL_OG2_72391); ENSMUSG00000038812 0610038D11Rik TRM112-like protein (COMP,OMCL_OG2_72391); MGI:3643840 EG665860 predicted gene, EG665860 (I); ENSMUSG00000070572 NM_0011112731 predicted gene, EG665860 , mRNA (OMCL_OG2_72391); ENSMUSG00000071762 \N \N (COMP)	-
CG13035	CG13035	Pain	CG13035	FBgn0036628	CG13035	CG13035 CG13035 CG13035 CG13035	ENSG00000179299 NSUN7 Putative methyltransferase NSUN7 (I,OMCL_OG2_80702,COMP)	-	ENSMUSG00000029206 Nsun7 Putative methyltransferase NSUN7 (OMCL_OG2_80702,COMP) ; MGI:1918168 Nsun7 NOL1/NOP2/Sun domain family, member 7 (I)	-	-
CG13047	CG13047	Pain	CG13047	FBgn0036594	CG13047	CG13047 CG13047 CG13047 CG13047	-				-
CG13069	CG13069	Pain	CG13069	FBgn0040798	CG13069	CG13069 CG13069 CG13069 IPR006954: Protein of unknown function DUF644 CG13069	-				-
CG13074	CG13074	Pain	CG13074	FBgn0036567	CG13074	CG13074 CG13074 CG13074 IPR007110: Immunoglobulin-like, IPR011046: WD40 repeat-like, IPR001680: WD40 repeat, IPR015943: WD40/YVTN repeat-like CG13074	-				-
CG13096	CG13096	Pain	CG13096	FBgn0032050	CG13096	CG13096 CG13096 CG13096 IPR016094: Ribosomal protein L1, 2-layer alpha/beta-sandwich, IPR002143: Ribosomal protein L1 CG13096	ENSG00000171490 RSL1D1 Ribosomal L1 domain-containing protein 1 (OMCL_OG2_72799,I)	-	MGI:1913659 Rsl1d1 ribosomal L1 domain containing 1 (I) ; ENSMUSG00000005846 Rsl1d1 ribosomal L1 domain containing 1 (OMCL_OG2_72799)	-	-
CG13110	CG13110	Pain	CG13110	FBgn0032111	CG13110	CG13110 CG13110 CG13110 BcDNA:AT19071,CG13110	-				-
CG13162	CG13162	Pain	CG13162	FBgn0033718	ana3	ana3 ana3 anastral spindle 3 anastral spindle 3,ana3,CG13162,anastral spindle phenotype 3,Ana3	ENSG00000176225 RTTN rotatin (OMCL_OG2_78303,I) ; ENSG00000150637 CD226 CD226 antigen precursor (COMP)	-	ENSMUSG00000023066 Rttn Rotatin (OMCL_OG2_78303) ; ENSMUSG00000034028 Cd226 CD226 antigen precursor (COMP)	-	-
CG13196	CG13196	Pain	CG13196	FBgn0033645	CG13196	CG13196 CG13196 CG13196 IPR004019: YLP motif, IPR001507: Endoglin/CD105 antigen CG13196	-				-
CG13243	CG13243	Pain	CG13243	FBgn0028903	CG13243	CG13243 CG13243 CG13243 CG13243,BG:DS02252.1	-				-
CG13308	CG13308	Pain	CG13308	FBgn0035932	CG13308	CG13308 CG13308 CG13308 CG13308	-				-
CG13319	CG13319	Pain	CG13319	FBgn0033781	CG13319	CG13319 CG13319 CG13319 CG13319,BcDNA:GH19585	ENSG00000180822 Q5JS54_HUMAN \N (OMCL_OG2_80668)	-	ENSMUSG00000071451 NP_0010949001 RIKEN cDNA 2310047M15 gene , transcript variant 2, mRNA (OMCL_OG2_80668)	-	-
CG13388	Akap200	Pain	CG13388	FBgn0027932	Akap200	Akap200 Akap200 A kinase anchor protein 200 IPR001778: Pollen allergen Poa pIX/Phl pVI, C-terminal BcDNA:LP02734,A kinase anchor protein 200,DAKAP200,anon-WO0118547.213,Akap200,anon-WO0118547.134,EP(2)2254,AKAP200,CG13388,MESR2,dpo,akap200	-				-
CG13403	CG13403	Pain	CG13403	FBgn0030544	CG13403	CG13403 CG13403 CG13403 CG13403	-				-
CG13534	CG13534	Pain	CG13534	FBgn0034805	CG13534	CG13534 CG13534 CG13534 CG13534	-				-
CG13548	CG13548	Pain	CG13548	FBgn0085400	CG34371	CG34371 CG34371 IPR013098: Immunoglobulin I-set, IPR008957: Fibronectin, type III-like fold, IPR013783: Immunoglobulin-like fold, IPR007110: Immunoglobulin-like, IPR013106: Immunoglobulin V-set, IPR003599: Immunoglobulin subtype, IPR013162: CD80-like, immunoglobulin C2-set, IPR003961: Fibronectin, type III, IPR003598: Immunoglobulin subtype 2, IPR013151: Immunoglobulin CG13547,CT32921,CG13548,FBg…	-				-
CG13623	CG13623	Pain	CG13623	FBgn0039205	CG13623	CG13623 CG13623 CG13623 IPR000361: HesB/YadR/YfhF-like, IPR016092: HesB/YadR/YfhF BcDNA:GH27470,CG13623	ENSG00000165898 ISCA2 Iron-sulfur cluster assembly 2 homolog, mitochondrial precursor (OMCL_OG2_71665,I,COMP) ; 122961 ISCA2 (HOMG_14260)	-	ENSMUSG00000021241 Isca2 Iron-sulfur cluster assembly 2 homolog, mitochondrial precursor (OMCL_OG2_71665,COMP) ; MGI:1921566 Isca2 iron-sulfur cluster assembly 2 homolog (S. cerevisiae) (I) ; 74316 Isca2 (HOMG_14260)	-	-
CG1371	CG1371	Pain	CG1371	FBgn0033482	CG1371	CG1371 CG1371 CG1371 IPR008454: Collagen-binding surface protein Cna-like, B region, IPR013784: Carbohydrate-binding-like fold, IPR008969: Carboxypeptidase-like, regulatory region CG1371	ENSG00000185164 NOMO2 Nodal modulator 2 precursor (I)	ENSG00000103512 NOMO1_HUMAN Nodal modulator 1 precursor (COMP,I,OMCL_OG2_76660); ENSG00000185164 NOMO2 Nodal modulator 2 precursor (COMP,OMCL_OG2_76660); ENSG00000103226 NOMO1 Nodal modulator 3 precursor (COMP,I,OMCL_OG2_76660); 23420 NOMO1 (HOMG_13810); 408050 NOMO3 (HOMG_13810); 283820 NOMO2 (HOMG_13810)	ENSMUSG00000030835 Nomo1 nodal modulator 1 (OMCL_OG2_76660,COMP) ; MGI:2385850 Nomo1 nodal modulator 1 (I) ; 211548 Nomo1 (HOMG_13810)	-	-
CG1375	CG1375	Pain	CG1375	FBgn0026713	l(1)G0007	l(1)G0007 l(1)G0007 lethal (1) G0007 IPR002464: DNA/RNA helicase, ATP-dependent, DEAH-box type, conserved site, IPR014001: DEAD-like helicase, N-terminal, IPR001650: DNA/RNA helicase, C-terminal, IPR014021: Helicase, superfamily 1 and 2, ATP-binding, IPR011709: Region of unknown function DUF1605, IPR007502: Helicase-associated region lethal (1) G0007,CG1375,l(1)G0416,l(1)G0476,unnamed,l(1)G0103,l…	ENSG00000140829 DHX38 Pre-mRNA-splicing factor ATP-dependent RNA helicase PRP16 (I,COMP) ; 9785 DHX38 (HOMG_8512)	ENSG00000140829 DHX38 Pre-mRNA-splicing factor ATP-dependent RNA helicase PRP16 (OMCL_OG2_70665); ENSG00000206486 Q5JP46_HUMAN DEAD/H box polypeptide 16 (OMCL_OG2_70665); ENSG00000206397 DHX16 Putative pre-mRNA-splicing factor ATP-dependent RNA helicase DHX16 (OMCL_OG2_70665); ENSG00000067596 DHX8 ATP-dependent RNA helicase DHX8 (OMCL_OG2_70665); ENSG00000204560 DHX16 Putative pre-mRNA-splicing f…	ENSMUSG00000037993 Dhx38 DEAH box polypeptide 38 (COMP) ; 64340 Dhx38 (HOMG_8512) ; MGI:1927617 Dhx38 DEAH (Asp-Glu-Ala-His) box polypeptide 38 (I)	ENSMUSG00000037993 Dhx38 DEAH box polypeptide 38 (OMCL_OG2_70665); ENSMUSG00000034931 Dhx8 DEAH box polypeptide 8 (OMCL_OG2_70665); ENSMUSG00000024422 Dhx16 DEAH box polypeptide 16 (OMCL_OG2_70665); ENSMUSG00000029169 Dhx15 Putative pre-mRNA-splicing factor ATP-dependent RNA helicase DHX15 (OMCL_OG2_70665)	-
CG13777	milt	Pain	CG13777	FBgn0022201	milt	milt milt milton IPR006933: HAP1, N-terminal milt,CG13777,l(2)k04704,Milton,anon-WO0153538.19,milton	ENSG00000182606 TRAK1 Trafficking kinesin-binding protein 1 (I) ; 22906 TRAK1 (HOMG_25103)	ENSG00000182606 TRAK1 Trafficking kinesin-binding protein 1 (OMCL_OG2_75008); ENSG00000115993 TRAK2 Trafficking kinesin-binding protein 2 (I,OMCL_OG2_75008)	67095 Trak1 (HOMG_25103) ; MGI:1918077 Trak2 trafficking protein, kinesin binding 2 (I)	ENSMUSG00000026028 Trak2 trafficking protein, kinesin binding 2 (OMCL_OG2_75008); ENSMUSG00000032536 Trak1 trafficking protein, kinesin binding 1 (OMCL_OG2_75008); MGI:1914345 Trak1 trafficking protein, kinesin binding 1 (I)	-
CG13788	Gr28b	Pain	CG13788	FBgn0045495	Gr28b	Gr28b Gr28b Gustatory receptor 28b IPR013604: 7TM chemoreceptor Gr28b.e,Gustatory receptor LU.2,Gr28A3,Gr28bD,GRLU.2,Gr28A4,Gr28b.b,Gr28b.a,Gr28be,LU.2,GrLU2,Gr28bB,Gr28b.c,CG13788,Gr28b,Gr28b.d,Gr28bE,28A3,Gr28bA,Gustatory receptor 28A4,Gr28bC,Gustatory receptor 28b	-				-
CG13802	CG13802	Pain	CG13802	FBgn0035330	CG13802	CG13802 CG13802 CG13802 CG13802	-				-
CG1387	CG1387	Pain	CG1387	FBgn0030033	CG1387	CG1387 CG1387 CG1387 CG1387	-				-
CG13922	mRpL46	Pain	CG13922	FBgn0035272	mRpL46	mRpL46 mRpL46 mitochondrial ribosomal protein L46 IPR015797: NUDIX, IPR000086: NUDIX hydrolase, core MRP-L46,mRpL46,CG13922,mitochondrial ribosomal protein L46	ENSG00000173867 MRPL46 39S ribosomal protein L46, mitochondrial precursor (OMCL_OG2_74663,I,COMP) ; 26589 MRPL46 (HOMG_6747)	-	ENSMUSG00000030612 Mrpl46 39S ribosomal protein L46, mitochondrial precursor (OMCL_OG2_74663,COMP) ; MGI:1914558 Mrpl46 mitochondrial ribosomal protein L46 (I) ; 67308 Mrpl46 (HOMG_6747)	-	-
CG13998	CG13998	Pain	CG13998	FBgn0040949	CG13998	CG13998 CG13998 CG13998 CG13998	-				-
CG14028	cype	Pain	CG14028	FBgn0015031	cype	cype cype cyclope IPR004204: Cytochrome c oxidase subunit VIc l(2)03771,cyc,Cyc,BcDNA:GH04604,Cyclope,CG14028,CG18323,cyclope,cype	ENSG00000164919 COX6C Cytochrome c oxidase polypeptide VIc precursor (I,OMCL_OG2_82473,COMP)	ENSG00000140209 (I)	MGI:104614 Cox6c cytochrome c oxidase, subunit VIc (I)	ENSMUSG00000066491 \N \N (COMP,OMCL_OG2_82473); ENSMUSG00000014313 Cox6c Cytochrome c oxidase polypeptide VIc (COMP,OMCL_OG2_82473); MGI:3649160 EG621837 predicted gene, EG621837 (I); MGI:3645963 EG622296 predicted gene, EG622296 (I)	-
CG1406	U2A	Pain	CG1406	FBgn0033210	U2A	U2A U2A U2A IPR003603: U2A'/phosphoprotein 32 family A, C-terminal, IPR001611: Leucine-rich repeat CG1406,U2A,BcDNA:RE56869,lethal(2)43Ee,U2A',dU2A',l(2)43Ee	ENSG00000131876 SNRPA1 U2 small nuclear ribonucleoprotein A' (I) ; 6627 SNRPA1 (HOMG_2325)	ENSG00000131876 SNRPA1 U2 small nuclear ribonucleoprotein A' (COMP,OMCL_OG2_72574); ENSG00000144158 Q9NU36_HUMAN BA395L1412 ) (COMP,I,OMCL_OG2_72574)	ENSMUSG00000030512 Snrpa1 U2 small nuclear ribonucleoprotein A' (OMCL_OG2_72574,COMP) ; 68981 Snrpa1 (HOMG_2325) ; MGI:1916231 Snrpa1 small nuclear ribonucleoprotein polypeptide A' (I)	-	-
CG14075	CG14075	Pain	CG14075	FBgn0036835	CG14075	CG14075 CG14075 CG14075 CG14075	-				-
CG14086	CG14086	Pain	CG14086	FBgn0036860	CG14086	CG14086 CG14086 CG14086 CG14086	-				-
CG14198	CG14198	Pain	CG14198	FBgn0052533	CG32533	CG32533 CG32533 CG32533 IPR014001: DEAD-like helicase, N-terminal, IPR001650: DNA/RNA helicase, C-terminal, IPR014021: Helicase, superfamily 1 and 2, ATP-binding, IPR011709: Region of unknown function DUF1605, IPR007502: Helicase-associated region CG32533,CG14198,CG12211,cg12211	ENSG00000134815 DHX34 Probable ATP-dependent RNA helicase DHX34 (OMCL_OG2_78541,I) ; 9704 DHX34 (HOMG_69171)	-	MGI:1918973 Dhx34 DEAH (Asp-Glu-Ala-His) box polypeptide 34 (I) ; 71723 Dhx34 (HOMG_69171) ; ENSMUSG00000006019 Dhx34 Probable ATP-dependent RNA helicase DHX34 (OMCL_OG2_78541)	-	-
CG14214	Sec61gamma	Pain	CG14214	FBgn0031049	Sec61gamma	Sec61gamma Sec61gamma Sec61Î³ IPR008159: SEC61 complex gamma subunit, IPR001901: Protein secE/sec61-gamma protein, IPR008158: Protein translocase SEC61 complex gamma subunit Sec61gamma,CG14214	-	ENSG00000132432 SEC61G Protein transport protein SEC61 subunit gamma (COMP,I,OMCL_Mto1_OG2_71898)	100041727 LOC100041727 (HOMG_84976)	ENSMUSG00000078109 Sec61g Protein transport protein SEC61 subunit gamma (COMP); MGI:1202066 Sec61g SEC61, gamma subunit (I); MGI:3645317 EG633091 predicted gene, EG633091 (I); ENSMUSG00000066757 \N \N (OMCL_OG2_71898); ENSMUSG00000072068 \N \N (OMCL_OG2_71898); ENSMUSG00000078974 Sec61g Protein transport protein SEC61 subunit gamma (COMP); ENSMUSG00000071731 (OMCL_OG2_71898)	-
CG14217	Tao-1	Pain	CG14217	FBgn0031030	Tao-1	Tao-1 Tao-1 Tao-1 IPR011009: Protein kinase-like, IPR000719: Protein kinase, core, IPR002290: Serine/threonine protein kinase TAO1,CG14217,tao-1,Tao-1,dTao-1,AAF48973	ENSG00000160551 TAOK1 Serine/threonine-protein kinase TAO1 (I) ; 57551 TAOK1 (HOMG_27041)	ENSG00000160551 TAOK1 Serine/threonine-protein kinase TAO1 (COMP,OMCL_OG2_73166); ENSG00000135090 TAOK3 Serine/threonine-protein kinase TAO3 (CTCL tumor (COMP,I,OMCL_OG2_73166); ENSG00000149930 TAOK2 Serine/threonine-protein kinase TAO2 (COMP,I,OMCL_OG2_73166)	216965 Taok1 (HOMG_27041) ; MGI:1914490 Taok1 TAO kinase 1 (I)	ENSMUSG00000017291 Taok1 Serine/threonine-protein kinase TAO1 (COMP,OMCL_OG2_73166); ENSMUSG00000059981 Taok2 Serine/threonine-protein kinase TAO2 (COMP,OMCL_OG2_73166); ENSMUSG00000061288 Taok3 Serine/threonine-protein kinase TAO3 (COMP,OMCL_OG2_73166); MGI:1915919 Taok2 TAO kinase 2 (I); MGI:3041177 Taok3 TAO kinase 3 (I)	-
CG14240	CG14240	Pain	CG14240	FBgn0039435	TwdlP	TwdlP TwdlP TweedleP TwdlP,TweedleP,CG14240	-				-
CG14252	CG14252	Pain	CG14252	FBgn0039462	CG14252	CG14252 CG14252 CG14252 CG14252	-				-
CG14255	CG14255	Pain	CG14255	FBgn0051072	Lerp	Lerp Lerp lysosomal enzyme receptor protein IPR000479: Cation-independent mannose-6-phosphate receptor, IPR009011: Mannose-6-phosphate receptor, binding Lerp,LERP,CG6390,CG6396,CG14256,CG14255,CG31072,lysosomal enzyme receptor protein,anon-WO0118547.383	ENSG00000197081 IGF2R Cation-independent mannose-6-phosphate receptor precursor (300 kDa mannose 6-phosphate (OMCL_OG2_79450,I,COMP) ; 3482 IGF2R (HOMG_676)	-	ENSMUSG00000023830 Igf2r Cation-independent mannose-6-phosphate receptor precursor (300 kDa mannose 6-phosphate (OMCL_OG2_79450,COMP) ; MGI:96435 Igf2r insulin-like growth factor 2 receptor (I) ; 16004 Igf2r (HOMG_676)	-	-
CG14274	CG14274	Pain	CG14274	FBgn0032023	CG14274	CG14274 CG14274 CG14274 CG14274	-				-
CG14351	CG14351	Pain	CG14351	FBgn0031349	CG14351	CG14351 CG14351 CG14351 IPR001611: Leucine-rich repeat, IPR003591: Leucine-rich repeat, typical subtype CG14351,tartan/capricious-like,CT33985	-				-
CG14353	CG14353	Pain	CG14353	FBgn0036771	CG14353	CG14353 CG14353 CG14353 IPR011046: WD40 repeat-like, IPR001680: WD40 repeat, IPR015943: WD40/YVTN repeat-like CG14353	ENSG00000115953 WDR92 Calcineurin subunit B isoform 1 (I,OMCL_OG2_73800) ; 116143 WDR92 (HOMG_16321)	-	ENSMUSG00000078970 Wdr92 WD repeat-containing protein 92 (COMP) ; 103784 Wdr92 (HOMG_16321) ; ENSMUSG00000033953 Ppp3r1 Calcineurin subunit B isoform 1 (OMCL_OG2_73800) ; MGI:2144224 Wdr92 WD repeat domain 92 (I)	-	-
CG14365	CG14365	Pain	CG14365	FBgn0085412	CG34383	CG34383 CG34383 IPR001849: Pleckstrin-like, IPR011993: Pleckstrin homology-type CG34383,CG14365,FBgn0085412,CG14366,CG9322	ENSG00000166689 PLEKHA7 Pleckstrin homology domain-containing family A member 7 (OMCL_OG2_81552)	ENSG00000166689 PLEKHA7 Pleckstrin homology domain-containing family A member 7 (COMP); ENSG00000052126 PLEKHA5 Pleckstrin homology domain-containing family A member 5 (COMP); ENSG00000105559 PLEKHA4 Pleckstrin homology domain-containing family A member 4 (COMP); ENSG00000143850 PLEKHA6 Pleckstrin homology domain-containing family A member 6 (COMP)	ENSMUSG00000045659 Plekha7 Pleckstrin homology domain-containing family A member 7 (OMCL_OG2_81552)	ENSMUSG00000045659 Plekha7 Pleckstrin homology domain-containing family A member 7 (COMP); ENSMUSG00000041757 Plekha6 Pleckstrin homology domain-containing family A member 6 (COMP); ENSMUSG00000040428 Plekha4 Pleckstrin homology domain-containing family A member 4 (COMP); ENSMUSG00000030231 Plekha5 phosphoinositol 3-phosphate-binding protein-2 (COMP)	-
CG14374	CG14374	Pain	CG14374	FBgn0040553	CG14374	CG14374 CG14374 CG14374 CG14374	-				-
CG14376	CG14376	Pain	CG14376	FBgn0038153	CG14376	CG14376 CG14376 CG14376 IPR001311 CG14376	-				-
CG14429	CG14429	Pain	CG14429	FBgn0052736	CG32736	CG32736 CG32736 CG32736 BcDNA:RE60462,CG14429,CG32736,CG14428	ENSG00000168273 Q8WVI0_HUMAN SNHG8 protein (I,COMP,OMCL_OG2_82455)	-	ENSMUSG00000058351 Snhg8 16 days neonate cerebellum cDNA, RIKEN full-length enriched library, clone:9630053E15 product:HYPOTHETICAL 139 kDa PROTEIN homolog (COMP,OMCL_OG2_82455) ; MGI:1913737 2010107H07Rik RIKEN cDNA 2010107H07 gene (I)	-	-
CG14442	CG14442	Pain	CG14442	FBgn0029893	CG14442	CG14442 CG14442 CG14442 IPR000425: Major intrinsic protein CG14442	-	ENSG00000102984 NP_0600001 \N (COMP)	-	ENSMUSG00000031728 Zfp821 zinc finger protein 821 (COMP)	-
CG14506	CG14506	Pain	CG14506	FBgn0039659	CG14506	CG14506 CG14506 CG14506 IPR000504: RNA recognition motif, RNP-1, IPR012677: Nucleotide-binding, alpha-beta plait cg14506,CG14506	-				-
CG14514	Brd8	Pain	CG14514	FBgn0039654	Brd8	Brd8 Brd8 Brd8 IPR001487: Bromodomain CG14514,dBrd8,Brd8	ENSG00000112983 BRD8 Bromodomain-containing protein 8 (OMCL_OG2_77200,I,COMP) ; 10902 BRD8 (HOMG_41790)	-	ENSMUSG00000003778 Brd8 Bromodomain-containing protein 8 (OMCL_OG2_77200,COMP) ; MGI:1925906 Brd8 bromodomain containing 8 (I)	-	-
CG14707	CG14707	Pain	CG14707	FBgn0053512	dpr4	dpr4 dpr4 dpr4 CG33512,Dpr-4,CG12593,dpr4,CG14707,CT34497	-				-
CG14750	Vps25	Pain	CG14750	FBgn0022027	Vps25	Vps25 Vps25 Vacuolar protein sorting 25 IPR008570: ESCRT-II complex, vps25 subunit, IPR014040: ESCRT-II complex, vps25 subunit, C-terminal winged helix, IPR014041: ESCRT-II complex, vps25 subunit, N-terminal winged helix Vps25,l(2)44Db,dVps25,vps25,CG14750,lethal (2) 44Db,l(2)k08904,Vacuolar protein sorting 25,vesicle protein sorting 25	ENSG00000131475 VPS25 Vacuolar protein sorting-associated protein 25 (OMCL_OG2_74267,I,COMP) ; 84313 VPS25 (HOMG_6303)	-	ENSMUSG00000078656 Vps25 Vacuolar protein-sorting-associated protein 25 (COMP) ; 28084 Vps25 (HOMG_6303) ; MGI:106354 Vps25 vacuolar protein sorting 25 (yeast) (I)	-	-
CG14804	CG14804	Pain	CG14804	FBgn0014411	CG14804	CG14804 CG14804 CG14804 IPR005377: Vacuolar protein sorting-associated protein 26 anon-sts13,EG:63B12.8,CG14804,ESTS:131F2S,131F2S	ENSG00000151502 VPS26B Vacuolar protein sorting-associated protein 26B (I)	ENSG00000122958 VPS26A Vacuolar protein sorting-associated protein 26A (OMCL_OG2_71456,COMP,I); ENSG00000151502 VPS26B Vacuolar protein sorting-associated protein 26B (OMCL_OG2_71456,COMP)	MGI:1917656 Vps26b vacuolar protein sorting 26 homolog B (yeast) (I)	ENSMUSG00000031988 Vps26b Vacuolar protein sorting-associated protein 26B (OMCL_OG2_71456,COMP); ENSMUSG00000020078 Vps26a Vacuolar protein sorting-associated protein 26A (OMCL_OG2_71456,COMP)	-
CG14818	CG14818	Pain	CG14818	FBgn0026088	CG14818	CG14818 CG14818 CG14818 IPR005374: Protein of unknown function UPF0184 EG:63B12.12,CG14818,BcDNA:RH52516,CT34631,BcDNA:RE09176	ENSG00000171159 C9orf16 UPF0184 protein C9orf16 (OMCL_OG2_81379,COMP)	-	ENSMUSG00000039195 1110008P14Rik UPF0184 protein C9orf16 homolog (OMCL_OG2_81379,COMP)	-	-
CG14940	Pde1c	Pain	CG14940	FBgn0032379	Pde1c	Pde1c Pde1c Phosphodiesterase 1c IPR003607: Metal-dependent phosphohydrolase, HD region, IPR002073: 3'5'-cyclic nucleotide phosphodiesterase, IPR013706: 3'5'-cyclic nucleotide phosphodiesterase N-terminal PDE1C,PDE1c,CG14940,Pde1c,Phosphodiesterase 1c	ENSG00000154678 PDE1C Calcium/calmodulin-dependent 3',5'-cyclic nucleotide phosphodiesterase 1C (I) ; 5137 PDE1C (HOMG_3682)	ENSG00000115252 PDE1A Calcium/calmodulin-dependent 3',5'-cyclic nucleotide phosphodiesterase 1A (OMCL_OG2_70761,COMP,I); ENSG00000123360 PDE1B Calcium/calmodulin-dependent 3',5'-cyclic nucleotide phosphodiesterase 1B (OMCL_OG2_70761,COMP,I); ENSG00000154678 PDE1C Calcium/calmodulin-dependent 3',5'-cyclic nucleotide phosphodiesterase 1C (OMCL_OG2_70761,COMP); ENSG00000184588 PDE4B cAMP-specific 3'…	MGI:108413 Pde1c phosphodiesterase 1C (I) ; 18575 Pde1c (HOMG_3682)	ENSMUSG00000004347 Pde1c Calcium/calmodulin-dependent 3',5'-cyclic nucleotide phosphodiesterase 1C (OMCL_OG2_70761,COMP); ENSMUSG00000059173 Pde1a Calcium/calmodulin-dependent 3',5'-cyclic nucleotide phosphodiesterase 1A (OMCL_OG2_70761,COMP); ENSMUSG00000022489 Pde1b Calcium/calmodulin-dependent 3',5'-cyclic nucleotide phosphodiesterase 1B (OMCL_OG2_70761,COMP); ENSMUSG00000021699 Pde4d cAMP-spe…	-
CG14980	CG14980	Pain	CG14980	FBgn0035470	CG14980	CG14980 CG14980 CG14980 CG14980	ENSG00000146574 C7orf28A Uncharacterized protein C7orf28 (I) ; ENSG00000122674 C7orf28B Uncharacterized protein C7orf28 (I)	ENSG00000146574 C7orf28A Uncharacterized protein C7orf28 (COMP,OMCL_OG2_75230); ENSG00000122674 C7orf28B Uncharacterized protein C7orf28 (COMP,OMCL_OG2_75230); 221960 C7orf28B (HOMG_56717); 51622 C7orf28A (HOMG_56717)	ENSMUSG00000029617 AU022870 Uncharacterized protein C7orf28 homolog (OMCL_OG2_75230,COMP) ; MGI:2141070 AU022870 expressed sequence AU022870 (I) ; 231874 AU022870 (HOMG_56717)	-	-
CG15071	CG15071	Pain	CG15071	FBgn0034377	CG15071	CG15071 CG15071 CG15071 CG15071	-				-
CG15120	CG15120	Pain	CG15120	FBgn0034454	CG15120	CG15120 CG15120 CG15120 CG15120	ENSG00000112530 PACRG Parkin coregulated gene protein (I,COMP,OMCL_OG2_75644) ; 135138 PACRG (HOMG_16212)	-	ENSMUSG00000037196 Pacrg Parkin coregulated gene protein homolog (COMP,OMCL_OG2_75644) ; 69310 Pacrg (HOMG_16212) ; MGI:1916560 Pacrg PARK2 co-regulated (I)	-	-
CG15167	CG15167	Pain	CG15167	FBgn0032709	CG15167	CG15167 CG15167 CG15167 CG15167	-				-
CG15238	CG15238	Pain	CG15238	FBgn0052779	CG32779	CG32779 CG32779 CG32779 CG18771,CG15238,CG32779	-				-
CG15241	CG15241	Pain	CG15241
CG15254	CG15254	Pain	CG15254	FBgn0028949	CG15254	CG15254 CG15254 CG15254 IPR006025: Peptidase M, neutral zinc metallopeptidases, zinc-binding site, IPR006026: Peptidase, metallopeptidases, IPR001506: Peptidase M12A, astacin BACcr44L22.2,BG:BACR44L22.2,CG15254	-	ENSG00000141434 MEP1B Meprin A subunit beta precursor (OMCL_Mto1_OG2_74633)	-	ENSMUSG00000024313 Mep1b Meprin A subunit beta precursor (OMCL_Mto1_OG2_74633)	-
CG15321	CG15321	Pain	CG15321	FBgn0030150	CG15321	CG15321 CG15321 CG15321 CG15321	-				-
CG15324	CG15324	Pain	CG15324	FBgn0029966	CG15324	CG15324 CG15324 CG15324 IPR015683: Glutamate receptor-related CG15324,CT35324	-				-
CG15427	tutl	Pain	CG15427	FBgn0010473	tutl	tutl tutl turtle IPR013098: Immunoglobulin I-set, IPR003962: Fibronectin, type III subdomain, IPR000719: Protein kinase, core, IPR008957: Fibronectin, type III-like fold, IPR013783: Immunoglobulin-like fold, IPR007110: Immunoglobulin-like, IPR013106: Immunoglobulin V-set, IPR003599: Immunoglobulin subtype, IPR003598: Immunoglobulin subtype 2, IPR003961: Fibronectin, type III tutl,CG15428,CT35490,…	ENSG00000085552 IGSF9 immunoglobulin superfamily, member 9 (I)	ENSG00000085552 IGSF9 immunoglobulin superfamily, member 9 (OMCL_OG2_76243); ENSG00000080854 IGSF9B immunoglobulin superfamily, member 9B (OMCL_OG2_76243)	MGI:2135283 Igsf9 immunoglobulin superfamily, member 9 (I)	ENSMUSG00000034275 Igsf9b immunoglobulin superfamily, member 9B (OMCL_OG2_76243); ENSMUSG00000037995 Igsf9 Protein turtle homolog A precursor (OMCL_OG2_76243); MGI:2685354 Igsf9b immunoglobulin superfamily, member 9B (I)	-
CG15433	CG15433	Pain	CG15433	FBgn0031604	Elp3	Elp3 Elp3 Elp3 IPR005910: Histone acetyltransferase ELP3, IPR007197: Radical SAM, IPR016181: Acyl-CoA N-acyltransferase, IPR006638: Elongator protein 3/MiaB/NifB, IPR000182: GCN5-related N-acetyltransferase dmHAG408,Dmel/ELP3,Dmel\ELP3,HAT,CG15433,Elp3	ENSG00000134014 ELP3 Elongator complex protein 3 (OMCL_OG2_71776,I,COMP) ; 55140 ELP3 (HOMG_7105)	-	ENSMUSG00000022031 Elp3 Elongator complex protein 3 (OMCL_OG2_71776,COMP) ; MGI:1921445 Elp3 elongation protein 3 homolog (S. cerevisiae) (I) ; 74195 Elp3 (HOMG_7105)	-	-
CG15570	CG15570	Pain	CG15570	FBgn0029697	CG15570	CG15570 CG15570 CG15570 CG15570	-				-
CG15604	CG15604	Pain	CG15604	FBgn0030713	CG15604	CG15604 CG15604 CG15604 CG15604	-				-
CG15884	Cpr97Eb	Pain	CG15884	FBgn0039481	Cpr97Eb	Cpr97Eb Cpr97Eb Cuticular protein 97Eb IPR000618: Insect cuticle protein CG15884,Cuticle protein-like,Cpr97Eb,CT33880,Cuticular protein 97Eb	-				-
CG16725	Smn	Pain	CG16725	FBgn0036641	Smn	Smn Smn survival motor neuron IPR010304: Survival motor neuron, IPR002999: Tudor survival of motor neurons,SMN,Smn,smn,DmSMN,l(3)73Ao,Survival Motor Neuron,CG16725,dSMN,survival motor neuron	ENSG00000205571 SMN_HUMAN Survival motor neuron protein (I) ; ENSG00000172062 SMN2 Survival motor neuron protein (I) ; ENSG00000197929 (I)	ENSG00000205571 SMN_HUMAN Survival motor neuron protein (COMP,OMCL_OG2_78320); ENSG00000172062 SMN2 Survival motor neuron protein (COMP,OMCL_OG2_78320); ENSG00000197929 (OMCL_OG2_78320)	ENSMUSG00000021645 Smn1 Survival motor neuron protein (COMP,OMCL_OG2_78320) ; MGI:109257 Smn1 survival motor neuron 1 (I)	-	-
CG16775	CG16775	Pain	CG16775	FBgn0036767	CG16775	CG16775 CG16775 CG16775 CG16775	-				-
CG16778	Tkr	Pain	CG16778	FBgn0003715	Tkr	Tkr Tkr Tyrosine kinase-related protein IPR007889: Helix-turn-helix, Psq, IPR000210: BTB/POZ-like, IPR011526: Helix-turn-helix, Psq-like, IPR011333: BTB/POZ fold, IPR013069: BTB/POZ BTB-protein-III,BtbIII,dTKR,CG2672,BTB-III,Tkr,CG16778,g2,tkr,anon-G2,Tyrosine kinase-related protein	-				-
CG16852	CG16852	Pain	CG16852	FBgn0028942	CG16852	CG16852 CG16852 CG16852 BcDNA:AT28681,BG:BACR48E02.2,CG16852	-				-
CG16854	CG16854	Pain	CG16854	FBgn0032338	CG16854	CG16854 CG16854 CG16854 IPR004245: Protein of unknown function DUF229 CG16854	-				-
CG16873	CG16873	Pain	CG16873	FBgn0028936	CG16873	CG16873 CG16873 CG16873 IPR013032: EGF-like region, conserved site, IPR006210: EGF, IPR009030: Growth factor, receptor BG:DS00180.9,CG16873	-				-
CG16899	CG16899	Pain	CG16899	FBgn0037735	CG16899	CG16899 CG16899 CG16899 IPR011991: Winged helix repressor DNA-binding, IPR001766: Fork head transcription factor, IPR015880: Zinc finger, C2H2-like, IPR007087: Zinc finger, C2H2-type CG16899,Dmcg16899	ENSG00000049768 FOXP3 Forkhead box protein P3 (I) ; 27086 FOXP1 (HOMG_13092)	ENSG00000128573 FOXP2 Forkhead box protein P2 (I,OMCL_OG2_74495); ENSG00000114861 FOXP1 Forkhead box protein P1 (I,OMCL_OG2_74495); ENSG00000137166 FOXP4 Forkhead box protein P4 (I,OMCL_OG2_74495)	108655 Foxp1 (HOMG_13092)	ENSMUSG00000030067 Foxp1 Forkhead box protein P1 (OMCL_OG2_74495); ENSMUSG00000023991 Foxp4 Forkhead box protein P4 (OMCL_OG2_74495); ENSMUSG00000029563 Foxp2 Forkhead box protein P2 (OMCL_OG2_74495)	-
CG16932	Eps-15	Pain	CG16932	FBgn0035060	Eps-15	Eps-15 Eps-15 Eps-15 IPR011992: EF-Hand type, IPR002048: Calcium-binding EF-hand, IPR000261: EPS15 homology (EH) eps-15,EPS-15,anon-WO0118547.85,Eps-15,eps15,Eps15,i31,CG16932	ENSG00000127527 EPS15L1 Epidermal growth factor receptor substrate 15-like 1 (I) ; 58513 EPS15L1 (HOMG_31881)	ENSG00000127527 EPS15L1 Epidermal growth factor receptor substrate 15-like 1 (OMCL_OG2_72738); ENSG00000085832 EPS15 Epidermal growth factor receptor substrate 15 (I,OMCL_OG2_72738)	MGI:104582 Eps15l1 epidermal growth factor receptor pathway substrate 15-like 1 (I) ; 13859 Eps15l1 (HOMG_31881)	ENSMUSG00000028552 Eps15 Epidermal growth factor receptor substrate 15 (OMCL_OG2_72738); MGI:104583 Eps15 epidermal growth factor receptor pathway substrate 15 (I); ENSMUSG00000006276 Eps15l1 Epidermal growth factor receptor substrate 15-like 1 (OMCL_OG2_72738)	-
CG17003	CG17003	Pain	CG17003	FBgn0031082	CG17003	CG17003 CG17003 CG17003 IPR007965: Protein of unknown function DUF738 CG17003	ENSG00000137343 C6orf134 CDNA FLJ13158 fis, clone NT2RP3003552 (I) ; ENSG00000206405 C6orf134 CDNA FLJ13158 fis, clone NT2RP3003552 (I) ; ENSG00000206488 NP_0010268921 CDNA FLJ13158 fis, clone NT2RP3003552 (I) ; 79969 C6orf134 (HOMG_15129)	ENSG00000137343 C6orf134 CDNA FLJ13158 fis, clone NT2RP3003552 (OMCL_OG2_74416); ENSG00000206405 C6orf134 CDNA FLJ13158 fis, clone NT2RP3003552 (OMCL_OG2_74416); ENSG00000206488 NP_0010268921 CDNA FLJ13158 fis, clone NT2RP3003552 (OMCL_OG2_74416)	73242 2610110G12Rik (HOMG_15129)	MGI:1913869 2610110G12Rik RIKEN cDNA 2610110G12 gene (I); ENSMUSG00000024426 2610110G12Rik RIKEN cDNA 2610110G12 gene , mRNA (OMCL_Mto1_OG2_74416)	-
CG17027	CG17027	Pain	CG17027	FBgn0036553	CG17027	CG17027 CG17027 CG17027 IPR000760: Inositol monophosphatase, IPR000146: Inositol phosphatase/fructose-1,6-bisphosphatase CG17027,IMP,152392_at	-	ENSG00000141401 IMPA2 Inositol monophosphatase 2 -monophosphatase 2) (OMCL_OG2_70949); ENSG00000133731 IMPA1 Inositol monophosphatase -monophosphatase) (OMCL_OG2_70949)	-	ENSMUSG00000024525 Impa2 Inositol monophosphatase 2 -monophosphatase 2) (OMCL_OG2_70949); ENSMUSG00000027531 Impa1 Inositol monophosphatase -monophosphatase) (OMCL_OG2_70949)	-
CG1709	Vha100-1	Pain	CG1709	FBgn0028671	Vha100-1	Vha100-1 Vha100-1 Vha100-1 IPR002490: ATPase, V0/A0 complex, 116-kDa subunit BcDNA:LD21248,V-ATPase,Vha100-1,CG1709,vha100-1,v100	ENSG00000033627 ATP6V0A1 Vacuolar proton translocating ATPase 116 kDa subunit a isoform 1 (I) ; 535 ATP6V0A1 (HOMG_3795)	ENSG00000033627 ATP6V0A1 Vacuolar proton translocating ATPase 116 kDa subunit a isoform 1 (OMCL_OG2_70772,COMP); ENSG00000105929 ATP6V0A4 Vacuolar proton translocating ATPase 116 kDa subunit a isoform 4 (OMCL_OG2_70772,I,COMP); ENSG00000185344 ATP6V0A2 Vacuolar proton translocating ATPase 116 kDa subunit a isoform 2 (OMCL_OG2_70772,COMP); ENSG00000110719 TCIRG1 Vacuolar proton translocating ATPas…	11975 Atp6v0a1 (HOMG_3795) ; MGI:103286 Atp6v0a1 ATPase, H+ transporting, lysosomal V0 subunit A1 (I)	ENSMUSG00000038023 Atp6v0a2 Vacuolar proton translocating ATPase 116 kDa subunit a isoform 2 (OMCL_OG2_70772,COMP); ENSMUSG00000001750 Tcirg1 T-cell, immune regulator 1 (OMCL_OG2_70772,COMP); ENSMUSG00000038600 Atp6v0a4 Vacuolar proton translocating ATPase 116 kDa subunit a isoform 4 (OMCL_OG2_70772,COMP); ENSMUSG00000019302 Atp6v0a1 Vacuolar proton translocating ATPase 116 kDa subunit a isoform …	-
CG17137	Porin2	Pain	CG17137	FBgn0069354	Porin2	Porin2 Porin2 Porin2 IPR001925: Porin, eukaryotic type BEST:LP07660,CG17137,LP07660.3prime,DmPorin2,Porin2	-	ENSG00000165637 VDAC2 Voltage-dependent anion-selective channel protein 2 (COMP); ENSG00000213585 VDAC4 Voltage-dependent anion-selective channel protein 1 (COMP); ENSG00000078668 VDAC3 Voltage-dependent anion-selective channel protein 3 (COMP); ENSG00000172974 \N \N (COMP)	-	ENSMUSG00000021771 Vdac2 Voltage-dependent anion-selective channel protein 2 (COMP); ENSMUSG00000008892 Vdac3 Voltage-dependent anion-selective channel protein 3 (COMP); ENSMUSG00000020402 Vdac1 Voltage-dependent anion-selective channel protein 1 (COMP)	-
CG17146	Adk1	Pain	CG17146	FBgn0022709	Adk1	Adk1 Adk1 Adenylate kinase-1 IPR006267: Adenylate kinase, isozyme 1, IPR011769: Adenylate/cytidine kinase, N-terminal, IPR000850: Adenylate kinase AK1,Adk1,CG17146,Adenylate kinase-1,ADK-1,bs34e10.y1,DAK1	ENSG00000106992 AK1 Adenylate kinase isoenzyme 1 (I) ; 203 AK1 (HOMG_20135)	ENSG00000106992 AK1 Adenylate kinase isoenzyme 1 (COMP,OMCL_OG2_71071); ENSG00000154027 AK5 Adenylate kinase isoenzyme 5 (COMP,I); ENSG00000162368 CMPK UMP-CMP kinase (OMCL_OG2_71071); ENSG00000214347 \N \N (COMP)	11636 Ak1 (HOMG_20135) ; MGI:87977 Ak1 adenylate kinase 1 (I)	ENSMUSG00000026817 Ak1 Adenylate kinase isoenzyme 1 (COMP,OMCL_OG2_71071); MGI:2677491 Ak5 adenylate kinase 5 (I); ENSMUSG00000039058 Ak5 Adenylate kinase isoenzyme 5 (COMP); ENSMUSG00000080267 \N \N (COMP); ENSMUSG00000028719 Cmpk UMP-CMP kinase (OMCL_OG2_71071)	-
CG17150	CG17150	Pain	CG17150	FBgn0035581	CG17150	CG17150 CG17150 CG17150 IPR011704: ATPase associated with various cellular activities, AAA-5, IPR004273: Dynein heavy chain, IPR013602: Dynein heavy chain, N-terminal region 2, IPR003593: AAA+ ATPase, core CG17150	ENSG00000158486 DNAH3 dynein, axonemal, heavy chain 3 (I) ; 55567 DNAH3 (HOMG_19674)	ENSG00000158486 DNAH3 dynein, axonemal, heavy chain 3 (COMP,OMCL_OG2_70636); ENSG00000163544 (OMCL_OG2_70636); ENSG00000197653 NP_0010773691 dynein, axonemal, heavy chain 10 isoform 1 (OMCL_OG2_70636); ENSG00000197102 DYNC1H1 Dynein heavy chain, cytosolic (OMCL_OG2_70636); ENSG00000114841 DNAH1 dynein, axonemal, heavy chain 1 (OMCL_OG2_70636); ENSG00000105877 DNAH11 Ciliary dynein heavy chain 11 …	ENSMUSG00000052273 Dnahc3 0 day neonate lung cDNA, RIKEN full-length enriched library, clone:E030025L22 product:hypothetical Dynein heavy chain containing protein, full insert sequence (COMP) ; 381917 Dnahc3 (HOMG_19674)	ENSMUSG00000052273 Dnahc3 0 day neonate lung cDNA, RIKEN full-length enriched library, clone:E030025L22 product:hypothetical Dynein heavy chain containing protein, full insert sequence (OMCL_OG2_70636); ENSMUSG00000022262 Dnahc5 Ciliary dynein heavy chain 5 (OMCL_OG2_70636); ENSMUSG00000005237 Dnahc2 dynein, axonemal, heavy chain 2 (OMCL_OG2_70636); ENSMUSG00000041144 Dnahc7a Axonemal dynein heav…	-
CG17189	CG17189	Pain	CG17189	FBgn0039485	CG17189	CG17189 CG17189 CG17189 IPR004272: Odorant binding protein, IPR013053: Hormone binding CG17189,cg17189	-				-
CG17203	CG17203	Pain	CG17203	FBgn0053518	mun	mun mun munin CG17204,mun,munin,CG33518,CG17203	-	ENSG00000168546 GFRA2 GDNF family receptor alpha-2 precursor (COMP); ENSG00000125861 GFRA4 GDNF family receptor alpha-4 precursor (COMP); ENSG00000146013 GFRA3 GDNF family receptor alpha-3 precursor (COMP); ENSG00000151892 GFRA1 GDNF family receptor alpha-1 precursor (COMP); ENSG00000187871 GFRAL GDNF family receptor alpha-like precursor (COMP)	MGI:1100842 Gfra1 glial cell line derived neurotrophic factor family receptor alpha 1 (I)	ENSMUSG00000059383 Gfral GDNF family receptor alpha-like precursor (COMP); MGI:1201403 Gfra3 glial cell line derived neurotrophic factor family receptor alpha 3 (I); ENSMUSG00000025089 Gfra1 GDNF family receptor alpha-1 precursor (COMP); MGI:1195462 Gfra2 glial cell line derived neurotrophic factor family receptor alpha 2 (I); ENSMUSG00000022103 Gfra2 GDNF family receptor alpha-2 precursor (COMP)…	-
CG17234	CG17234	Pain	CG17234	FBgn0042187	CG17234	CG17234 CG17234 CG17234 IPR001314: Peptidase S1A, chymotrypsin, IPR001254: Peptidase S1 and S6, chymotrypsin/Hap, IPR009003: Peptidase, trypsin-like serine and cysteine SP113,CG17234	-				-
CG1725	dlg1	Pain	CG1725	FBgn0001624	dlg1	dlg1 dlg1 discs large 1 IPR001452: Src homology-3, IPR004172: L27, IPR015143: L27-1, IPR008145: Guanylate kinase/L-type calcium channel region, IPR008144: Guanylate kinase, IPR001478: PDZ/DHR/GLGF DLG-A,l(1)d.lg-1,CG1725,anon-WO03040301.258,discslarge,l(1)dlg-1,dlg-1,Dlg,misb,Dlg1,CG1730,l(1)d.lg.-1,l(1)bwn,l(1)G0456,disc large,anon-WO03040301.260,l(1)G19,lethal(1)discs-large,l(1)dlg1,lethal(2)di…	ENSG00000075711 DLG1 Disks large homolog 1 (I) ; 1739 DLG1 (HOMG_20869)	ENSG00000082458 DLG3 Discs large homolog 3 (I,OMCL_OG2_73729); ENSG00000075711 DLG1 Disks large homolog 1 (OMCL_OG2_73729); ENSG00000132535 DLG4 Discs large homolog 4 (I,OMCL_OG2_73729); ENSG00000150672 DLG2 Discs large homolog 2 (I,OMCL_OG2_73729)	MGI:107231 Dlg1 discs, large homolog 1 (Drosophila) (I) ; 13383 Dlg1 (HOMG_20869)	ENSMUSG00000052572 Dlg2 Disks large homolog 2 (OMCL_OG2_73729); MGI:1344351 Dlg2 discs, large homolog 2 (Drosophila) (I); MGI:1888986 Dlg3 discs, large homolog 3 (Drosophila) (I); ENSMUSG00000020886 Dlg4 Disks large homolog 4 (OMCL_OG2_73729); ENSMUSG00000022770 Dlg1 Disks large homolog 1 (OMCL_OG2_73729); ENSMUSG00000000881 Dlg3 Disks large homolog 3 (OMCL_OG2_73729); MGI:1277959 Dlg4 discs, lar…	-
CG17266	CG17266	Pain	CG17266	FBgn0033089	CG17266	CG17266 CG17266 CG17266 IPR015891: Cyclophilin-like, IPR002130: Peptidyl-prolyl cis-trans isomerase, cyclophilin-type CG17266	ENSG00000171960 PPIH Peptidyl-prolyl cis-trans isomerase H (I,OMCL_OG2_73039,COMP) ; 10465 PPIH (HOMG_38172)	-	ENSMUSG00000060288 OTTMUSG00000002349 predicted gene, OTTMUSG00000002349 (COMP) ; MGI:3645078 EG665989 predicted gene, EG665989 (I)	ENSMUSG00000060288 OTTMUSG00000002349 predicted gene, OTTMUSG00000002349 (OMCL_OG2_73039); ENSMUSG00000072968 \N \N (OMCL_OG2_73039); 665989 EG665989 (HOMG_38172); MGI:106499 Ppih peptidyl prolyl isomerase H (I); ENSMUSG00000061206 (OMCL_OG2_73039); MGI:3647551 EG667598 predicted gene, EG667598 (I); ENSMUSG00000073466 \N \N (OMCL_OG2_73039); 66101 Ppih (HOMG_38172)	-
CG17293	CG17293	Pain	CG17293	FBgn0032030	CG17293	CG17293 CG17293 CG17293 IPR011046: WD40 repeat-like, IPR001680: WD40 repeat, IPR015943: WD40/YVTN repeat-like CG17293	ENSG00000164091 WDR82 WD repeat protein 82 (I,COMP) ; 80335 WDR82 (HOMG_42951)	ENSG00000164091 WDR82 WD repeat protein 82 (OMCL_OG2_72041); ENSG00000185141 WDR82P1 \N (I,OMCL_OG2_72041)	ENSMUSG00000020257 Wdr82 WD repeat-containing protein 82 (COMP,OMCL_OG2_72041) ; 77305 Wdr82 (HOMG_42951) ; MGI:1924555 Wdr82 WD repeat domain containing 82 (I)	-	-
CG17295	CG17295	Pain	CG17295	FBgn0032034	CG17295	CG17295 CG17295 CG17295 CG17295,BcDNA:SD16838	-				-
CG17386	CG17386	Pain	CG17386	FBgn0033936	CG17386	CG17386 CG17386 CG17386 IPR006630: RNA-binding protein Lupus La, IPR011991: Winged helix repressor DNA-binding CT33484,CG17386	ENSG00000166173 LARP6 La-related protein 6 (I,OMCL_OG2_77164)	-	MGI:1914807 Larp6 La ribonucleoprotein domain family, member 6 (I) ; ENSMUSG00000034839 Larp6 La-related protein 6 (OMCL_OG2_77164)	-	-
CG17521	Qm	Pain	CG17521	FBgn0024733	Qm	Qm Qm Qm IPR001197: Ribosomal protein L10e, IPR016180: Ribosomal protein L10e/L16 BcDNA:LD24589,DQM,Ribosomal protein L10,RpL10,Qm,CG17521,Ribosome RL10,anon-EST:Posey179	ENSG00000178464 \N \N (I) ; 140801 RPL10L (HOMG_68830)	ENSG00000165496 RPL10L 60S ribosomal protein L10-like (COMP,I,OMCL_OG2_71153); ENSG00000147403 RPL10 60S ribosomal protein L10 (COMP,I,OMCL_OG2_71153); ENSG00000178464 \N \N (OMCL_OG2_71153); ENSG00000174572 \N \N (I)	MGI:3647985 Rpl10l ribosomal protein L10-like (I) ; 238217 EG238217 (HOMG_68830)	MGI:3647928 EG625219 predicted gene, EG625219 (I); MGI:105943 Rpl10 ribosomal protein 10 (I); ENSMUSG00000074986 \N \N (OMCL_OG2_71153); ENSMUSG00000060499 Rpl10 QM protein (COMP); ENSMUSG00000008682 Rpl10 predicted gene, OTTMUSG00000015562 (COMP); MGI:3648679 EG234703 predicted gene, EG234703 (I); MGI:3646701 EG434434 predicted gene, EG434434 (I); ENSMUSG00000058443 \N \N (OMCL_OG2_71153); ENSMU…	-
CG17650	CG17650	Pain	CG17650	FBgn0031365	CG17650	CG17650 CG17650 CG17650 CG17650	-				-
CG17673	Acp70A	Pain	CG17673	FBgn0003034	Acp70A	Acp70A Acp70A Accessory gland peptide 70A IPR012608: Sex peptide Acp70A,ACP,sex peptide,CG17673,Acp70,Paragonial-peptide-B,Sex-Peptide,Sex peptide,sex-peptide,PapB,Sex-peptide,Accessory gland peptide 70A,Spg70,sex peptide gene in 70,Sex Peptide,SP	-				-
CG17697	fz	Pain	CG17697	FBgn0001085	fz	fz fz frizzled IPR000539: Frizzled protein, IPR000832: GPCR, family 2, secretin-like, IPR000024: Frizzled cysteine-rich domain, IPR015526: Frizzled related Fz,frizzled 1,Frizzled 1,Dfz1,frizzled,fz[[1]],Frizzled1,DFz1,CG17697,fz1,FZ,CG3646,fz,frz,Frizzled,DFz,DFZ1,frizzled[[1]],Fz1	ENSG00000157240 FZD1 Frizzled-1 precursor (I) ; 8324 FZD7 (HOMG_20751)	ENSG00000155760 FZD7 Frizzled-7 precursor (I,OMCL_OG2_75975); ENSG00000157240 FZD1 Frizzled-1 precursor (OMCL_OG2_75975); ENSG00000180340 FZD2 Frizzled-2 precursor (I,OMCL_OG2_75975)	MGI:108570 Fzd7 frizzled homolog 7 (Drosophila) (I) ; 14369 Fzd7 (HOMG_20751)	MGI:1196625 Fzd1 frizzled homolog 1 (Drosophila) (I); ENSMUSG00000050288 Fzd2 Frizzled-2 precursor (OMCL_OG2_75975); ENSMUSG00000044674 Fzd1 Frizzled-1 precursor (OMCL_OG2_75975); ENSMUSG00000041075 Fzd7 Frizzled-7 precursor (OMCL_OG2_75975); MGI:1888513 Fzd2 frizzled homolog 2 (Drosophila) (I)	-
CG17943	comm	Pain	CG17943	FBgn0010105	comm	comm comm commissureless Comm,Commissureless,comm,CG17943,commissureless	-				-
CG1800	pasha	Pain	CG1800	FBgn0039861	pasha	pasha pasha partner of drosha IPR014720: Double-stranded RNA-binding-like, IPR001159: Double-stranded RNA binding Pasha,dmDGCR8,CG1800,DGCR8,pasha,cg1800,partner of drosha	ENSG00000128191 DGCR8 Protein DGCR8 (OMCL_OG2_78226,I,COMP) ; 54487 DGCR8 (HOMG_11223)	-	ENSMUSG00000022718 Dgcr8 Protein DGCR8 (OMCL_OG2_78226,COMP) ; MGI:2151114 Dgcr8 DiGeorge syndrome critical region gene 8 (I) ; 94223 Dgcr8 (HOMG_11223)	-	-
CG18026	CG18026	Pain	CG18026	FBgn0053653	Caps	Caps Caps Calcium activated protein for secretion IPR001849: Pleckstrin-like, IPR000008: C2 calcium-dependent membrane targeting, IPR010439: Protein of unknown function DUF1041, IPR014770: Munc13 homology 1, IPR011993: Pleckstrin homology-type CG40477,l(4)102Fb,CAPS,Calcium activated protein for secretion,dcaps,BcDNA:GH07283,Caps,CG18026,CG17881,SDCAP,CG33653,dCAPS	ENSG00000081803 CADPS2 Calcium-dependent secretion activator 2 (I) ; 8618 CADPS (HOMG_2755)	ENSG00000163618 CADPS Calcium-dependent secretion activator 1 (COMP,I,OMCL_OG2_75322); ENSG00000081803 CADPS2 Calcium-dependent secretion activator 2 (COMP,OMCL_OG2_75322)	27062 Cadps (HOMG_2755) ; MGI:1350922 Cadps Ca2+-dependent secretion activator (I)	ENSMUSG00000017978 Cadps2 Calcium-dependent secretion activator 2 (COMP,OMCL_OG2_75322); ENSMUSG00000054423 Cadps Calcium-dependent secretion activator 1 (COMP,OMCL_OG2_75322); MGI:2443963 Cadps2 Ca2+-dependent activator protein for secretion 2 (I)	-
CG1804	kek6	Pain	CG1804	FBgn0039862	kek6	kek6 kek6 kek6 IPR000372: Leucine-rich repeat, cysteine-rich flanking region, N-terminal, IPR007110: Immunoglobulin-like, IPR001611: Leucine-rich repeat, IPR000483: Cysteine-rich flanking region, C-terminal, IPR013783: Immunoglobulin-like fold, IPR003598: Immunoglobulin subtype 2, IPR013151: Immunoglobulin CG1804,kek6,kekkon-like	-				-
CG18069	CaMKII	Pain	CG18069	FBgn0004624	CaMKII	CaMKII CaMKII Calcium/calmodulin-dependent protein kinase II IPR015742: Calcium/calmodulin-dependent protein kinase II isoform, IPR015734: Calcium/calmodulin-dependent protein kinase 1, IPR011009: Protein kinase-like, IPR000719: Protein kinase, core, IPR013543: Calcium/calmodulin dependent protein kinase II, association-domain, IPR002290: Serine/threonine protein kinase, IPR008271: Serine/threoni…	ENSG00000145349 CAMK2D Calcium/calmodulin-dependent protein kinase type II delta chain (I) ; 817 CAMK2D (HOMG_55561)	ENSG00000070808 CAMK2A Calcium/calmodulin-dependent protein kinase type II alpha chain (I,OMCL_OG2_70655); ENSG00000148660 CAMK2G Calcium/calmodulin-dependent protein kinase type II gamma chain (I,OMCL_OG2_70655); ENSG00000145349 CAMK2D Calcium/calmodulin-dependent protein kinase type II delta chain (OMCL_OG2_70655); ENSG00000058404 CAMK2B Calcium/calmodulin-dependent protein kinase type II beta …	108058 Camk2d (HOMG_55561) ; MGI:1341265 Camk2d calcium/calmodulin-dependent protein kinase II, delta (I)	ENSMUSG00000002012 Pnck Calcium/calmodulin-dependent protein kinase type 1B (OMCL_OG2_70655); MGI:88256 Camk2a calcium/calmodulin-dependent protein kinase II alpha (I); ENSMUSG00000038128 Camk4 Calcium/calmodulin-dependent protein kinase type IV (OMCL_OG2_70655); ENSMUSG00000021820 Camk2g Calcium/calmodulin-dependent protein kinase type II gamma chain (OMCL_OG2_70655); MGI:88259 Camk2g calcium/ca…	-
CG18088	CG18088	Pain	CG18088	FBgn0032082	CG18088	CG18088 CG18088 CG18088 IPR004245: Protein of unknown function DUF229 CG18088	-				-
CG18130	CG18130	Pain	CG18130	FBgn0030359	CG18130	CG18130 CG18130 CG18130 IPR006662: Thioredoxin-related, IPR012336: Thioredoxin-like fold, IPR015467: Thioredoxin family, IPR012335: Thioredoxin fold CG18130	-	ENSG00000086288 TXNDC3 Thioredoxin domain-containing protein 3 (OMCL_OG2_74709,COMP); ENSG00000181322 TXNDC6 Thioredoxin domain-containing protein 6 (OMCL_OG2_74709,COMP)	-	ENSMUSG00000041138 Txndc3 Thioredoxin domain-containing protein 3 (COMP,OMCL_Mto1_OG2_74709)	-
CG18213	CG18213	Pain	CG18213	FBgn0038470	CG18213	CG18213 CG18213 CG18213 IPR002893: Zinc finger, MYND-type CG18213	-				-
CG18249	CG18249	Pain	CG18249	FBgn0037553	CG18249	CG18249 CG18249 CG18249 IPR001611: Leucine-rich repeat, IPR003591: Leucine-rich repeat, typical subtype CG18249,CT41336	-				-
CG18332	CSN3	Pain	CG18332	FBgn0027055	CSN3	CSN3 CSN3 COP9 complex homolog subunit 3 IPR000717: Proteasome component region PCI, IPR011991: Winged helix repressor DNA-binding CH3,COP9 complex homolog subunit 3,Dch3,CSN3,CG18332,Drosophila COP9 signalosome homolog 3,DCH3	ENSG00000141030 COPS3 COP9 signalosome complex subunit 3 (OMCL_OG2_74691,I,COMP) ; 8533 COPS3 (HOMG_2710)	-	ENSMUSG00000019373 Cops3 COP9 signalosome complex subunit 3 (OMCL_OG2_74691,COMP) ; MGI:1349409 Cops3 COP9 (constitutive photomorphogenic) homolog, subunit 3 (Arabidopsis thaliana) (I) ; 26572 Cops3 (HOMG_2710)	-	-
CG18350	Sxl	Pain	CG18350	FBgn0003659	Sxl	Sxl Sxl Sex lethal IPR000504: RNA recognition motif, RNP-1, IPR002343: Paraneoplastic encephalomyelitis antigen, IPR012677: Nucleotide-binding, alpha-beta plait, IPR006546: Sex-lethal splicing factor Fl,Sex-lethal,Su(da),fs(1)K1274,Sx1,SxlPe,DmSxl,Sxl-1 Sxl-2,Sexlethal,Sxl,l(1)6Fa,Mex156,SXL,fs(1)M106,dSXL,CG18350,SxL,sxl,CG33070,sex-lethal,Sex lethal,Female lethal	-				-
CG18372	AttB	Pain	CG18372	FBgn0041581	AttB	AttB AttB Attacin-B IPR005520: Attacin, N-terminal region, IPR005521: Attacin, C-terminal region AttB2,Attacin B1,Attacin,attacin B,Att,att,attacin,Attackin,Attacin B,AttB,Attacin-B,AttBn,CG18372,AttB1	-				-
CG1847	CG1847	Pain	CG1847	FBgn0030345	CG1847	CG1847 CG1847 CG1847 IPR013026: Tetratricopeptide region, IPR011990: Tetratricopeptide-like helical, IPR001179: Peptidyl-prolyl cis-trans isomerase, FKBP-type, IPR001440: Tetratricopeptide TPR-1 CG1847	ENSG00000110711 AIP AH receptor-interacting protein (I) ; 9049 AIP (HOMG_2959)	ENSG00000110711 AIP AH receptor-interacting protein (COMP,OMCL_OG2_74717); ENSG00000129221 AIPL1 Aryl-hydrocarbon-interacting protein-like 1 (COMP,I,OMCL_OG2_74717)	11632 Aip (HOMG_2959) ; MGI:109622 Aip aryl-hydrocarbon receptor-interacting protein (I)	ENSMUSG00000024847 Aip AH receptor-interacting protein (COMP,OMCL_OG2_74717); ENSMUSG00000040554 Aipl1 Aryl-hydrocarbon-interacting protein-like 1 (COMP,OMCL_OG2_74717); MGI:2148800 Aipl1 aryl hydrocarbon receptor-interacting protein-like 1 (I)	-
CG18480	CG18480	Pain	CG18480	FBgn0028518	CG18480	CG18480 CG18480 CG18480 IPR001611: Leucine-rich repeat, IPR003591: Leucine-rich repeat, typical subtype BcDNA:LP11031,BG:DS07108.4,CT42128,CG18480	-				-
CG18557	CG18557	Pain	CG18557	FBgn0031470	CG18557	CG18557 CG18557 CG18557 IPR001314: Peptidase S1A, chymotrypsin, IPR001254: Peptidase S1 and S6, chymotrypsin/Hap, IPR009003: Peptidase, trypsin-like serine and cysteine CG18557,c-SPH125	-				-
CG18624	CG18624	Pain	CG18624	FBgn0029971	CG18624	CG18624 CG18624 CG18624 CG15328,CG18624	ENSG00000183648 NDUFB1 NADH dehydrogenase 1 beta subcomplex subunit 1 (OMCL_OG2_91308)	-			-
CG18666	CG18666	Pain	CG18666	FBgn0040967	CG18666	CG18666 CG18666 CG18666 CG18666	-				-
CG18671	CG18671	Pain	CG18671	FBgn0043884	mask	mask mask multiple ankyrin repeats single KH domain IPR004088: K Homology, type 1, IPR004087: K Homology, IPR002110: Ankyrin CG33106,multiple ankyrin repeats single KH domain,CG6313,CG31138,cg6313,CG18671,CG6268,mask	ENSG00000131503 ANKHD1-EIF4EBP3 Eukaryotic translation initiation factor 4E-binding protein 3 (I)	ENSG00000132466 ANKRD17 ankyrin repeat domain protein 17 isoform b (I,OMCL_OG2_75090); ENSG00000131503 ANKHD1-EIF4EBP3 Eukaryotic translation initiation factor 4E-binding protein 3 (OMCL_OG2_75090)	MGI:1921733 Ankhd1 ankyrin repeat and KH domain containing 1 (I)	ENSMUSG00000024483 Eif4ebp3 Eukaryotic translation initiation factor 4E-binding protein 3 (OMCL_OG2_75090); ENSMUSG00000055204 Ankrd17 Ankyrin repeat domain-containing protein 17 (OMCL_OG2_75090); MGI:1932101 Ankrd17 ankyrin repeat domain 17 (I)	-
CG18771	CG18771	Pain	CG18771	FBgn0052779	CG32779	CG32779 CG32779 CG32779 CG18771,CG15238,CG32779	-				-
CG18816	Tsp42Eb	Pain	CG18816	FBgn0042086	Tsp42Eb	Tsp42Eb Tsp42Eb Tetraspanin 42Eb IPR008952: Tetraspanin, IPR000301: CD9/CD37/CD63 antigen Dm.Tsp42Eb,CG18816,BEST:LP06288,LP06288,tetraspanin 42E,Tsp42Eb,Tetraspanin 42Eb	-				-
CG18833	CG18833	Pain	CG18833	FBgn0042156	CG18833	CG18833 CG18833 CG18833 CG18833	-				-
CG1915	sls	Pain	CG1915	FBgn0086906	sls	sls sls sallimus IPR013098: Immunoglobulin I-set, IPR000219: Dbl homology (DH) domain, IPR010939: Protein of unknown function DUF1136, IPR013026: Tetratricopeptide region, IPR008957: Fibronectin, type III-like fold, IPR013783: Immunoglobulin-like fold, IPR001452: Src homology-3, IPR007110: Immunoglobulin-like, IPR003599: Immunoglobulin subtype, IPR003598: Immunoglobulin subtype 2, IPR003961: Fibr…	-				-
CG1922	onecut	Pain	CG1922	FBgn0028996	onecut	onecut onecut onecut IPR009057: Homeodomain-like, IPR012287: Homeodomain-related, IPR001356: Homeobox, IPR003350: Homeodomain protein CUT onecut,A1,D-onecut,CG1922	ENSG00000169856 ONECUT1 Hepatocyte nuclear factor 6 (I)	ENSG00000169856 ONECUT1 Hepatocyte nuclear factor 6 (COMP,OMCL_OG2_75569); ENSG00000119547 ONECUT2 One cut domain family member 2 (COMP,I,OMCL_OG2_75569); ENSG00000205922 ONECUT3 One cut domain family member 3 (COMP)	MGI:1196423 Onecut1 one cut domain, family member 1 (I)	ENSMUSG00000045991 Onecut2 One cut domain family member 2 (COMP,OMCL_OG2_75569); ENSMUSG00000043013 Onecut1 Hepatocyte nuclear factor 6 (COMP,OMCL_OG2_75569); ENSMUSG00000045518 Onecut3 One cut domain family member 3 (COMP); MGI:1891408 Onecut2 one cut domain, family member 2 (I); MGI:1891409 Onecut3 one cut domain, family member 3 (I)	-
CG1966	Acf1	Pain	CG1966	FBgn0027620	Acf1	Acf1 Acf1 ATP-dependent chromatin assembly factor large subunit IPR001487: Bromodomain, IPR001965: Zinc finger, PHD-type, IPR011011: Zinc finger, FYVE/PHD-type, IPR004022: DDT, IPR013083: Zinc finger, RING/FYVE/PHD-type, IPR013136: WSTF/Acf1/Cbp146 CG1966,CHRAC,Acf-1,Acf1,Acf,acf1,ATP-dependent chromatin assembly factor large subunit,p170/p185,ACF/CHRAC,Chromatin Accessibility Complex,ATP-utilizi…	ENSG00000198604 BAZ1A Bromodomain adjacent to zinc finger domain protein 1A (WCRF18 (OMCL_OG2_78483,I) ; 11177 BAZ1A (HOMG_45654)	-	217578 Baz1a (HOMG_45654) ; ENSMUSG00000035021 Baz1a Bromodomain adjacent to zinc finger domain protein 1A (OMCL_OG2_78483)	-	-
CG1968	CG1968	Pain	CG1968	FBgn0033401	CG1968	CG1968 CG1968 CG1968 IPR010490: Conserved oligomeric complex COG6 CG1968	ENSG00000133103 COG6 Conserved oligomeric Golgi complex component 6 (I,COMP,OMCL_OG2_73745) ; 57511 COG6 (HOMG_10802)	-	ENSMUSG00000027742 Cog6 Conserved oligomeric Golgi complex component 6 (COMP,OMCL_OG2_73745) ; 67542 Cog6 (HOMG_10802) ; MGI:1914792 Cog6 component of oligomeric golgi complex 6 (I)	-	-
CG1982	Sodh-1	Pain	CG1982	FBgn0024289	Sodh-1	Sodh-1 Sodh-1 Sorbitol dehydrogenase 1 IPR013149: Alcohol dehydrogenase, zinc-binding, IPR011032: GroES-like, IPR002328: Alcohol dehydrogenase, zinc-containing, conserved site, IPR016040: NAD(P)-binding, IPR013154: Alcohol dehydrogenase GroES-like, IPR002085: Alcohol dehydrogenase superfamily, zinc-containing Sodh-1,DM_7298873,CG1982,Sodh,Sdh-1,Sorbitol dehydrogenase 1,Sorbitol dehydrogenase like…	ENSG00000140263 SORD Sorbitol dehydrogenase (I) ; 6652 SORD (HOMG_55715)	ENSG00000140263 SORD Sorbitol dehydrogenase (COMP,OMCL_Mto1_OG2_70976)	20322 Sord (HOMG_55715) ; MGI:98266 Sord sorbitol dehydrogenase (I)	ENSMUSG00000027227 Sord Sorbitol dehydrogenase (COMP,OMCL_Mto1_OG2_70976)	-
CG2038	CSN7	Pain	CG2038	FBgn0028836	CSN7	CSN7 CSN7 COP9 complex homolog subunit 7 IPR000717: Proteasome component region PCI CSN7,csn7,CG2038,COP9 complex homolog subunit 7,CH7,CSN7b,Drosophila COP9 signalosome homolog 7,Dch7	ENSG00000111652 COPS7A COP9 signalosome complex subunit 7a (I) ; 64708 COPS7B (HOMG_8068)	ENSG00000111652 COPS7A COP9 signalosome complex subunit 7a (OMCL_OG2_73762,COMP); ENSG00000144524 COPS7B COP9 signalosome complex subunit 7b (OMCL_OG2_73762,COMP,I)	MGI:1349388 Cops7b COP9 (constitutive photomorphogenic) homolog, subunit 7b (Arabidopsis thaliana) (I) ; 26895 Cops7b (HOMG_8068)	ENSMUSG00000026240 Cops7b COP9 signalosome complex subunit 7b (OMCL_OG2_73762,COMP); ENSMUSG00000030127 Cops7a COP9 signalosome complex subunit 7a (OMCL_OG2_73762,COMP); MGI:1349400 Cops7a COP9 (constitutive photomorphogenic) homolog, subunit 7a (Arabidopsis thaliana) (I)	-
CG2052	CG2052	Pain	CG2052	FBgn0039905	CG2052	CG2052 CG2052 CG2052 IPR013087: Zinc finger, C2H2-type/integrase, DNA-binding, IPR015880: Zinc finger, C2H2-like, IPR007087: Zinc finger, C2H2-type CG10204,CG2052	-				-
CG2060	Cyp4e2	Pain	CG2060	FBgn0014469	Cyp4e2	Cyp4e2 Cyp4e2 Cytochrome P450-4e2 IPR002401: Cytochrome P450, E-class, group I, IPR001128: Cytochrome P450 P450,P-450,4e2,CYP4E2,CG2060,Cytochrome P450-4e2,Cyp4e2,Cyt-P450-4E2	-	ENSG00000160870 CYP3A7 Cytochrome P450 3A7 (OMCL_OG2_70628); ENSG00000171903 CYP4F11 Cytochrome P450 4F11 (OMCL_OG2_70628); ENSG00000059377 TBXAS1 Thromboxane-A synthase (OMCL_OG2_70628); ENSG00000186377 CYP4X1 Cytochrome P450 4X1 (OMCL_OG2_70628); ENSG00000021461 CYP3A43 Cytochrome P450 3A43 (OMCL_OG2_70628); ENSG00000187048 CYP4A11 Cytochrome P450 4A11 precursor (OMCL_OG2_70628); ENSG0000018620…	-	ENSMUSG00000003484 Cyp4f18 Cytochrome P450 4F3 omega- hydroxylase) 20-monooxygenase) (OMCL_OG2_70628); ENSMUSG00000066072 Cyp4a10 Cytochrome P450 4A10 (OMCL_OG2_70628); ENSMUSG00000028715 Cyp4a14 Cytochrome P450 4A14 precursor (OMCL_OG2_70628); ENSMUSG00000028713 Cyp4b1 Cytochrome P450 4B1 (OMCL_OG2_70628); ENSMUSG00000029630 Cyp3a25 Cytochrome P450 3A25 (OMCL_OG2_70628); ENSMUSG00000075552 Cyp3a…	-
CG2100	CG2100	Pain	CG2100	FBgn0037369	CG2100	CG2100 CG2100 CG2100 IPR002646: Polynucleotide adenylyltransferase region CG2100	ENSG00000072756 TRNT1 tRNA-nucleotidyltransferase 1, mitochondrial precursor (OMCL_OG2_70930,I,COMP) ; 51095 TRNT1 (HOMG_9333)	-	ENSMUSG00000013736 Trnt1 tRNA-nucleotidyltransferase 1, mitochondrial precursor (OMCL_OG2_70930,COMP) ; MGI:1917297 Trnt1 tRNA nucleotidyl transferase, CCA-adding, 1 (I) ; 70047 Trnt1 (HOMG_9333)	-	-
CG2109	mRpL44	Pain	CG2109	FBgn0037330	mRpL44	mRpL44 mRpL44 mitochondrial ribosomal protein L44 IPR000999: Ribonuclease III mitochondrial ribosomal protein L44,mRpL44,MRP-L44,CG2109	ENSG00000135900 MRPL44 39S ribosomal protein L44, mitochondrial precursor (I,OMCL_OG2_78788,COMP) ; 65080 MRPL44 (HOMG_11293)	-	ENSMUSG00000026248 Mrpl44 39S ribosomal protein L44, mitochondrial precursor (OMCL_OG2_78788,COMP) ; 69163 Mrpl44 (HOMG_11293) ; MGI:1916413 Mrpl44 mitochondrial ribosomal protein L44 (I)	-	-
CG2128	Hdac3	Pain	CG2128	FBgn0025825	Hdac3	Hdac3 Hdac3 Hdac3 IPR000286: Histone deacetylase superfamily, IPR003084: Histone deacetylase DmHDAC3,HDAC,Hdac3,dHDAC3,CG2128,DHDAC3,dmHDA402,HDAC3	ENSG00000171720 HDAC3 Histone deacetylase 3 (OMCL_OG2_75117,I,COMP) ; 8841 HDAC3 (HOMG_48250)	-	ENSMUSG00000024454 Hdac3 Histone deacetylase 3 (OMCL_OG2_75117,COMP) ; 15183 Hdac3 (HOMG_48250) ; MGI:1343091 Hdac3 histone deacetylase 3 (I)	-	-
CG2151	Trxr-1	Pain	CG2151	FBgn0020653	Trxr-1	Trxr-1 Trxr-1 Thioredoxin reductase-1 IPR012999: Pyridine nucleotide-disulphide oxidoreductase, class I, active site, IPR001327: Pyridine nucleotide-disulphide oxidoreductase, NAD-binding region, IPR006338: Thioredoxin and glutathione reductase selenoprotein, IPR001100: Pyridine nucleotide-disulphide oxidoreductase, class I, IPR016156: FAD/NAD-linked reductase, dimerisation, IPR013027: FAD-depend…	ENSG00000184470 TXNRD2 Thioredoxin reductase 2, mitochondrial precursor (I) ; 7296 TXNRD1 (HOMG_55733)	ENSG00000184470 TXNRD2 Thioredoxin reductase 2, mitochondrial precursor (COMP,OMCL_OG2_70822); ENSG00000211449 (OMCL_OG2_70822); ENSG00000198431 TXNRD1 Thioredoxin reductase 1, cytoplasmic precursor (OMCL_OG2_70822); ENSG00000104687 GSR Glutathione reductase, mitochondrial precursor (OMCL_OG2_70822); ENSG00000197763 TXNRD3 Thioredoxin reductase 3 (OMCL_OG2_70822)	50493 Txnrd1 (HOMG_55733) ; MGI:1347023 Txnrd2 thioredoxin reductase 2 (I)	ENSMUSG00000075704 Txnrd2 Thioredoxin reductase 2, mitochondrial precursor (COMP,OMCL_OG2_70822); ENSMUSG00000000811 Txnrd3 thioredoxin reductase 3 (OMCL_OG2_70822); ENSMUSG00000031584 Gsr Glutathione reductase, mitochondrial precursor (OMCL_OG2_70822); ENSMUSG00000020250 Txnrd1 Thioredoxin reductase 1, cytoplasmic (OMCL_OG2_70822)	-
CG2158	CG2158	Pain	CG2158	FBgn0033264	CG2158	CG2158 CG2158 CG2158 IPR000156: Ran Binding Protein 1, IPR015007: NUP50 (Nucleoporin 50 kDa), IPR011993: Pleckstrin homology-type CG2158	ENSG00000093000 NUP50 Nucleoporin 50 kDa (I,COMP) ; 10762 NUP50 (HOMG_5190)	ENSG00000093000 NUP50 Nucleoporin 50 kDa (OMCL_OG2_76535); ENSG00000189235 \N \N (OMCL_OG2_76535,I)	ENSMUSG00000016619 Nup50 Nucleoporin 50 kDa (OMCL_OG2_76535) ; MGI:1351502 Nup50 nucleoporin 50 (I) ; 18141 Nup50 (HOMG_5190)	ENSMUSG00000016619 Nup50 Nucleoporin 50 kDa (COMP); ENSMUSG00000072878 1700123L14Rik RIKEN cDNA 1700123L14 gene on chromosome 6 (COMP); MGI:1925732 1700123L14Rik RIKEN cDNA 1700123L14 gene (I)	-
CG2161	Rga	Pain	CG2161	FBgn0017550	Rga	Rga Rga Regena IPR007282: NOT2/NOT3/NOT5 l(3)03834,CG2161,NOT2,Regena,CG2138,Rga	ENSG00000111596 CNOT2 CCR4-NOT transcription complex subunit 2 (OMCL_OG2_71789,COMP) ; 4848 CNOT2 (HOMG_40953)	-	ENSMUSG00000020166 Cnot2 CCR4-NOT transcription complex subunit 2 (OMCL_OG2_71789,COMP) ; 72068 Cnot2 (HOMG_40953)	-	-
CG2257	Ubc-E2H	Pain	CG2257	FBgn0029996	Ubc-E2H	Ubc-E2H Ubc-E2H Ubc-E2H IPR016135: Ubiquitin-conjugating enzyme/RWD-like, IPR015581: Ubiquitin-conjugating enzyme, IPR000608: Ubiquitin-conjugating enzyme, E2 Ubc-E2H,dUbc-E2H,CG2257,UbcE2H	ENSG00000186591 UBE2H Ubiquitin-conjugating enzyme E2 H (I,OMCL_OG2_72453,COMP) ; 7328 UBE2H (HOMG_103894)	-	ENSMUSG00000039159 Ube2h Ubiquitin-conjugating enzyme E2 H (OMCL_OG2_72453) ; MGI:104632 Ube2h ubiquitin-conjugating enzyme E2H (I) ; 22214 Ube2h (HOMG_103894)	ENSMUSG00000039159 Ube2h Ubiquitin-conjugating enzyme E2 H (COMP); ENSMUSG00000074903 \N \N (COMP)	-
CG2286	ND75	Pain	CG2286	FBgn0017566	ND75	ND75 ND75 NADH:ubiquinone reductase 75kD subunit precursor IPR006656: Molybdopterin oxidoreductase, IPR015405: NADH-quinone oxidoreductase, chain G, C-terminal, IPR001917: Aminotransferase, class-II, pyridoxal-phosphate binding site, IPR000283: NADH dehydrogenase 75 kDa subunit, conserved site, IPR006058: 2Fe-2S ferredoxin, iron-sulphur binding site, IPR010228: NADH-quinone oxidoreductase, chain …	ENSG00000023228 NDUFS1 NADH-ubiquinone oxidoreductase 75 kDa subunit, mitochondrial precursor (OMCL_OG2_71940,I,COMP) ; 4719 NDUFS1 (HOMG_3670)	-	ENSMUSG00000025968 Ndufs1 NADH-ubiquinone oxidoreductase 75 kDa subunit, mitochondrial precursor (OMCL_OG2_71940,COMP) ; 227197 Ndufs1 (HOMG_3670) ; MGI:2443241 Ndufs1 NADH dehydrogenase (ubiquinone) Fe-S protein 1 (I)	-	-
CG2309	CG2309	Pain	CG2309	FBgn0052703	CG32703	CG32703 CG32703 CG32703 IPR003527: MAP kinase, conserved site, IPR011009: Protein kinase-like, IPR000719: Protein kinase, core, IPR002290: Serine/threonine protein kinase, IPR008271: Serine/threonine protein kinase, active site ERK7,CG17441,CG32703,CG2309	ENSG00000181085 MAPK15 Mitogen-activated protein kinase 15 (OMCL_OG2_71301,I) ; 225689 MAPK15 (HOMG_16371)	-	ENSMUSG00000063704 Mapk15 Mitogen-activated protein kinase 15 (OMCL_OG2_71301) ; MGI:2652894 Mapk15 mitogen-activated protein kinase 15 (I) ; 332110 Mapk15 (HOMG_16371)	-	-
CG2346	Fmrf	Pain	CG2346	FBgn0000715	Fmrf	Fmrf Fmrf FMRFamide-related IPR002544: FMRFamide-related peptide, IPR008165: Protein of unknown function GLTT TPAEDFMRFamide,dFMRF,dFMRFamide,FMRFamide prohormone,Drm-FMRF-2,Drm-FMRFa1,FMRFamide,Drm-FMRFa4,DPKQDFMRF-amide,Drm-FMRF-1,Drm-FMRFamide-4,fmrf,Drm-FMRFamide-3,dFMRFa-1,FRMFamide,FMRFamide-related,Drm-FMRF-3,Drm-FMRFamide-2,SDNFMRFamide,CG2346,DPKQDFMRFamide,Drm-FMRF-5,Drm-FMRFa2,Drm-FMRF…	-				-
CG2371	CG2371	Pain	CG2371	FBgn0030323	CG2371	CG2371 CG2371 CG2371 IPR009886: HCaRG CG2371,CG2443,CG2442	ENSG00000145781 COMMD10 COMM domain-containing protein 10 (I,COMP,OMCL_OG2_80120)	-	ENSMUSG00000042705 Commd10 COMM domain-containing protein 10 (COMP,OMCL_OG2_80120) ; MGI:1916706 Commd10 COMM domain containing 10 (I)	-	-
CG2503	atms	Pain	CG2503	FBgn0010750	atms	atms atms antimeros IPR007133: RNA polymerase II-associated, Paf1 anon-WO0172774.114,anon-WO0172774.113,l(3)02466,unnamed,l(3)rK509,atms,CG2503,l(3)01456,anon-WO0172774.116,antimeros	ENSG00000006712 PAF1 Paf1, RNA polymerase II associated factor, homolog (I,OMCL_OG2_74391,COMP) ; 54623 PAF1 (HOMG_5441)	-	ENSMUSG00000003437 Paf1 Paf1, RNA polymerase II associated factor, homolog (OMCL_OG2_74391,COMP) ; 54624 Paf1 (HOMG_5441) ; MGI:1923988 Paf1 Paf1, RNA polymerase II associated factor, homolog (S. cerevisiae) (I)	-	-
CG2522	Gtp-bp	Pain	CG2522	FBgn0010391	Gtp-bp	Gtp-bp Gtp-bp GTP-binding protein IPR003593: AAA+ ATPase, core, IPR013822: Signal recognition particle, SRP54 subunit, helical bundle, IPR007222: Signal recognition particle receptor, alpha subunit, N-terminal, IPR000897: Signal recognition particle, SRP54 subunit, GTPase GTP binding protein,GTP-binding protein,CG2522,SrpRalpha,CK00309,Gtp-bp,GTP-bp,BEST:CK00309	ENSG00000182934 SRPR Signal recognition particle receptor subunit alpha (I,COMP,OMCL_OG2_71654) ; 6734 SRPR (HOMG_2364)	-	ENSMUSG00000032042 Srpr Signal recognition particle receptor subunit alpha (COMP,OMCL_OG2_71654) ; MGI:1914648 Srpr signal recognition particle receptor ('docking protein') (I) ; 67398 Srpr (HOMG_2364)	-	-
CG2685	CG2685	Pain	CG2685	FBgn0024998	CG2685	CG2685 CG2685 CG2685 CG2685,EG:100G10.1	ENSG00000084463 WBP11 WW domain-binding protein 11 (I,OMCL_OG2_75873) ; 51729 WBP11 (HOMG_9466)	-	ENSMUSG00000030216 Wbp11 WW domain-binding protein 11 (OMCL_OG2_75873) ; 60321 Wbp11 (HOMG_9466) ; MGI:1891823 Wbp11 WW domain binding protein 11 (I)	-	-
CG2698	CG2698	Pain	CG2698	FBgn0037536	CG2698	CG2698 CG2698 CG2698 IPR002549: Protein of unknown function UPF0118 CG2698	ENSG00000106771 C9orf5 Uncharacterized protein C9orf5 (OMCL_OG2_75905,I,COMP) ; 23731 C9orf5 (HOMG_41841)	-	ENSMUSG00000055296 D730040F13Rik RIKEN cDNA D730040F13 gene , mRNA (OMCL_OG2_75905,COMP) ; 242474 D730040F13Rik (HOMG_41841)	-	-
CG2713	CG2713	Pain	CG2713	FBgn0250874	ttm50	ttm50 ttm50 tiny tim 50 IPR004274: NLI interacting factor Gp99,EG:95B7.3,i238,i90,CG2713,ttm50,tiny tim 50	ENSG00000105197 TIMM50 Import inner membrane translocase subunit TIM50, mitochondrial precursor (I) ; 92609 TIMM50 (HOMG_57031)	ENSG00000105197 TIMM50 Import inner membrane translocase subunit TIM50, mitochondrial precursor (COMP,OMCL_Mto1_OG2_72726)	MGI:1913775 Timm50 translocase of inner mitochondrial membrane 50 homolog (yeast) (I) ; 66525 Timm50 (HOMG_57031)	ENSMUSG00000003438 Timm50 Import inner membrane translocase subunit TIM50, mitochondrial precursor (COMP,OMCL_Mto1_OG2_72726)	-
CG2747	CG2747	Pain	CG2747	FBgn0037541	CG2747	CG2747 CG2747 CG2747 IPR016024: Armadillo-type fold, IPR000357: HEAT CG2747	ENSG00000008869 HEATR5B HEAT repeat containing 5B (I) ; 54497 HEATR5B (HOMG_25536)	ENSG00000129493 HEATR5A HEAT repeat containing 5A (OMCL_OG2_73526,COMP,I); ENSG00000008869 HEATR5B HEAT repeat containing 5B (OMCL_OG2_73526,COMP)	MGI:2444133 Heatr5a HEAT repeat containing 5A (I) ; 320473 Heatr5b (HOMG_25536)	ENSMUSG00000035181 Heatr5a HEAT repeat-containing protein 5A (OMCL_OG2_73526,COMP); ENSMUSG00000039414 Heatr5b HEAT repeat-containing protein 5B (OMCL_OG2_73526,COMP)	-
CG2848	Trn-SR	Pain	CG2848	FBgn0031456	Trn-SR	Trn-SR Trn-SR Transportin-Serine/Arginine rich IPR013598: Exportin-1/Importin-beta-like, IPR011989: Armadillo-like helical, IPR001494: Importin-beta, N-terminal, IPR016024: Armadillo-type fold, IPR004827: Basic-leucine zipper (bZIP) transcription factor Trn-SR,anon-EST:Posey294,Transportin-Serine/Arginine rich,dTRN-SR,CG2848	ENSG00000064419 TNPO3 Transportin-3 (OMCL_OG2_74009,I,COMP) ; 23534 TNPO3 (HOMG_40848)	-	ENSMUSG00000012535 Tnpo3 Transportin-3 (OMCL_OG2_74009,COMP) ; 320938 Tnpo3 (HOMG_40848) ; MGI:1196412 Tnpo3 transportin 3 (I)	-	-
CG2872	AlstR	Pain	CG2872	FBgn0028961	AlstR	AlstR AlstR Allatostatin Receptor IPR015690: Allatostatin Receptor, IPR000405: Galanin receptor, IPR000276: GPCR, rhodopsin-like GR,CG2872,DGR,Galanin Receptor,EG:121E7.2,Allatostatin Receptor,D.AlstR1,DAR-1,AlstR	ENSG00000182687 GALR2 Galanin receptor type 2 (OMCL_OG2_78213) ; ENSG00000166573 GALR1 Galanin receptor type 1 (I)	ENSG00000182687 GALR2 Galanin receptor type 2 (I,COMP); ENSG00000166573 GALR1 Galanin receptor type 1 (COMP); ENSG00000128310 GALR3 Galanin receptor type 3 (COMP)	ENSMUSG00000020793 Galr2 Galanin receptor type 2 (OMCL_OG2_78213) ; MGI:1337018 Galr2 galanin receptor 2 (I)	ENSMUSG00000020793 Galr2 Galanin receptor type 2 (COMP); ENSMUSG00000047429 Galr3 Galanin receptor type 3 (COMP); MGI:1329003 Galr3 galanin receptor 3 (I); MGI:1096364 Galr1 galanin receptor 1 (I); ENSMUSG00000024553 Galr1 Galanin receptor type 1 (COMP)	-
CG3000	rap	Pain	CG3000	FBgn0003200	rap	rap rap retina aberrant in pattern IPR011046: WD40 repeat-like, IPR000002: Cdc20/Fizzy, IPR001680: WD40 repeat, IPR015943: WD40/YVTN repeat-like l(1)G0326,Cdh1,Fizzy-related,rap,Fizzy-related/Cdh1,Rap/Fzr,CDH1,rap/fizzy-related,Cdh1[Fzr],CG3000,fizzy-related,Fizzy related,l(1)G0418,Hec/Cdh[Fzr],fzr,dFZR,Fzr,westfalenexpress,rap/fzr,anon-WO03040301.193,wex,Cdh[Fzr],Cdh1/Fzr,rap/Fzr,retina aberrant…	ENSG00000105325 FZR1 Fizzy-related protein homolog (I) ; 51343 FZR1 (HOMG_9444)	ENSG00000105325 FZR1 Fizzy-related protein homolog (COMP,OMCL_Mto1_OG2_71747)	MGI:1926790 Fzr1 fizzy/cell division cycle 20 related 1 (Drosophila) (I) ; 56371 Fzr1 (HOMG_9444)	ENSMUSG00000020235 Fzr1 Fizzy-related protein homolog (COMP,OMCL_Mto1_OG2_71747)	-
CG30005	CG30005	Pain	CG30005	FBgn0050005	CG30005	CG30005 CG30005 CG30005 IPR004046: Glutathione S-transferase, C-terminal, IPR012336: Thioredoxin-like fold, IPR004045: Glutathione S-transferase, N-terminal, IPR012335: Thioredoxin fold, IPR010987: Glutathione S-transferase, C-terminal-like CG30005,CG12930,CG12930A	-	ENSG00000133433 GSTT2B Glutathione S-transferase theta-2 (COMP,OMCL_OG2_73805); ENSG00000099984 NM_000854 \N (COMP,OMCL_OG2_73805); ENSG00000184674 GSTT1 Glutathione S-transferase theta-1 (COMP,OMCL_OG2_73805); ENSG00000184490 \N \N (COMP); ENSG00000206090 \N \N (COMP)	-	ENSMUSG00000001665 Gstt3 glutathione S-transferase, theta 3 (COMP,OMCL_OG2_73805); ENSMUSG00000001663 Gstt1 Glutathione S-transferase theta-1 (COMP,OMCL_OG2_73805); ENSMUSG00000033318 Gstt2 Glutathione S-transferase theta-2 (COMP,OMCL_OG2_73805); MGI:107379 Gstt1 glutathione S-transferase, theta 1 (I); MGI:2143526 Gstt3 glutathione S-transferase, theta 3 (I); ENSMUSG00000009093 Gstt4 glutathione …	-
CG30025	CG30025	Pain	CG30025	FBgn0050025	CG30025	CG30025 CG30025 CG30025 IPR001314: Peptidase S1A, chymotrypsin, IPR001254: Peptidase S1 and S6, chymotrypsin/Hap, IPR009003: Peptidase, trypsin-like serine and cysteine CG30025	-	ENSG00000204982 PRSS2 Trypsin-2 precursor (OMCL_OG2_70690); ENSG00000173636 PRSS1 Trypsin-1 precursor (OMCL_OG2_70690); ENSG00000178226 PRSS36 Polyserase-2 precursor (OMCL_OG2_70690); ENSG00000172382 PRSS27 Serine protease 27 precursor (OMCL_OG2_70690); ENSG00000204983 NR_0012962 trypsinogen C on chromosome 7 (OMCL_OG2_70690); ENSG00000197540 GZMM Granzyme M precursor (OMCL_OG2_70690); ENSG000000…	-	ENSMUSG00000071519 Tcrb-V20 mesotrypsin (OMCL_OG2_70690); ENSMUSG00000070371 Prss36 Polyserase-2 precursor (OMCL_OG2_70690); ENSMUSG00000050762 Prss27 Serine protease 27 precursor (OMCL_OG2_70690); ENSMUSG00000071517 EG436523 similar to trypsinogen 15 (OMCL_OG2_70690); ENSMUSG00000071521 Try10 trypsin 10 (OMCL_OG2_70690); ENSMUSG00000054206 Gzmm granzyme M (OMCL_OG2_70690); ENSMUSG00000062751 NP_…	-
CG30039	CG30039	Pain	CG30039	FBgn0050039	CG30039	CG30039 CG30039 CG30039 CG30039,NEST:bs15e10,NEST:bs25c07,BcDNA:AT09538	-				-
CG30050	CG30050	Pain	CG30050	FBgn0050050	CG30050	CG30050 CG30050 CG30050 IPR006617: Protein of unknown function DM8 CG30050	-				-
CG30073	Obp50b	Pain	CG30073	FBgn0050073	Obp50b	Obp50b Obp50b Odorant-binding protein 50b CG13940,CG30073,Obp50b,Odorant-binding protein 50b	-				-
CG30113	CG30113	Pain	CG30113	FBgn0034311	MED9	MED9 MED9 Mediator complex subunit 9 IPR011425: RNA polymerase II transcription mediator Mediator complex subunit 9,CG30113,BcDNA:RH42446,MED9,CG30112,BcDNA:LD07740,CG5134	ENSG00000141026 MED9 mediator complex subunit 9 (COMP)	-	ENSMUSG00000061650 Med9 Mediator of RNA polymerase II transcription subunit 9 (COMP)	-	-
CG30186	Gr59c	Pain	CG30186	FBgn0041235	Gr59c	Gr59c Gr59c Gustatory receptor 59c IPR013604: 7TM chemoreceptor Gr59D2,Gustatory receptor 59D.2,Gustatory receptor 59c,59D2,GR59D.2,CG30186,Gr59c,CG13543,59D.2	-				-
CG30291	CG30291	Pain	CG30291	FBgn0050291	CG30291	CG30291 CG30291 CG30291 IPR008491: Protein of unknown function DUF773 CG30291,CG3282	ENSG00000108465 CDK5RAP3 CDK5 regulatory subunit-associated protein 3 (OMCL_OG2_77185,I,COMP) ; 80279 CDK5RAP3 (HOMG_12718)	-	ENSMUSG00000018669 Cdk5rap3 CDK5 regulatory subunit-associated protein 3 (OMCL_OG2_77185,COMP) ; 80280 Cdk5rap3 (HOMG_12718) ; MGI:1933126 Cdk5rap3 CDK5 regulatory subunit associated protein 3 (I)	-	-
CG30352	CG30352	Pain	CG30352	FBgn0050352	CG30352	CG30352 CG30352 CG30352 CG30352	-				-
CG30383	CG30383	Pain	CG30383	FBgn0050383	CG30383	CG30383 CG30383 CG30383 CG30383	-				-
CG30384	CG30384	Pain	CG30384	FBgn0050384	CG30384	CG30384 CG30384 CG30384 CG11074,CG30384	-				-
CG30404	Tango11	Pain	CG30404	FBgn0050404	Tango11	Tango11 Tango11 Transport and Golgi organization IPR008518: Protein of unknown function DUF800 BEST:LD33633,anon-fast-evolving-1F11,anon-EST:fe1F11,BcDNA:LD22567,TANGO11,Tango11,CG30404,Transport and Golgi organization	ENSG00000168958 C2orf33 Uncharacterized protein C2orf33 (I,COMP)	-	MGI:1922984 Mff mitochondrial fission factor (I) ; ENSMUSG00000026150 5230400G24Rik Uncharacterized protein C2orf33 homolog (COMP)	MGI:3645666 EG628871 predicted gene, EG628871 (I)	-
CG30427	CG30427	Pain	CG30427	FBgn0043792	CG30427	CG30427 CG30427 CG30427 IPR016040: NAD(P)-binding, IPR004262: Male sterility, IPR013120: Male sterility, NAD-binding CG18680,BEST:LD36843,CG30427,CG2858	-	ENSG00000064763 MLSTD1 Fatty acyl-CoA reductase 2 (COMP); ENSG00000197601 MLSTD2 Fatty acyl-CoA reductase 1 (COMP)	-	ENSMUSG00000030759 Mlstd2 Fatty acyl-CoA reductase 1 (COMP); ENSMUSG00000030303 Mlstd1 Fatty acyl-CoA reductase 2 (COMP)	-
CG30474	CG30474	Pain	CG30474	FBgn0033990	CG10265	CG10265 CG10265 CG10265 CG10265,CG30474	-				-
CG3083	Prx6005	Pain	CG3083	FBgn0031479	Prx6005	Prx6005 Prx6005 Peroxiredoxin 6005 IPR012336: Thioredoxin-like fold, IPR000866: Alkyl hydroperoxide reductase/ Thiol specific antioxidant/ Mal allergen, IPR012335: Thioredoxin fold CG3083,Peroxiredoxin 6005,DPx6005,153181_at,Prx6005	ENSG00000117592 PRDX6 Peroxiredoxin-6 (Liver 2D page spot 4 (I) ; 9588 PRDX6 (HOMG_3606)	ENSG00000117592 PRDX6 Peroxiredoxin-6 (Liver 2D page spot 4 (OMCL_Mto1_OG2_71870,COMP)	MGI:894320 Prdx6 peroxiredoxin 6 (I) ; 11758 Prdx6 (HOMG_3606)	ENSMUSG00000026701 Prdx6 Peroxiredoxin-6 (OMCL_OG2_71870,COMP); ENSMUSG00000050114 Prdx6-rs1 peroxiredoxin 5 related sequence 1 protein (OMCL_OG2_71870,COMP); MGI:1336888 Prdx6-rs1 peroxiredoxin 6, related sequence 1 (I)	-
CG3105	CG3105	Pain	CG3105	FBgn0034950	CG3105	CG3105 CG3105 CG3105 IPR000014: PAS, IPR011009: Protein kinase-like, IPR000719: Protein kinase, core, IPR008271: Serine/threonine protein kinase, active site CG3105	ENSG00000115687 PASK PAS domain-containing serine/threonine-protein kinase (OMCL_OG2_76008,I) ; 23178 PASK (HOMG_9038)	-	MGI:2155936 Pask PAS domain containing serine/threonine kinase (I) ; 269224 Pask (HOMG_9038) ; ENSMUSG00000026274 Pask PAS domain-containing serine/threonine-protein kinase (OMCL_OG2_76008)	-	-
CG31065	CG31065	Pain	CG31065	FBgn0051065	CG31065	CG31065 CG31065 CG31065 IPR001873: Na+ channel, amiloride-sensitive CG31065	-				-
CG31067	CG31067	Pain	CG31067	FBgn0051067	CG31067	CG31067 CG31067 CG31067 CG31067	-				-
CG31068	CG31068	Pain	CG31068	FBgn0051068	CG31068	CG31068 CG31068 CG31068 BcDNA:AT10318,CG31068	-				-
CG31103	CG31103	Pain	CG31103	FBgn0051103	CG31103	CG31103 CG31103 CG31103 IPR016196: MFS general substrate transporter, IPR011701: Major facilitator superfamily MFS-1, IPR007114: Major facilitator superfamily, IPR005829: Sugar transporter, conserved site CG31103,CG13655	-				-
CG31110	CG31110	Pain	CG31110	FBgn0051110	CG31110	CG31110 CG31110 CG31110 IPR005135: Endonuclease/exonuclease/phosphatase, IPR000300: Inositol polyphosphate related phosphatase CG31110,IPP,CG7613,BcDNA:RE64196	ENSG00000068383 INPP5A Type I inositol-1,4,5-trisphosphate 5-phosphatase (I,COMP,OMCL_OG2_76840) ; 3632 INPP5A (HOMG_4045)	-	ENSMUSG00000025477 Inpp5a inositol polyphosphate-5-phosphatase A (COMP,OMCL_OG2_76840) ; 212111 Inpp5a (HOMG_4045) ; MGI:2686961 Inpp5a inositol polyphosphate-5-phosphatase A (I)	-	-
CG31170	epsin-like	Pain	CG31170	FBgn0259107	epsin-like	epsin-like epsin-like epsin-like IPR008942: ENTH/VHS, IPR001026: Epsin, N-terminal, IPR013809: Epsin-like, N-terminal CG13854,CG31285,epsin-like,CG13853,Epsin,epsin02,CG31170,Liquid facets Related,epsin,l(3)03685,epsin-2,LqfR	ENSG00000100726 TELO2 TEL2, telomere maintenance 2, homolog (I,OMCL_OG2_76033,COMP) ; ENSG00000113282 Q14677-2 EPN4_HUMAN Isoform 2 of Q14677 - Homo sapiens (OMCL_OG2_72575,I,COMP) ; 9894 TELO2 (HOMG_41107) ; 9685 CLINT1 (HOMG_6309)	-	ENSMUSG00000006169 Clint1 Clathrin interactor 1 (OMCL_OG2_72575,COMP) ; ENSMUSG00000024170 Telo2 TEL2, telomere maintenance 2, homolog (OMCL_OG2_76033,COMP) ; 71718 Telo2 (HOMG_41107) ; MGI:1918968 Telo2 TEL2, telomere maintenance 2, homolog (S. cerevisiae) (I) ; 216705 Clint1 (HOMG_6309)	-	-
CG31183	CG31183	Pain	CG31183	FBgn0051183	CG31183	CG31183 CG31183 CG31183 IPR001828: Extracellular ligand-binding receptor, IPR001245: Tyrosine protein kinase, IPR011009: Protein kinase-like, IPR001054: Adenylyl cyclase class-3/4/guanylyl cyclase, IPR000719: Protein kinase, core, IPR001170: Natriuretic peptide receptor, N-terminal CG31183,CG4224,CG11846,GYC,FBgn0038379	ENSG00000169418 NPR1 Atrial natriuretic peptide receptor A precursor (I) ; 4882 NPR2 (HOMG_2970)	ENSG00000159899 NPR2 Atrial natriuretic peptide receptor B precursor (I,OMCL_OG2_74055); ENSG00000169418 NPR1 Atrial natriuretic peptide receptor A precursor (OMCL_OG2_74055)	230103 Npr2 (HOMG_2970) ; MGI:97371 Npr1 natriuretic peptide receptor 1 (I)	ENSMUSG00000027931 Npr1 Atrial natriuretic peptide receptor A precursor (OMCL_OG2_74055); ENSMUSG00000028469 Npr2 Atrial natriuretic peptide receptor B precursor (OMCL_OG2_74055); MGI:97372 Npr2 natriuretic peptide receptor 2 (I)	-
CG31267	CG31267	Pain	CG31267	FBgn0051267	CG31267	CG31267 CG31267 CG31267 IPR001314: Peptidase S1A, chymotrypsin, IPR001254: Peptidase S1 and S6, chymotrypsin/Hap, IPR009003: Peptidase, trypsin-like serine and cysteine CG31267,SPH146,CG5240	-				-
CG31299	nocturnin	Pain	CG31299	FBgn0037872	nocturnin	nocturnin nocturnin nocturnin IPR005135: Endonuclease/exonuclease/phosphatase CG4782,CG4796,nocturnin,CG31299,nocturin,Dnocturnin	ENSG00000151014 CCRN4L Nocturnin (I,COMP,OMCL_OG2_77929)	-	ENSMUSG00000023087 Ccrn4l Nocturnin (COMP,OMCL_OG2_77929) ; MGI:109382 Ccrn4l CCR4 carbon catabolite repression 4-like (S. cerevisiae) (I)	-	-
CG31300	CG31300	Pain	CG31300	FBgn0051300	CG31300	CG31300 CG31300 CG31300 IPR015897: CHK kinase-like, IPR011009: Protein kinase-like, IPR004119: Protein of unknown function DUF227 CG13657,CG31300	-				-
CG31309	CG31309	Pain	CG31309	FBgn0053202	dpr11	dpr11 dpr11 dpr11 IPR007110: Immunoglobulin-like, IPR013106: Immunoglobulin V-set, IPR003599: Immunoglobulin subtype, IPR013783: Immunoglobulin-like fold, IPR003598: Immunoglobulin subtype 2, IPR013151: Immunoglobulin CG15182,dpr11,CT35098,CG15183,BcDNA:GH22307,CG33202,CG15181,CG31309,Dpr-11	-				-
CG31364	CG31364	Pain	CG31364	FBgn0086910	l(3)neo38	l(3)neo38 l(3)neo38 lethal (3) neo38 IPR013087: Zinc finger, C2H2-type/integrase, DNA-binding, IPR015880: Zinc finger, C2H2-like, IPR007087: Zinc finger, C2H2-type lethal (3) neo38,CG31364,CG14725,l(3)neo38,BcDNA:SD16005,CG6930	ENSG00000167685 ZNF444 Zinc finger protein 444 (I)	ENSG00000197657 ZNF323 Zinc finger protein 323 (I); ENSG00000155592 ZKSCAN2 Zinc finger protein with KRAB and SCAN domains 2 (I); ENSG00000140987 ZNF434 Zinc finger protein 434 (I); ENSG00000186376 ZNF75 Zinc finger protein 75 (I); ENSG00000136451 VEZF1 Vascular endothelial zinc finger 1 (COMP); ENSG00000100105 PATZ1 POZ-, AT hook-, and zinc finger-containing protein 1 (Zinc finger and BTB domain…	-	ENSMUSG00000030678 Maz Myc-associated zinc finger protein (COMP); ENSMUSG00000018377 Vezf1 vascular endothelial zinc finger 1 (COMP); ENSMUSG00000020453 Patz1 POZ and AT hook containing zinc finger 1 (COMP)	-
CG31406	CG31406	Pain	CG31406	FBgn0051406	CG31406	CG31406 CG31406 CG31406 BcDNA:AT13367,CG31406	-				-
CG31623	dtr	Pain	CG31623	FBgn0023090	dtr	dtr dtr defective transmitter release IPR001611: Leucine-rich repeat CG31623,dtr,unnamed,defective transmitter release	ENSG00000154099 LRRC50 Leucine-rich repeat-containing protein 50 (OMCL_OG2_73922)	-	ENSMUSG00000031831 Lrrc50 Leucine-rich repeat-containing protein 50 (OMCL_OG2_73922)	-	-
CG31654	CG31654	Pain	CG31654	FBgn0015567	alpha-Adaptin	alpha-Adaptin alpha-Adaptin Î±-Adaptin IPR008152: Clathrin adaptor, alpha/beta/gamma-adaptin, appendage, Ig-like subdomain, IPR011989: Armadillo-like helical, IPR016024: Armadillo-type fold, IPR015873: Clathrin alpha-adaptin/coatomer adaptor, appendage, C-terminal subdomain, IPR009028: Clathrin/coatomer adaptor, adaptin-like, appendage, C-terminal subdomain, IPR002553: Clathrin/coatomer adaptor, …	ENSG00000183020 AP2A2 AP-2 complex subunit alpha-2 (Plasma membran (I) ; 161 AP2A2 (HOMG_5335)	ENSG00000196961 AP2A1 AP-2 complex subunit alpha-1 (Plasma membran (COMP,I,OMCL_OG2_72392); ENSG00000183020 AP2A2 AP-2 complex subunit alpha-2 (Plasma membran (COMP,OMCL_OG2_72392)	MGI:101920 Ap2a2 adaptor protein complex AP-2, alpha 2 subunit (I) ; 11772 Ap2a2 (HOMG_5335)	ENSMUSG00000060279 Ap2a1 AP-2 complex subunit alpha-1 (100 kDa coated vesicle protein A (COMP,OMCL_OG2_72392); ENSMUSG00000002957 Ap2a2 AP-2 complex subunit alpha-2 (100 kDa coated vesicle protein C (COMP,OMCL_OG2_72392); MGI:101921 Ap2a1 adaptor protein complex AP-2, alpha 1 subunit (I)	-
CG31713	Apf	Pain	CG31713	FBgn0051713	Apf	Apf Apf diadenosine tetraphosphate hydrolase IPR015797: NUDIX, IPR003565: Bis(5'-nucleosyl)-tetraphosphatase, IPR000086: NUDIX hydrolase, core diadenosine tetraphosphate hydrolase,IP04585,CG31713,Apf	ENSG00000164978 NUDT2 Bis-tetraphosphatase (OMCL_OG2_74962,I,COMP) ; 318 NUDT2 (HOMG_896)	-	ENSMUSG00000028443 Nudt2 Bis-tetraphosphatase (OMCL_OG2_74962,COMP) ; 66401 Nudt2 (HOMG_896) ; MGI:1913651 Nudt2 nudix (nucleoside diphosphate linked moiety X)-type motif 2 (I)	-	-
CG31718	CG31718	Pain	CG31718	FBgn0051718	CG31718	CG31718 CG31718 CG31718 IPR015683: Glutamate receptor-related CG31718	-				-
CG3181	Ts	Pain	CG3181	FBgn0024920	Ts	Ts Ts Ts IPR000398: Thymidylate synthase, C-terminal FBgn0024920,TS,Ts,Thymidylate synthase,CG3181,anon-23Ca,c1.5	ENSG00000176890 TYMS Thymidylate synthase (OMCL_OG2_71350,I,COMP) ; 7298 TYMS (HOMG_834)	-	ENSMUSG00000025747 Tyms Thymidylate synthase (OMCL_OG2_71350,COMP) ; MGI:98878 Tyms thymidylate synthase (I) ; 22171 Tyms (HOMG_834)	-	-
CG3184	CG3184	Pain	CG3184	FBgn0029892	CG3184	CG3184 CG3184 CG3184 IPR011046: WD40 repeat-like, IPR001680: WD40 repeat, IPR015943: WD40/YVTN repeat-like CG3184	ENSG00000148399 WDR85 WD repeat protein 85 (I,COMP,OMCL_OG2_72869) ; 92715 WDR85 (HOMG_5432)	-	ENSMUSG00000026975 Wdr85 WD repeat-containing protein 85 (COMP,OMCL_OG2_72869) ; 67228 Wdr85 (HOMG_5432) ; MGI:1914478 Wdr85 WD repeat domain 85 (I)	-	-
CG31841	CG31841	Pain	CG31841	FBgn0051841	CG31841	CG31841 CG31841 CG31841 DS00180.5,CG31841,BG:DS00180.5	-				-
CG31842	mRpS23	Pain	CG31842	FBgn0051842	mRpS23	mRpS23 mRpS23 mRpS23 CG31842,mRpS23	ENSG00000181610 MRPS23 Mitochondrial ribosomal protein S23 (I,COMP,OMCL_OG2_78212) ; 51649 MRPS23 (HOMG_41101)	-	ENSMUSG00000023723 Mrps23 Mitochondrial ribosomal protein S23 (COMP,OMCL_OG2_78212) ; 64656 Mrps23 (HOMG_41101) ; MGI:1928138 Mrps23 mitochondrial ribosomal protein S23 (I)	-	-
CG31876	Cpr30F	Pain	CG31876	FBgn0051876	Cpr30F	Cpr30F Cpr30F Cuticular protein 30F IPR000618: Insect cuticle protein CG5879,Cpr30F,DmelCpr30F,CG31876,Cuticular protein 30F	-				-
CG31893	Peritrophin-15b	Pain	CG31893	FBgn0040958	Peritrophin-15b	Peritrophin-15b Peritrophin-15b Peritrophin-15b IPR002557: Chitin binding protein, peritrophin-A CG13395,Dm15b,Peritrophin-15b,CG31893,Dm-peritrophin-15b	-				-
CG31908	CG31908	Pain	CG31908	FBgn0051908	CG31908	CG31908 CG31908 CG31908 CG31908,CG8761	ENSG00000055070 C1orf144 putative MAPK activating protein PM20,PM21 (OMCL_OG2_79344,COMP)	-	ENSMUSG00000040842 D4Ertd22e UPF0485 protein C1orf144 homolog (OMCL_OG2_79344,COMP)	-	-
CG31936	Gr22e	Pain	CG31936	FBgn0045497	Gr22e	Gr22e Gr22e Gustatory receptor 22e IPR013604: 7TM chemoreceptor Gr22e,Gustatory receptor 2940.1,Gustatory receptor 22e,CG31936,Gr2940.1	-				-
CG31955	CG31955	Pain	CG31955	FBgn0051955	CG31955	CG31955 CG31955 CG31955 IPR010919: SAND-like CG31955	-				-
CG31962	Sr-CIII	Pain	CG31962	FBgn0020376	Sr-CIII	Sr-CIII Sr-CIII Scavenger receptor class C, type III IPR000998: MAM, IPR000436: Sushi/SCR/CCP, IPR016060: Complement control module CG31962,SR-CIII,Sr-CIII,Scavenger Receptor,Scavenger receptor class C, type III,dSR-CIII	-				-
CG32006	CG32006	Pain	CG32006	FBgn0052006	CG32006	CG32006 CG32006 CG32006 IPR011991: Winged helix repressor DNA-binding, IPR001766: Fork head transcription factor DmCg32006,BcDNA:RE51913,CG32006	-				-
CG32016	CG32016	Pain	CG32016	FBgn0052016	CG32016	CG32016 CG32016 CG32016 CG11232,CG32016,CG11097	ENSG00000184708 EIF4ENIF1 Eukaryotic translation initiation factor 4E transporter (OMCL_OG2_82543,COMP)	-	ENSMUSG00000020454 Eif4enif1 Eukaryotic translation initiation factor 4E transporter (OMCL_OG2_82543,COMP)	-	-
CG32025	desert	Pain	CG32025	FBgn0040229	desert	desert desert desert desert,CG32025	-				-
CG32057	dpr10	Pain	CG32057	FBgn0052057	dpr10	dpr10 dpr10 dpr10 IPR007110: Immunoglobulin-like, IPR013106: Immunoglobulin V-set, IPR003599: Immunoglobulin subtype, IPR013783: Immunoglobulin-like fold, IPR013151: Immunoglobulin dpr10,CT33762,Dpr-10,CG14159,BcDNA:RE37920,CG14158,CG32057	-				-
CG3213	CG3213	Pain	CG3213	FBgn0031545	CG3213	CG3213 CG3213 CG3213 IPR001209: Ribosomal protein S14 bs30c03.y1,CG3213	-				-
CG32131	CG32131	Pain	CG32131	FBgn0085429	CG34400	CG34400 CG34400 IPR001478: PDZ/DHR/GLGF anon-AE003536.1,CG17368,CG8760,unnamed,CG34400,CG32131,FBgn0085429	ENSG00000095397 DFNB31 Whirlin (OMCL_OG2_79942,COMP) ; ENSG00000120509 PDZD11 PDZ domain-containing protein 11 (I)	-	ENSMUSG00000039137 Whrn Whirlin (OMCL_OG2_79942,COMP) ; MGI:1919871 Pdzd11 PDZ domain containing 11 (I)	-	-
CG32148	CG32148	Pain	CG32148	FBgn0047338	CG32148	CG32148 CG32148 CG32148 NEST:bs21b09,BcDNA:AT21341,CG32148	-				-
CG32150	CG32150	Pain	CG32150	FBgn0052150	CG32150	CG32150 CG32150 CG32150 IPR009073: Heat shock cognate protein B, C-terminal oligomerisation CG32150,CG15714,CG12712	-				-
CG32176	CG32176	Pain	CG32176	FBgn0052176	CG32176	CG32176 CG32176 CG32176 CG13729,CG32176,CG13730	-				-
CG32219	CG32219	Pain	CG32219	FBgn0052219	CG32219	CG32219 CG32219 CG32219 CG32219,BcDNA:AT25132	-				-
CG32227	gogo	Pain	CG32227	FBgn0052227	gogo	gogo gogo golden goal IPR008085: Thrombospondin, subtype 1, IPR000884: Thrombospondin, type I, IPR000859: CUB gogo,CT33316,Gogo,CG32227,golden goal,CG13817,CG13815	ENSG00000136114 THSD1 Thrombospondin type-1 domain-containing protein 1 precursor (COMP)	-	ENSMUSG00000031480 Thsd1 Thrombospondin type-1 domain-containing protein 1 precursor (COMP)	-	-
CG3224	CG3224	Pain	CG3224	FBgn0029885	CG3224	CG3224 CG3224 CG3224 IPR015880: Zinc finger, C2H2-like, IPR007087: Zinc finger, C2H2-type, IPR003604: Zinc finger, U1-type CG3224,unnamed	ENSG00000142684 ZNF593 Zinc finger protein 593 (OMCL_OG2_73261,I,COMP) ; 51042 ZNF593 (HOMG_41070)	-	ENSMUSG00000028840 Zfp593 Zinc finger protein 593 (OMCL_OG2_73261,COMP) ; 68040 Zfp593 (HOMG_41070) ; MGI:1915290 Zfp593 zinc finger protein 593 (I)	-	-
CG32278	CG32278	Pain	CG32278	FBgn0052278	CG32278	CG32278 CG32278 CG32278 CG12032,CG32278	-				-
CG32283	dro3	Pain	CG32283	FBgn0052283	dro3	dro3 dro3 drosomycin-3 IPR003614: Knottin, IPR008176: Gamma thionin drosomycin-3,Dro3,Dro-3,CG10813,Drs-lE,drosomycin-E,CG32283,Drosomycin-like E,dro3,CT30310	-				-
CG32313	CG32313	Pain	CG32313	FBgn0052313	CG32313	CG32313 CG32313 CG32313 IPR001283: Allergen V5/Tpx-1 related, IPR014044: SCP-like extracellular CG32313	-				-
CG32333	CG32333	Pain	CG32333	FBgn0052333	CG32333	CG32333 CG32333 CG32333 IPR007751: Protein of unknown function DUF676, hydrolase-like CG9137,CG9146,CG32333	ENSG00000082269 FAM135A KIAA1411 (I)	ENSG00000147724 FAM135B C8ORFK32 protein (OMCL_OG2_73552,COMP,I); ENSG00000082269 FAM135A KIAA1411 (OMCL_OG2_73552,COMP)	MGI:1915437 Fam135a family with sequence similarity 135, member A (I)	ENSMUSG00000026153 4921533L14Rik Protein FAM135A (OMCL_OG2_73552,COMP); ENSMUSG00000036800 1700010C24Rik Protein FAM135B (OMCL_OG2_73552,COMP)	-
CG32381	unc-13-4A	Pain	CG32381	FBgn0035756	unc-13-4A	unc-13-4A unc-13-4A unc-13-4A IPR000008: C2 calcium-dependent membrane targeting, IPR014772: Munc13 homology 2, IPR008973: C2 calcium/lipid-binding region, CaLB, IPR014770: Munc13 homology 1 dunc-13-4A,CG8608,unc-13-4A,CG14832,CG32381,CG14831,CG14833	ENSG00000007516 BAIAP3 BAI1-associated protein 3 (I) ; 8938 BAIAP3 (HOMG_20844)	ENSG00000007516 BAIAP3 BAI1-associated protein 3 (COMP,OMCL_OG2_76911); ENSG00000092929 UNC13D Unc-13 homolog D (COMP,OMCL_OG2_76911)	MGI:1917700 Unc13d unc-13 homolog D (C. elegans) (I)	ENSMUSG00000047507 Baiap3 BAI1-associated protein 3 (COMP,OMCL_OG2_76911); ENSMUSG00000057948 Unc13d unc-13 homolog D (COMP,OMCL_OG2_76911)	-
CG3240	Rad1	Pain	CG3240	FBgn0026778	Rad1	Rad1 Rad1 Rad1 IPR003021: Repair protein Rad1/Rec1, IPR003011: Repair protein Rad1 Rad1,Rad1[Dm],CG3240	ENSG00000113456 RAD1 Cell cycle checkpoint protein RAD1 (OMCL_OG2_75016,I,COMP)	-	ENSMUSG00000022248 Rad1 Cell cycle checkpoint protein RAD1 (OMCL_OG2_75016,COMP) ; MGI:1316678 Rad1 RAD1 homolog (S. pombe) (I)	-	-
CG3241	msl-2	Pain	CG3241	FBgn0005616	msl-2	msl-2 msl-2 male-specific lethal 2 IPR001841: Zinc finger, RING-type, IPR013083: Zinc finger, RING/FYVE/PHD-type kmA,msl2,Msl 1-3,male-specific lethal 2,km(2)A,# male-specific lethal 2,CG3241,killer-of-males-A,male specifc lethal,MSL2,Msl-2,MSL,MSL-2,msl-2,msl,Msl2	ENSG00000174579 MSL2L1 ring finger protein 184 (I,COMP,OMCL_OG2_78677)	-	ENSMUSG00000066415 Msl2l1 Male-specific lethal 2-like 1 (COMP,OMCL_OG2_78677) ; MGI:1925103 Msl2 male-specific lethal 2 homolog (Drosophila) (I)	-	-
CG32467	CG32467	Pain	CG32467	FBgn0052467	CG32467	CG32467 CG32467 CG32467 CG32467,CG14601	-				-
CG32478	CG32478	Pain	CG32478	FBgn0000541	E(bx)	E(bx) E(bx) Enhancer of bithorax IPR013032: EGF-like region, conserved site, IPR001487: Bromodomain, IPR001965: Zinc finger, PHD-type, IPR000637: HMG-I and HMG-Y, DNA-binding, IPR011011: Zinc finger, FYVE/PHD-type, IPR004022: DDT, IPR013083: Zinc finger, RING/FYVE/PHD-type Nurf301,NURF215,NuRF301,l(3)ry122,p301,CG7022,CG32478,Enhancer of bithorax,Nucleosome remodeling factor,NURF,E(Bx),l(3)122,p2…	ENSG00000171634 BPTF Nucleosome remodeling factor subunit BPTF (OMCL_OG2_75688,I)	-	MGI:2444008 Bptf bromodomain PHD finger transcription factor (I)	ENSMUSG00000040481 Bptf Fetal Alzheimer antigen (OMCL_OG2_75688); ENSMUSG00000075471 (OMCL_OG2_75688)	-
CG32531	mRpS14	Pain	CG32531	FBgn0044030	mRpS14	mRpS14 mRpS14 mitochondrial ribosomal protein S14 IPR001209: Ribosomal protein S14 mRpS14,cg12211,S14,CG12211,Mitochondrial ribosomal protein S14,MrpS14,MRP-S14,CG32531,mitochondrial ribosomal protein S14	ENSG00000120333 MRPS14 Mitochondrial 28S ribosomal protein S14 (I,COMP,OMCL_OG2_71323) ; 63931 MRPS14 (HOMG_41467)	-	ENSMUSG00000058267 Mrps14 Mitochondrial 28S ribosomal protein S14 (COMP,OMCL_OG2_71323) ; 64659 Mrps14 (HOMG_41467) ; MGI:1928141 Mrps14 mitochondrial ribosomal protein S14 (I)	-	-
CG32614	CG32614	Pain	CG32614	FBgn0052614	CG32614	CG32614 CG32614 CG32614 CG32614	-				-
CG32678	Rab9D	Pain	CG32678	FBgn0067052	Rab9D	Rab9D Rab9D Rab GTPase 9D IPR005225: Small GTP-binding protein, IPR001806: Ras GTPase, IPR003579: Ras small GTPase, Rab type, IPR013753: Ras, IPR002078: RNA polymerase sigma factor 54, interaction anon-AE003451.1,Rab9D,CG32678,Rab GTPase 9D,unnamed	-				-
CG3269	Rab2	Pain	CG3269	FBgn0014009	Rab2	Rab2 Rab2 Rab-protein 2 IPR005225: Small GTP-binding protein, IPR001806: Ras GTPase, IPR003579: Ras small GTPase, Rab type, IPR013753: Ras, IPR002078: RNA polymerase sigma factor 54, interaction Rab-protein 2,rab2,DRAB2,CG3269,Drab2,Rab2,DmRab2,DRab2	ENSG00000104388 RAB2A Ras-related protein Rab-2A (I,OMCL_OG2_72473) ; 5862 RAB2A (HOMG_20628)	ENSG00000104388 RAB2A Ras-related protein Rab-2A (COMP); ENSG00000129472 RAB2B Ras-related protein Rab-2B (COMP)	ENSMUSG00000047187 Rab2 Ras-related protein Rab-2A (OMCL_OG2_72473) ; 59021 Rab2 (HOMG_20628) ; MGI:1928750 Rab2a RAB2A, member RAS oncogene family (I)	ENSMUSG00000047187 Rab2 Ras-related protein Rab-2A (COMP); ENSMUSG00000022159 Rab2b Ras-related protein Rab-2B (COMP)	-
CG32779	CG32779	Pain	CG32779	FBgn0052779	CG32779	CG32779 CG32779 CG32779 CG18771,CG15238,CG32779	-				-
CG32792	CG32792	Pain	CG32792	FBgn0052792	CG32792	CG32792 CG32792 CG32792 IPR001873: Na+ channel, amiloride-sensitive CG32792	ENSG00000168447 SCNN1B Amiloride-sensitive sodium channel subunit beta channel subunit beta) (I)	-	MGI:101782 Scnn1a sodium channel, nonvoltage-gated 1 alpha (I) ; MGI:1194915 Accn2 amiloride-sensitive cation channel 2, neuronal (I)	MGI:1100867 Accn1 amiloride-sensitive cation channel 1, neuronal (degenerin) (I); MGI:1929259 Accn5 amiloride-sensitive cation channel 5, intestinal (I); MGI:2159339 Accn3 amiloride-sensitive cation channel 3 (I)	-
CG3291	pcm	Pain	CG3291	FBgn0020261	pcm	pcm pcm pacman IPR004859: Putative 5-3 exonuclease, IPR016494: 5'-3' exoribonuclease 1 pcm,Pacman,CG3291,XRN1,Xrn1p,XRN1/pcm,pacman	ENSG00000114127 XRN1 5'-3' exoribonuclease 1 (OMCL_OG2_73144,I,COMP) ; 54464 XRN1 (HOMG_5894)	-	ENSMUSG00000032410 Xrn1 5'-3' exoribonuclease 1 (OMCL_OG2_73144,COMP) ; 24127 Xrn1 (HOMG_5894) ; MGI:891964 Xrn1 5'-3' exoribonuclease 1 (I)	-	-
CG3298	JhI-1	Pain	CG3298	FBgn0028426	JhI-1	JhI-1 JhI-1 Juvenile hormone-inducible protein 1 IPR001279: Beta-lactamase-like JhI-1,unnamed,Juvenile hormone-inducible protein 1,tRNase Z,CG3298,dRNaseZ	ENSG00000006744 ELAC2 Zinc phosphodiesterase ELAC protein 2 (OMCL_OG2_71595,I) ; 60528 ELAC2 (HOMG_6403)	ENSG00000006744 ELAC2 Zinc phosphodiesterase ELAC protein 2 (COMP); ENSG00000141642 ELAC1 Zinc phosphodiesterase ELAC protein 1 (COMP)	ENSMUSG00000020549 Elac2 Zinc phosphodiesterase ELAC protein 2 (OMCL_OG2_71595) ; 68626 Elac2 (HOMG_6403) ; MGI:1890496 Elac2 elaC homolog 2 (E. coli) (I)	ENSMUSG00000020549 Elac2 Zinc phosphodiesterase ELAC protein 2 (COMP); ENSMUSG00000036941 Elac1 Zinc phosphodiesterase ELAC protein 1 (COMP)	-
CG33002	mRpL27	Pain	CG33002	FBgn0053002	mRpL27	mRpL27 mRpL27 mitochondrial ribosomal protein L27 IPR001684: Ribosomal protein L27 CG33002,CG15442,mRpL27,mitochondrial ribosomal protein L27	ENSG00000108826 MRPL27 Mitochondrial 39S ribosomal protein L27 (OMCL_OG2_71111,I,COMP) ; 51264 MRPL27 (HOMG_9543)	-	MGI:2137224 Mrpl27 mitochondrial ribosomal protein L27 (I) ; MGI:3647929 EG622268 predicted gene, EG622268 (I)	ENSMUSG00000024414 Mrpl27 Mitochondrial 39S ribosomal protein L27 (COMP,OMCL_OG2_71111); ENSMUSG00000071867 Mrpl27 Mitochondrial 39S ribosomal protein L27 (COMP,OMCL_OG2_71111); 94064 Mrpl27 (HOMG_9543); 622268 EG622268 (HOMG_9543)	-
CG3330	CG3330	Pain	CG3330	FBgn0039511	CG3330	CG3330 CG3330 CG3330 CG3330,anon-WO0140519.147	-				-
CG33346	CG33346	Pain	CG33346	FBgn0053346	CG33346	CG33346 CG33346 CG33346 IPR001604: DNA/RNA non-specific endonuclease CG33346	-				-
CG3344	CG3344	Pain	CG3344	FBgn0035154	CG3344	CG3344 CG3344 CG3344 IPR001563: Peptidase S10, serine carboxypeptidase CG3344	ENSG00000121064 SCPEP1 Retinoid-inducible serine carboxypeptidase precursor (I) ; 59342 SCPEP1 (HOMG_41443)	ENSG00000121064 SCPEP1 Retinoid-inducible serine carboxypeptidase precursor (COMP,OMCL_Mto1_OG2_75434)	MGI:1921867 Scpep1 serine carboxypeptidase 1 (I) ; 74617 Scpep1 (HOMG_41443)	ENSMUSG00000000278 Scpep1 Retinoid-inducible serine carboxypeptidase precursor (COMP,OMCL_Mto1_OG2_75434)	-
CG33530	Acp53C14c	Pain	CG33530	FBgn0053530	Acp53C14c	Acp53C14c Acp53C14c Acp53C14c CG33530,Acp53C14c	-				-
CG3421	RhoGAP93B	Pain	CG3421	FBgn0038853	RhoGAP93B	RhoGAP93B RhoGAP93B RhoGAP93B IPR001202: WW/Rsp5/WWP, IPR008936: Rho GTPase activation protein, IPR000198: RhoGAP, IPR000857: Unconventional myosin/plant kinesin-like protein/non-motor protein conserved region MyTH4 CrGAP,vilse,CG3421,RhoGAP93B,Vilse	ENSG00000147799 K1688_HUMAN \N (OMCL_OG2_75030,I)	-	MGI:107858 D15Wsu169e DNA segment, Chr 15, Wayne State University 169, expressed (I) ; ENSMUSG00000033697 D15Wsu169e Protein KIAA1688 (OMCL_OG2_75030)	-	-
CG3520	CG3520	Pain	CG3520	FBgn0034859	CG3520	CG3520 CG3520 CG3520 CG3520	ENSG00000188352 KIAA1797 CDNA FLJ20375 fis, clone HUV00942 (I,COMP,OMCL_OG2_80882)	-	ENSMUSG00000038368 BC057079 Uncharacterized protein KIAA1797 (COMP,OMCL_OG2_80882) ; MGI:2676921 BC057079 cDNA sequence BC057079 (I)	-	-
CG3581	CG3581	Pain	CG3581	FBgn0038697	CG3581	CG3581 CG3581 CG3581 CG3581	-				-
CG3604	CG3604	Pain	CG3604	FBgn0031562	CG3604	CG3604 CG3604 CG3604 IPR002223: Proteinase inhibitor I2, Kunitz metazoa BcDNA:LP04037,CG3604			-	ENSMUSG00000070531 Wfdc6b WAP four-disulfide core domain 6 (OMCL_OG2_102080); ENSMUSG00000074595 Wfdc6a WAP four-disulfide core domain 6A (OMCL_OG2_102080)	-
CG3612	blw	Pain	CG3612	FBgn0011211	blw	blw blw bellwether IPR005294: ATPase, F1 complex, alpha subunit, IPR004100: ATPase, F1/V1/A1 complex, alpha/beta subunit, N-terminal, IPR000194: ATPase, F1/V1/A1 complex, alpha/beta subunit, nucleotide-binding, IPR000793: ATPase, F1/V1/A1 complex, alpha/beta subunit, C-terminal ms(2)01504,blw,ATP synthetase alpha chain,l(2)59ABa,ATPsyn-alpha,A2(2nd)27,l(2)01410,l(2)03972,mitochondrial ATP synthas…	ENSG00000152234 ATP5A1 ATP synthase subunit alpha, mitochondrial precursor (OMCL_OG2_71070,I,COMP) ; 498 ATP5A1 (HOMG_2985)	-	ENSMUSG00000025428 Atp5a1 ATP synthase subunit alpha, mitochondrial precursor (OMCL_OG2_71070,COMP) ; 11946 Atp5a1 (HOMG_2985) ; MGI:88115 Atp5a1 ATP synthase, H+ transporting, mitochondrial F1 complex, alpha subunit, isoform 1 (I)	-	-
CG3613	qkr58E-1	Pain	CG3613	FBgn0022986	qkr58E-1	qkr58E-1 qkr58E-1 quaking related 58E-1 IPR004088: K Homology, type 1, IPR004087: K Homology qkr-58-E,qkr58E-1,qrk58E-1,quaking related 58E-1,KH-domain,CG3613	202559 KHDRBS2 (HOMG_15772)	ENSG00000131773 KHDRBS3 KH domain-containing, RNA-binding, signal transduction-associated protein 3 (I,OMCL_OG2_77122,COMP); ENSG00000112232 KHDRBS2 KH domain-containing, RNA-binding, signal transduction-associated protein 2 (I,OMCL_OG2_77122,COMP); ENSG00000121774 KHDRBS1 KH domain-containing, RNA-binding, signal transduction-associated protein 1 (I,COMP)	170771 Khdrbs2 (HOMG_15772)	ENSMUSG00000026058 Khdrbs2 KH domain-containing, RNA-binding, signal transduction-associated protein 2 (OMCL_OG2_77122,COMP); ENSMUSG00000022332 Khdrbs3 KH domain-containing, RNA-binding, signal transduction-associated protein 3 (OMCL_OG2_77122,COMP); MGI:2159649 Khdrbs2 KH domain containing, RNA binding, signal transduction associated 2 (I); MGI:1313312 Khdrbs3 KH domain containing, RNA binding,…	-
CG3619	Dl	Pain	CG3619	FBgn0000463	Dl	Dl Dl Delta IPR013032: EGF-like region, conserved site, IPR001438: EGF-like, type 2, IPR000152: Aspartic acid and asparagine hydroxylation site, IPR000742: EGF-like, type 3, IPR011651: Notch ligand, N-terminal, IPR001881: EGF-like calcium-binding, IPR006210: EGF, IPR001774: Delta/Serrate/lag-2 (DSL) protein, IPR006209: EGF-like 1304/03,1440/11,0926/11,E(ls)2,C1,0495/20,1053/14,l(3)92Ab,Overflow,d…	ENSG00000198719 DLL1 Delta-like protein 1 precursor (I) ; 28514 DLL1 (HOMG_4104)	ENSG00000198719 DLL1 Delta-like protein 1 precursor (OMCL_OG2_74825,COMP); ENSG00000128917 DLL4 Delta-like protein 4 precursor (OMCL_OG2_74825,COMP,I)	MGI:104659 Dll1 delta-like 1 (Drosophila) (I) ; 13388 Dll1 (HOMG_4104)	ENSMUSG00000027314 Dll4 Delta-like protein 4 precursor (OMCL_OG2_74825,COMP); ENSMUSG00000014773 Dll1 Delta-like protein 1 precursor (OMCL_OG2_74825,COMP); MGI:1859388 Dll4 delta-like 4 (Drosophila) (I)	-
CG3707	wapl	Pain	CG3707	FBgn0004655	wapl	wapl wapl wings apart-like IPR016024: Armadillo-type fold, IPR012502: Wings apart-like parallel sister chromatids protein,l(1)N2,C204,N2,wapl,wap,l(1)C204,CG3707,l74,wings apart-like,pasc,RNAD,EG:87B1.2,l(1)2Dd,l(1)N5[72],l(1)2Df,RNA D	ENSG00000062650 WAPAL Wings apart-like protein homolog (COMP,OMCL_OG2_76384)	-	ENSMUSG00000041408 Wapal Wings apart-like protein homolog (COMP,OMCL_OG2_76384)	-	-
CG3711	CG3711	Pain	CG3711	FBgn0040344	CG3711	CG3711 CG3711 CG3711 IPR000210: BTB/POZ-like, IPR011043: Galactose oxidase/kelch, beta-propeller, IPR015915: Kelch-type beta propeller, IPR011333: BTB/POZ fold, IPR011498: Kelch repeat type 2, IPR006652: Kelch repeat type 1, IPR013069: BTB/POZ CG3711,EG:BACR7A4.19	ENSG00000099949 LZTR1 Leucine-zipper-like transcriptional regulator 1 (OMCL_OG2_73368,I,COMP) ; 8216 LZTR1 (HOMG_4925)	-	ENSMUSG00000022761 Lztr1 Leucine-zipper-like transcriptional regulator 1 (OMCL_OG2_73368,COMP) ; 66863 Lztr1 (HOMG_4925) ; MGI:1914113 Lztr1 leucine-zipper-like transcriptional regulator, 1 (I)	-	-
CG3717	bcn92	Pain	CG3717	FBgn0013432	bcn92	bcn92 bcn92 bcn92 IPR008011: Complex 1 LYR protein BcDNA:RE57896,CG3717,NEST:bs15a04,bcn92,EG:87B1.6	ENSG00000214113 LYRM4 LYR motif-containing protein 4 (COMP)	-	ENSMUSG00000046573 Lyrm4 LYR motif-containing protein 4 (OMCL_OG2_75199,COMP) ; MGI:2683538 Lyrm4 LYR motif containing 4 (I)	-	-
CG3733	Chd1	Pain	CG3733	FBgn0250786	Chd1	Chd1 Chd1 Chromodomain-helicase-DNA-binding protein 1 IPR002464: DNA/RNA helicase, ATP-dependent, DEAH-box type, conserved site, IPR001650: DNA/RNA helicase, C-terminal, IPR014001: DEAD-like helicase, N-terminal, IPR000953: Chromo domain, IPR016197: Chromo domain-like, IPR009057: Homeodomain-like, IPR014021: Helicase, superfamily 1 and 2, ATP-binding, IPR000330: SNF2-related Chromodomain-helicase…	ENSG00000173575 CHD2 Chromodomain-helicase-DNA-binding protein 2 (I) ; 1106 CHD2 (HOMG_37462)	ENSG00000153922 CHD1 Chromodomain-helicase-DNA-binding protein 1 (I,OMCL_OG2_72132); ENSG00000173575 CHD2 Chromodomain-helicase-DNA-binding protein 2 (OMCL_OG2_72132)	244059 Chd2 (HOMG_37462) ; MGI:88393 Chd1 chromodomain helicase DNA binding protein 1 (I)	ENSMUSG00000025788 Chd2 Adult male testis cDNA, RIKEN full-length enriched library, clone:4930448J18 product:chromodomain helicase DNA binding protein 2, full insert sequence (OMCL_OG2_72132); ENSMUSG00000023852 Chd1 Chromodomain-helicase-DNA-binding protein 1 (OMCL_OG2_72132)	-
CG3735	CG3735	Pain	CG3735	FBgn0034933	CG3735	CG3735 CG3735 CG3735 IPR010678: Protein of unknown function DUF1253 CG3735	ENSG00000117597 C1orf107 Digestive organ expansion factor homolog (OMCL_OG2_72106,I,COMP) ; 27042 C1orf107 (HOMG_6170)	-	ENSMUSG00000016181 AA408296 Digestive organ expansion factor homolog (OMCL_OG2_72106,COMP) ; 215193 AA408296 (HOMG_6170) ; MGI:2138080 AA408296 expressed sequence AA408296 (I)	-	-
CG3905	Su(z)2	Pain	CG3905	FBgn0008654	Su(z)2	Su(z)2 Su(z)2 Suppressor of zeste 2 IPR001841: Zinc finger, RING-type, IPR005479: Carbamoyl phosphate synthetase, large subunit, ATP-binding, IPR013083: Zinc finger, RING/FYVE/PHD-type SUZ2,CG3905,Suppressor of zeste 2,Aristapedioid,su(z)2,SU(Z)2,Arp,l(2)k06344,Su(z)2,Su(z)[[2]],Aristopedoid	-				-
CG3943	kraken	Pain	CG3943	FBgn0020545	kraken	kraken kraken kraken IPR003089: Alpha/beta hydrolase, IPR000073: Alpha/beta hydrolase fold-1, IPR008262: Lipase, active site kraken,CG3943	ENSG00000183569 SERHL2 Serine hydrolase-like protein 2 (I) ; 253190 SERHL2 (HOMG_65196)	ENSG00000172250 SERHL_HUMAN Serine hydrolase-like protein (OMCL_OG2_77702,I,COMP); ENSG00000183569 SERHL2 Serine hydrolase-like protein 2 (OMCL_OG2_77702,COMP)	ENSMUSG00000058586 Serhl Serine hydrolase-like protein (OMCL_OG2_77702) ; 68607 Serhl (HOMG_65196) ; MGI:1890404 Serhl serine hydrolase-like (I)	ENSMUSG00000058586 Serhl Serine hydrolase-like protein (COMP)	-
CG3949	hoip	Pain	CG3949	FBgn0015393	hoip	hoip hoip hoi-polloi IPR004038: Ribosomal protein L7Ae/L30e/S12e/Gadd45, IPR004037: Ribosomal protein L7Ae, IPR002415: High mobility group-like nuclear protein hoip,hoi-polloi,CG3949	ENSG00000100138 NHP2L1 NHP2-like protein 1 (I,COMP,OMCL_OG2_71588) ; 4809 NHP2L1 (HOMG_3672)	-	100040177 LOC100040177 (HOMG_3672) ; MGI:3646416 EG434401 predicted gene, EG434401 (I)	ENSMUSG00000063480 Nhp2l1 NHP2-like protein 1 (COMP,OMCL_OG2_71588); ENSMUSG00000063543 Nhp2l1 NHP2-like protein 1 (COMP); ENSMUSG00000057294 \N \N (OMCL_OG2_71588); MGI:3644779 EG667636 predicted gene, EG667636 (I); MGI:893586 Nhp2l1 NHP2 non-histone chromosome protein 2-like 1 (S. cerevisiae) (I)	-
CG3955	CG3955	Pain	CG3955	FBgn0033793	CG3955	CG3955 CG3955 CG3955 CG3955	-				-
CG3981	Unc-76	Pain	CG3981	FBgn0040395	Unc-76	Unc-76 Unc-76 Unc-76 IPR013838: Beta tubulin, autoregulation binding site, IPR011680: FEZ-like l(1)G0360,CG3981,l(1)G0333,CG18851,EG:67A9.1,BcDNA:GH10260,l(1)G0066,Unc-76,unc-76,Dunc-76,l(1)G0158,l(1)G0310	ENSG00000171055 FEZ2 Fasciculation and elongation protein zeta 2 (I,OMCL_OG2_77843) ; 9637 FEZ2 (HOMG_3742)	ENSG00000171055 FEZ2 Fasciculation and elongation protein zeta 2 (COMP); ENSG00000149557 FEZ1 Fasciculation and elongation protein zeta 1 (COMP,I)	ENSMUSG00000056121 Fez2 Fasciculation and elongation protein zeta-2 (OMCL_OG2_77843) ; 225020 Fez2 (HOMG_3742) ; MGI:2675856 Fez2 fasciculation and elongation protein zeta 2 (zygin II) (I)	ENSMUSG00000056121 Fez2 Fasciculation and elongation protein zeta-2 (COMP); ENSMUSG00000032118 Fez1 Fasciculation and elongation protein zeta-1 (COMP); MGI:2670976 Fez1 fasciculation and elongation protein zeta 1 (zygin I) (I)	-
CG3996	CG3996	Pain	CG3996	FBgn0037800	CG3996	CG3996 CG3996 CG3996 IPR000195: RabGAP/TBC CG3996	ENSG00000111490 Q9Y2I9_HUMAN \N (I,OMCL_OG2_79185,COMP)	-	ENSMUSG00000052302 4930505D03Rik Adult retina cDNA, RIKEN full-length enriched library, clone:A930018M07 product:hypothetical RabGAP/TBC domain containing protein, full insert sequence (OMCL_OG2_79185,COMP) ; MGI:1921944 Tbc1d30 TBC1 domain family, member 30 (I)	-	-
CG4073	CG4073	Pain	CG4073	FBgn0037827	CG4073	CG4073 CG4073 CG4073 CG4073	-				-
CG4083	Mo25	Pain	CG4083	FBgn0017572	Mo25	Mo25 Mo25 Mo25 IPR016024: Armadillo-type fold, IPR013878: Mo25-like l(3)00274,dMo25,Mo25,CG4083	ENSG00000135932 CAB39 Calcium-binding protein 39 (I) ; 81617 CAB39L (HOMG_69422)	ENSG00000135932 CAB39 Calcium-binding protein 39 (COMP,OMCL_OG2_71960); ENSG00000102547 CAB39L Calcium-binding protein 39-like (COMP,I,OMCL_OG2_71960)	69008 Cab39l (HOMG_69422) ; MGI:107438 Cab39 calcium binding protein 39 (I)	ENSMUSG00000036707 Cab39 Calcium-binding protein 39 (COMP,OMCL_OG2_71960); ENSMUSG00000021981 Cab39l Calcium-binding protein 39-like (COMP,OMCL_OG2_71960); MGI:1914081 Cab39l calcium binding protein 39-like (I)	-
CG4109	Syx8	Pain	CG4109	FBgn0036643	Syx8	Syx8 Syx8 Syntaxin 8 IPR000727: Target SNARE coiled-coil region, IPR015640: Syntaxin 8 Syx8,Syx,Syntaxin 8,Syntaxin,Dm Syx8,syntaxin,CG4109,DmSyx8	ENSG00000170310 STX8 Syntaxin-8 (I,OMCL_OG2_73133,COMP) ; 9482 STX8 (HOMG_37973)	-	ENSMUSG00000020903 Stx8 Syntaxin-8 (OMCL_OG2_73133,COMP) ; 55943 Stx8 (HOMG_37973) ; MGI:1890156 Stx8 syntaxin 8 (I)	-	-
CG4110	CG4110	Pain	-
CG4217	TFAM	Pain	CG4217	FBgn0038805	TFAM	TFAM TFAM mitochondrial transcription factor A IPR000910: High mobility group box, HMG1/HMG2, IPR009071: High mobility group box, HMG d-tfam,mttfa,mitochondrial transcription factor A,Tfam,d-mttfa,D-mtTFA,d-TFAM,TFAM,CG4217	ENSG00000108064 TFAM Transcription factor A, mitochondrial precursor (I,OMCL_OG2_79568) ; 7019 TFAM (HOMG_31139)	-	MGI:107810 Tfam transcription factor A, mitochondrial (I) ; ENSMUSG00000003923 Tfam Transcription factor A, mitochondrial precursor (OMCL_OG2_79568) ; 21780 Tfam (HOMG_31139)	-	-
CG4247	mRpS10	Pain	CG4247	FBgn0038307	mRpS10	mRpS10 mRpS10 mitochondrial ribosomal protein S10 IPR001848: Ribosomal protein S10 MrpS10,BcDNA:GM25447,MRP-S10,mRpS10,mitochondrial ribosomal protein S10,CG4247,Mitochondrial ribosomal protein S10	ENSG00000048544 MRPS10 Mitochondrial 28S ribosomal protein S10 (I,COMP,OMCL_OG2_78510)	55173 MRPS10 (HOMG_Mto1_10028)	ENSMUSG00000034729 Mrps10 Mitochondrial 28S ribosomal protein S10 (COMP,OMCL_OG2_78510) ; MGI:1928139 Mrps10 mitochondrial ribosomal protein S10 (I)	64657 Mrps10 (HOMG_Mto1_10028)	-
CG4279	CG4279	Pain	CG4279	FBgn0034600	CG4279	CG4279 CG4279 CG4279 IPR001163: Like-Sm ribonucleoprotein, core, IPR010920: Like-Sm ribonucleoprotein-related, core, IPR006649: Like-Sm ribonucleoprotein, eukaryotic and archaea-type, core CG4279	ENSG00000175324 LSM1 U6 snRNA-associated Sm-like protein LSm1 (I,COMP,OMCL_OG2_73340) ; 27257 LSM1 (HOMG_40945)	-	ENSMUSG00000037296 Lsm1 U6 snRNA-associated Sm-like protein LSm1 (COMP,OMCL_OG2_73340) ; 67207 Lsm1 (HOMG_40945) ; MGI:1914457 Lsm1 LSM1 homolog, U6 small nuclear RNA associated (S. cerevisiae) (I)	-	-
CG4351	CG4351	Pain	CG4351	FBgn0030448	CG4351	CG4351 CG4351 CG4351 IPR008428: Chondroitin N-acetylgalactosaminyltransferase CG4351	ENSG00000123989 CHSS2_HUMAN Chondroitin sulfate synthase 2 (Chondroitin glucuronylt (I) ; 79586 CHPF (HOMG_11574)	ENSG00000123989 CHSS2_HUMAN Chondroitin sulfate synthase 2 (Chondroitin glucuronylt (COMP,OMCL_OG2_76493); ENSG00000033100 CHGUT_HUMAN Chondroitin sulfate glucuronyltransferase (COMP,OMCL_OG2_76493,I)	MGI:1917522 2010209O12Rik RIKEN cDNA 2010209O12 gene (I) ; 74241 Chpf (HOMG_11574) ; MGI:106576 Chpf chondroitin polymerizing factor (I)	ENSMUSG00000038181 2010209O12Rik RIKEN cDNA 2010209O12 gene , mRNA (COMP,OMCL_OG2_76493); ENSMUSG00000032997 D1Bwg1363e Chondroitin sulfate synthase 2 (Chondroitin glucuronylt (COMP,OMCL_OG2_76493)	-
CG4365	CG4365	Pain	CG4365	FBgn0037024	CG4365	CG4365 CG4365 CG4365 IPR001279: Beta-lactamase-like CG4365	ENSG00000063854 HAGH Hydroxyacylglutathione hydrolase (OMCL_OG2_71344,I) ; 3029 HAGH (HOMG_3890)	ENSG00000063854 HAGH Hydroxyacylglutathione hydrolase (COMP); ENSG00000103253 HAGHL hydroxyacylglutathione hydrolase-like isoform 1 (COMP)	ENSMUSG00000024158 Hagh Hydroxyacylglutathione hydrolase (OMCL_OG2_71344) ; MGI:95745 Hagh hydroxyacyl glutathione hydrolase (I) ; 14651 Hagh (HOMG_3890)	ENSMUSG00000024158 Hagh Hydroxyacylglutathione hydrolase (COMP); ENSMUSG00000061046 Haghl Hydroxyacylglutathione hydrolase-like protein (COMP)	-
CG4396	fne	Pain	CG4396	FBgn0086675	fne	fne fne found in neurons IPR000504: RNA recognition motif, RNP-1, IPR002343: Paraneoplastic encephalomyelitis antigen, IPR006548: Splicing factor ELAV/HuD, IPR012677: Nucleotide-binding, alpha-beta plait BEST:HL02010,BcDNA:RE25290,MRE28,fne,Found in NEurons,BcDNA:HL02010,cg4396,CR32646,CG4396,found in neurons,Fne	1996 ELAVL4 (HOMG_40729)	ENSG00000162374 ELAVL4 ELAV-like protein 4 (I,COMP,OMCL_OG2_74053); ENSG00000107105 ELAVL2 ELAV-like protein 2 (I,COMP,OMCL_OG2_74053); ENSG00000196361 ELAVL3 ELAV-like protein 3 (I,COMP,OMCL_OG2_74053); ENSG00000066044 ELAVL1 ELAV-like protein 1 (I,COMP)	15572 Elavl4 (HOMG_40729)	ENSMUSG00000028546 Elavl4 ELAV-like protein 4 (COMP,OMCL_OG2_74053); ENSMUSG00000008489 Elavl2 ELAV-like protein 2 (COMP,OMCL_OG2_74053); ENSMUSG00000003410 Elavl3 ELAV-like protein 3 (COMP,OMCL_OG2_74053); MGI:1100851 Elavl1 ELAV (embryonic lethal, abnormal vision, Drosophila)-like 1 (Hu antigen R) (I); ENSMUSG00000040028 Elavl1 ELAV-like protein 1 (COMP); MGI:1100887 Elavl2 ELAV (embryonic leth…	-
CG4453	Nup153	Pain	CG4453	FBgn0061200	Nup153	Nup153 Nup153 Nup153 IPR001229: Mannose-binding lectin, IPR001876: Zinc finger, RanBP2-type Nup153,dNup153,CG4453	ENSG00000124789 NUP153 Nuclear pore complex protein Nup153 (I,OMCL_OG2_74911) ; 9972 NUP153 (HOMG_68442)	-	ENSMUSG00000021374 Nup153 nucleoporin 153 (OMCL_OG2_74911) ; 218210 Nup153 (HOMG_68442) ; MGI:2385621 Nup153 nucleoporin 153 (I)	-	-
CG4459	CG4459	Pain	CG4459	FBgn0038753	CG4459	CG4459 CG4459 CG4459 IPR016196: MFS general substrate transporter, IPR011701: Major facilitator superfamily MFS-1 CG4459	-				-
CG4477	CG4477	Pain	CG4477	FBgn0035971	CG4477	CG4477 CG4477 CG4477 IPR001314: Peptidase S1A, chymotrypsin, IPR001254: Peptidase S1 and S6, chymotrypsin/Hap, IPR009003: Peptidase, trypsin-like serine and cysteine CG4477	-				-
CG4550	ninaE	Pain	CG4550	FBgn0002940	ninaE	ninaE ninaE neither inactivation nor afterpotential E IPR001760: Opsin, IPR000276: GPCR, rhodopsin-like, IPR001735: Opsin RH1/RH2 ninaE,RH1,rhodopsin,ora,Rh1,rh1/ninaE,CG4550,rhodopsin-1,DMELRH1,BEST:GH11778,Rhodopsin,Rhodopsin 1,opsin,Rh1/ninaE,DmRh1,Dm Rh1,Nina E,neither inactivation nor afterpotential E,Rhodopsin-1,rh1,Rh,rhodopsin 1,FBgn0002940,1F9,143283_at	-	ENSG00000122375 OPN4 Melanopsin (OMCL_Mto1_OG2_75321,COMP,I)	-	ENSMUSG00000021799 Opn4 Melanopsin (OMCL_Mto1_OG2_75321,COMP); MGI:1353425 Opn4 opsin 4 (melanopsin) (I)	-
CG4560	Arpc3A	Pain	CG4560	FBgn0038369	Arpc3A	Arpc3A Arpc3A Arpc3A IPR007204: ARP2/3 complex, 21 kDa p21-Arc subunit Arpc3A,ARC-P21,CG4560	10094 ARPC3 (HOMG_4178)	ENSG00000111229 ARPC3 Actin-related protein 2/3 complex subunit 3 (COMP,I,OMCL_Mto1_OG2_73334)	56378 Arpc3 (HOMG_4178) ; MGI:1928375 Arpc3 actin related protein 2/3 complex, subunit 3 (I)	ENSMUSG00000029465 Arpc3 Actin-related protein 2/3 complex subunit 3 (COMP,OMCL_Mto1_OG2_73334)	-
CG4581	Thiolase	Pain	CG4581	FBgn0025352	Thiolase	Thiolase Thiolase Thiolase IPR016038: Thiolase-like, subgroup, IPR002155: Thiolase, IPR016039: Thiolase-like thiolase,unnamed,Thiolase,CG4581	ENSG00000138029 HADHB Trifunctional enzyme subunit beta, mitochondrial precursor (I,COMP,OMCL_OG2_75274) ; 3032 HADHB (HOMG_153)	-	ENSMUSG00000059447 Hadhb Trifunctional enzyme subunit beta, mitochondrial precursor (COMP) ; MGI:2136381 Hadhb hydroxyacyl-Coenzyme A dehydrogenase/3-ketoacyl-Coenzyme A thiolase/enoyl-Coenzyme A hydratase (trifunctional protein), beta subunit (I)	ENSMUSG00000059447 Hadhb Trifunctional enzyme subunit beta, mitochondrial precursor (OMCL_OG2_75274); 623031 LOC623031 (HOMG_153); ENSMUSG00000063684 \N \N (OMCL_OG2_75274); 231086 Hadhb (HOMG_153)	-
CG4584	dUTPase	Pain	CG4584	FBgn0250837	dUTPase	dUTPase dUTPase Deoxyuridine triphosphatase IPR008181: DeoxyUTP pyrophosphatase subfamily 1, IPR003232: dCTP Deaminase, IPR008180: DeoxyUTP pyrophosphatase CG4584,dUTPase,Deoxyuridine triphosphatase,LD08534,anon-SAGE:Wang-077,UTPase,BcDNA:LD08534	ENSG00000128951 DUT Deoxyuridine 5'-triphosphate nucleotidohydrolase, mitochondrial precursor (OMCL_OG2_70737,I,COMP) ; 1854 DUT (HOMG_31475)	-	ENSMUSG00000027203 Dut deoxyuridine triphosphatase (OMCL_OG2_70737,COMP) ; MGI:1346051 Dut deoxyuridine triphosphatase (I) ; 110074 Dut (HOMG_31475)	-	-
CG4587	CG4587	Pain	CG4587	FBgn0028863	CG4587	CG4587 CG4587 CG4587 IPR004010: Cache, IPR002035: von Willebrand factor, type A, IPR013608: VWA N-terminal CG4587,BG:DS07108.2,DS07108.2	55799 CACNA2D3 (HOMG_74929)	ENSG00000151062 CACNA2D4 voltage-gated calcium channel alphadelta-4 subunit (OMCL_OG2_74172,I,COMP); ENSG00000157445 CACNA2D3 calcium channel, voltage-dependent, alpha 2/delta 3 subunit (OMCL_OG2_74172,I,COMP)	12294 Cacna2d3 (HOMG_74929)	ENSMUSG00000021991 Cacna2d3 Voltage-dependent calcium channel subunit alpha-2/delta-3 precursor (OMCL_OG2_74172,COMP); ENSMUSG00000041460 Cacna2d4 Voltage-dependent calcium channel subunit alpha-2/delta-4 precursor (OMCL_OG2_74172,COMP); MGI:1338890 Cacna2d3 calcium channel, voltage-dependent, alpha2/delta subunit 3 (I)	-
CG4609	fax	Pain	CG4609	FBgn0014163	fax	fax fax failed axon connections IPR012336: Thioredoxin-like fold, IPR010987: Glutathione S-transferase, C-terminal-like anon-WO0172774.67,anon-WO0172774.63,anon-WO0172774.68,anon-WO0172774.62,anon-WO0172774.69,clone 1.34,anon-EST:Liang-1.34,anon-WO0172774.65,fax,anon-WO0172774.66,fac,CG4609,failed axon connections,Fax	ENSG00000146267 C6orf168 Uncharacterized protein C6orf168 (I,COMP,OMCL_OG2_74720)	-	ENSMUSG00000028246 6230409E13Rik Mammary gland RCB-0526 Jyg-MC cDNA, RIKEN full-length enriched library, clone:G830005H23 product:hypothetical Glutathione S- transferase, C-terminal-like containing protein, full insert sequence (COMP,OMCL_OG2_74720) ; MGI:1923382 6230409E13Rik RIKEN cDNA 6230409E13 gene (I)	-	-
CG4612	CG4612	Pain	CG4612	FBgn0035016	CG4612	CG4612 CG4612 CG4612 IPR000504: RNA recognition motif, RNP-1, IPR012677: Nucleotide-binding, alpha-beta plait CG4612,cg4612	-				-
CG4633	Aats-ala-m	Pain	CG4633	FBgn0028962	Aats-ala-m	Aats-ala-m Aats-ala-m mitochondrial alanyl-tRNA synthetase IPR012947: Threonyl/alanyl tRNA synthetase, SAD, IPR002318: Alanyl-tRNA synthetase, class IIc CG4633,mitochondrial alanyl-tRNA synthetase,Aats-ala-m,AlaS,Dm mt AlaRS	-	ENSG00000124608 AARS2 Probable alanyl-tRNA synthetase, mitochondrial precursor (OMCL_OG2_70865); ENSG00000090861 AARS Alanyl-tRNA synthetase, cytoplasmic (OMCL_OG2_70865)	-	ENSMUSG00000023938 Aars2 Probable alanyl-tRNA synthetase, mitochondrial precursor (OMCL_OG2_70865); ENSMUSG00000031960 Aars Alanyl-tRNA synthetase, cytoplasmic (OMCL_OG2_70865)	-
CG4648	CG4648	Pain	CG4648	FBgn0031225	CG4648	CG4648 CG4648 CG4648 IPR016024: Armadillo-type fold CG4648	ENSG00000189350 NP_9549742 CDNA FLJ43249 fis, clone HEART2001756 (OMCL_OG2_84805) ; ENSG00000198718 KIAA0423 Uncharacterized protein KIAA0423 (I)	ENSG00000189350 NP_9549742 CDNA FLJ43249 fis, clone HEART2001756 (COMP,I); ENSG00000198718 KIAA0423 Uncharacterized protein KIAA0423 (COMP)	ENSMUSG00000045761 4632412N22Rik RIKEN cDNA 4632412N22 gene , mRNA (OMCL_OG2_84805) ; MGI:2684313 Fam179b family with sequence similarity 179, member B (I)	ENSMUSG00000045761 4632412N22Rik RIKEN cDNA 4632412N22 gene , mRNA (COMP); ENSMUSG00000035614 A430041B07Rik Uncharacterized protein KIAA0423 (COMP)	-
CG4655	CG4655	Pain	CG4655	FBgn0037839	CG4655	CG4655 CG4655 CG4655 IPR015919: Cadherin-like, IPR002126: Cadherin CG4655,cadherin Cad86C,BcDNA:LP07955,DCad86C,CT15041,Cad86C	-				-
CG4673	CG4673	Pain	CG4673	FBgn0039348	CG4673	CG4673 CG4673 CG4673 IPR007717: NPL4, IPR001876: Zinc finger, RanBP2-type, IPR016563: Polyubiquitin-tagged protein recognition complex, Npl4 component, IPR007716: NPL4, zinc-binding putative CG4673	ENSG00000182446 NPLOC4 Nuclear protein localization protein 4 homolog (OMCL_OG2_72170,I,COMP) ; 55666 NPLOC4 (HOMG_5403)	-	ENSMUSG00000039703 Nploc4 Nuclear protein localization protein 4 homolog (OMCL_OG2_72170,COMP) ; MGI:2679787 Nploc4 nuclear protein localization 4 homolog (S. cerevisiae) (I) ; 217365 Nploc4 (HOMG_5403)	-	-
CG4698	Wnt4	Pain	CG4698	FBgn0010453	Wnt4	Wnt4 Wnt4 Wnt oncogene analog 4 IPR009142: Wnt-4 protein, IPR005817: Wnt superfamily, IPR005816: Secreted growth factor Wnt protein Wnt oncogene analog 4,clone 2.4,Wnt,DWnt4,wnt4,DWnt-4,Wnt-4,Dwnt4,CG4698,wnt-4,Wnt4,anon-EST:Liang-2.4	ENSG00000158955 WNT9B Protein Wnt-9b precursor (OMCL_OG2_81933)	ENSG00000158955 WNT9B Protein Wnt-9b precursor (COMP); ENSG00000143816 WNT9A Protein Wnt-9a precursor (COMP)	ENSMUSG00000018486 Wnt9b Protein Wnt-9b precursor (OMCL_OG2_81933) ; MGI:1197020 Wnt9b wingless-type MMTV integration site 9B (I)	ENSMUSG00000018486 Wnt9b Protein Wnt-9b precursor (COMP); ENSMUSG00000000126 Wnt9a Protein Wnt-9a precursor (COMP); MGI:2446084 Wnt9a wingless-type MMTV integration site 9A (I)	-
CG4742	mRpL22	Pain	CG4742	FBgn0030786	mRpL22	mRpL22 mRpL22 mitochondrial ribosomal protein L22 IPR005727: Ribosomal protein L22, bacterial-type, IPR002110: Ankyrin, IPR001063: Ribosomal protein L22/L17 mRpL22,mitochondrial ribosomal protein L22,L22,CG4742,ribosomal protein L22	ENSG00000082515 MRPL22 39S ribosomal protein L22, mitochondrial precursor (OMCL_OG2_77750,I,COMP) ; 29093 MRPL22 (HOMG_56664)	-	ENSMUSG00000020514 Mrpl22 39S ribosomal protein L22, mitochondrial precursor (OMCL_OG2_77750,COMP) ; 216767 Mrpl22 (HOMG_56664) ; MGI:1333794 Mrpl22 mitochondrial ribosomal protein L22 (I)	-	-
CG4772	Ugt86Dh	Pain	CG4772	FBgn0040252	Ugt86Dh	Ugt86Dh Ugt86Dh Ugt86Dh IPR002213: UDP-glucuronosyl/UDP-glucosyltransferase CG4772,AC 006491H,Ugt86Dh	-	ENSG00000197592 UDB15_HUMAN UDP-glucuronosyltransferase 2B15 precursor (I,COMP); ENSG00000173610 UGT2A1 UDP-glucuronosyltransferase 2A1 precursor (I,COMP); ENSG00000198277 \N \N (I,COMP); ENSG00000156096 UGT2B4 UDP-glucuronosyltransferase 2B4 precursor (I,COMP); ENSG00000135220 UGT2A3 UDP glucuronosyltransferase 2 family, polypeptide A3 (I,COMP); ENSG00000109181 UGT2B10 UDP-glucuronosyltransferas…	-	ENSMUSG00000057425 Ugt2b37 UDP glucuronosyltransferase 2 family, polypeptide B37 (COMP); ENSMUSG00000054630 Ugt2b5 UDP-glucuronosyltransferase 2B5 precursor (COMP); ENSMUSG00000029268 Ugt2a2 UDP-glucuronosyltransferase 2A1 precursor (COMP); MGI:3032634 Ugt1a5 UDP glucuronosyltransferase 1 family, polypeptide A5 (I); ENSMUSG00000049152 Ugt3a2 UDP-glucuronosyltransferase 3A2 precursor (COMP); MGI:3…	-
CG4775	Tango14	Pain	CG4775	FBgn0031312	Tango14	Tango14 Tango14 Transport and Golgi organization 14 IPR001441: Di-trans-poly-cis-decaprenylcistransferase BcDNA:SD10843,TANGO14,Transport and Golgi organization 14,CG4775,Tango14,lethal (2) k00619,l(2)k00619	ENSG00000153989 NUS1 Nogo-B receptor precursor (OMCL_OG2_75604,I,COMP)	-	ENSMUSG00000023068 Nus1 Nogo-B receptor precursor (OMCL_OG2_75604,COMP) ; MGI:1196365 Nus1 nuclear undecaprenyl pyrophosphate synthase 1 homolog (S. cerevisiae) (I)	-	-
CG4795	Cpn	Pain	CG4795	FBgn0010218	Cpn	Cpn Cpn Calphotin cap,cpn,Calphotin,Ag 72H5,calphotin,calcium-binding protein,Ag72H5,Cpn,CG4795	-				-
CG4798	l(2)k01209	Pain	CG4798	FBgn0022029	l(2)k01209	l(2)k01209 l(2)k01209 lethal (2) k01209 IPR006083: Phosphoribulokinase/uridine kinase, IPR000764: Uridine kinase l(2)k01209,lethal (2) k01209,CG4798,l(2)k08901,l(2)K01209	ENSG00000198276 UCKL1 Uridine/cytidine kinase-like 1 (I,COMP)	ENSG00000198276 UCKL1 Uridine/cytidine kinase-like 1 (OMCL_OG2_70884); ENSG00000143179 UCK2 Uridine-cytidine kinase 2 (OMCL_OG2_70884)	ENSMUSG00000010492 Uckl1 Uridine/cytidine kinase-like 1 (COMP) ; MGI:1915806 Uckl1 uridine-cytidine kinase 1-like 1 (I)	ENSMUSG00000010492 Uckl1 Uridine/cytidine kinase-like 1 (OMCL_OG2_70884); ENSMUSG00000026558 Uck2 Uridine-cytidine kinase 2 (OMCL_OG2_70884)	-
CG4799	Pen	Pain	CG4799	FBgn0011823	Pen	Pen Pen Pendulin IPR011989: Armadillo-like helical, IPR016024: Armadillo-type fold, IPR000225: Armadillo, IPR002652: Importin-alpha-like, importin-beta-binding region Importin-alpha2,bs29g06.y1,oho-31,pen-2,IMPalpha2,CG4799,OHO31,alpha2,alpha-importin,pen,anon-WO0140519.258,importin alpha2/pendulin,pendulin,importin alpha2,l(2)144/1,Dimp-alpha2,importin-alpha2,Kpna2,2.1,alpha2A-Kap,Pen,l(2)k14401…	ENSG00000182481 KPNA2 Importin subunit alpha-2 (I,OMCL_OG2_76621)	ENSG00000182481 KPNA2 Importin subunit alpha-2 (COMP); ENSG00000185467 A4D277_HUMAN Similar to importin alpha 1b (COMP,I); ENSG00000214180 \N \N (COMP); 3838 KPNA2 (HOMG_1708); ENSG00000215769 IMA2_HUMAN Importin subunit alpha-2 (COMP); ENSG00000214035 NP_0010390111 similar to Importin alpha-2 subunit , mRNA (COMP); 728860 LOC728860 (HOMG_1708)	MGI:103561 Kpna2 karyopherin (importin) alpha 2 (I)	ENSMUSG00000018362 Kpna2 Importin subunit alpha-2 (COMP,OMCL_OG2_76621); 16647 Kpna2 (HOMG_1708); 100043906 LOC100043906 (HOMG_1708); ENSMUSG00000050278 (OMCL_OG2_76621); ENSMUSG00000069083 \N \N (OMCL_OG2_76621); ENSMUSG00000038770 AW146299 expressed sequence AW146299 , mRNA (COMP); ENSMUSG00000066878 \N \N (OMCL_OG2_76621); 100039592 LOC100039592 (HOMG_1708)	-
CG4806	CG4806	Pain	CG4806	FBgn0035048	CG4806	CG4806 CG4806 CG4806 IPR000504: RNA recognition motif, RNP-1, IPR012677: Nucleotide-binding, alpha-beta plait cg4806,CG4806	ENSG00000106344 RBM28 RNA-binding protein 28 (I,COMP,OMCL_OG2_72587) ; 55131 RBM28 (HOMG_7117)	-	ENSMUSG00000029701 Rbm28 RNA-binding protein 28 (COMP,OMCL_OG2_72587) ; 68272 Rbm28 (HOMG_7117) ; MGI:2655711 Rbm28 RNA binding motif protein 28 (I)	-	-
CG4830	CG4830	Pain	CG4830	FBgn0037996	CG4830	CG4830 CG4830 CG4830 IPR000873: AMP-dependent synthetase and ligase CG4830	-				-
CG4863	RpL3	Pain	CG4863	FBgn0020910	RpL3	RpL3 RpL3 Ribosomal protein L3 IPR000597: Ribosomal protein L3, IPR009000: Translation elongation and initiation factors/Ribosomal, beta-barrel RpL3,anon-EST:GressD4,CG4863,Ribosomal protein L3,rpL3	ENSG00000100316 RPL3 60S ribosomal protein L3 (I) ; 6122 RPL3 (HOMG_747)	ENSG00000140986 RPL3L 60S ribosomal protein L3-like (COMP,I,OMCL_OG2_71114); ENSG00000100316 RPL3 60S ribosomal protein L3 (COMP,OMCL_OG2_71114)	MGI:3644217 EG668219 predicted gene, EG668219 (I) ; MGI:1351605 Rpl3 ribosomal protein L3 (I)	ENSMUSG00000068262 \N \N (COMP,OMCL_OG2_71114); ENSMUSG00000060036 Rpl3 60S ribosomal protein L3 (COMP,OMCL_OG2_71114); 100043000 LOC100043000 (HOMG_747); 27367 Rpl3 (HOMG_747); ENSMUSG00000057111 (OMCL_OG2_71114); MGI:3647624 EG545864 predicted gene, EG545864 (I); ENSMUSG00000060264 \N \N (OMCL_OG2_71114); ENSMUSG00000002500 Rpl3l ribosomal protein L3-like (COMP)	-
CG4875	CG4875	Pain	CG4875	FBgn0030801	CG4875	CG4875 CG4875 CG4875 IPR010997: HRDC-like, IPR006590: RNA polymerase II, Rpb4, core CG4875	ENSG00000126522 RPC9_HUMAN DNA-directed RNA polymerase III subunit RPC9 (OMCL_OG2_74125,I,COMP) ; 27297 RCP9 (HOMG_40587)	-	ENSMUSG00000025532 Crcp DNA-directed RNA polymerase III subunit RPC9 (OMCL_OG2_74125,COMP) ; 12909 Crcp (HOMG_40587) ; MGI:1100818 Crcp calcitonin gene-related peptide-receptor component protein (I)	-	-
CG4887	CG4887	Pain	CG4887	FBgn0031318	CG4887	CG4887 CG4887 CG4887 IPR000504: RNA recognition motif, RNP-1, IPR000467: D111/G-patch, IPR001876: Zinc finger, RanBP2-type, IPR015880: Zinc finger, C2H2-like, IPR007087: Zinc finger, C2H2-type, IPR012677: Nucleotide-binding, alpha-beta plait CG4887,cg4887	ENSG00000003756 RBM5 RNA-binding protein 5 (I) ; ENSG00000182872 RBM10 RNA-binding protein 10 (I) ; 8241 RBM10 (HOMG_31330)	ENSG00000003756 RBM5 RNA-binding protein 5 (OMCL_OG2_73880,COMP); ENSG00000182872 RBM10 RNA-binding protein 10 (OMCL_OG2_73880,COMP); ENSG00000004534 RBM6 RNA-binding protein 6 (COMP)	236732 Rbm10 (HOMG_31330) ; MGI:1933204 Rbm5 RNA binding motif protein 5 (I) ; MGI:2384310 Rbm10 RNA binding motif protein 10 (I)	ENSMUSG00000032580 Rbm5 RNA-binding protein 5 (OMCL_OG2_73880,COMP); ENSMUSG00000031060 Rbm10 RNA binding motif protein 10 (OMCL_OG2_73880,COMP); ENSMUSG00000042188 \N \N (OMCL_OG2_73880); ENSMUSG00000032582 Rbm6 RNA binding motif protein 6 isoform b (COMP)	-
CG4946	CG4946	Pain	CG4946	FBgn0032203	CG4946	CG4946 CG4946 CG4946 IPR005301: Mob1/phocein CG4946	ENSG00000120162 MOBKL2B Mps one binder kinase activator-like 2B (I) ; 79817 MOBKL2B (HOMG_69385)	ENSG00000172081 MOBKL2A Mps one binder kinase activator-like 2A (COMP,I,OMCL_OG2_71278); ENSG00000120162 MOBKL2B Mps one binder kinase activator-like 2B (COMP,OMCL_OG2_71278); ENSG00000142961 MOBKL2C Mps one binder kinase activator-like 2C (COMP,I); ENSG00000114978 MOBKL1B Mps one binder kinase activator-like 1B (OMCL_OG2_71278); ENSG00000173542 MOBKL1A Mps one binder kinase activator-like 1A (OM…	214944 Mobkl2b (HOMG_69385) ; MGI:2664539 Mobkl2b MOB1, Mps One Binder kinase activator-like 2B (yeast) (I)	ENSMUSG00000073910 Mobkl2b Mps one binder kinase activator-like 2B (COMP,OMCL_OG2_71278); ENSMUSG00000003348 Mobkl2a Mps one binder kinase activator-like 2A (COMP,OMCL_OG2_71278); ENSMUSG00000028709 Mobkl2c Mps one binder kinase activator-like 2C (COMP); MGI:3050117 Mobkl2a MOB1, Mps One Binder kinase activator-like 2A (yeast) (I); ENSMUSG00000006262 Mobkl1a Mps one binder kinase activator-like 1…	-
CG4975	CG4975	Pain	CG4975	FBgn0034266	CG4975	CG4975 CG4975 CG4975 CG4975	ENSG00000130638 ATXN10 Ataxin-10 (OMCL_OG2_75020,I,COMP)	-	ENSMUSG00000016541 Atxn10 Ataxin-10 (OMCL_OG2_75020,COMP) ; MGI:1859293 Atxn10 ataxin 10 (I)	-	-
CG4977	kek2	Pain	CG4977	FBgn0015400	kek2	kek2 kek2 kekkon-2 IPR007110: Immunoglobulin-like, IPR001611: Leucine-rich repeat, IPR000483: Cysteine-rich flanking region, C-terminal, IPR003598: Immunoglobulin subtype 2, IPR013151: Immunoglobulin, IPR003591: Leucine-rich repeat, typical subtype NB7,Kekkon-2,kek2,CG4977,CT15962,Kek2,kekkon,kekkon-2	441381 LRRC24 (HOMG_86785)	-	378937 Lrrc24 (HOMG_86785)	-	-
CG4994	Mpcp	Pain	CG4994	FBgn0026409	Mpcp	Mpcp Mpcp Mitochondrial phosphate carrier protein IPR001993: Mitochondrial substrate carrier MPCP,CG4994,PpsM,Mitochondrial phophate carrier protein,Mitochondrial phosphate carrier protein,l(3)00564,mitochondrial proton/phosphate symporter,Mpcp	-	ENSG00000075415 SLC25A3 Phosphate carrier protein, mitochondrial precursor (COMP,I,OMCL_Mto1_OG2_71476)	-	ENSMUSG00000061904 Slc25a3 Phosphate carrier protein, mitochondrial precursor (COMP,OMCL_Mto1_OG2_71476); MGI:1353498 Slc25a3 solute carrier family 25 (mitochondrial carrier, phosphate carrier), member 3 (I)	-
CG5003	CG5003	Pain	CG5003	FBgn0039554	CG5003	CG5003 CG5003 CG5003 IPR001810: Cyclin-like F-box CG5003	ENSG00000127452 FBXL12 F-box/LRR-repeat protein 12 (OMCL_OG2_83809)	ENSG00000127452 FBXL12 F-box/LRR-repeat protein 12 (COMP)	ENSMUSG00000066892 Fbxl12 F-box/LRR-repeat protein 12 (OMCL_OG2_83809)	ENSMUSG00000066892 Fbxl12 F-box/LRR-repeat protein 12 (COMP)	-
CG5012	mRpL12	Pain	CG5012	FBgn0011787	mRpL12	mRpL12 mRpL12 mitochondrial ribosomal protein L12 IPR015607: Ribosomal protein L12, mitochondrial, IPR013823: Ribosomal protein L7/L12, C-terminal, IPR014719: Ribosomal protein L7/L12, C-terminal/adaptor protein ClpS-like, IPR008932: Ribosomal protein L7/L12, oligomerisation Mitochondrial ribosomal protein L5/L17,l(3)10534,mRpL12,l(3)j4B2,L7/L12,L7,CG5012,L7/12A,mitochondrial ribosomal protein L7…	ENSG00000183093 MRPL12 39S ribosomal protein L12, mitochondrial precursor (I,COMP,OMCL_OG2_70929) ; 6182 MRPL12 (HOMG_2212)	-	ENSMUSG00000039640 Mrpl12 39S ribosomal protein L12, mitochondrial precursor (COMP,OMCL_OG2_70929) ; MGI:1926273 Mrpl12 mitochondrial ribosomal protein L12 (I) ; 56282 Mrpl12 (HOMG_2212)	-	-
CG5013	CG5013	Pain	CG5013	FBgn0038396	CG5013	CG5013 CG5013 CG5013 CG5013	ENSG00000181038 NP_0010739792 \N (OMCL_OG2_77321,I,COMP) ; 124512 LOC124512 (HOMG_12552)	-	ENSMUSG00000020815 1110005A03Rik RIKEN cDNA 1110005A03 gene , mRNA (OMCL_OG2_77321,COMP) ; MGI:1921569 1110005A03Rik RIKEN cDNA 1110005A03 gene (I) ; 74319 1110005A03Rik (HOMG_12552)	-	-
CG5014	Vap-33-1	Pain	CG5014	FBgn0029687	Vap-33-1	Vap-33-1 Vap-33-1 Vap-33-1 IPR000535: Major sperm protein, IPR016763: Vesicle-associated membrane protein, IPR008962: PapD-like l(1)G0231,vap-33A,anon-WO03040301.124,BcDNA:GM03307,CG5014,clone 2.42,anon-EST:Liang-2.42,DVAP-33A,VAP-33-1,VAP-33,Vap-33-1	ENSG00000124164 VAPB Vesicle-associated membrane protein-associated protein B/C (I) ; 9217 VAPB (HOMG_36163)	ENSG00000101558 VAPA Vesicle-associated membrane protein-associated protein A (OMCL_OG2_71203,COMP,I); ENSG00000124164 VAPB Vesicle-associated membrane protein-associated protein B/C (OMCL_OG2_71203,COMP)	MGI:1928744 Vapb vesicle-associated membrane protein, associated protein B and C (I) ; 56491 Vapb (HOMG_36163)	ENSMUSG00000054455 Vapb Vesicle-associated membrane protein-associated protein B (OMCL_OG2_71203,COMP); ENSMUSG00000024091 Vapa Vesicle-associated membrane protein-associated protein A (OMCL_OG2_71203,COMP); ENSMUSG00000046487 Mospd4 Adult male small intestine cDNA, RIKEN full-length enriched library, clone:2010013H21 product:hypothetical PapD-like structure containing protein, full insert sequen…	-
CG5121	MED28	Pain	CG5121	FBgn0039337	MED28	MED28 MED28 Mediator complex subunit 28 CG5121,dMED23,Med28,MED28,BcDNA:GM31575,Mediator complex subunit 28,Med23	ENSG00000118579 MED28 Mediator of RNA polymerase II transcription subunit 28 (I,COMP,OMCL_OG2_80881) ; 80306 MED28 (HOMG_11873)	-	ENSMUSG00000015804 Med28 Mediator of RNA polymerase II transcription subunit 28 (COMP,OMCL_OG2_80881) ; 66999 Med28 (HOMG_11873) ; MGI:1914249 Med28 mediator of RNA polymerase II transcription, subunit 28 homolog (yeast) (I)	-	-
CG5160	CG5160	Pain	CG5160	FBgn0031906	CG5160	CG5160 CG5160 CG5160 IPR005225: Small GTP-binding protein, IPR001806: Ras GTPase, IPR002078: RNA polymerase sigma factor 54, interaction, IPR013684: Miro-like CG5160	-				-
CG5179	Cdk9	Pain	CG5179	FBgn0019949	Cdk9	Cdk9 Cdk9 Cyclin-dependent kinase 9 IPR011009: Protein kinase-like, IPR000719: Protein kinase, core, IPR002290: Serine/threonine protein kinase, IPR008271: Serine/threonine protein kinase, active site cdk9,Cyclin-dependent kinase 9,positive transcription elongation factor b,Positive transcription elongation factor b, small subunit,Cyclin-dependent kinase9 2.7,PTefb,P-TEFb,Cdk9,CG5179,Positive tra…	ENSG00000136807 CDK9 Cell division protein kinase 9 (I,COMP,OMCL_OG2_74860) ; 1025 CDK9 (HOMG_55566)	-	ENSMUSG00000009555 Cdk9 Cell division protein kinase 9 (COMP,OMCL_OG2_74860) ; 107951 Cdk9 (HOMG_55566) ; MGI:1328368 Cdk9 cyclin-dependent kinase 9 (CDC2-related kinase) (I)	-	-
CG5183	KdelR	Pain	CG5183	FBgn0022268	KdelR	KdelR KdelR KDEL receptor IPR000133: ER lumen protein retaining receptor CG5183,KDEL receptor,Erd2,BEST:CK00230,dmErd2,CK00230,ERD2,l(2)k00311,KdelR,ER lumen protein retaining receptor 2	ENSG00000105438 KDELR1 ER lumen protein retaining receptor 1 (I) ; 11014 KDELR2 (HOMG_38236)	ENSG00000105438 KDELR1 ER lumen protein retaining receptor 1 (COMP,OMCL_OG2_71280); ENSG00000136240 KDELR2 ER lumen protein retaining receptor 2 (COMP,I,OMCL_OG2_71280); ENSG00000100196 KDELR3 ER lumen protein retaining receptor 3 (COMP,OMCL_OG2_71280)	MGI:1915387 Kdelr1 KDEL (Lys-Asp-Glu-Leu) endoplasmic reticulum protein retention receptor 1 (I) ; 66913 Kdelr2 (HOMG_38236)	ENSMUSG00000002778 Kdelr1 ER lumen protein retaining receptor 1 (COMP,OMCL_OG2_71280); ENSMUSG00000010830 Kdelr3 ER lumen protein retaining receptor 3 (COMP,OMCL_OG2_71280); MGI:1914163 Kdelr2 KDEL (Lys-Asp-Glu-Leu) endoplasmic reticulum protein retention receptor 2 (I); ENSMUSG00000079111 Kdelr2 ER lumen protein retaining receptor 2 (COMP)	-
CG5198	CG5198	Pain	CG5198	FBgn0032250	CG5198	CG5198 CG5198 CG5198 IPR003169: GYF CG5198	ENSG00000169217 CD2BP2 CD2 antigen cytoplasmic tail-binding protein 2 (OMCL_OG2_73764,I,COMP) ; 10421 CD2BP2 (HOMG_4455)	-	ENSMUSG00000042502 Cd2bp2 CD2 antigen cytoplasmic tail-binding protein 2 (OMCL_OG2_73764,COMP) ; MGI:1917483 Cd2bp2 CD2 antigen (cytoplasmic tail) binding protein 2 (I) ; 70233 Cd2bp2 (HOMG_4455)	-	-
CG5201	Dad	Pain	CG5201	FBgn0020493	Dad	Dad Dad Daughters against dpp IPR013790: Dwarfin, IPR008984: SMAD/FHA domain, IPR001132: SMAD domain, Dwarfin-type, IPR013019: MAD homology, MH1, IPR003619: MAD homology 1, Dwarfin-type DAD,dad,EP3196,daughters against dpp,Dad1,Dad,1883,anon-EST:fe1F5,Daughters against dpp,EP(3)3196,CG5201,anon-fast-evolving-1F5,l(3)j1E4	ENSG00000137834 SMAD6 Mothers against decapentaplegic homolog 6 (OMCL_OG2_83808) ; 4091 SMAD6 (HOMG_4079)	ENSG00000137834 SMAD6 Mothers against decapentaplegic homolog 6 (COMP); ENSG00000101665 SMAD7 Mothers against decapentaplegic homolog 7 (COMP)	ENSMUSG00000036867 Smad6 Mothers against decapentaplegic homolog 6 (OMCL_OG2_83808) ; MGI:1336883 Smad6 MAD homolog 6 (Drosophila) (I) ; 17130 Smad6 (HOMG_4079)	ENSMUSG00000036867 Smad6 Mothers against decapentaplegic homolog 6 (COMP); ENSMUSG00000025880 Smad7 Mothers against decapentaplegic homolog 7 (COMP)	-
CG5219	mRpL15	Pain	CG5219	FBgn0036990	mRpL15	mRpL15 mRpL15 mitochondrial ribosomal protein L15 IPR005749: Ribosomal protein L15, bacterial-type mitochondrial ribosomal protein L15,50S ribosomal protein L15,mRpL15,l(3)77CDc,CG5219,L15	ENSG00000137547 MRPL15 39S ribosomal protein L15, mitochondrial precursor (OMCL_OG2_71013,I,COMP) ; 29088 MRPL15 (HOMG_32210)	-	ENSMUSG00000033845 Mrpl15 39S ribosomal protein L15, mitochondrial precursor (OMCL_OG2_71013,COMP) ; MGI:1351639 Mrpl15 mitochondrial ribosomal protein L15 (I)	-	-
CG5254	CG5254	Pain	CG5254	FBgn0040383	CG5254	CG5254 CG5254 CG5254 IPR002113: Adenine nucleotide translocator 1, IPR002067: Mitochondrial carrier protein, IPR001993: Mitochondrial substrate carrier EG:BACR19J1.2,CG5254,CT16777	ENSG00000183032 SLC25A21 Mitochondrial 2-oxodicarboxylate carrier (I,OMCL_OG2_75224) ; 89874 SLC25A21 (HOMG_6988)	ENSG00000183032 SLC25A21 Mitochondrial 2-oxodicarboxylate carrier (COMP)	ENSMUSG00000035472 Slc25a21 Mitochondrial 2-oxodicarboxylate carrier (OMCL_OG2_75224) ; MGI:2445059 Slc25a21 solute carrier family 25 (mitochondrial oxodicarboxylate carrier), member 21 (I) ; 217593 Slc25a21 (HOMG_6988)	ENSMUSG00000035472 Slc25a21 Mitochondrial 2-oxodicarboxylate carrier (COMP)	-
CG5261	CG5261	Pain	CG5261	FBgn0031912	CG5261	CG5261 CG5261 CG5261 IPR011053: Single hybrid motif, IPR006257: Dihydrolipoamide acetyltransferase, long form, IPR000089: Biotin/lipoyl attachment, IPR003016: 2-oxo acid dehydrogenase, lipoyl-binding site, IPR001078: Catalytic domain of components of various dehydrogenase complexes, IPR004167: E3 binding anon-WO0118547.121,EP(2)0816,CG5261,EP816	ENSG00000150768 DLAT Dihydrolipoyllysine-residue acetyltransferase component of pyruvate dehydrogenase complex, mitochondrial precursor (Dihydrolipoamide S- acetyltransferase component of pyruvate dehydrog (I,OMCL_OG2_71256) ; 1737 DLAT (HOMG_6814)	ENSG00000150768 DLAT Dihydrolipoyllysine-residue acetyltransferase component of pyruvate dehydrogenase complex, mitochondrial precursor (Dihydrolipoamide S- acetyltransferase component of pyruvate dehydrog (COMP); ENSG00000110435 PDHX Pyruvate dehydrogenase protein X component, mitochondrial precursor (COMP)	ENSMUSG00000000168 Dlat Dihydrolipoyllysine-residue acetyltransferase component of pyruvate dehydrogenase complex, mitochondrial precursor (OMCL_OG2_71256) ; 235339 Dlat (HOMG_6814) ; MGI:2385311 Dlat dihydrolipoamide S-acetyltransferase (E2 component of pyruvate dehydrogenase complex) (I)	ENSMUSG00000000168 Dlat Dihydrolipoyllysine-residue acetyltransferase component of pyruvate dehydrogenase complex, mitochondrial precursor (COMP); ENSMUSG00000010914 Pdhx Pyruvate dehydrogenase protein X component, mitochondrial precursor (COMP)	-
CG5287	CG5287	Pain	CG5287	FBgn0032477	CG5287	CG5287 CG5287 CG5287 IPR000715: Glycosyl transferase, family 4 CG5287	ENSG00000172269 DPAGT1 UDP-N-acetylglucosamine--dolichyl-phosphate N- acetylglucosaminephosphotransferase (OMCL_OG2_72151,I,COMP) ; 1798 DPAGT1 (HOMG_1058)	-	ENSMUSG00000032123 Dpagt1 UDP-N-acetylglucosamine--dolichyl-phosphate N- acetylglucosaminephosphotransferase (OMCL_OG2_72151,COMP) ; 13478 Dpagt1 (HOMG_1058) ; MGI:1196396 Dpagt1 dolichyl-phosphate (UDP-N-acetylglucosamine) acetylglucosaminephosphotransferase 1 (GlcNAc-1-P transferase) (I)	-	-
CG5330	Nap1	Pain	CG5330	FBgn0015268	Nap1	Nap1 Nap1 Nucleosome assembly protein 1 IPR002164: Nucleosome assembly protein (NAP) dNAP-1,Nucleosome assembly protein 1,dNAP1,NAP-1,NAP1,dNap1,Nap-1,p56/dCAF-4,CG5330,Nap1	ENSG00000187109 NAP1L1 Nucleosome assembly protein 1-like 1 (OMCL_OG2_71620,I) ; 4673 NAP1L1 (HOMG_4355)	ENSG00000187109 NAP1L1 Nucleosome assembly protein 1-like 1 (COMP); ENSG00000205531 NAP1L4 Nucleosome assembly protein 1-like 4 (COMP,I); ENSG00000204118 NAP1L6 \N (COMP); ENSG00000186462 NAP1L2 Nucleosome assembly protein 1-like 2 (COMP); ENSG00000186310 NAP1L3 Nucleosome assembly protein 1-like 3 (COMP)	ENSMUSG00000058799 Nap1l1 Nucleosome assembly protein 1-like 1 (OMCL_OG2_71620) ; MGI:1855693 Nap1l1 nucleosome assembly protein 1-like 1 (I) ; 53605 Nap1l1 (HOMG_4355)	ENSMUSG00000058799 Nap1l1 Nucleosome assembly protein 1-like 1 (COMP); ENSMUSG00000059119 Nap1l4 Nucleosome assembly protein 1-like 4 (COMP); ENSMUSG00000055733 Nap1l3 Nucleosome assembly protein 1-like 3 (COMP); MGI:1316687 Nap1l4 nucleosome assembly protein 1-like 4 (I)	-
CG5380	CG5380	Pain	CG5380	FBgn0038951	CG5380	CG5380 CG5380 CG5380 IPR007832: RNA polymerase Rpc34, IPR016049: RNA polymerase Rpc34-like CG5380	ENSG00000132664 POLR3F DNA-directed RNA polymerase III subunit RPC6 (OMCL_OG2_72557,I,COMP) ; 10621 POLR3F (HOMG_4722)	-	ENSMUSG00000027427 Polr3f DNA-directed RNA polymerase III subunit RPC6 (OMCL_OG2_72557,COMP) ; MGI:1924086 Polr3f polymerase (RNA) III (DNA directed) polypeptide F (I) ; 70408 Polr3f (HOMG_4722)	-	-
CG5411	Pde8	Pain	CG5411	FBgn0034886	Pde8	Pde8 Pde8 Phosphodiesterase 8 IPR003607: Metal-dependent phosphohydrolase, HD region, IPR000014: PAS, IPR002073: 3'5'-cyclic nucleotide phosphodiesterase, IPR013767: PAS fold, IPR001789: Signal transduction response regulator, receiver region PDE8,CG5411,Phosphodiesterase 8,Pde8	ENSG00000113231 PDE8B High-affinity cAMP-specific and IBMX-insensitive 3',5'-cyclic phosphodiesterase 8B (I) ; 8622 PDE8B (HOMG_2758)	ENSG00000073417 PDE8A High-affinity cAMP-specific and IBMX-insensitive 3',5'-cyclic phosphodiesterase 8A (OMCL_OG2_74901,COMP,I); ENSG00000113231 PDE8B High-affinity cAMP-specific and IBMX-insensitive 3',5'-cyclic phosphodiesterase 8B (OMCL_OG2_74901,COMP)	218461 Pde8b (HOMG_2758) ; MGI:2443999 Pde8b phosphodiesterase 8B (I)	ENSMUSG00000025584 Pde8a High affinity cAMP-specific and IBMX-insensitive 3',5'-cyclic phosphodiesterase 8A (OMCL_OG2_74901,COMP); ENSMUSG00000021684 Pde8b phosphodiesterase 8B (OMCL_OG2_74901,COMP); MGI:1277116 Pde8a phosphodiesterase 8A (I)	-
CG5473	SP2637	Pain	CG5473	FBgn0034371	SP2637	SP2637 SP2637 SP2637 SP2637,CG5473,dm-ntan1,BEST:GH24992	ENSG00000157045 NTAN1 Protein N-terminal asparagine amidohydrolase (I,COMP,OMCL_OG2_78753) ; 123803 NTAN1 (HOMG_7869)	-	ENSMUSG00000022681 Ntan1 Protein N-terminal asparagine amidohydrolase (COMP,OMCL_OG2_78753) ; MGI:108471 Ntan1 N-terminal Asn amidase (I) ; 18203 Ntan1 (HOMG_7869)	-	-
CG5499	His2Av	Pain	CG5499	FBgn0001197	His2Av	His2Av His2Av Histone H2A variant IPR009072: Histone-fold, IPR002119: Histone H2A, IPR007125: Histone core H2A variant,l(3)97Dd,Histone H2A variant,H2A.Z,H2AvD,H2AX,H2av,histone 2A variant,His2Av,CG5499,HisH2Av,HIS2AV,H2AV,H2Av,histone H2A variant,l(3)05146,l(3)L1602,l(3)810,H2AZ,His2AvD,H2A.X,histone	ENSG00000105968 H2AFV Histone H2AV (I) ; ENSG00000164032 H2AFZ Histone H2AZ (I) ; 94239 H2AFV (HOMG_83271)	ENSG00000105968 H2AFV Histone H2AV (COMP,OMCL_OG2_71622); ENSG00000164032 H2AFZ Histone H2AZ (COMP,OMCL_OG2_71622)	MGI:3646499 EG666634 predicted gene, EG666634 (I)	ENSMUSG00000037894 H2afz Histone H2AZ (COMP,OMCL_OG2_71622); ENSMUSG00000041126 H2afv Histone H2AV (COMP,OMCL_OG2_71622); MGI:1888388 H2afz H2A histone family, member Z (I); MGI:1924855 H2afv H2A histone family, member V (I)	-
CG5507	T48	Pain	CG5507	FBgn0004359	T48	T48 T48 Transcript 48 IPR009030: Growth factor, receptor T48,t48,CG5507,48,Ubx-t48,'48' transcript,Transcript 48,transcript-48,anon-97D	-				-
CG5516	CG5516	Pain	CG5516	FBgn0038389	CG5516	CG5516 CG5516 CG5516 IPR001878: Zinc finger, CCHC-type CG5516	ENSG00000155329 ZCCHC10 Zinc finger CCHC domain-containing protein 10 (I,COMP,OMCL_OG2_77593) ; 54819 ZCCHC10 (HOMG_9769)	-	ENSMUSG00000018239 Zcchc10 Zinc finger CCHC domain-containing protein 10 (COMP,OMCL_OG2_77593) ; 67966 Zcchc10 (HOMG_9769) ; MGI:1196228 Zcchc10 zinc finger, CCHC domain containing 10 (I)	-	-
CG5519	Gbp	Pain	CG5519	FBgn0013969	Gbp	Gbp Gbp GTP-binding-protein IPR003613: U box, IPR013915: Pre-mRNA-splicing factor 19, IPR011046: WD40 repeat-like, IPR001680: WD40 repeat, IPR015943: WD40/YVTN repeat-like, IPR013083: Zinc finger, RING/FYVE/PHD-type BcDNA:LD02793,GTP-binding-protein,Gbp,GPB,CG5519	ENSG00000110107 PRPF19 Pre-mRNA-processing factor 19 (OMCL_OG2_72274,I,COMP) ; 27339 PRPF19 (HOMG_6421)	-	ENSMUSG00000024735 Prpf19 Pre-mRNA-processing factor 19 (OMCL_OG2_72274,COMP) ; MGI:106247 Prpf19 PRP19/PSO4 pre-mRNA processing factor 19 homolog (S. cerevisiae) (I) ; 28000 Prpf19 (HOMG_6421)	-	-
CG5541	CG5541	Pain	CG5541	FBgn0030603	CG5541	CG5541 CG5541 CG5541 IPR001304: C-type lectin CG5541	-				-
CG5565	CG5565	Pain	CG5565	FBgn0031335	CG5565	CG5565 CG5565 CG5565 IPR006402: HAD-superfamily hydrolase, subfamily IA, variant 3, IPR006439: HAD-superfamily hydrolase, subfamily IA, variant 1, IPR005834: Haloacid dehalogenase-like hydrolase CG5565	-	ENSG00000130021 HDHD1A Haloacid dehalogenase-like hydrolase domain-containing protein 1A (OMCL_Mto1_OG2_71239)	-	ENSMUSG00000048875 Hdhd1a haloacid dehalogenase-like hydrolase domain (OMCL_Mto1_OG2_71239)	-
CG5580	sbb	Pain	CG5580	FBgn0010575	sbb	sbb sbb scribbler IPR006162: Phosphopantetheine attachment site, IPR015880: Zinc finger, C2H2-like, IPR007087: Zinc finger, C2H2-type scribbler,scribble,brakeless,bks,master of thickveins,sbb/mtv,disc6,Scribble,Group IIa,sbb,CG5580,mtv,GM04742,Bks,Scrib,l(2)04440,Brakeless	ENSG00000168916 ZNF608 Zinc finger protein 608 (I)	ENSG00000168916 ZNF608 Zinc finger protein 608 (OMCL_OG2_75893,COMP); ENSG00000180357 ZNF609 Zinc finger protein 609 (OMCL_OG2_75893,COMP,I)	MGI:2444006 D430007A19Rik RIKEN cDNA D430007A19 gene (I) ; MGI:2442338 Zfp608 zinc finger protein 608 (I)	ENSMUSG00000052713 Zfp608 Zinc finger protein 608 (OMCL_OG2_75893,COMP); ENSMUSG00000040524 Zfp609 Zinc finger protein 609 (OMCL_OG2_75893,COMP); MGI:2674092 Zfp609 zinc finger protein 609 (I)	-
CG5611	CG5611	Pain	CG5611	FBgn0039531	CG5611	CG5611 CG5611 CG5611 IPR001753: Crotonase, core CG5611	-				-
CG5625	CG5625	Pain	CG5625	FBgn0034708	CG5625	CG5625 CG5625 CG5625 IPR005378: Vacuolar protein sorting-associated protein 35 CG5625	ENSG00000069329 VPS35 Vacuolar protein sorting-associated protein 35 (OMCL_OG2_72247,I,COMP) ; 55737 VPS35 (HOMG_6221)	-	ENSMUSG00000031696 Vps35 Vacuolar protein sorting-associated protein 35 (OMCL_OG2_72247,COMP) ; 65114 Vps35 (HOMG_6221) ; MGI:1890467 Vps35 vacuolar protein sorting 35 (I)	-	-
CG5643	wdb	Pain	CG5643	FBgn0027492	wdb	wdb wdb widerborst IPR002554: Protein phosphatase 2A, regulatory B subunit, B56 dB56-2,wdb,PP2A B subunit,widerborst,EP3559,dPP2A,BEST:LD02456,BcDNA:LD34343,LD02456,PP2A,PP2-AB,l(3)S031807,CG5643,0318/07	ENSG00000154001 PPP2R5E Serine/threonine-protein phosphatase 2A 56 kDa regulatory subunit epsilon isoform (I) ; 5529 PPP2R5E (HOMG_55962)	ENSG00000154001 PPP2R5E Serine/threonine-protein phosphatase 2A 56 kDa regulatory subunit epsilon isoform (COMP,OMCL_OG2_70981); ENSG00000066027 PPP2R5A Serine/threonine-protein phosphatase 2A 56 kDa regulatory subunit alpha isoform (COMP,I,OMCL_OG2_70981); ENSG00000068971 PPP2R5B Serine/threonine-protein phosphatase 2A 56 kDa regulatory subunit beta isoform (COMP,OMCL_OG2_70981); ENSG00000112640…	MGI:1349473 Ppp2r5e protein phosphatase 2, regulatory subunit B (B56), epsilon isoform (I) ; 26932 Ppp2r5e (HOMG_55962)	ENSMUSG00000021051 Ppp2r5e Serine/threonine-protein phosphatase 2A 56 kDa regulatory subunit epsilon isoform (COMP,OMCL_OG2_70981); ENSMUSG00000026626 Ppp2r5a Serine/threonine-protein phosphatase 2A 56 kDa regulatory subunit alpha isoform (COMP,OMCL_OG2_70981); ENSMUSG00000024777 Ppp2r5b protein phosphatase 2, regulatory subunit B , beta isoform (COMP,OMCL_OG2_70981); ENSMUSG00000059409 Ppp2r5d d…	-
CG5644	CG5644	Pain	CG5644	FBgn0035948	CG5644	CG5644 CG5644 CG5644 IPR015897: CHK kinase-like, IPR011009: Protein kinase-like, IPR004119: Protein of unknown function DUF227 anon-EST:Posey104,CG5644	-				-
CG5703	CG5703	Pain	CG5703	FBgn0030853	CG5703	CG5703 CG5703 CG5703 IPR002023: NADH dehydrogenase (ubiquinone), 24 kDa subunit, IPR012336: Thioredoxin-like fold, IPR012335: Thioredoxin fold CG5703,BEST:LP01573	ENSG00000178127 NDUFV2 NADH dehydrogenase flavoprotein 2, mitochondrial precursor (I) ; 4729 NDUFV2 (HOMG_10884)	ENSG00000178127 NDUFV2 NADH dehydrogenase flavoprotein 2, mitochondrial precursor (OMCL_OG2_71823,COMP); ENSG00000188699 \N \N (I,OMCL_OG2_71823,COMP)	ENSMUSG00000024099 Ndufv2 NADH dehydrogenase flavoprotein 2, mitochondrial precursor (OMCL_OG2_71823) ; MGI:1920150 Ndufv2 NADH dehydrogenase (ubiquinone) flavoprotein 2 (I) ; 72900 Ndufv2 (HOMG_10884)	ENSMUSG00000024099 Ndufv2 NADH dehydrogenase flavoprotein 2, mitochondrial precursor (COMP)	-
CG5711	Arr1	Pain	CG5711	FBgn0000120	Arr1	Arr1 Arr1 Arrestin 1 IPR011021: Arrestin-like, N-terminal, IPR014752: Arrestin, C-terminal, IPR014756: Immunoglobulin E-set, IPR011022: Arrestin-like, C-terminal, IPR014753: Arrestin, N-terminal, IPR000698: Arrestin FBgn0000120,arrestin1,PRII,Arr,Dmarrestin,DS-Ag,arrestin,Arr1,Phosrestin-II,arr1,unnamed,Arrestin 1,CG5711,DmArr1,Drosophila Arrestin,Arrestin A,ArrA,DA,3H10	-	ENSG00000130561 SAG S-arrestin (COMP); ENSG00000137486 ARRB1 Beta-arrestin-1 (COMP); ENSG00000141480 ARRB2 Beta-arrestin-2 (COMP); ENSG00000120500 ARR3 Arrestin-C (COMP)	-	ENSMUSG00000056055 Sag S-arrestin (COMP); ENSMUSG00000060890 Arr3 Arrestin-C (COMP); ENSMUSG00000060216 Arrb2 Beta-arrestin-2 (COMP); ENSMUSG00000018909 Arrb1 Beta-arrestin-1 (COMP)	-
CG5714	ecd	Pain	CG5714	FBgn0000543	ecd	ecd ecd ecdysoneless IPR010770: SGT1 ecdysoneless,l(3)62Db,ecdl,ecdysone,ecd,ecd-1,l(3)ecd-1,l(3)ecd1,l(3)ecd,ecd1,CG5714	ENSG00000122882 ECD SGT1 protein (OMCL_OG2_74858,I,COMP) ; 11319 ECD (HOMG_5256)	-	ENSMUSG00000021810 Ecd SGT1 protein homolog (OMCL_OG2_74858,COMP) ; 70601 Ecd (HOMG_5256) ; MGI:1917851 Ecd ecdysoneless homolog (Drosophila) (I)	-	-
CG5723	Ten-m	Pain	CG5723	FBgn0004449	Ten-m	Ten-m Ten-m Tenascin major IPR013111: EGF, extracellular, IPR013032: EGF-like region, conserved site, IPR006530: YD repeat, IPR001258: NHL repeat, IPR000742: EGF-like, type 3, IPR011042: Six-bladed beta-propeller, TolB-like, IPR006210: EGF, IPR006209: EGF-like, IPR008969: Carboxypeptidase-like, regulatory region ten(m),ten-m/odz,Odz,l(3)rL201,l(3)rP126,l(3)00844,ten-m,tenascin major,CG5723,5301,o…	ENSG00000145934 ODZ2 Teneurin-2 (I) ; 57451 ODZ2 (HOMG_22672)	ENSG00000109716 (I,OMCL_OG2_72500); ENSG00000149256 ODZ4 Teneurin-4 (I,OMCL_OG2_72500); ENSG00000009694 ODZ1 Teneurin-1 (I,OMCL_OG2_72500); ENSG00000145934 ODZ2 Teneurin-2 (OMCL_OG2_72500)	MGI:1345184 Odz2 odd Oz/ten-m homolog 2 (Drosophila) (I) ; 23964 Odz2 (HOMG_22672)	MGI:1345185 Odz1 odd Oz/ten-m homolog 1 (Drosophila) (I); ENSMUSG00000031561 Odz3 Teneurin-3 (OMCL_OG2_72500); ENSMUSG00000016150 Odz1 Teneurin-1 (OMCL_OG2_72500); MGI:1345183 Odz3 odd Oz/ten-m homolog 3 (Drosophila) (I); ENSMUSG00000048078 Odz4 Teneurin-4 (OMCL_OG2_72500); MGI:2447063 Odz4 odd Oz/ten-m homolog 4 (Drosophila) (I); ENSMUSG00000049336 Odz2 Teneurin-2 (OMCL_OG2_72500)	-
CG5725	fbl	Pain	CG5725	FBgn0011205	fbl	fbl fbl fumble IPR004567: Eukaryotic pantothenate kinase, IPR011602: Fumble fbl,dPANK,fumble,CG5725	ENSG00000152782 PANK1 Pantothenate kinase 1 (I) ; 53354 PANK1 (HOMG_56979)	ENSG00000125779 PANK2 Pantothenate kinase 2, mitochondrial precursor (COMP,OMCL_OG2_71155,I); ENSG00000152782 PANK1 Pantothenate kinase 1 (COMP,OMCL_OG2_71155); ENSG00000120137 PANK3 Pantothenate kinase 3 (COMP,I); ENSG00000157881 PANK4 Pantothenate kinase 4 (OMCL_OG2_71155)	75735 Pank1 (HOMG_56979) ; MGI:1922985 Pank1 pantothenate kinase 1 (I)	ENSMUSG00000033610 Pank1 Pantothenate kinase 1 (COMP,OMCL_OG2_71155); ENSMUSG00000037514 Pank2 pantothenate kinase 2 (COMP,OMCL_OG2_71155); MGI:2387464 Pank3 pantothenate kinase 3 (I); ENSMUSG00000029056 Pank4 Pantothenate kinase 4 (OMCL_OG2_71155); ENSMUSG00000018846 Pank3 Pantothenate kinase 3 (COMP); MGI:1921700 Pank2 pantothenate kinase 2 (Hallervorden-Spatz syndrome) (I)	-
CG5727	CG5727	Pain	CG5727	FBgn0032193	CG5727	CG5727 CG5727 CG5727 BcDNA:LD02427,CG5727	-				-
CG5751	TrpA1	Pain	CG5751	FBgn0035934	TrpA1	TrpA1 TrpA1 Transient receptor potential A1 IPR002110: Ankyrin, IPR005821: Ion transport TRPA1,dTRPA1,TrpA1,CT18073,TRPA,Anktm1,CG5751,dTrpA1,dANKTM1,Transient receptor potential A1,ANKTM1	ENSG00000104321 TRPA1 Transient receptor potential cation channel subfamily A member 1 (OMCL_OG2_77531,I,COMP) ; 8989 TRPA1 (HOMG_7189)	-	ENSMUSG00000032769 Trpa1 Transient receptor potential cation channel subfamily A member 1 (OMCL_OG2_77531,COMP) ; 277328 Trpa1 (HOMG_7189) ; MGI:3522699 Trpa1 transient receptor potential cation channel, subfamily A, member 1 (I)	-	-
CG5757	CG5757	Pain	CG5757	FBgn0034299	CG5757	CG5757 CG5757 CG5757 IPR000062: Thymidylate kinase CG5757	ENSG00000168393 DTYMK Thymidylate kinase (OMCL_OG2_70994,I)	ENSG00000168393 DTYMK Thymidylate kinase (COMP); 1841 DTYMK (HOMG_6285); ENSG00000215694 DTYMK Thymidylate kinase (COMP); 727761 LOC727761 (HOMG_6285)	ENSMUSG00000026281 Dtymk Thymidylate kinase (OMCL_OG2_70994,COMP) ; MGI:108396 Dtymk deoxythymidylate kinase (I) ; 21915 Dtymk (HOMG_6285)	-	-
CG5788	UbcD10	Pain	CG5788	FBgn0026316	UbcD10	UbcD10 UbcD10 Ubiquitin conjugating enzyme 10 IPR016135: Ubiquitin-conjugating enzyme/RWD-like, IPR000608: Ubiquitin-conjugating enzyme, E2 CG5788,EG:52C10.4,UbcD10,ubc,ubcD10,Ubiquitin conjugating enzyme 10	ENSG00000185651 UBE2L3 Ubiquitin-conjugating enzyme E2 L3 (OMCL_OG2_77892,I)	ENSG00000185651 UBE2L3 Ubiquitin-conjugating enzyme E2 L3 (COMP); ENSG00000131982 NP_9378001 ubiquitin-conjugating enzyme E2L 3 isoform 2 (COMP,I)	ENSMUSG00000038965 Ube2l3 Ubiquitin-conjugating enzyme E2 L3 (OMCL_OG2_77892) ; 100040961 LOC100040961 (HOMG_100554) ; MGI:109240 Ube2l3 ubiquitin-conjugating enzyme E2L 3 (I)	ENSMUSG00000038965 Ube2l3 Ubiquitin-conjugating enzyme E2 L3 (COMP); ENSMUSG00000064208 Ube2l3 Osteoclast-like cell cDNA, RIKEN full-length enriched library, clone:I420036E16 product:ubiquitin-conjugating enzyme E2L 3, full insert sequence (COMP); MGI:3648487 EG545578 predicted gene, EG545578 (I)	-
CG5818	mRpL4	Pain	CG5818	FBgn0001995	mRpL4	mRpL4 mRpL4 mitochondrial ribosomal protein L4 IPR002136: Ribosomal protein L4/L1e, IPR013005: Ribosomal protein L4/L1e, bacterial-type, IPR015498: Ribosomal protein L4 l(2)k14608,l35Fe,mRpL4,mitochondrial ribosomal protein large subunit 4,CG5818,L4,mitochondrial ribosomal protein L4,Rpl4,l(2)35Fe,lethal(2)35Fe,BG:DS02740.17	ENSG00000105364 MRPL4 Mitochondrial 39S ribosomal protein L4 (OMCL_OG2_71470,I,COMP) ; 51073 MRPL4 (HOMG_32286)	-	ENSMUSG00000003299 Mrpl4 Mitochondrial 39S ribosomal protein L4 (OMCL_OG2_71470,COMP) ; 66163 Mrpl4 (HOMG_32286) ; MGI:2137210 Mrpl4 mitochondrial ribosomal protein L4 (I)	-	-
CG5819	CG5819	Pain	CG5819	FBgn0034717	CG5819	CG5819 CG5819 CG5819 IPR001611: Leucine-rich repeat, IPR000483: Cysteine-rich flanking region, C-terminal, IPR013101: Leucine-rich repeat 2 tartan/capricious-like,CG5819,CT18212	-				-
CG5820	Gp150	Pain	CG5820	FBgn0013272	Gp150	Gp150 Gp150 Gp150 IPR001611: Leucine-rich repeat, IPR005479: Carbamoyl phosphate synthetase, large subunit, ATP-binding, IPR003591: Leucine-rich repeat, typical subtype l(2)52A,unnamed,p150,Gp150,GP150,gp150,anon-fast-evolving-2A1,CT18251,glycoprotein 150,CG5820,anon-EST:fe2A1	-				-
CG5821	qkr58E-2	Pain	CG5821	FBgn0022985	qkr58E-2	qkr58E-2 qkr58E-2 quaking related 58E-2 IPR004088: K Homology, type 1, IPR004087: K Homology quaking related 58E-2,CG5821,qkr58E-2,qrk58E-2	-	ENSG00000121774 KHDRBS1 KH domain-containing, RNA-binding, signal transduction-associated protein 1 (I); ENSG00000131773 KHDRBS3 KH domain-containing, RNA-binding, signal transduction-associated protein 3 (I); ENSG00000112232 KHDRBS2 KH domain-containing, RNA-binding, signal transduction-associated protein 2 (I)	-	MGI:2159649 Khdrbs2 KH domain containing, RNA binding, signal transduction associated 2 (I); MGI:1313312 Khdrbs3 KH domain containing, RNA binding, signal transduction associated 3 (I); MGI:893579 Khdrbs1 KH domain containing, RNA binding, signal transduction associated 1 (I)	-
CG5842	nan	Pain	CG5842	FBgn0036414	nan	nan nan nanchung IPR002110: Ankyrin, IPR005821: Ion transport nanchung,CG5842,nan,CT18317,OCR,TRPV	ENSG00000127412 TRPV5 Transient receptor potential cation channel subfamily V member 5 (I)	ENSG00000165125 TRPV6 Transient receptor potential cation channel subfamily V member 6 (I,OMCL_OG2_75343,COMP); ENSG00000127412 TRPV5 Transient receptor potential cation channel subfamily V member 5 (OMCL_OG2_75343,COMP); ENSG00000167723 TRPV3 Transient receptor potential cation channel subfamily V member 3 (COMP); ENSG00000187688 TRPV2 Transient receptor potential cation channel subfamily V memb…	MGI:2429764 Trpv5 transient receptor potential cation channel, subfamily V, member 5 (I)	ENSMUSG00000036899 Trpv5 Transient receptor potential cation channel subfamily V member 5 (OMCL_OG2_75343,COMP); ENSMUSG00000029868 Trpv6 Transient receptor potential cation channel subfamily V member 6 (OMCL_OG2_75343,COMP); ENSMUSG00000018507 Trpv2 Transient receptor potential cation channel subfamily V member 2 (COMP); ENSMUSG00000043029 Trpv3 Transient receptor potential cation channel subfam…	-
CG5884	par-6	Pain	CG5884	FBgn0026192	par-6	par-6 par-6 par-6 IPR000270: Octicosapeptide/Phox/Bem1p, IPR001478: PDZ/DHR/GLGF Dm-Par-6,Par6,par,dPar-6,DmPAR-6,par-6,DmPar6,Dmpar6,dmPar-6,par6,DPar-6,CG5884,PAR-6,dPAR-6,Par,PAR6,Par-6,DPar6,DmPar-6	ENSG00000124171 PARD6B Partitioning defective 6 homolog beta (I) ; 84552 PARD6G (HOMG_36487)	ENSG00000178184 PARD6G Partitioning defective 6 homolog gamma (OMCL_OG2_75976,COMP,I); ENSG00000124171 PARD6B Partitioning defective 6 homolog beta (OMCL_OG2_75976,COMP); ENSG00000102981 PARD6A Partitioning defective 6 homolog alpha (COMP,I)	93737 Pard6g (HOMG_36487) ; MGI:2135606 Pard6g par-6 partitioning defective 6 homolog gamma (C. elegans) (I)	ENSMUSG00000056214 Pard6g Partitioning defective 6 homolog gamma (OMCL_OG2_75976,COMP); ENSMUSG00000044641 Pard6b Partitioning defective 6 homolog beta (OMCL_OG2_75976,COMP); ENSMUSG00000005699 Pard6a Partitioning defective 6 homolog alpha (COMP); MGI:2135605 Pard6b par-6 (partitioning defective 6) homolog beta (C. elegans) (I)	-
CG5889	Mdh	Pain	CG5889	FBgn0029155	Mdh	Mdh Mdh Mdh IPR012302: Malic enzyme, NAD-binding, IPR001891: Malic oxidoreductase, IPR015884: Malic enzyme, conserved site, IPR016040: NAD(P)-binding, IPR012301: Malic enzyme, N-terminal Malic DH,CG5889,anon-EST:Posey79,MDH,Mdh	ENSG00000151376 ME3 NADP-dependent malic enzyme, mitochondrial precursor (I) ; 4199 ME1 (HOMG_20540)	ENSG00000151376 ME3 NADP-dependent malic enzyme, mitochondrial precursor (OMCL_OG2_70909,COMP); ENSG00000065833 ME1 NADP-dependent malic enzyme (OMCL_OG2_70909,COMP); ENSG00000082212 ME2 NAD-dependent malic enzyme, mitochondrial precursor (OMCL_OG2_70909,COMP)	MGI:1916679 Me3 malic enzyme 3, NADP(+)-dependent, mitochondrial (I) ; 17436 Me1 (HOMG_20540)	ENSMUSG00000030621 Me3 NADP-dependent malic enzyme, mitochondrial precursor (OMCL_OG2_70909,COMP); ENSMUSG00000024556 Me2 NAD-dependent malic enzyme, mitochondrial precursor (OMCL_OG2_70909,COMP); ENSMUSG00000032418 Me1 NADP-dependent malic enzyme (OMCL_OG2_70909,COMP); ENSMUSG00000056199 \N \N (COMP)	-
CG5890	CG5890	Pain	CG5890	FBgn0039380	CG5890	CG5890 CG5890 CG5890 IPR001125: Recoverin, IPR011992: EF-Hand type, IPR002048: Calcium-binding EF-hand CG5890	ENSG00000182132 KCNIP1 Kv channel-interacting protein 1 (OMCL_OG2_79379) ; ENSG00000185774 KCNIP4 Kv channel-interacting protein 4 (I) ; ENSG00000115041 KCNIP3 Calsenilin (I) ; 30820 KCNIP1 (HOMG_22824)	ENSG00000182132 KCNIP1 Kv channel-interacting protein 1 (I,COMP); ENSG00000185774 KCNIP4 Kv channel-interacting protein 4 (COMP); ENSG00000120049 KCNIP2 Kv channel-interacting protein 2 (I,COMP); ENSG00000115041 KCNIP3 Calsenilin (COMP)	ENSMUSG00000053519 Kcnip1 Kv channel-interacting protein 1 (OMCL_OG2_79379) ; MGI:1917607 Kcnip1 Kv channel-interacting protein 1 (I) ; 70357 Kcnip1 (HOMG_22824)	ENSMUSG00000053519 Kcnip1 Kv channel-interacting protein 1 (COMP); ENSMUSG00000079056 Kcnip3 Calsenilin (COMP); ENSMUSG00000029088 Kcnip4 Kv channel-interacting protein 4 (COMP); MGI:2135916 Kcnip2 Kv channel-interacting protein 2 (I); MGI:1933131 Kcnip4 Kv channel interacting protein 4 (I); ENSMUSG00000025221 Kcnip2 Kv channel-interacting protein 2 (COMP); MGI:1929258 Kcnip3 Kv channel interacti…	-
CG5902	CG5902	Pain	CG5902	FBgn0039136	CG5902	CG5902 CG5902 CG5902 IPR002733: AMMECR1 anon-WO0118547.372,CG5902	ENSG00000101935 AMMECR1 AMME syndrome candidate gene 1 protein (I) ; 9949 AMMECR1 (HOMG_68944)	ENSG00000144233 AMMECR1L AMMECR1-like protein (OMCL_OG2_71609,COMP,I); ENSG00000101935 AMMECR1 AMME syndrome candidate gene 1 protein (OMCL_OG2_71609,COMP)	56068 Ammecr1 (HOMG_68944) ; MGI:1860206 Ammecr1 Alport syndrome, mental retardation, midface hypoplasia and elliptocytosis chromosomal region gene 1 homolog (human) (I)	ENSMUSG00000041915 Ammecr1l AMMECR1-like protein (OMCL_OG2_71609,COMP); ENSMUSG00000042225 Ammecr1 AMME syndrome candidate gene 1 protein homolog (OMCL_OG2_71609,COMP); MGI:2442711 Ammecr1l AMME chromosomal region gene 1-like (I)	-
CG5934	CG5934	Pain	CG5934	FBgn0039505	CG5934	CG5934 CG5934 CG5934 CG5934	ENSG00000153130 SCOC short coiled-coil protein (I,OMCL_OG2_77819,COMP)	-	MGI:1927654 Scoc short coiled-coil protein (I)	ENSMUSG00000063253 Scoc short coiled-coil protein isoform a (COMP,OMCL_OG2_77819); ENSMUSG00000080138 Scoc Scoc protein (COMP); ENSMUSG00000068584 (OMCL_OG2_77819); ENSMUSG00000067189 \N \N (OMCL_OG2_77819)	-
CG5940	CycA	Pain	CG5940	FBgn0000404	CycA	CycA CycA Cyclin A IPR015453: G2/mitotic-specific cyclin A, IPR011028: Cyclin-like, IPR006671: Cyclin, N-terminal, IPR004367: Cyclin, C-terminal, IPR013763: Cyclin-related, IPR006670: Cyclin, IPR014400: Cyclin, A/B/D/E anon-WO0140519.128,hari,1329/16,l(3)68Ea,0104/07,DmcycA,CG5940,Suppressor of rux 3B,l(3)183,0040/24,cycA,l(3)03946,0521/06,l(3)rsg11,S(rux)3B,l(3)neo114,CycA,l(3)j3C8,Cyclin A,0545…	ENSG00000133101 CCNA1 Cyclin-A1 (I) ; 890 CCNA2 (HOMG_55562)	ENSG00000133101 CCNA1 Cyclin-A1 (OMCL_OG2_70718); ENSG00000145386 CCNA2 Cyclin-A2 (I,OMCL_OG2_70718); ENSG00000134057 CCNB1 G2/mitotic-specific cyclin-B1 (OMCL_OG2_70718); ENSG00000147082 CCNB3 G2/mitotic-specific cyclin-B3 (OMCL_OG2_70718); ENSG00000157456 CCNB2 G2/mitotic-specific cyclin-B2 (OMCL_OG2_70718)	12428 Ccna2 (HOMG_55562) ; MGI:108069 Ccna2 cyclin A2 (I)	ENSMUSG00000051592 Ccnb3 G2/mitotic-specific cyclin-B3 (OMCL_OG2_70718); ENSMUSG00000045634 (OMCL_OG2_70718); ENSMUSG00000041431 Ccnb1 G2/mitotic-specific cyclin-B1 (OMCL_OG2_70718); ENSMUSG00000027793 Ccna1 Cyclin-A1 (OMCL_OG2_70718); ENSMUSG00000027715 Ccna2 Cyclin-A2 (OMCL_OG2_70718); MGI:108042 Ccna1 cyclin A1 (I); ENSMUSG00000043545 (OMCL_OG2_70718); ENSMUSG00000032218 Ccnb2 G2/mitotic-speci…	-
CG5949	DNApol-delta	Pain	CG5949	FBgn0012066	DNApol-delta	DNApol-delta DNApol-delta DNA-polymerase-Î´ IPR006134: DNA-directed DNA polymerase, family B, conserved region, IPR006133: DNA-directed DNA polymerase, family B, exonuclease, IPR004578: DNA-directed DNA polymerase, family B, pol2, IPR012337: Polynucleotidyl transferase, Ribonuclease H fold, IPR006172: DNA-directed DNA polymerase, family B DNApol-delta,DNA-polymerase-delta,CAA61369,CG5949,Dm Polde…	ENSG00000062822 POLD1 DNA polymerase delta catalytic subunit (I,COMP,OMCL_OG2_71645) ; 5424 POLD1 (HOMG_2014)	-	ENSMUSG00000038644 Pold1 DNA polymerase delta catalytic subunit (COMP,OMCL_OG2_71645) ; MGI:97741 Pold1 polymerase (DNA directed), delta 1, catalytic subunit (I) ; 18971 Pold1 (HOMG_2014)	-	-
CG5969	CG5969	Pain	CG5969	FBgn0036998	CG5969	CG5969 CG5969 CG5969 CG32426,BcDNA:GM09417,BcDNA:RE53796,CG5969	-				-
CG5977	spas	Pain	CG5977	FBgn0039141	spas	spas spas spastin IPR003959: AAA ATPase, core, IPR017179: Spastin, IPR003960: AAA ATPase, conserved site, IPR003593: AAA+ ATPase, core, IPR007330: MIT D-spastin,Dspastin,spastin,CG5977,spas	ENSG00000021574 SPAST Spastin (I) ; 6683 SPAST (HOMG_8970)	ENSG00000021574 SPAST Spastin (OMCL_OG2_71386); ENSG00000132436 FIGNL1 fidgetin-like 1 (OMCL_OG2_71386)	50850 Spast (HOMG_8970) ; MGI:1858896 Spast spastin (I)	ENSMUSG00000035455 Fignl1 Fidgetin-like protein 1 (OMCL_OG2_71386); ENSMUSG00000024068 Spast Spastin (OMCL_OG2_71386)	-
CG5986	CG5986	Pain	CG5986	FBgn0043455	CG5986	CG5986 CG5986 CG5986 BEST:LP03871,CG5986	ENSG00000143751 C1orf55 Uncharacterized protein C1orf55 (OMCL_OG2_73646,I,COMP) ; 163859 C1orf55 (HOMG_13820)	-	ENSMUSG00000038806 BC031781 Uncharacterized protein C1orf55 homolog (OMCL_OG2_73646,COMP) ; MGI:2384788 BC031781 cDNA sequence BC031781 (I) ; 208768 BC031781 (HOMG_13820)	-	-
CG5989	CG5989	Pain	CG5989	FBgn0017429	CG5989	CG5989 CG5989 CG5989 IPR011685: LETM1-like CG5989,unnamed,SAM methionine methyltransferase,anonymous-66Db,anon-66Db	ENSG00000050426 LETMD1 LETM1 domain containing 1 isoform 1 (OMCL_OG2_78714,I,COMP) ; 25875 LETMD1 (HOMG_9128)	-	ENSMUSG00000037353 Letmd1 LETM1 domain-containing protein 1 (OMCL_OG2_78714,COMP) ; MGI:1915864 Letmd1 LETM1 domain containing 1 (I) ; 68614 Letmd1 (HOMG_9128)	-	-
CG6006	CG6006	Pain	CG6006	FBgn0063649	CG6006	CG6006 CG6006 CG6006 IPR016196: MFS general substrate transporter, IPR011701: Major facilitator superfamily MFS-1, IPR007114: Major facilitator superfamily, IPR005829: Sugar transporter, conserved site CG6006,BcDNA:SD04753	-				-
CG6027	cdi	Pain	CG6027	FBgn0004876	cdi	cdi cdi center divider IPR001245: Tyrosine protein kinase, IPR011009: Protein kinase-like, IPR000719: Protein kinase, core, IPR008266: Tyrosine protein kinase, active site, IPR001400: Somatotropin hormone center divider,unnamed,cdi,91F gene,B9.3,CG6027,cdi/TESK1,central divider,CDI/TSKI,l(3)07013,Cdi,91F	-	ENSG00000070759 TESK2 Dual specificity testis-specific protein kinase 2 (OMCL_OG2_76962); ENSG00000107140 TESK1 Dual specificity testis-specific protein kinase 1 (OMCL_OG2_76962)	-	ENSMUSG00000028458 Tesk1 Dual specificity testis-specific protein kinase 1 (OMCL_OG2_76962); ENSMUSG00000033985 Tesk2 Dual specificity testis-specific protein kinase 2 (OMCL_OG2_76962)	-
CG6066	CG6066	Pain	CG6066	FBgn0039488	CG6066	CG6066 CG6066 CG6066 IPR009269: Protein of unknown function DUF926 CG6066	ENSG00000101882 NKAP NF-kappa-B-activating protein (I) ; 79576 NKAP (HOMG_11570)	ENSG00000189134 NKAPL UPF0396 protein C6orf194 (COMP,OMCL_OG2_73241,I); ENSG00000101882 NKAP NF-kappa-B-activating protein (COMP,OMCL_OG2_73241)	67050 Nkap (HOMG_11570) ; MGI:1914300 Nkap NFKB activating protein (I)	ENSMUSG00000016409 Nkap NF-kappa-B-activating protein (COMP,OMCL_OG2_73241); ENSMUSG00000059395 Nkapl NFKB activating protein-like (COMP,OMCL_OG2_73241); MGI:1913957 Nkapl NFKB activating protein-like (I)	-
CG6098	Lrr47	Pain	CG6098	FBgn0010398	Lrr47	Lrr47 Lrr47 Leucine-rich repeat 47 IPR001611: Leucine-rich repeat, IPR003591: Leucine-rich repeat, typical subtype CT19173,CG6098,LRR47,Lrr47,Leucine-rich repeat 47,Lrr-47	ENSG00000165501 PPIL5 Peptidylprolyl isomerase-like 5 (OMCL_OG2_78811,I,COMP) ; 122769 PPIL5 (HOMG_32677)	-	ENSMUSG00000034883 Ppil5 peptidylprolyl isomerase -like 5 (OMCL_OG2_78811,COMP) ; 69706 Ppil5 (HOMG_32677)	-	-
CG6136	CG6136	Pain	CG6136	FBgn0038332	CG6136	CG6136 CG6136 CG6136 IPR005627: CutC CG6136	ENSG00000119929 CUTC Copper homeostasis protein cutC homolog (OMCL_OG2_74285,I,COMP) ; 51076 CUTC (HOMG_9318)	-	ENSMUSG00000025193 Cutc Copper homeostasis protein cutC homolog (OMCL_OG2_74285,COMP) ; 66388 Cutc (HOMG_9318) ; MGI:1913638 Cutc cutC copper transporter homolog (E.coli) (I)	-	-
CG6143	Pep	Pain	CG6143	FBgn0004401	Pep	Pep Pep Protein on ecdysone puffs IPR015880: Zinc finger, C2H2-like, IPR007087: Zinc finger, C2H2-type PEP,Protein on ecdysone puffs,74F gene,PEP/X4,CG6143,p100,Pep,X4/PEP	-				-
CG6177	ldlCp	Pain	CG6177	FBgn0026634	ldlCp	ldlCp ldlCp ldlCp-related protein IPR009316: COG complex component, COG2 ldl-Cp,ldlCp-related protein,CG6177,ldlCp	ENSG00000135775 COG2 Conserved oligomeric Golgi complex component 2 (OMCL_OG2_75590,I,COMP) ; 22796 COG2 (HOMG_7206)	-	ENSMUSG00000031979 Cog2 Conserved oligomeric Golgi complex component 2 (OMCL_OG2_75590,COMP) ; 76332 Cog2 (HOMG_7206) ; MGI:1923582 Cog2 component of oligomeric golgi complex 2 (I)	-	-
CG6210	wls	Pain	CG6210	FBgn0036141	wls	wls wls wntless IPR009551: Protein of unknown function DUF1171 wls,wntless,Wls/Evi,evi,srt,CG6210,Evi,sprinter,evenness interrupted,wls/evi,Evi/Wls,Evenness interrupted,Wls,Wntless	ENSG00000116729 GPR177 Integral membrane protein GPR177 precursor (I,COMP,OMCL_OG2_77826) ; 79971 GPR177 (HOMG_11779)	-	ENSMUSG00000028173 Gpr177 Integral membrane protein GPR177 precursor (COMP,OMCL_OG2_77826) ; MGI:1915401 Gpr177 G protein-coupled receptor 177 (I) ; 68151 Gpr177 (HOMG_11779)	-	-
CG6249	Csl4	Pain	CG6249	FBgn0032346	Csl4	Csl4 Csl4 Csl4 IPR003029: S1, RNA binding dCsl4,CSL4,CG6249,Csl4	ENSG00000171311 EXOSC1 3'-5' exoribonuclease CSL4 homolog (OMCL_OG2_73054,I,COMP) ; 51013 EXOSC1 (HOMG_9359)	-	ENSMUSG00000034321 Exosc1 3'-5' exoribonuclease CSL4 homolog (OMCL_OG2_73054,COMP) ; 66583 Exosc1 (HOMG_9359) ; MGI:1913833 Exosc1 exosome component 1 (I)	-	-
CG6294	CG6294	Pain	CG6294	FBgn0030640	CG6294	CG6294 CG6294 CG6294 IPR006025: Peptidase M, neutral zinc metallopeptidases, zinc-binding site CG6294	-				-
CG6340	CG6340	Pain	CG6340	FBgn0030648	CG6340	CG6340 CG6340 CG6340 CG6340	ENSG00000111011 RSRC2 arginine/serine-rich coiled-coil 2 isoform b (OMCL_OG2_78978,I) ; 65117 RSRC2 (HOMG_45198)	-	208606 Rsrc2 (HOMG_45198) ; ENSMUSG00000029422 Rsrc2 Arginine/serine-rich coiled-coil protein 2 (OMCL_OG2_78978) ; MGI:1913489 Rsrc2 arginine/serine-rich coiled-coil 2 (I)	-	-
CG6375	pit	Pain	CG6375	FBgn0025140	pit	pit pit pitchoune IPR014001: DEAD-like helicase, N-terminal, IPR001650: DNA/RNA helicase, C-terminal, IPR011545: DNA/RNA helicase, DEAD/DEAH box type, N-terminal, IPR014021: Helicase, superfamily 1 and 2, ATP-binding, IPR014014: RNA helicase, DEAD-box type, Q motif, IPR000629: RNA helicase, ATP-dependent, DEAD-box, conserved site pitchoune,PIT,pit,DmRH15,CG6375	ENSG00000088205 DDX18 ATP-dependent RNA helicase DDX18 (OMCL_OG2_72284,I,COMP) ; 8886 DDX18 (HOMG_6697)	-	ENSMUSG00000001674 Ddx18 ATP-dependent RNA helicase DDX18 (OMCL_OG2_72284,COMP) ; 66942 Ddx18 (HOMG_6697) ; MGI:1914192 Ddx18 DEAD (Asp-Glu-Ala-Asp) box polypeptide 18 (I)	-	-
CG6457	yip7	Pain	CG6457	FBgn0040060	yip7	yip7 yip7 yippee interacting protein 7 IPR001314: Peptidase S1A, chymotrypsin, IPR001254: Peptidase S1 and S6, chymotrypsin/Hap, IPR009003: Peptidase, trypsin-like serine and cysteine SPH116,yippee interacting protein 7,MAC,CG6457,SP116,Machete,machete,yip7,mac	-				-
CG6496	Pdf	Pain	CG6496	FBgn0023178	Pdf	Pdf Pdf Pigment-dispersing factor IPR009396: Pigment-dispersing hormone pigment dispersing hormone,Pigment-dispersing factor,cPDH,Drm-pdf,PDH,Drm-PDH,pigment-dispersing hormone,Pigment-dispersing hormone-like peptide,Pigment dispersing factor,anon-WO0140519.261,pdf,pigment dispersing factor,Pdf,Pigment-dispersing hormone,Pigment-Dispersing Factor,PDF,PAP,pigment-dispersing factor,CG6496,BcDNA:RH0…	-				-
CG6553	CG6553	Pain	CG6553	FBgn0033880	CG6553	CG6553 CG6553 CG6553 IPR000436: Sushi/SCR/CCP, IPR016060: Complement control module, IPR002172: Low density lipoprotein-receptor, class A, cysteine-rich CG6553	-				-
CG6571	rdgC	Pain	CG6571	FBgn0004366	rdgC	rdgC rdgC retinal degeneration C IPR012008: Serine/threonine protein phosphatase with EF-hands, IPR011992: EF-Hand type, IPR002048: Calcium-binding EF-hand, IPR000048: IQ calmodulin-binding region, IPR006186: Serine/threonine-specific protein phosphatase and bis(5-nucleosyl)-tetraphosphatase, IPR004843: Metallophosphoesterase rdgC,RdgC 77B,CG6571,RdgC,DmrdgC-77B,RDGC,retinal degeneration C,RDGC/P…	ENSG00000156194 PPEF2 Serine/threonine-protein phosphatase with EF-hands 2 (I) ; 5470 PPEF2 (HOMG_55959)	ENSG00000156194 PPEF2 Serine/threonine-protein phosphatase with EF-hands 2 (COMP,OMCL_OG2_73561); ENSG00000086717 PPEF1 Serine/threonine-protein phosphatase with EF-hands 1 (COMP,I,OMCL_OG2_73561)	19023 Ppef2 (HOMG_55959)	ENSMUSG00000029410 Ppef2 Serine/threonine-protein phosphatase with EF-hands 2 (COMP,OMCL_OG2_73561); ENSMUSG00000062168 Ppef1 Serine/threonine-protein phosphatase with EF-hands 1 (COMP,OMCL_OG2_73561)	-
CG6582	Aac11	Pain	CG6582	FBgn0027885	Aac11	Aac11 Aac11 Aac11 IPR016024: Armadillo-type fold, IPR008383: Apoptosis inhibitory 5 BcDNA:LD09852,l(2)k06710,Aac11,BcDNA.LD09852,CG6582	ENSG00000166181 API5 Apoptosis inhibitor 5 (I,OMCL_OG2_77178,COMP) ; 8539 API5 (HOMG_4809)	-	ENSMUSG00000027193 Api5 Apoptosis inhibitor 5 (OMCL_OG2_77178,COMP) ; MGI:1888993 Api5 apoptosis inhibitor 5 (I) ; 11800 Api5 (HOMG_4809)	-	-
CG6583	CG6583	Pain	CG6583	FBgn0032420	CG6583	CG6583 CG6583 CG6583 CG6583	-				-
CG6605	BicD	Pain	CG6605	FBgn0000183	BicD	BicD BicD Bicaudal D IPR008207: Signal transduction histidine kinase, phosphotransfer (Hpt) region Bic-D,anon-EST:fe2A11,anon-fast-evolving-2A11,unnamed,Bicaudal D,BicD,CG6605,Bicaudal-D,BIC-D,Bic[D]	ENSG00000151746 BICD1 Protein bicaudal D homolog 1 (I) ; 636 BICD1 (HOMG_37518)	ENSG00000185963 BICD2 Protein bicaudal D homolog 2 (COMP,I,OMCL_OG2_74308); ENSG00000151746 BICD1 Protein bicaudal D homolog 1 (COMP,OMCL_OG2_74308)	MGI:1101760 Bicd1 bicaudal D homolog 1 (Drosophila) (I) ; 12121 Bicd1 (HOMG_37518)	ENSMUSG00000003452 Bicd1 Protein bicaudal D homolog 1 (COMP,OMCL_OG2_74308); ENSMUSG00000037933 Bicd2 Protein bicaudal D homolog 2 (COMP,OMCL_OG2_74308); MGI:1924145 Bicd2 bicaudal D homolog 2 (Drosophila) (I)	-
CG6620	ial	Pain	CG6620	FBgn0024227	ial	ial ial IplI-aurora-like kinase IPR011009: Protein kinase-like, IPR000719: Protein kinase, core, IPR002290: Serine/threonine protein kinase, IPR008271: Serine/threonine protein kinase, active site Aurora B,DmAurB,IplI-aurora-like kinase,aurora B kinase,auroraB,Aurora-B,AuroraB,AurB,DmAIRK2,aurB,AURORA-like,Aurora B kinase,CG6620,IAL,Ial,aurora-B,IAL1,dAurora B,aurora B,ial,DmAuroraB	6795 AURKC (HOMG_68302)	ENSG00000105146 AURKC Serine/threonine-protein kinase 13 (OMCL_OG2_70846); ENSG00000087586 AURKA Serine/threonine-protein kinase 6 (OMCL_OG2_70846); ENSG00000173818 NP_7758982 CDNA FLJ39025 fis, clone NT2RP7004559, weakly similar to ENDONUCLEASE C1F1206C (OMCL_OG2_70846); ENSG00000178999 AURKB Serine/threonine-protein kinase 12 (OMCL_OG2_70846)	-	ENSMUSG00000070837 Aurkc Serine/threonine-protein kinase 13 (OMCL_OG2_70846); ENSMUSG00000046579 \N \N (OMCL_OG2_70846); ENSMUSG00000020897 Aurkb Serine/threonine-protein kinase 12 (OMCL_OG2_70846); ENSMUSG00000039850 A730011L01Rik RIKEN cDNA A730011L01 gene , mRNA (OMCL_OG2_70846); ENSMUSG00000027496 Aurka Serine/threonine-protein kinase 6 (OMCL_OG2_70846)	-
CG6637	CG6637	Pain	CG6637	FBgn0038908	CG6637	CG6637 CG6637 CG6637 IPR007286: EAP30, IPR016689: ESCRT-2 complex, Snf8 CG6637	ENSG00000159210 SNF8 Vacuolar sorting protein SNF8 (OMCL_OG2_73046,I,COMP) ; 11267 SNF8 (HOMG_5239)	-	ENSMUSG00000006058 Snf8 Vacuolar-sorting protein SNF8 (OMCL_OG2_73046,COMP) ; 27681 Snf8 (HOMG_5239) ; MGI:1343161 Snf8 SNF8, ESCRT-II complex subunit, homolog (S. cerevisiae) (I)	-	-
CG6673	CG6673	Pain	CG6673	FBgn0035906	CG6673	CG6673 CG6673 CG6673 IPR004046: Glutathione S-transferase, C-terminal, IPR005442: Glutathione S-transferase, omega-class, IPR012336: Thioredoxin-like fold, IPR004045: Glutathione S-transferase, N-terminal, IPR012335: Thioredoxin fold, IPR010987: Glutathione S-transferase, C-terminal-like anon-EST:Posey29,CG6673B,CG6673-B,CG6673-A,CG6673,CG6673A	-	ENSG00000148834 GSTO1 Glutathione transferase omega-1 (I,OMCL_OG2_73472,COMP); ENSG00000186110 \N \N (I,OMCL_OG2_73472); ENSG00000065621 GSTO2 Glutathione transferase omega-2 (I,COMP)	-	ENSMUSG00000025068 Gsto1 Glutathione transferase omega-1 (OMCL_Mto1_OG2_73472,COMP); MGI:1342273 Gsto1 glutathione S-transferase omega 1 (I); MGI:1915464 Gsto2 glutathione S-transferase omega 2 (I); ENSMUSG00000025069 Gsto2 Glutathione transferase omega-2 (COMP)	-
CG6703	Caki	Pain	CG6703	FBgn0013759	Caki	Caki Caki Calcium/calmodulin-dependent protein kinase IPR008145: Guanylate kinase/L-type calcium channel region, IPR000719: Protein kinase, core, IPR001478: PDZ/DHR/GLGF, IPR001452: Src homology-3, IPR004172: L27, IPR014775: L27, C-terminal, IPR011009: Protein kinase-like, IPR011511: Variant SH3, IPR008144: Guanylate kinase, IPR002290: Serine/threonine protein kinase, IPR008271: Serine/threonine …	ENSG00000147044 CASK Peripheral plasma membrane protein CASK (I,OMCL_OG2_77314) ; 8573 CASK (HOMG_2736) ; ENSG00000130830 MPP1 55 kDa erythrocyte membrane protein (COMP)	-	MGI:1309489 Cask calcium/calmodulin-dependent serine protein kinase (MAGUK family) (I) ; 12361 Cask (HOMG_2736) ; ENSMUSG00000031012 Cask Peripheral plasma membrane protein CASK (OMCL_OG2_77314) ; ENSMUSG00000031402 Mpp1 55 kDa erythrocyte membrane protein (COMP)	-	-
CG6721	Gap1	Pain	CG6721	FBgn0004390	Gap1	Gap1 Gap1 GTPase-activating protein 1 IPR001849: Pleckstrin-like, IPR001562: Tec/Btk, IPR000008: C2 calcium-dependent membrane targeting, IPR001936: Ras GTPase-activating protein, IPR008936: Rho GTPase activation protein, IPR008973: C2 calcium/lipid-binding region, CaLB, IPR011993: Pleckstrin homology-type Ras-GAP,GTPase activating protein1,more inner photoreceptors,rasGAP,Gap,seven extra,gap1,Ga…	ENSG00000185989 RASA3 Ras GTPase-activating protein 3 ) (I) ; 22821 RASA3 (HOMG_7217)	ENSG00000185989 RASA3 Ras GTPase-activating protein 3 ) (COMP,OMCL_OG2_76345); ENSG00000155903 RASA2 Ras GTPase-activating protein 2 (COMP,I,OMCL_OG2_76345)	MGI:1197013 Rasa3 RAS p21 protein activator 3 (I) ; 19414 Rasa3 (HOMG_7217)	ENSMUSG00000031453 Rasa3 Ras GTPase-activating protein 3 ) (COMP,OMCL_OG2_76345); ENSMUSG00000032413 Rasa2 Ras GTPase-activating protein 2 (COMP,OMCL_OG2_76345); MGI:2149960 Rasa2 RAS p21 protein activator 2 (I)	-
CG6724	CG6724	Pain	CG6724	FBgn0032298	CG6724	CG6724 CG6724 CG6724 IPR011046: WD40 repeat-like, IPR001680: WD40 repeat, IPR015943: WD40/YVTN repeat-like, IPR012972: NLE CG6724	ENSG00000138442 WDR12 WD repeat protein 12 (OMCL_OG2_72389,I,COMP) ; 55759 WDR12 (HOMG_10098)	-	ENSMUSG00000026019 Wdr12 WD repeat-containing protein 12 (COMP) ; MGI:1927241 Wdr12 WD repeat domain 12 (I) ; 57750 Wdr12 (HOMG_10098)	ENSMUSG00000026019 Wdr12 WD repeat-containing protein 12 (OMCL_OG2_72389); MGI:3648111 EG232887 predicted gene, EG232887 (I); ENSMUSG00000048261 \N \N (OMCL_OG2_72389)	-
CG6822	ergic53	Pain	CG6822	FBgn0035909	ergic53	ergic53 ergic53 ergic53 IPR005052: Legume-like lectin, IPR013320: Concanavalin A-like lectin/glucanase, subgroup, IPR008985: Concanavalin A-like lectin/glucanase l(3)s1760,rhea,l(3)S1760,ergic-53,ergic53,dergic53,CG6822,dERGIC53	ENSG00000074695 LMAN1 ERGIC-53 protein precursor (OMCL_OG2_77235,I) ; 3998 LMAN1 (HOMG_4070)	ENSG00000074695 LMAN1 ERGIC-53 protein precursor (COMP); ENSG00000140506 LMAN1L ERGIC-53-like protein precursor (COMP)	ENSMUSG00000041891 Lman1 Protein ERGIC-53 precursor (OMCL_OG2_77235) ; 70361 Lman1 (HOMG_4070) ; MGI:1917611 Lman1 lectin, mannose-binding, 1 (I)	ENSMUSG00000041891 Lman1 Protein ERGIC-53 precursor (COMP); ENSMUSG00000056271 Lman1l Protein ERGIC-53-like precursor (COMP)	-
CG6852	CG6852	Pain	CG6852	FBgn0036820	CG6852	CG6852 CG6852 CG6852 IPR011899: Glutaredoxin, eukaryotic and viruses, IPR014025: Glutaredoxin subgroup, IPR002109: Glutaredoxin, IPR012336: Thioredoxin-like fold, IPR012335: Thioredoxin fold CG6852,BcDNA:GH24739	-	ENSG00000023572 GLRX2 Glutaredoxin-2, mitochondrial precursor (OMCL_OG2_71007,I,COMP); ENSG00000173221 GLRX Glutaredoxin-1 (OMCL_OG2_71007,COMP); ENSG00000118990 \N \N (COMP)	-	ENSMUSG00000021591 Glrx Glutaredoxin-1 (OMCL_OG2_71007,COMP); ENSMUSG00000018196 Glrx2 Glutaredoxin-2, mitochondrial precursor (OMCL_OG2_71007,COMP); MGI:1916617 Glrx2 glutaredoxin 2 (thioltransferase) (I)	-
CG6881	CG6881	Pain	CG6881	FBgn0030954	CCKLR-17D3	CCKLR-17D3 CCKLR-17D3 CCK-like receptor at 17D3 IPR000314: Gastrin receptor, IPR000276: GPCR, rhodopsin-like, IPR009126: Cholecystokinin receptor anon-WO0170980.64,anon-WO0170980.65,unnamed,CG6881,CG32540,DSK-R1,CCKLR-17D3,CCK-like receptor at 17D3,CG6894,CG6861,anon-WO0131005.21	ENSG00000163394 CCKAR Cholecystokinin type A receptor (I)	ENSG00000110148 CCKBR Gastrin/cholecystokinin type B receptor (I,OMCL_OG2_75150); ENSG00000163394 CCKAR Cholecystokinin type A receptor (OMCL_OG2_75150)	MGI:99478 Cckar cholecystokinin A receptor (I)	MGI:99479 Cckbr cholecystokinin B receptor (I); ENSMUSG00000030898 Cckbr Gastrin/cholecystokinin type B receptor (OMCL_OG2_75150); ENSMUSG00000029193 Cckar Cholecystokinin receptor type A (OMCL_OG2_75150)	-
CG6901	CG6901	Pain	CG6901	FBgn0038414	CG6901	CG6901 CG6901 CG6901 IPR016196: MFS general substrate transporter, IPR005828: General substrate transporter, IPR005829: Sugar transporter, conserved site CG6901	-	ENSG00000155957 TMBIM4 Transmembrane BAX inhibitor motif-containing protein 4 (COMP)	-	ENSMUSG00000020225 Tmbim4 Transmembrane BAX inhibitor motif-containing protein 4 (COMP)	-
CG6930	l(3)neo38	Pain	CG6930	FBgn0086910	l(3)neo38	l(3)neo38 l(3)neo38 lethal (3) neo38 IPR013087: Zinc finger, C2H2-type/integrase, DNA-binding, IPR015880: Zinc finger, C2H2-like, IPR007087: Zinc finger, C2H2-type lethal (3) neo38,CG31364,CG14725,l(3)neo38,BcDNA:SD16005,CG6930	ENSG00000167685 ZNF444 Zinc finger protein 444 (I)	ENSG00000197657 ZNF323 Zinc finger protein 323 (I); ENSG00000155592 ZKSCAN2 Zinc finger protein with KRAB and SCAN domains 2 (I); ENSG00000140987 ZNF434 Zinc finger protein 434 (I); ENSG00000186376 ZNF75 Zinc finger protein 75 (I); ENSG00000136451 VEZF1 Vascular endothelial zinc finger 1 (COMP); ENSG00000100105 PATZ1 POZ-, AT hook-, and zinc finger-containing protein 1 (Zinc finger and BTB domain…	-	ENSMUSG00000030678 Maz Myc-associated zinc finger protein (COMP); ENSMUSG00000018377 Vezf1 vascular endothelial zinc finger 1 (COMP); ENSMUSG00000020453 Patz1 POZ and AT hook containing zinc finger 1 (COMP)	-
CG6946	glo	Pain	CG6946	FBgn0037954	glo	glo glo glorund IPR000504: RNA recognition motif, RNP-1, IPR002952: Eggshell protein, IPR012677: Nucleotide-binding, alpha-beta plait glo,Glorund,l(3)S11046,110/46,Glo,l(3)S011046,anon-WO0118547.328,glorund,CG6946,cg6946	ENSG00000169813 HNRPF Heterogeneous nuclear ribonucleoprotein F (I) ; 3185 HNRPF (HOMG_21032)	ENSG00000169813 HNRPF Heterogeneous nuclear ribonucleoprotein F (OMCL_OG2_73981); ENSG00000126945 HNRPH2 Heterogeneous nuclear ribonucleoprotein H' (I,OMCL_OG2_73981); ENSG00000169045 HNRPH1 Heterogeneous nuclear ribonucleoprotein H (I,OMCL_OG2_73981); ENSG00000096746 HNRPH3 Heterogeneous nuclear ribonucleoprotein H3 (I)	MGI:2138741 Hnrnpf heterogeneous nuclear ribonucleoprotein F (I) ; 98758 Hnrpf (HOMG_21032)	MGI:1891925 Hnrnph1 heterogeneous nuclear ribonucleoprotein H1 (I); ENSMUSG00000044757 \N \N (OMCL_OG2_73981); ENSMUSG00000075059 (OMCL_OG2_73981); ENSMUSG00000042079 Hnrpf Heterogeneous nuclear ribonucleoprotein F (OMCL_OG2_73981); ENSMUSG00000007850 Hnrph1 Heterogeneous nuclear ribonucleoprotein H (OMCL_OG2_73981); MGI:1201779 Hnrnph2 heterogeneous nuclear ribonucleoprotein H2 (I); ENSMUSG00000…	-
CG6948	Clc	Pain	CG6948	FBgn0024814	Clc	Clc Clc Clathrin light chain IPR000996: Clathrin light chain CLC,Clathrin,Clc,CG6948,Clathrin light chain,clathrin,clathrin light chain	ENSG00000175416 CLTB Clathrin light chain B (I,OMCL_OG2_74680) ; 1211 CLTA (HOMG_1384)	ENSG00000175416 CLTB Clathrin light chain B (COMP); ENSG00000122705 CLTA Clathrin light chain A (COMP,I)	ENSMUSG00000047547 Cltb Clathrin light chain B (OMCL_OG2_74680) ; 12757 Clta (HOMG_1384) ; MGI:1921575 Cltb clathrin, light polypeptide (Lcb) (I)	ENSMUSG00000047547 Cltb Clathrin light chain B (COMP); MGI:894297 Clta clathrin, light polypeptide (Lca) (I); ENSMUSG00000028478 Clta Clathrin light chain A (COMP)	-
CG6963	gish	Pain	CG6963	FBgn0250823	gish	gish gish gilgamesh IPR011009: Protein kinase-like, IPR000719: Protein kinase, core, IPR008271: Serine/threonine protein kinase, active site Gish,CKI-related,CKIg-like,Spider,NEST:bs27c08,Gilgamesh,gish,Hrr25,gilgamesh,CG6963,CKIgamma,CK1,anon-WO0118547.425,ms(3)89B	ENSG00000151292 CSNK1G3 Casein kinase I isoform gamma-3 (I) ; 1456 CSNK1G3 (HOMG_55819)	ENSG00000133275 CSNK1G2 Casein kinase I isoform gamma-2 (COMP,I,OMCL_OG2_72941); ENSG00000169118 CSNK1G1 Casein kinase I isoform gamma-1 (COMP,I,OMCL_OG2_72941); ENSG00000151292 CSNK1G3 Casein kinase I isoform gamma-3 (COMP,OMCL_OG2_72941)	MGI:2660884 Csnk1g1 casein kinase 1, gamma 1 (I) ; 70425 Csnk1g3 (HOMG_55819)	ENSMUSG00000032384 Csnk1g1 Casein kinase I isoform gamma-1 (COMP,OMCL_OG2_72941); ENSMUSG00000003345 Csnk1g2 Casein kinase I isoform gamma-2 (COMP,OMCL_OG2_72941); ENSMUSG00000073563 Csnk1g3 Casein kinase I isoform gamma-3 (COMP); MGI:1920014 Csnk1g2 casein kinase 1, gamma 2 (I); MGI:1917675 Csnk1g3 casein kinase 1, gamma 3 (I)	-
CG6971	CG6971	Pain	CG6971	FBgn0037962	CG6971	CG6971 CG6971 CG6971 CG6971,anon-WO0140519.67	ENSG00000163879 DNALI1 Axonemal dynein light intermediate polypeptide 1 (OMCL_OG2_75247,I,COMP) ; 7802 DNALI1 (HOMG_2586)	-	ENSMUSG00000042707 Dnali1 Axonemal dynein light intermediate polypeptide 1 (OMCL_OG2_75247,COMP) ; MGI:1922813 Dnali1 dynein, axonemal, light intermediate polypeptide 1 (I) ; 75563 Dnali1 (HOMG_2586)	-	-
CG6972	CG6972	Pain	CG6972	FBgn0039008	CG6972	CG6972 CG6972 CG6972 CG6972	ENSG00000100418 NP_0565191 DJ347H134 protein (COMP)	ENSG00000100418 NP_0565191 DJ347H134 protein (OMCL_OG2_71252); ENSG00000167280 NP_0010360381 endo-beta-N-acetylglucosaminidase (OMCL_OG2_71252)	ENSMUSG00000022472 D15Wsu75e Adult male testis cDNA, RIKEN full-length enriched library, clone:1700013M01 product:hypothetical protein, full insert sequence (CRL-1722 L5178Y-R cDNA, RIKEN full-length enriched library, clone: (COMP)	ENSMUSG00000022472 D15Wsu75e Adult male testis cDNA, RIKEN full-length enriched library, clone:1700013M01 product:hypothetical protein, full insert sequence (CRL-1722 L5178Y-R cDNA, RIKEN full-length enriched library, clone: (OMCL_OG2_71252); ENSMUSG00000033857 D230014K01Rik endo-beta-N-acetylglucosaminidase (OMCL_OG2_71252)	-
CG6987	SF2	Pain	CG6987	FBgn0040284	SF2	SF2 SF2 SF2 IPR000504: RNA recognition motif, RNP-1, IPR012677: Nucleotide-binding, alpha-beta plait SF2,cg6987,dmSF2/p28,dSF2/ASF,dASF,ASF,154911_at,ASF/SF2,CG6987	ENSG00000136450 SFRS1 Splicing factor, arginine/serine-rich 1 (I)	ENSG00000136450 SFRS1 Splicing factor, arginine/serine-rich 1 (COMP,OMCL_OG2_72169); ENSG00000111786 SFRS9 Splicing factor, arginine/serine-rich 9 (COMP,OMCL_OG2_72169)	MGI:98283 Sfrs1 splicing factor, arginine/serine-rich 1 (ASF/SF2) (I)	ENSMUSG00000029538 Sfrs9 Splicing factor, arginine/serine-rich 9 (COMP,OMCL_OG2_72169); ENSMUSG00000018379 Sfrs1 Splicing factor, arginine/serine-rich 1 (COMP,OMCL_OG2_72169)	-
CG6998	ctp	Pain	CG6998	FBgn0011760	ctp	ctp ctp cut up IPR001372: Dynein light chain, type 1 and 2 Cytoplasmic dynein 8kD light chain,Dlc,dynein light-chain 1,dynein light chain,Ddlc-1,l(1)G0207,ddlc1,Ddlc1,8kd dynein light chain,l(1)G0204,l(1)G0445,dynein,l(1)G0244,Cytoplasmic dynein light chain 1,Dynein light chain,cut up,dynein light chain 1,anon-WO03040301.128,l(1)G0248,l(1)G0153,l(1)G0387,cytoplasmic dynein light chain 1,ctp,Cytop…	ENSG00000121083 DYNLL2 Dynein light chain 2, cytoplasmic (I) ; 140735 DYNLL2 (HOMG_2777)	ENSG00000121083 DYNLL2 Dynein light chain 2, cytoplasmic (OMCL_OG2_71625); ENSG00000088986 DYNLL1 Dynein light chain 1, cytoplasmic (OMCL_OG2_71625,COMP)	68097 Dynll2 (HOMG_2777) ; MGI:1915347 Dynll2 dynein light chain LC8-type 2 (I)	ENSMUSG00000064063 BC048507 cDNA sequence BC048507 (OMCL_OG2_71625,COMP); ENSMUSG00000009013 Dynll1 Dynein light chain 1, cytoplasmic (OMCL_OG2_71625,COMP); ENSMUSG00000020483 Dynll2 Dynein light chain 2, cytoplasmic (OMCL_OG2_71625)	-
CG7006	CG7006	Pain	CG7006	FBgn0039233	CG7006	CG7006 CG7006 CG7006 IPR002478: PUA, IPR015947: PUA-like, IPR016686: Ribosome biogenesis factor, NIP7 anon-WO0118547.410,BcDNA:GM12126,CG7006	ENSG00000132603 NIP7 60S ribosome subunit biogenesis protein NIP7 homolog (OMCL_OG2_72186,I,COMP) ; 51388 NIP7 (HOMG_56743)	-	ENSMUSG00000031917 Nip7 60S ribosome subunit biogenesis protein NIP7 homolog (OMCL_OG2_72186,COMP) ; 66164 Nip7 (HOMG_56743) ; MGI:1913414 Nip7 nuclear import 7 homolog (S. cerevisiae) (I)	-	-
CG7007	VhaPPA1-1	Pain	CG7007	FBgn0028662	VhaPPA1-1	VhaPPA1-1 VhaPPA1-1 VhaPPA1-1 IPR002379: ATPase, F0/V0 complex, subunit C, IPR000245: ATPase, V0 complex, proteolipid subunit C, V-ATPase,CG7007,VhaPPA1-1,vhaPPA1-1	ENSG00000117410 ATP6V0B Vacuolar ATP synthase 21 kDa proteolipid subunit (I) ; 533 ATP6V0B (HOMG_2986)	ENSG00000117410 ATP6V0B Vacuolar ATP synthase 21 kDa proteolipid subunit (OMCL_Mto1_OG2_72334,COMP)	MGI:1890510 Atp6v0b ATPase, H+ transporting, lysosomal V0 subunit B (I) ; 114143 Atp6v0b (HOMG_2986)	ENSMUSG00000033379 Atp6v0b Vacuolar ATP synthase 21 kDa proteolipid subunit (OMCL_Mto1_OG2_72334,COMP)	-
CG7010	l(1)G0334	Pain	CG7010	FBgn0028325	l(1)G0334	l(1)G0334 l(1)G0334 lethal (1) G0334 IPR001017: Dehydrogenase, E1 component Pyruvate dehydrogenase,l(1)G0334,lethal (1) G0334,CG7010,pyruvate dehydrogenase	ENSG00000131828 PDHA1 Pyruvate dehydrogenase E1 component alpha subunit, somatic form, mitochondrial precursor (I) ; 5160 PDHA1 (HOMG_37282)	ENSG00000163114 PDHA2 Pyruvate dehydrogenase E1 component alpha subunit, testis-specific form, mitochondrial precursor (OMCL_OG2_71191,I,COMP); ENSG00000131828 PDHA1 Pyruvate dehydrogenase E1 component alpha subunit, somatic form, mitochondrial precursor (OMCL_OG2_71191,COMP)	18597 Pdha1 (HOMG_37282) ; MGI:97532 Pdha1 pyruvate dehydrogenase E1 alpha 1 (I)	ENSMUSG00000031299 Pdha1 Pyruvate dehydrogenase E1 component subunit alpha, somatic form, mitochondrial precursor (OMCL_OG2_71191,COMP); ENSMUSG00000047674 Pdha2 Pyruvate dehydrogenase E1 component subunit alpha, testis-specific form, mitochondrial precursor (OMCL_OG2_71191,COMP); MGI:97533 Pdha2 pyruvate dehydrogenase E1 alpha 2 (I)	-
CG7015	Unr	Pain	CG7015	FBgn0035895	Unr	Unr Unr Upstream of N-ras IPR016027: Nucleic acid-binding, OB-fold-like, IPR002059: Cold-shock protein, DNA-binding, IPR011129: Cold shock protein Upstream of N-ras,UNR,dUNR,CG7015,Unr	ENSG00000009307 CSDE1 Cold shock domain-containing protein E1 (OMCL_OG2_77988,I,COMP) ; 7812 CSDE1 (HOMG_5179)	-	ENSMUSG00000068823 Csde1 Cold shock domain-containing protein E1 (COMP) ; 229663 Csde1 (HOMG_5179) ; MGI:92356 Csde1 cold shock domain containing E1, RNA binding (I)	ENSMUSG00000068823 Csde1 Cold shock domain-containing protein E1 (OMCL_OG2_77988); ENSMUSG00000072420 (OMCL_OG2_77988); ENSMUSG00000047588 (OMCL_OG2_77988)	-
CG7042	CG7042	Pain	CG7042
CG7059	CG7059	Pain	CG7059	FBgn0038957	CG7059	CG7059 CG7059 CG7059 IPR013838: Beta tubulin, autoregulation binding site, IPR001345: Phosphoglycerate/bisphosphoglycerate mutase, IPR005952: Phosphoglycerate mutase 1, IPR013078: Phosphoglycerate mutase CG7059	ENSG00000078237 C12orf5 Uncharacterized protein C12orf5 (OMCL_OG2_71661)	ENSG00000197041 \N \N (COMP); ENSG00000164708 PGAM2 Phosphoglycerate mutase 2 (COMP); ENSG00000186076 PGAM4 Probable phosphoglycerate mutase 4 (COMP); ENSG00000171314 PGAM1 Phosphoglycerate mutase 1 (COMP)	ENSMUSG00000038028 9630033F20Rik Uncharacterized protein C12orf5 homolog (OMCL_OG2_71661)	ENSMUSG00000020475 Pgam2 Phosphoglycerate mutase 2 (COMP); ENSMUSG00000011752 Pgam1 Phosphoglycerate mutase 1 (COMP)	-
CG7100	CadN	Pain	CG7100	FBgn0015609	CadN	CadN CadN Cadherin-N IPR015919: Cadherin-like, IPR013111: EGF, extracellular, IPR013032: EGF-like region, conserved site, IPR000152: Aspartic acid and asparagine hydroxylation site, IPR001791: Laminin G, IPR000742: EGF-like, type 3, IPR000233: Cadherin cytoplasmic region, IPR008985: Concanavalin A-like lectin/glucanase, IPR001881: EGF-like calcium-binding, IPR006210: EGF, IPR013320: Concanavalin …	-	ENSG00000189184 PCDH18 Protocadherin-18 precursor (OMCL_OG2_70632); ENSG00000146001 PCDHB18 protocadherin beta 18 pseudogene on chromosome 5 (OMCL_OG2_70632); ENSG00000204963 PCDHA7 Protocadherin alpha 7 precursor (OMCL_OG2_70632); ENSG00000113212 PCDHB7 Protocadherin beta 7 precursor (OMCL_OG2_70632); ENSG00000081818 PCDHB4 Protocadherin beta 4 precursor (OMCL_OG2_70632); ENSG00000196159 FAT4 FA…	-	ENSMUSG00000043458 Pcdhb12 protocadherin beta 12 (OMCL_OG2_70632); MGI:1346069 Cdh20 cadherin 20 (I); ENSMUSG00000046743 Fat4 FAT tumor suppressor homolog 4 (OMCL_OG2_70632); ENSMUSG00000045876 Pcdhb8 protocadherin beta 8 (OMCL_OG2_70632); ENSMUSG00000074505 Fat3 FAT tumor suppressor homolog 3 (OMCL_OG2_70632); ENSMUSG00000051323 Pcdh19 Protocadherin-19 precursor (OMCL_OG2_70632); ENSMUSG00000047…	-
CG7109	mts	Pain	CG7109	FBgn0004177	mts	mts mts microtubule star IPR006186: Serine/threonine-specific protein phosphatase and bis(5-nucleosyl)-tetraphosphatase, IPR004843: Metallophosphoesterase PP2A C,MTS/PP2A,l(2)02496,PP2A 28D,dPP2A,ER2-6,5559,PP2,Protein phosphatase 2A at 28D,PP2a 28D,mts,CG7109,l(2)s5286,PP2a,microtubule star,PP2A[[C]],PP2A,DmPp2A-28D,PP2Ac,phosphatase 2A catalytic subunit,Pp2A-28D,Pp2A,catalytic subunit C of type…	ENSG00000104695 PPP2CB Serine/threonine-protein phosphatase 2A catalytic subunit beta isoform (I) ; 5516 PPP2CB (HOMG_37889)	ENSG00000113575 PPP2CA Serine/threonine-protein phosphatase 2A catalytic subunit alpha isoform (COMP,OMCL_OG2_71286,I); ENSG00000104695 PPP2CB Serine/threonine-protein phosphatase 2A catalytic subunit beta isoform (COMP,OMCL_OG2_71286)	19053 Ppp2cb (HOMG_37889) ; MGI:1321161 Ppp2cb protein phosphatase 2 (formerly 2A), catalytic subunit, beta isoform (I)	ENSMUSG00000020349 Ppp2ca Serine/threonine-protein phosphatase 2A catalytic subunit alpha isoform (COMP,OMCL_OG2_71286); ENSMUSG00000009630 Ppp2cb Serine/threonine-protein phosphatase 2A catalytic subunit beta isoform (COMP,OMCL_OG2_71286); MGI:1321159 Ppp2ca protein phosphatase 2 (formerly 2A), catalytic subunit, alpha isoform (I)	-
CG7129	l(3)05822	Pain	CG7129	FBgn0010877	l(3)05822	l(3)05822 l(3)05822 lethal (3) 05822 IPR001452: Src homology-3, IPR000108: Neutrophil cytosol factor 2 5822,CG7129,l(3)05822,l(3)5822,lethal (3) 05822,clot 3142,LD12970	-	ENSG00000109686 NP_0010095552 SH3 domain protein D19 (COMP); ENSG00000100365 NCF4 Neutrophil cytosol factor 4 (COMP)	-	ENSMUSG00000071715 Ncf4 Neutrophil cytosol factor 4 (COMP); ENSMUSG00000028082 Sh3d19 SH3 domain protein D19 (COMP)	-
CG7145	CG7145	Pain	CG7145	FBgn0037138	CG7145	CG7145 CG7145 CG7145 IPR016160: Aldehyde dehydrogenase, conserved site, IPR005931: Delta-1-pyrroline-5-carboxylate dehydrogenase 1, IPR016161: Aldehyde/histidinol dehydrogenase, IPR016162: Aldehyde dehydrogenase, N-terminal, IPR015590: Aldehyde dehydrogenase CG7145	ENSG00000159423 ALDH4A1 Delta-1-pyrroline-5-carboxylate dehydrogenase, mitochondrial precursor (I,COMP) ; 8659 ALDH4A1 (HOMG_6081)	ENSG00000159423 ALDH4A1 Delta-1-pyrroline-5-carboxylate dehydrogenase, mitochondrial precursor (OMCL_OG2_72378); ENSG00000179002 TAS1R2 Taste receptor type 1 member 2 precursor (OMCL_OG2_72378)	ENSMUSG00000028737 Aldh4a1 Delta-1-pyrroline-5-carboxylate dehydrogenase, mitochondrial precursor (COMP) ; 212647 Aldh4a1 (HOMG_6081) ; MGI:2443883 Aldh4a1 aldehyde dehydrogenase 4 family, member A1 (I)	ENSMUSG00000028737 Aldh4a1 Delta-1-pyrroline-5-carboxylate dehydrogenase, mitochondrial precursor (OMCL_OG2_72378); ENSMUSG00000028738 Tas1r2 Taste receptor type 1 member 2 precursor (OMCL_OG2_72378)	-
CG7160	Cpr78E	Pain	CG7160	FBgn0037114	Cpr78E	Cpr78E Cpr78E Cuticular protein 78E IPR000618: Insect cuticle protein Cpr78E,BcDNA:LP06027,Cuticular protein 78E,CG7160,DmelCpr78E	-				-
CG7172	CG7172	Pain	CG7172	FBgn0037102	CG7172	CG7172 CG7172 CG7172 anon-WO0118547.316,CG7172	ENSG00000179271 GADD45GIP1 Growth arrest and DNA-damage-inducible proteins-interacting protein 1 (OMCL_OG2_78702,I,COMP)	-	ENSMUSG00000033751 Gadd45gip1 Growth arrest and DNA-damage-inducible proteins-interacting protein 1 (OMCL_OG2_78702,COMP) ; MGI:1914947 Gadd45gip1 growth arrest and DNA-damage-inducible, gamma interacting protein 1 (I)	-	-
CG7175	CG7175	Pain	CG7175	FBgn0038584	CG7175	CG7175 CG7175 CG7175 IPR003690: Mitochodrial transcription termination factor-related CG7175	-				-
CG7187	Ssdp	Pain	CG7187	FBgn0011481	Ssdp	Ssdp Ssdp Sequence-specific single-stranded DNA-binding protein IPR006594: LisH dimerisation motif, IPR008116: Sequence-specific single-strand DNA-binding protein Ssdp,Sequence-specific single-stranded DNA-binding protein,ssdp,l(3)neo48,Sequence-specific single-strand DNA-binding protein,CG7187	ENSG00000157216 SSBP3 Single-stranded DNA-binding protein 3 (I) ; 23648 SSBP3 (HOMG_23411)	ENSG00000145687 SSBP2 Single-stranded DNA-binding protein 2 (I,OMCL_OG2_75367); ENSG00000157216 SSBP3 Single-stranded DNA-binding protein 3 (OMCL_OG2_75367); ENSG00000130511 SSBP4 Single-stranded DNA-binding protein 4 (I)	72475 Ssbp3 (HOMG_23411) ; MGI:1919725 Ssbp3 single-stranded DNA binding protein 3 (I)	ENSMUSG00000003992 Ssbp2 Single-stranded DNA-binding protein 2 (OMCL_OG2_75367); MGI:1924150 Ssbp4 single stranded DNA binding protein 4 (I); ENSMUSG00000061887 Ssbp3 Single-stranded DNA-binding protein 3 (OMCL_OG2_75367); MGI:1914220 Ssbp2 single-stranded DNA binding protein 2 (I)	-
CG7194	CG7194	Pain	CG7194	FBgn0035868	CG7194	CG7194 CG7194 CG7194 CG7194,CK01174,unnamed,ck00048,BEST:CK00048,BEST:CK01174	-				-
CG7211	CG7211	Pain	CG7211	FBgn0031941	CG7211	CG7211 CG7211 CG7211 IPR016702: Mitochondrial ATP synthase subunit g, animal, IPR006808: ATPase, F0 complex, subunit G, mitochondrial CG7211	-	ENSG00000167283 ATP5L ATP synthase subunit g, mitochondrial (COMP)	-	ENSMUSG00000072460 \N \N (COMP); ENSMUSG00000038717 Atp5l ATP synthase subunit g, mitochondrial (COMP); ENSMUSG00000062918 \N \N (COMP); ENSMUSG00000061863 \N \N (COMP)	-
CG7223	htl	Pain	CG7223	FBgn0010389	htl	htl htl heartless IPR000719: Protein kinase, core, IPR016248: Fibroblast growth factor receptor, IPR013783: Immunoglobulin-like fold, IPR007110: Immunoglobulin-like, IPR001245: Tyrosine protein kinase, IPR003006: Immunoglobulin/major histocompatibility complex, conserved site, IPR013106: Immunoglobulin V-set, IPR011009: Protein kinase-like, IPR003599: Immunoglobulin subtype, IPR003598: Immunoglob…	ENSG00000077782 FGFR1 Basic fibroblast growth factor receptor 1 precursor (I) ; ENSG00000066468 FGFR2 Fibroblast growth factor receptor 2 precursor (I) ; 2261 FGFR3 (HOMG_55437)	ENSG00000160867 FGFR4 Fibroblast growth factor receptor 4 precursor (I,OMCL_OG2_73518,COMP); ENSG00000077782 FGFR1 Basic fibroblast growth factor receptor 1 precursor (OMCL_OG2_73518,COMP); ENSG00000068078 FGFR3 Fibroblast growth factor receptor 3 precursor (I,OMCL_OG2_73518,COMP); ENSG00000066468 FGFR2 Fibroblast growth factor receptor 2 precursor (OMCL_OG2_73518,COMP)	14184 Fgfr3 (HOMG_55437) ; MGI:95523 Fgfr2 fibroblast growth factor receptor 2 (I) ; MGI:95524 Fgfr3 fibroblast growth factor receptor 3 (I)	ENSMUSG00000054252 Fgfr3 Fibroblast growth factor receptor 3 precursor (OMCL_OG2_73518,COMP); ENSMUSG00000031565 Fgfr1 Basic fibroblast growth factor receptor 1 precursor (OMCL_OG2_73518,COMP); ENSMUSG00000005320 Fgfr4 Fibroblast growth factor receptor 4 precursor (OMCL_OG2_73518,COMP); ENSMUSG00000030849 Fgfr2 Fibroblast growth factor receptor 2 precursor (OMCL_OG2_73518,COMP); MGI:95522 Fgfr1 f…	-
CG7225	wbl	Pain	CG7225	FBgn0004003	wbl	wbl wbl windbeutel IPR013331, IPR012883: ERp29, N-terminal, IPR012336: Thioredoxin-like fold, IPR000886: Endoplasmic reticulum, targeting sequence, IPR016855: Endoplasmic reticulum, protein ERp29, IPR012335: Thioredoxin fold, IPR011679: Endoplasmic reticulum, protein ERp29, C-terminal wbt,wind,wbl,Wind,Windb,windbeutel,CG7225	ENSG00000089248 ERP29 Endoplasmic reticulum protein ERp29 precursor (I,OMCL_OG2_82682,COMP) ; 10961 ERP29 (HOMG_4963)	-	ENSMUSG00000029616 Erp29 Endoplasmic reticulum protein ERp29 precursor (OMCL_OG2_82682,COMP) ; MGI:1914647 Erp29 endoplasmic reticulum protein 29 (I) ; 67397 Erp29 (HOMG_4963)	-	-
CG7307	CG7307	Pain	CG7307	FBgn0085430	CG34401	CG34401 CG34401 IPR007527: Zinc finger, SWIM-type, IPR015425: Actin-binding FH2 CG15037,CG34401,CG7317,CG32542,CG7307,FBgn0085430,CG17757	ENSG00000162415 ZSWIM5 Zinc finger SWIM domain-containing protein 5 (I) ; 23053 KIAA0913 (HOMG_34313) ; ENSG00000214655 KIAA0913 \N (COMP)	ENSG00000130449 ZSWIM6 Zinc finger SWIM domain-containing protein 6 (I); ENSG00000132003 ZSWIM4 Zinc finger SWIM domain-containing protein 4 (I)	ENSMUSG00000021819 2310021P13Rik Zinc finger SWIM domain-containing protein KIAA0913 (OMCL_OG2_76846,COMP) ; MGI:1919156 2310021P13Rik RIKEN cDNA 2310021P13 gene (I) ; 268721 2310021P13Rik (HOMG_34313)	-	-
CG7311	CG7311	Pain	CG7311	FBgn0028848	CG7311	CG7311 CG7311 CG7311 IPR000447: FAD-dependent glycerol-3-phosphate dehydrogenase, IPR006076: FAD dependent oxidoreductase CG7311,GPO,Gpo,alpha-GPO,BG:DS08249.2	-				-
CG7342	CG7342	Pain	CG7342	FBgn0038716	CG7342	CG7342 CG7342 CG7342 IPR016196: MFS general substrate transporter, IPR011701: Major facilitator superfamily MFS-1, IPR007114: Major facilitator superfamily CG7342	-				-
CG7358	CG7358	Pain	CG7358	FBgn0030974	CG7358	CG7358 CG7358 CG7358 CG7358	ENSG00000204924 (OMCL_OG2_105123)	-			-
CG7371	CG7371	Pain	CG7371	FBgn0031710	CG7371	CG7371 CG7371 CG7371 IPR007258: Vps52/Sac2 CG7371	ENSG00000112478 VPS52 Vacuolar protein sorting-associated protein 52 homolog (I,COMP) ; 6293 VPS52 (HOMG_5756)	ENSG00000112478 VPS52 Vacuolar protein sorting-associated protein 52 homolog (OMCL_OG2_72034); ENSG00000206214 VPS52_HUMAN Vacuolar protein sorting-associated protein 52 homolog (OMCL_OG2_72034,I); ENSG00000206286 VPS52 Vacuolar protein sorting-associated protein 52 homolog (OMCL_OG2_72034,I)	ENSMUSG00000024319 Vps52 Vacuolar protein sorting-associated protein 52 homolog (OMCL_OG2_72034,COMP) ; MGI:1330304 Vps52 vacuolar protein sorting 52 (yeast) (I) ; 224705 Vps52 (HOMG_5756)	-	-
CG7376	CG7376	Pain	CG7376	FBgn0035689	CG7376	CG7376 CG7376 CG7376 IPR014001: DEAD-like helicase, N-terminal, IPR001650: DNA/RNA helicase, C-terminal, IPR001841: Zinc finger, RING-type, IPR001965: Zinc finger, PHD-type, IPR013026: Tetratricopeptide region, IPR013105: Tetratricopeptide TPR2, IPR014021: Helicase, superfamily 1 and 2, ATP-binding, IPR011011: Zinc finger, FYVE/PHD-type, IPR000330: SNF2-related, IPR013083: Zinc finger, RING/FYVE/…	ENSG00000146414 SHPRH E3 ubiquitin-protein ligase SHPRH (I,OMCL_OG2_73579) ; 257218 SHPRH (HOMG_6489)	-	ENSMUSG00000039282 Shprh E3 ubiquitin-protein ligase SHPRH (OMCL_OG2_73579) ; 268281 Shprh (HOMG_6489) ; MGI:1917581 Shprh SNF2 histone linker PHD RING helicase (I)	-	-
CG7422	CG7422	Pain	CG7422	FBgn0035815	CG7422	CG7422 CG7422 CG7422 IPR002159: CD36 antigen CG16832,CG7422,148358_at	-	ENSG00000138760 SCARB2 Lysosome membrane protein 2 (COMP); ENSG00000135218 CD36 Platelet glycoprotein 4 (COMP)	-	ENSMUSG00000002944 Cd36 Platelet glycoprotein 4 (COMP); ENSMUSG00000029426 Scarb2 Lysosome membrane protein 2 (COMP)	-
CG7430	CG7430	Pain	CG7430	FBgn0036762	CG7430	CG7430 CG7430 CG7430 IPR012999: Pyridine nucleotide-disulphide oxidoreductase, class I, active site, IPR001327: Pyridine nucleotide-disulphide oxidoreductase, NAD-binding region, IPR001100: Pyridine nucleotide-disulphide oxidoreductase, class I, IPR016156: FAD/NAD-linked reductase, dimerisation, IPR006258: Dihydrolipoamide dehydrogenase, IPR013027: FAD-dependent pyridine nucleotide-disulphide oxi…	ENSG00000091140 DLD Dihydrolipoyl dehydrogenase, mitochondrial precursor (OMCL_OG2_70953,I,COMP) ; 1738 DLD (HOMG_84)	-	ENSMUSG00000020664 Dld Dihydrolipoyl dehydrogenase, mitochondrial precursor (OMCL_OG2_70953,COMP) ; MGI:107450 Dld dihydrolipoamide dehydrogenase (I) ; 13382 Dld (HOMG_84)	-	-
CG7436	Nmt	Pain	CG7436	FBgn0020392	Nmt	Nmt Nmt N-myristoyl transferase IPR000903: Myristoyl-CoA:protein N-myristoyltransferase, IPR016181: Acyl-CoA N-acyltransferase Nmt1,dNMT,Nmt,153290_at,N-myristoyl transferase,l(3)j1c7,CG7436,l(3)j1C7	ENSG00000152465 NMT2 Glycylpeptide N-tetradecanoyltransferase 2 (I) ; 4836 NMT1 (HOMG_69027)	ENSG00000152465 NMT2 Glycylpeptide N-tetradecanoyltransferase 2 (COMP,OMCL_OG2_71739); ENSG00000136448 NMT1 Glycylpeptide N-tetradecanoyltransferase 1 (COMP,I,OMCL_OG2_71739)	MGI:102579 Nmt1 N-myristoyltransferase 1 (I) ; 18107 Nmt1 (HOMG_69027)	ENSMUSG00000026643 Nmt2 Glycylpeptide N-tetradecanoyltransferase 2 (COMP,OMCL_OG2_71739); ENSMUSG00000020936 Nmt1 Glycylpeptide N-tetradecanoyltransferase 1 (COMP,OMCL_OG2_71739); MGI:1202298 Nmt2 N-myristoyltransferase 2 (I)	-
CG7443	CG7443	Pain	CG7443	FBgn0037577	CG7443	CG7443 CG7443 CG7443 CG7443	-				-
CG7462	CG7462	Pain	CG7462	FBgn0085445	Ank2	Ank2 Ank2 Ank2 IPR002110: Ankyrin, IPR011029: DEATH-like, IPR000488: Death, IPR000906: ZU5 dank2,ank2,Dank2,SP2523,CG7462,CG18768,CG7493,Ank2,CG18227,CG34416,CG34121,CG32375,ESTS:149B10S,CG34158,FBgn0085445,sp2523	ENSG00000145362 ANK2 Ankyrin-2 (I)	ENSG00000151150 ANK3 Ankyrin-3 (I,OMCL_OG2_70756); ENSG00000145362 ANK2 Ankyrin-2 (OMCL_OG2_70756); ENSG00000029534 ANK1 Ankyrin-1 (OMCL_OG2_70756)	MGI:88026 Ank3 ankyrin 3, epithelial (I)	ENSMUSG00000031543 Ank1 Ankyrin-1 (OMCL_OG2_70756); ENSMUSG00000032826 Ank2 ankyrin 2, brain isoform 2 (OMCL_OG2_70756); ENSMUSG00000069601 Ank3 ankyrin 3, epithelial isoform i (OMCL_OG2_70756); MGI:88024 Ank1 ankyrin 1, erythroid (I)	-
CG7467	osa	Pain	CG7467	FBgn0003013	osa	osa osa osa IPR016024: Armadillo-type fold, IPR001606: AT-rich interaction region en(lz)4F/4H,CG7467,E(E2F)3C,p300,eyelid,anon-WO0172774.126,l(3)j9C3,eld,eye lid,l(3)04539,Osa,osa,anon-WO0118547.314,l(3)00090,OSA	ENSG00000117713 ARID1A AT-rich interactive domain-containing protein 1A (Osa homolog (I) ; 8289 ARID1A (HOMG_21216)	ENSG00000117713 ARID1A AT-rich interactive domain-containing protein 1A (Osa homolog (OMCL_OG2_75227); ENSG00000049618 ARID1B AT-rich interactive domain-containing protein 1B (I,OMCL_OG2_75227)	93760 Arid1a (HOMG_21216) ; MGI:1935147 Arid1a AT rich interactive domain 1A (SWI-like) (I)	ENSMUSG00000007880 Arid1a AT rich interactive domain 1A (OMCL_OG2_75227); ENSMUSG00000069729 Arid1b AT rich interactive domain 1B , mRNA (OMCL_OG2_75227)	-
CG7494	mRpL1	Pain	CG7494	FBgn0037566	mRpL1	mRpL1 mRpL1 mitochondrial ribosomal protein L1 IPR016095: Ribosomal protein L1, 3-layer alpha/beta-sandwich, IPR005879: Ribosomal protein L1, mitochondrial, IPR002143: Ribosomal protein L1 CG7494,mitochondrial ribosomal protein L1,mRpL1,L1	ENSG00000169288 MRPL1 39S ribosomal protein L1, mitochondrial precursor (OMCL_OG2_78629,I,COMP) ; 65008 MRPL1 (HOMG_41355)	-	ENSMUSG00000029486 Mrpl1 39S ribosomal protein L1, mitochondrial precursor (OMCL_OG2_78629,COMP) ; 94061 Mrpl1 (HOMG_41355) ; MGI:2137202 Mrpl1 mitochondrial ribosomal protein L1 (I)	-	-
CG7513	CG7513	Pain	CG7513	FBgn0035802	CG33275	CG33275 CG33275 CG33275 IPR001849: Pleckstrin-like, IPR000219: Dbl homology (DH) domain, IPR011993: Pleckstrin homology-type CG7511,CG33275,CG7520,CG33167,CG7515,CG7513	ENSG00000196155 PLEKHG4 Puratrophin-1 (I)	ENSG00000153404 NP_4431413 CDNA FLJ43173 fis, clone FCBBF3007540, weakly similar to GUANINE NUCLEOTIDE EXCHANGE FACTOR DBS (OMCL_OG2_76284,I); ENSG00000196155 PLEKHG4 Puratrophin-1 (OMCL_OG2_76284); ENSG00000165801 NP_0605413 CDNA FLJ10357 fis, clone NT2RM2001221, weakly similar to KALIRIN (OMCL_OG2_76284)	MGI:2142544 Plekhg4 pleckstrin homology domain containing, family G (with RhoGef domain) member 4 (I)	ENSMUSG00000004562 E130112L23Rik Protein SOLO (OMCL_OG2_76284); ENSMUSG00000014782 Plekhg4 pleckstrin homology domain containing, family G member 4 (OMCL_OG2_76284)	-
CG7520	CG7520	Pain	CG7520	FBgn0035802	CG33275	CG33275 CG33275 CG33275 IPR001849: Pleckstrin-like, IPR000219: Dbl homology (DH) domain, IPR011993: Pleckstrin homology-type CG7511,CG33275,CG7520,CG33167,CG7515,CG7513	ENSG00000196155 PLEKHG4 Puratrophin-1 (I)	ENSG00000153404 NP_4431413 CDNA FLJ43173 fis, clone FCBBF3007540, weakly similar to GUANINE NUCLEOTIDE EXCHANGE FACTOR DBS (OMCL_OG2_76284,I); ENSG00000196155 PLEKHG4 Puratrophin-1 (OMCL_OG2_76284); ENSG00000165801 NP_0605413 CDNA FLJ10357 fis, clone NT2RM2001221, weakly similar to KALIRIN (OMCL_OG2_76284)	MGI:2142544 Plekhg4 pleckstrin homology domain containing, family G (with RhoGef domain) member 4 (I)	ENSMUSG00000004562 E130112L23Rik Protein SOLO (OMCL_OG2_76284); ENSMUSG00000014782 Plekhg4 pleckstrin homology domain containing, family G member 4 (OMCL_OG2_76284)	-
CG7556	CG7556	Pain	CG7556	FBgn0030990	CG7556	CG7556 CG7556 CG7556 IPR001005: SANT, DNA-binding, IPR009057: Homeodomain-like, IPR001623: Heat shock protein DnaJ, N-terminal, IPR015609: Molecular chaperone, heat shock protein, Hsp40, DnaJ, IPR014778: Myb, DNA-binding, IPR003095: Heat shock protein DnaJ CG7556	ENSG00000136770 DNAJC1 DnaJ homolog subfamily C member 1 (OMCL_OG2_74850,I,COMP) ; 64215 DNAJC1 (HOMG_7293)	-	ENSMUSG00000026740 Dnajc1 DnaJ homolog subfamily C member 1 (OMCL_OG2_74850,COMP) ; 13418 Dnajc1 (HOMG_7293) ; MGI:103268 Dnajc1 DnaJ (Hsp40) homolog, subfamily C, member 1 (I)	-	-
CG7580	CG7580	Pain	CG7580	FBgn0036728	CG7580	CG7580 CG7580 CG7580 IPR004205: UcrQ CG7580,BcDNA:AT13736,ubiquinone binding protein	ENSG00000164405 UQCRQ Ubiquinol-cytochrome c reductase complex ubiquinone-binding protein QP-C (OMCL_OG2_77193,I,COMP) ; 27089 UQCRQ (HOMG_40942)	-	ENSMUSG00000044894 Uqcrq Cytochrome b-c1 complex subunit 8 (OMCL_OG2_77193,COMP) ; MGI:107807 Uqcrq ubiquinol-cytochrome c reductase, complex III subunit VII (I) ; 22272 Uqcrq (HOMG_40942)	-	-
CG7583	CtBP	Pain	CG7583	FBgn0020496	CtBP	CtBP CtBP C-terminal Binding Protein IPR016040: NAD(P)-binding, IPR006139: D-isomer specific 2-hydroxyacid dehydrogenase, catalytic region, IPR006140: D-isomer specific 2-hydroxyacid dehydrogenase, NAD-binding RE61183,CG7583,CtBP,G9,l(3)03464,C-terminal binding protein,EP(3)3528,dCtBP,BcDNA:GH07572,l(3)87De,l(3)G9,0256/16,C-terminal Binding Protein,ctbp,l(3)03463,RE01030,lethal(3)87De,256/16	ENSG00000175029 CTBP2 C-terminal-binding protein 2 (I)	ENSG00000175029 CTBP2 C-terminal-binding protein 2 (OMCL_OG2_74084,COMP); ENSG00000159692 CTBP1 C-terminal-binding protein 1 (OMCL_OG2_74084,COMP,I); ENSG00000212884 NR_0036821 C-terminal binding protein 2 pseudogene on chromosome 17 (COMP)	MGI:1201686 Ctbp2 C-terminal binding protein 2 (I)	ENSMUSG00000037373 Ctbp1 C-terminal-binding protein 1 (OMCL_OG2_74084,COMP); ENSMUSG00000030970 Ctbp2 C-terminal-binding protein 2 (OMCL_OG2_74084,COMP); MGI:1201685 Ctbp1 C-terminal binding protein 1 (I)	-
CG7636	mRpL2	Pain	CG7636	FBgn0036135	mRpL2	mRpL2 mRpL2 mitochondrial ribosomal protein L2 IPR016027: Nucleic acid-binding, OB-fold-like, IPR008991: Translation protein SH3-like, IPR014722: Translation protein SH3-like, subgroup, IPR002171: Ribosomal protein L2 L2,mRpL2,mitochondrial ribosomal protein L2,CG7636	ENSG00000112651 MRPL2 39S ribosomal protein L2, mitochondrial precursor (I,COMP,OMCL_OG2_71328) ; 51069 MRPL2 (HOMG_69198)	-	ENSMUSG00000002767 Mrpl2 39S ribosomal protein L2, mitochondrial precursor (COMP,OMCL_OG2_71328) ; MGI:1351622 Mrpl2 mitochondrial ribosomal protein L2 (I) ; 27398 Mrpl2 (HOMG_69198)	-	-
CG7664	crp	Pain	CG7664	FBgn0001994	crp	crp crp cropped IPR011598: Helix-loop-helix DNA-binding, IPR001092: Basic helix-loop-helix dimerisation region bHLH cropped,l(2)SH1614,l(2)SH2 1614,crp,dAP-4,AP-4,CG7664,MS:35F.AT17,AP4,35F(AT)[[17]],l(2)k00809,l(2)k03505,unnamed,l(2)00232,l(2)35Fd,BG:DS02740.3	ENSG00000090447 TFAP4 Transcription factor AP-4 (OMCL_OG2_77094,I,COMP)	-	ENSMUSG00000005718 Tcfap4 transcription factor AP4 (OMCL_OG2_77094,COMP) ; MGI:103239 Tcfap4 transcription factor AP4 (I)	-	-
CG7693	fray	Pain	CG7693	FBgn0023083	fray	fray fray frayed IPR011009: Protein kinase-like, IPR000719: Protein kinase, core, IPR002290: Serine/threonine protein kinase Ste20-like,fray,frayed,lag,l(3)07551,CG7693,4624,laggard,STE20-like/SPAK,Ste20-like protein kinase	ENSG00000172939 OXSR1 Serine/threonine-protein kinase OSR1 (I) ; 9943 OXSR1 (HOMG_31288)	ENSG00000198648 STK39 STE20/SPS1-related proline-alanine-rich protein kinase (COMP,I,OMCL_OG2_73921); ENSG00000172939 OXSR1 Serine/threonine-protein kinase OSR1 (COMP,OMCL_OG2_73921)	108737 Oxsr1 (HOMG_31288) ; MGI:1917378 Oxsr1 oxidative-stress responsive 1 (I)	ENSMUSG00000027030 Stk39 STE20/SPS1-related proline-alanine-rich protein kinase (COMP,OMCL_OG2_73921); ENSMUSG00000036737 Oxsr1 Serine/threonine-protein kinase OSR1 (COMP,OMCL_OG2_73921); MGI:1858416 Stk39 serine/threonine kinase 39, STE20/SPS1 homolog (yeast) (I)	-
CG7708	CG7708	Pain	CG7708	FBgn0038641	CG7708	CG7708 CG7708 CG7708 IPR001734: Na+/solute symporter CG7708	ENSG00000115665 SLC5A7 High-affinity choline transporter 1 (OMCL_OG2_75495,I,COMP)	-	ENSMUSG00000023945 Slc5a7 High affinity choline transporter 1 (OMCL_OG2_75495,COMP) ; MGI:1927126 Slc5a7 solute carrier family 5 (choline transporter), member 7 (I)	-	-
CG7712	CG7712	Pain	CG7712	FBgn0033570	CG7712	CG7712 CG7712 CG7712 IPR008011: Complex 1 LYR protein, IPR016488: NADH dehydrogenase [ubiquinone] (complex I), alpha subcomplex, subunit 6 CG7712,BcDNA:RE25411	ENSG00000184983 NDUFA6 NADH dehydrogenase 1 alpha subcomplex subunit 6 (OMCL_OG2_75196,I,COMP) ; 4700 NDUFA6 (HOMG_1861)	-	ENSMUSG00000022450 Ndufa6 NADH dehydrogenase 1 alpha subcomplex subunit 6 (OMCL_OG2_75196,COMP) ; 67130 Ndufa6 (HOMG_1861) ; MGI:1914380 Ndufa6 NADH dehydrogenase (ubiquinone) 1 alpha subcomplex, 6 (B14) (I)	-	-
CG7726	RpL11	Pain	CG7726	FBgn0013325	RpL11	RpL11 RpL11 Ribosomal protein L11 IPR002132: Ribosomal protein L5 ribosomal protein DL11,L11,BcDNA:LD17235,RpL11,Ribosomal protein L11,EST A,CG7726,l(2)k16914,DL11	ENSG00000142676 RPL11 60S ribosomal protein L11 (I,COMP,OMCL_OG2_71291) ; 6135 RPL11 (HOMG_37376)	-	67025 Rpl11 (HOMG_37376) ; MGI:1914275 Rpl11 ribosomal protein L11 (I)	ENSMUSG00000059291 Rpl11 60S ribosomal protein L11 (COMP,OMCL_OG2_71291); ENSMUSG00000070343 \N \N (COMP,OMCL_OG2_71291); ENSMUSG00000058064 \N \N (COMP); ENSMUSG00000079984 \N \N (COMP); MGI:3644404 EG328825 predicted gene, EG328825 (I); MGI:3644073 EG665330 predicted gene, EG665330 (I); ENSMUSG00000066592 \N \N (COMP)	-
CG7728	CG7728	Pain	CG7728	FBgn0036686	CG7728	CG7728 CG7728 CG7728 IPR012948: AARP2CN, IPR007034: Protein of unknown function DUF663 CG7728	ENSG00000165733 BMS1 Ribosome biogenesis protein BMS1 homolog (OMCL_OG2_71901,I,COMP) ; 9790 BMS1 (HOMG_7065)	-	ENSMUSG00000030138 Bms1 BMS1-like, ribosome assembly protein (OMCL_OG2_71901,COMP) ; 213895 Bms1 (HOMG_7065) ; MGI:2446132 Bms1 BMS1 homolog, ribosome assembly protein (yeast) (I)	-	-
CG7730	CG7730	Pain	CG7730	FBgn0036689	CG7730	CG7730 CG7730 CG7730 CG7730	-	ENSG00000175073 VCPIP1 Deubiquitinating protein VCIP135 (I)			-
CG7778	CG7778	Pain	CG7778	FBgn0032025	CG7778	CG7778 CG7778 CG7778 CG7778	-				-
CG7800	CG7800	Pain	CG7800	FBgn0037552	CG7800	CG7800 CG7800 CG7800 IPR001611: Leucine-rich repeat, IPR003591: Leucine-rich repeat, typical subtype CG7800,CT23295	-				-
CG7811	b	Pain	CG7811	FBgn0000153	b	b b black IPR002129: Pyridoxal phosphate-dependent decarboxylase, IPR015424: Pyridoxal phosphate-dependent transferase, major region, IPR015421: Pyridoxal phosphate-dependent transferase, major region, subdomain 1 DmGad2,CG7811,DGad2,anon-34Db,cDNA 1,GAD[[2]],Gad2,black,b,Oregon-R glutamate decarboxylase,BG:DS00941.5,Glutamic acid decarboxylase 2	ENSG00000139631 CSAD Cysteine sulfinic acid decarboxylase (I) ; 51380 CSAD (HOMG_41086)	ENSG00000139631 CSAD Cysteine sulfinic acid decarboxylase (OMCL_OG2_72345); ENSG00000128683 GAD1 Glutamate decarboxylase 1 (OMCL_OG2_72345); ENSG00000136750 GAD2 Glutamate decarboxylase 2 (OMCL_OG2_72345)	246277 Csad (HOMG_41086) ; MGI:2180098 Csad cysteine sulfinic acid decarboxylase (I)	ENSMUSG00000023044 Csad Cysteine sulfinic acid decarboxylase (OMCL_OG2_72345); MGI:1920998 Gadl1 glutamate decarboxylase-like 1 (I); ENSMUSG00000026787 Gad2 Glutamate decarboxylase 2 (OMCL_OG2_72345); ENSMUSG00000070880 Gad1 Glutamate decarboxylase 1 (OMCL_OG2_72345)	-
CG7816	CG7816	Pain	CG7816	FBgn0039714	CG7816	CG7816 CG7816 CG7816 IPR003689: Zinc/iron permease CG7816	ENSG00000165915 SLC39A13 solute carrier family 39 , member 13 (OMCL_OG2_78337,I,COMP) ; 91252 SLC39A13 (HOMG_62681)	-	ENSMUSG00000002105 Slc39a13 Zinc transporter ZIP13 (OMCL_OG2_78337,COMP) ; 68427 Slc39a13 (HOMG_62681) ; MGI:1915677 Slc39a13 solute carrier family 39 (metal ion transporter), member 13 (I)	-	-
CG7856	CG7856	Pain	CG7856	FBgn0033056	CG7856	CG7856 CG7856 CG7856 IPR008957: Fibronectin, type III-like fold CG7856	-				-
CG7873	Src42A	Pain	CG7873	FBgn0004603	Src42A	Src42A Src42A Src oncogene at 42A IPR001452: Src homology-3, IPR001245: Tyrosine protein kinase, IPR011009: Protein kinase-like, IPR000719: Protein kinase, core, IPR008266: Tyrosine protein kinase, active site, IPR000980: SH2 motif SRC 42A,Src41,l(2)k10108,Suppressor of raf-like-oncogene,Dm SRC41,Dtk5,HD-29,DSrc42A,Su(phl)1,Tyrosine kinase 5,SK2-4,Src42A,src42A,Dsrc42A,SRC42A,src42,Su(D-raf)1,DmH…	ENSG00000111816 FRK Tyrosine-protein kinase FRK (I,COMP) ; 2444 FRK (HOMG_48065)	ENSG00000111816 FRK Tyrosine-protein kinase FRK (OMCL_OG2_71833); ENSG00000197122 SRC Proto-oncogene tyrosine-protein kinase Src (OMCL_OG2_71833); ENSG00000010810 FYN Proto-oncogene tyrosine-protein kinase Fyn (OMCL_OG2_71833); ENSG00000000938 FGR Proto-oncogene tyrosine-protein kinase FGR (OMCL_OG2_71833); ENSG00000176105 YES1 Proto-oncogene tyrosine-protein kinase Yes (OMCL_OG2_71833)	ENSMUSG00000019779 Frk Tyrosine-protein kinase FRK (COMP) ; MGI:103265 Frk fyn-related kinase (I) ; 14302 Frk (HOMG_48065)	ENSMUSG00000019779 Frk Tyrosine-protein kinase FRK (OMCL_OG2_71833); ENSMUSG00000014932 Yes1 Proto-oncogene tyrosine-protein kinase Yes (OMCL_OG2_71833); ENSMUSG00000028874 Fgr Proto-oncogene tyrosine-protein kinase FGR (OMCL_OG2_71833); ENSMUSG00000027646 Src Neuronal proto-oncogene tyrosine-protein kinase Src (OMCL_OG2_71833); ENSMUSG00000019843 Fyn Proto-oncogene tyrosine-protein kinase Fyn (O…	-
CG7946	CG7946	Pain	CG7946	FBgn0039743	CG7946	CG7946 CG7946 CG7946 IPR000313: PWWP CG7946	ENSG00000164985 PSIP1 PC4 and SFRS1-interacting protein (OMCL_OG2_80894)	-	MGI:1194492 Hdgfrp2 hepatoma-derived growth factor, related protein 2 (I)	MGI:2142116 Psip1 PC4 and SFRS1 interacting protein 1 (I); ENSMUSG00000034033 (OMCL_OG2_80894); MGI:1352760 Hdgfrp3 hepatoma-derived growth factor, related protein 3 (I); ENSMUSG00000028484 Psip1 PC4 and SFRS1-interacting protein (OMCL_OG2_80894)	-
CG7957	MED17	Pain	CG7957	FBgn0038578	MED17	MED17 MED17 Mediator complex subunit 17 Mediator,MED17,CG7957,l(3)s2956,dTrap80,dTRAP80/SRB4,Med17,Mediator complex subunit 17,TRAP80,Trap80,p70,dTRAP80	ENSG00000042429 MED17 CRSP complex subunit 6 (Thyroid hormone receptor-associated protein complex 8 (OMCL_OG2_77861,I,COMP) ; 9440 MED17 (HOMG_3151)	-	ENSMUSG00000031935 Med17 Mediator of RNA polymerase II transcription subunit 17 (OMCL_OG2_77861,COMP) ; 234959 Med17 (HOMG_3151) ; MGI:2182585 Med17 mediator complex subunit 17 (I)	-	-
CG8005	CG8005	Pain	CG8005	FBgn0035854	CG8005	CG8005 CG8005 CG8005 IPR002773: Deoxyhypusine synthase CG8005	ENSG00000095059 DHPS Deoxyhypusine synthase (OMCL_OG2_71753,I,COMP) ; 1725 DHPS (HOMG_1453)	-	ENSMUSG00000060038 Dhps Deoxyhypusine synthase (OMCL_OG2_71753,COMP) ; MGI:2683592 Dhps deoxyhypusine synthase (I) ; 330817 Dhps (HOMG_1453)	-	-
CG8008	CG8008	Pain	CG8008	FBgn0033387	CG8008	CG8008 CG8008 CG8008 IPR016196: MFS general substrate transporter, IPR011701: Major facilitator superfamily MFS-1 CG8008	-	ENSG00000139508 SLC46A3 solute carrier family 46, member 3 (I,COMP); ENSG00000076351 SLC46A1 Proton-coupled folate transporter (I,COMP); ENSG00000119457 SLC46A2 Thymic stromal cotransporter homolog (I,COMP)	-	ENSMUSG00000020829 Slc46a1 Proton-coupled folate transporter (COMP); ENSMUSG00000028386 Slc46a2 Thymic stromal cotransporter protein (COMP); MGI:1098733 Slc46a1 solute carrier family 46, member 1 (I); ENSMUSG00000029650 Slc46a3 Solute carrier family 46 member 3 precursor (COMP); MGI:1353616 Slc46a2 solute carrier family 46, member 2 (I); MGI:1918956 Slc46a3 solute carrier family 46, member 3 (I)	-
CG8009	CG8009	Pain	CG8009	FBgn0036090	CG8009	CG8009 CG8009 CG8009 BcDNA:LD14173,CG8009	ENSG00000205423 Q8N9A8-3 CP069_HUMAN Isoform 3 of Q8N9A8 - Homo sapiens (OMCL_OG2_78223,I,COMP) ; 255919 TMEM188 (HOMG_14472)	-	ENSMUSG00000036810 Tmem188 Transmembrane protein 188 (OMCL_OG2_78223,COMP) ; MGI:1921981 Tmem188 transmembrane protein 188 (I) ; 382030 Tmem188 (HOMG_14472)	-	-
CG8014	Rme-8	Pain	CG8014	FBgn0015477	Rme-8	Rme-8 Rme-8 Receptor mediated endocytosis 8 IPR011989: Armadillo-like helical, IPR016024: Armadillo-type fold, IPR001623: Heat shock protein DnaJ, N-terminal, IPR015609: Molecular chaperone, heat shock protein, Hsp40, DnaJ Rme-8,CG8014,E(shi)2-1,l(2)45Ba,Receptor mediated endocytosis 8	ENSG00000138246 DNAJC13 DnaJ homolog subfamily C member 13 (OMCL_OG2_74700,I,COMP) ; 23317 DNAJC13 (HOMG_13574)	-	-	ENSMUSG00000032560 Dnajc13 MKIAA0678 protein (OMCL_OG2_74700,COMP); ENSMUSG00000054574 Dnajc13 9 days embryo whole body cDNA, RIKEN full-length enriched library, clone:D030002L11 product:hypothetical protein, full insert sequence (OMCL_OG2_74700,COMP)	-
CG8029	CG8029	Pain	CG8029	FBgn0033393	CG8029	CG8029 CG8029 CG8029 IPR008388: ATPase, V1 complex, subunit S1 anon-WO0118547.117,CG8029	ENSG00000071553 ATP6AP1 Vacuolar ATP synthase subunit S1 precursor (COMP)	-	ENSMUSG00000019087 Atp6ap1 Vacuolar ATP synthase subunit S1 precursor (COMP)	-	-
CG8039	mRpL19	Pain	CG8039	FBgn0037608	mRpL19	mRpL19 mRpL19 mitochondrial ribosomal protein L19 IPR001857: Ribosomal protein L19 mRpL19,L19,mitochondrial ribosomal protein L19,CG8039	ENSG00000115364 MRPL19 39S ribosomal protein L19, mitochondrial precursor (OMCL_OG2_78624,I,COMP) ; 9801 MRPL19 (HOMG_8851)	-	ENSMUSG00000030045 Mrpl19 39S ribosomal protein L19, mitochondrial precursor (OMCL_OG2_78624,COMP) ; 56284 Mrpl19 (HOMG_8851) ; MGI:1926274 Mrpl19 mitochondrial ribosomal protein L19 (I)	-	-
CG8048	Vha44	Pain	CG8048	FBgn0020611	Vha44	Vha44 Vha44 Vacuolar H<up>+</up> ATPase 44kD C subunit IPR004907: ATPase, V1 complex, subunit C vha44,Vha44,V-ATPase C subunit,vacuolar ATPase C-subunit,6072,C subunit,V-ATPase,Vacuolar H[+] ATPase 44kD C subunit,CG8048,Vacuolar H+ ATPase 44kD C subunit,l(2)6072	ENSG00000155097 ATP6V1C1 Vacuolar ATP synthase subunit C 1 (I) ; 528 ATP6V1C1 (HOMG_1281)	ENSG00000155097 ATP6V1C1 Vacuolar ATP synthase subunit C 1 (COMP,OMCL_OG2_71841); ENSG00000143882 ATP6V1C2 Vacuolar ATP synthase subunit C 2 (COMP,OMCL_OG2_71841)	MGI:1913585 Atp6v1c1 ATPase, H+ transporting, lysosomal V1 subunit C1 (I) ; 66335 Atp6v1c1 (HOMG_1281)	ENSMUSG00000022295 Atp6v1c1 Vacuolar proton pump subunit C 1 (COMP,OMCL_OG2_71841); ENSMUSG00000020566 Atp6v1c2 Vacuolar proton pump subunit C 2 (COMP,OMCL_OG2_71841)	-
CG8107	CalpB	Pain	CG8107	FBgn0025866	CalpB	CalpB CalpB Calpain-B IPR011992: EF-Hand type, IPR002048: Calcium-binding EF-hand, IPR001300: Peptidase C2, calpain, IPR000169: Peptidase, cysteine peptidase active site CALPB,CG8107,CalpB,Calpain B,Calpain-B	10753 CAPN9 (HOMG_38208)	ENSG00000014216 CAPN1 Calpain-1 catalytic subunit (OMCL_OG2_70983,I,COMP); ENSG00000162909 CAPN2 Calpain-2 catalytic subunit precursor (OMCL_OG2_70983,I,COMP); ENSG00000135773 CAPN9 Calpain-9 (OMCL_OG2_70983,I,COMP); ENSG00000137225 CAPN11 Calpain-11 (OMCL_OG2_70983,COMP); ENSG00000203697 CAPN8 Calpain 8 (OMCL_OG2_70983,COMP); ENSG00000182472 CAPN12 Calpain-12 (COMP); ENSG00000162949 CAPN13 Calpa…	73647 Capn9 (HOMG_38208)	ENSMUSG00000038599 Capn8 calpain 8 (OMCL_OG2_70983,COMP); ENSMUSG00000058626 Capn11 calpain 11 (OMCL_OG2_70983,COMP); ENSMUSG00000026509 Capn2 Calpain-2 catalytic subunit precursor (OMCL_OG2_70983,COMP); ENSMUSG00000031981 Capn9 Calpain-9 (OMCL_OG2_70983,COMP); ENSMUSG00000024942 Capn1 Calpain-1 catalytic subunit (OMCL_OG2_70983,COMP); ENSMUSG00000079110 Capn3 Calpain-3 (COMP); MGI:2181366 Capn8 …	-
CG8110	syd	Pain	CG8110	FBgn0024187	syd	syd syd sunday driver IPR011046: WD40 repeat-like syd,JIP-3,sunday driver,CG8110	ENSG00000008294 SPAG9 C-jun-amino-terminal kinase-interacting protein 4 (HLC (I) ; 9043 SPAG9 (HOMG_2954)	ENSG00000008294 SPAG9 C-jun-amino-terminal kinase-interacting protein 4 (HLC (COMP,OMCL_OG2_75148); ENSG00000138834 MAPK8IP3 C-jun-amino-terminal kinase-interacting protein 3 (COMP,I,OMCL_OG2_75148)	70834 Spag9 (HOMG_2954) ; MGI:1918084 Spag9 sperm associated antigen 9 (I)	ENSMUSG00000020859 Spag9 C-jun-amino-terminal kinase-interacting protein 4 (J (COMP,OMCL_OG2_75148); ENSMUSG00000024163 Mapk8ip3 C-jun-amino-terminal kinase-interacting protein 3 (COMP,OMCL_OG2_75148); MGI:1353598 Mapk8ip3 mitogen-activated protein kinase 8 interacting protein 3 (I)	-
CG8114	pbl	Pain	CG8114	FBgn0003041	pbl	pbl pbl pebble IPR001357: BRCT, IPR000219: Dbl homology (DH) domain pbl,anon-WO0172774.22,PEBBLE,CG8114,pebble,Pebble,0293/09,0542/03,PBL,anon-WO0172774.25,l(3)09645,0083/20	ENSG00000114346 ECT2 ECT2 protein (OMCL_OG2_74410,I,COMP) ; 1894 ECT2 (HOMG_7298)	-	ENSMUSG00000027699 Ect2 Protein ECT2 (OMCL_OG2_74410,COMP) ; MGI:95281 Ect2 ect2 oncogene (I) ; 13605 Ect2 (HOMG_7298)	-	-
CG8137	Spn2	Pain	CG8137	FBgn0028987	Spn2	Spn2 Spn2 Serine protease inhibitor 2 IPR000215: Protease inhibitor I4, serpin CG8137,Spn2,serpin 2,Serine protease inhibitor 2,Sp2,sp2	-	ENSG00000057149 SERPINB4 Serpin B4 (OMCL_OG2_70835,I); ENSG00000206073 SERPINB3 Serpin B3 (OMCL_OG2_70835,I); ENSG00000197641 SERPINB13 Serpin B13 (I); ENSG00000166404 SERPINB10 Serpin B10 (OMCL_OG2_70835); ENSG00000117601 SERPINC1 Antithrombin-III precursor (I); ENSG00000021355 SERPINB1 Leukocyte elastase inhibitor (OMCL_OG2_70835); ENSG00000166634 SERPINB12 Serpin B12 (I); ENSG00000163536 SERPI…	380839 Serpinb1c (HOMG_101071) ; MGI:2138648 Serpinb10 serine (or cysteine) peptidase inhibitor, clade B (ovalbumin), member 10 (I)	ENSMUSG00000044734 Serpinb1a Leukocyte elastase inhibitor A (OMCL_OG2_70835); ENSMUSG00000042842 Serpinb6b serine proteinase inhibitor, clade B, member 6b (OMCL_OG2_70835); ENSMUSG00000060147 Serpinb6a Serpin B6 (OMCL_OG2_70835); ENSMUSG00000051029 Serpinb1b Leukocyte elastase inhibitor B (OMCL_OG2_70835); MGI:3042250 Serpinb13 serine (or cysteine) peptidase inhibitor, clade B (ovalbumin), member…	-
CG8203	Cdk5	Pain	CG8203	FBgn0013762	Cdk5	Cdk5 Cdk5 Cyclin-dependent kinase 5 IPR011009: Protein kinase-like, IPR000719: Protein kinase, core, IPR002290: Serine/threonine protein kinase, IPR008271: Serine/threonine protein kinase, active site DmCdk5,CG8203,cdk5,CDK5,Cdk5,Cyclin-dependent kinase 5	ENSG00000164885 CDK5 Cell division protein kinase 5 (I,COMP) ; 1020 CDK5 (HOMG_3623)	ENSG00000164885 CDK5 Cell division protein kinase 5 (OMCL_OG2_70889); ENSG00000170312 CDC2 Cell division control protein 2 homolog (OMCL_OG2_70889); ENSG00000123374 CDK2 Cell division protein kinase 2 (OMCL_OG2_70889); ENSG00000108504 CDK3 Cell division protein kinase 3 (OMCL_OG2_70889)	ENSMUSG00000028969 Cdk5 Cell division protein kinase 5 (COMP) ; 12568 Cdk5 (HOMG_3623) ; MGI:101765 Cdk5 cyclin-dependent kinase 5 (I)	ENSMUSG00000028969 Cdk5 Cell division protein kinase 5 (OMCL_OG2_70889); ENSMUSG00000019942 Cdc2a Cell division control protein 2 homolog (OMCL_OG2_70889); ENSMUSG00000025358 Cdk2 Cell division protein kinase 2 (OMCL_OG2_70889); ENSMUSG00000034288 Cdk3 Cell division protein kinase 3 (OMCL_OG2_70889)	-
CG8233	CG8233	Pain	CG8233	FBgn0033897	CG8233	CG8233 CG8233 CG8233 NSL3,CG8233	ENSG00000114982 Q9P2N6-4 K1310_HUMAN Isoform 4 of Q9P2N6 - Homo sapiens (I,OMCL_OG2_78078,COMP) ; 55683 KIAA1310 (HOMG_9949)	-	ENSMUSG00000010453 4632411B12Rik Uncharacterized protein KIAA1310 (OMCL_OG2_78078,COMP) ; MGI:1918055 4632411B12Rik RIKEN cDNA 4632411B12 gene (I) ; 226976 4632411B12Rik (HOMG_9949)	-	-
CG8288	mRpL3	Pain	CG8288	FBgn0030686	mRpL3	mRpL3 mRpL3 mitochondrial ribosomal protein L3 IPR000597: Ribosomal protein L3, IPR009000: Translation elongation and initiation factors/Ribosomal, beta-barrel L3,CG8288,mitochondrial ribosomal protein L3,mRpL3	ENSG00000114686 MRPL3 Mitochondrial 39S ribosomal protein L3 (OMCL_OG2_71029,I,COMP) ; 11222 MRPL3 (HOMG_31431)	-	ENSMUSG00000032563 Mrpl3 Mitochondrial 39S ribosomal protein L3 (OMCL_OG2_71029,COMP) ; 94062 Mrpl3 (HOMG_31431) ; MGI:2137204 Mrpl3 mitochondrial ribosomal protein L3 (I)	-	-
CG8325	l(2)k14710	Pain	CG8325	FBgn0021847	l(2)k14710	l(2)k14710 l(2)k14710 lethal (2) k14710 IPR013105: Tetratricopeptide TPR2, IPR013026: Tetratricopeptide region, IPR011990: Tetratricopeptide-like helical, IPR001440: Tetratricopeptide TPR-1 lethal (2) k14710,BcDNA:LD21719,l(2)k15603,l(2)k14710,CG8325	ENSG00000165914 TTC7B Tetratricopeptide repeat protein 7B (I) ; 145567 TTC7B (HOMG_14675)	ENSG00000165914 TTC7B Tetratricopeptide repeat protein 7B (COMP,OMCL_OG2_75822); ENSG00000068724 TTC7A Tetratricopeptide repeat protein 7A (COMP,I,OMCL_OG2_75822)	ENSMUSG00000036918 Ttc7 Tetratricopeptide repeat protein 7A (OMCL_OG2_75822) ; 104718 Ttc7b (HOMG_14675) ; MGI:1920999 Ttc7 tetratricopeptide repeat domain 7 (I)	ENSMUSG00000036918 Ttc7 Tetratricopeptide repeat protein 7A (COMP); ENSMUSG00000033530 Ttc7b B16 F10Y cells cDNA, RIKEN full-length enriched library, clone:G370113O18 product:hypothetical protein, full insert sequence (COMP)	-
CG8326	CG8326	Pain	CG8326	FBgn0030851	CG8326	CG8326 CG8326 CG8326 CG8326,BEST:LD29336	ENSG00000185298 CCDC137 Coiled-coil domain-containing protein 137 (I,COMP)	-	ENSMUSG00000049957 Ccdc137 Coiled-coil domain-containing protein 137 (COMP) ; MGI:1914541 Ccdc137 coiled-coil domain containing 137 (I)	-	-
CG8394	CG8394	Pain	CG8394	FBgn0033911	CG8394	CG8394 CG8394 CG8394 IPR013057: Amino acid transporter, transmembrane VIAAT,CG8394.2,CG8394	ENSG00000101438 SLC32A1 Vesicular inhibitory amino acid transporter (OMCL_OG2_72650,I,COMP) ; 140679 SLC32A1 (HOMG_56451)	-	ENSMUSG00000037771 Slc32a1 Vesicular inhibitory amino acid transporter (OMCL_OG2_72650,COMP) ; 22348 Slc32a1 (HOMG_56451) ; MGI:1194488 Slc32a1 solute carrier family 32 (GABA vesicular transporter), member 1 (I)	-	-
CG8432	Rep	Pain	CG8432	FBgn0026378	Rep	Rep Rep Rab escort protein IPR002005: Rab GTPase activator, IPR016664: Rab protein geranylgeranyltransferase component A, eukaryota rab escort protein,CG8432,Rep,Rab escort protein homolog,Rab escort protein,REP	ENSG00000188419 CHM Rab proteins geranylgeranyltransferase component A 1 (I) ; 1121 CHM (HOMG_334)	ENSG00000188419 CHM Rab proteins geranylgeranyltransferase component A 1 (OMCL_OG2_76915,COMP); ENSG00000203668 CHML Rab proteins geranylgeranyltransferase component A 2 (OMCL_OG2_76915,COMP,I)	ENSMUSG00000025531 Chm Rab proteins geranylgeranyltransferase component A 1 (OMCL_OG2_76915) ; MGI:892979 Chm choroidermia (I) ; 12662 Chm (HOMG_334)	ENSMUSG00000025531 Chm Rab proteins geranylgeranyltransferase component A 1 (COMP); ENSMUSG00000078185 Chml Rab proteins geranylgeranyltransferase component A 2 (COMP); MGI:101913 Chml choroideremia-like (I)	-
CG8436	CG8436	Pain	CG8436	FBgn0037670	CG8436	CG8436 CG8436 CG8436 CG8436	-				-
CG8440	Lis-1	Pain	CG8440	FBgn0015754	Lis-1	Lis-1 Lis-1 Lissencephaly-1 IPR006594: LisH dimerisation motif, IPR011046: WD40 repeat-like, IPR013720: LisH dimerisation motif, subgroup, IPR001680: WD40 repeat, IPR015943: WD40/YVTN repeat-like, IPR017252: Dynein regulator DLis-1,DLIS-1,Dlis-1,n(2)k11702,LIS-1,DLIS1,l(2R)W8,Lissencephaly-1,l(2)k13209,lis-1,lis1,Lis-1,Paf-AHbeta,DLis1,CG8440,D-Lis1,Lis1,Lis 1	ENSG00000007168 PAFAH1B1 Platelet-activating factor acetylhydrolase IB subunit alpha (OMCL_OG2_74445,I,COMP) ; 5048 PAFAH1B1 (HOMG_371)	-	ENSMUSG00000020745 Pafah1b1 Platelet-activating factor acetylhydrolase IB subunit alpha (OMCL_OG2_74445,COMP) ; 18472 Pafah1b1 (HOMG_371) ; MGI:109520 Pafah1b1 platelet-activating factor acetylhydrolase, isoform 1b, subunit 1 (I)	-	-
CG8487	garz	Pain	CG8487	FBgn0033714	garz	garz garz gartenzwerg IPR000904: SEC7-like sec7-family GEF,CG8487,GBF1,gartenzwerg,garz,CG 8487,Gartenzwerg	ENSG00000107862 GBF1 Golgi-specific brefeldin A-resistance guanine nucleotide exchange factor 1 (OMCL_OG2_73056,I,COMP) ; 8729 GBF1 (HOMG_37897)	-	ENSMUSG00000025224 Gbf1 golgi-specific brefeldin A-resistance factor 1 (OMCL_OG2_73056,COMP) ; 107338 Gbf1 (HOMG_37897) ; MGI:1861607 Gbf1 golgi-specific brefeldin A-resistance factor 1 (I)	-	-
CG8520	CG8520	Pain	CG8520	FBgn0033734	CG8520	CG8520 CG8520 CG8520 IPR005654: AFG1-like ATPase CG8520	ENSG00000135537 LACE1 Lactation elevated protein 1 (I,COMP,OMCL_OG2_71648) ; 246269 LACE1 (HOMG_5782)	-	ENSMUSG00000038302 Lace1 Lactation elevated protein 1 (COMP,OMCL_OG2_71648) ; MGI:2148801 Lace1 lactation elevated 1 (I) ; 215951 Lace1 (HOMG_5782)	-	-
CG8625	Iswi	Pain	CG8625	FBgn0011604	Iswi	Iswi Iswi Imitation SWI IPR002464: DNA/RNA helicase, ATP-dependent, DEAH-box type, conserved site, IPR014001: DEAD-like helicase, N-terminal, IPR001650: DNA/RNA helicase, C-terminal, IPR001005: SANT, DNA-binding, IPR009057: Homeodomain-like, IPR015195: SLIDE, IPR014021: Helicase, superfamily 1 and 2, ATP-binding, IPR015194: Nucleosome remodelling ATPase ISWI, HAND, IPR000330: SNF2-related CHRAC,p…	ENSG00000153147 SMARCA5 SWI/SNF-related matrix-associated actin-dependent regulator of chromatin subfamily A member 5 (I) ; 6594 SMARCA1 (HOMG_55711)	ENSG00000153147 SMARCA5 SWI/SNF-related matrix-associated actin-dependent regulator of chromatin subfamily A member 5 (COMP,OMCL_OG2_71122); ENSG00000102038 SMARCA1 Probable global transcription activator SNF2L1 (COMP,I,OMCL_OG2_71122)	93761 Smarca1 (HOMG_55711) ; MGI:1935129 Smarca5 SWI/SNF related, matrix associated, actin dependent regulator of chromatin, subfamily a, member 5 (I)	ENSMUSG00000031099 Smarca1 Probable global transcription activator SNF2L1 (DNA-dependent ATPase (COMP,OMCL_OG2_71122); ENSMUSG00000031715 Vmn2r-ps14 SWI/SNF-related matrix-associated actin-dependent regulator of chromatin subfamily A member 5 (COMP,OMCL_OG2_71122); ENSMUSG00000065997 (OMCL_OG2_71122); ENSMUSG00000052912 NR_0028882 vomeronasal 2, receptor, pseudogene 14 on chromosome 4 (OMCL_OG2_7…	-
CG8631	msl-3	Pain	CG8631	FBgn0002775	msl-3	msl-3 msl-3 male-specific lethal 3 IPR008676: MRG, IPR000953: Chromo domain mls3,male-specific lethal 3,msl-3,male specifc lethal,Msl 1-3,mle(3)132,msl3,gene 2,MSL3,MSL,DmMsl-3,Msl3,MSL-3,mle3,msl,CG8631	ENSG00000005302 MSL3L1 Male-specific lethal 3-like 1 (I,OMCL_OG2_80505) ; 10943 MSL3L1 (HOMG_40749)	ENSG00000005302 MSL3L1 Male-specific lethal 3-like 1 (COMP); ENSG00000204108 Q6NSB1_HUMAN SRP9 protein (COMP)	ENSMUSG00000031358 Msl31 Male-specific lethal 3-like 1 (OMCL_OG2_80505) ; MGI:1341851 Msl3 male-specific lethal 3 homolog (Drosophila) (I) ; 17692 Msl31 (HOMG_40749)	ENSMUSG00000031358 Msl31 Male-specific lethal 3-like 1 (COMP); ENSMUSG00000047669 1700060H10Rik RIKEN cDNA 1700060H10 gene on chromosome 10 (COMP); MGI:1920640 Msl3l2 male-specific lethal 3-like 2 (Drosophila) (I)	-
CG8651	trx	Pain	CG8651	FBgn0003862	trx	trx trx trithorax IPR001841: Zinc finger, RING-type, IPR001965: Zinc finger, PHD-type, IPR003888: FY-rich, N-terminal, IPR003616: Post-SET zinc-binding region, IPR015722: MLL Transcription Factor, IPR003889: FY-rich, C-terminal, IPR016569: Methyltransferase, trithorax, IPR011011: Zinc finger, FYVE/PHD-type, IPR001214: SET, IPR001628: Zinc finger, nuclear hormone receptor-type, IPR013083: Zinc fin…	ENSG00000118058 MLL Zinc finger protein HRX (I)	ENSG00000118058 MLL Zinc finger protein HRX (OMCL_OG2_71041); ENSG00000105663 WBP7_HUMAN WW domain-binding protein 7 (I,OMCL_OG2_71041); ENSG00000139718 SETD1B SET domain-containing protein 1B (OMCL_OG2_71041); ENSG00000099381 SETD1A Histone-lysine N-methyltransferase, H3 lysine-4 specific SET1 (OMCL_OG2_71041)	MGI:96995 Mll1 myeloid/lymphoid or mixed-lineage leukemia 1 (I)	ENSMUSG00000002028 Mll1 Zinc finger protein HRX (OMCL_OG2_71041); ENSMUSG00000006307 Wbp7 WW domain-binding protein 7 (OMCL_OG2_71041); ENSMUSG00000042308 Setd1a SET domain containing 1A (OMCL_OG2_71041); ENSMUSG00000038384 Setd1b SET domain containing 1B (OMCL_OG2_71041)	-
CG8663	nrv3	Pain	CG8663	FBgn0032946	nrv3	nrv3 nrv3 nervana 3 IPR000402: ATPase, P-type cation exchange, beta subunit CG8663,Nervana 3,nervana 3,JYbeta1,nrv3,Nrv3	-	ENSG00000143153 ATP1B1 Sodium/potassium-transporting ATPase subunit beta-1 (I,OMCL_Mto1_OG2_75536,COMP); ENSG00000101892 ATP1B4 X/potassium-transporting ATPase subunit beta-m (I,COMP); ENSG00000069849 ATP1B3 Sodium/potassium-transporting ATPase subunit beta-3 (I,COMP); ENSG00000129244 ATP1B2 Sodium/potassium-transporting ATPase subunit beta-2 (I,COMP); ENSG00000186009 ATP4B Potassium-transporting…	-	ENSMUSG00000026576 Atp1b1 Sodium/potassium-transporting ATPase subunit beta-1 (OMCL_Mto1_OG2_75536,COMP); ENSMUSG00000031449 Atp4b Potassium-transporting ATPase subunit beta /K ATPase subunit beta) (COMP); MGI:1915071 Atp1b4 ATPase, (Na+)/K+ transporting, beta 4 polypeptide (I); MGI:88109 Atp1b2 ATPase, Na+/K+ transporting, beta 2 polypeptide (I); MGI:88108 Atp1b1 ATPase, Na+/K+ transporting, bet…	-
CG8732	l(2)44DEa	Pain	CG8732	FBgn0010609	l(2)44DEa	l(2)44DEa l(2)44DEa lethal (2) 44DEa IPR000873: AMP-dependent synthetase and ligase anon-WO0172774.173,l(2)05847,CG8732,l(2)44DEa,7447,Fatty acyl-CoA synthetase,l(2)7447,lethal (2) 44DEa,Fatty acyl CoA synthetase,l(2)k05304	ENSG00000123983 ACSL3 Long-chain-fatty-acid--CoA ligase 3 (I) ; 2181 ACSL3 (HOMG_3278)	ENSG00000123983 ACSL3 Long-chain-fatty-acid--CoA ligase 3 (OMCL_OG2_71257,COMP); ENSG00000068366 ACSL4 Long-chain-fatty-acid--CoA ligase 4 (OMCL_OG2_71257,COMP,I)	ENSMUSG00000031278 Acsl4 Long-chain-fatty-acid--CoA ligase 4 (OMCL_OG2_71257) ; MGI:1921455 Acsl3 acyl-CoA synthetase long-chain family member 3 (I) ; 74205 Acsl3 (HOMG_3278)	ENSMUSG00000031278 Acsl4 Long-chain-fatty-acid--CoA ligase 4 (COMP); ENSMUSG00000032883 Acsl3 Long-chain-fatty-acid--CoA ligase 3 (COMP); MGI:1354713 Acsl4 acyl-CoA synthetase long-chain family member 4 (I)	-
CG8764	ox	Pain	CG8764	FBgn0011227	ox	ox ox oxen IPR008027: Ubiquinol-cytochrome C reductase, UQCRX/QCR9-like Ubiquinol-cytochrome C reductase,BcDNA:RH44662,Qcr9,unnamed,QCR9,CG8764,ms(2)00815,ox,oxen,Qcr10			ENSMUSG00000059534 1110020P15Rik Cytochrome b-c1 complex subunit 9 (COMP) ; MGI:1913402 1110020P15Rik RIKEN cDNA 1110020P15 gene (I)	ENSMUSG00000059534 1110020P15Rik Cytochrome b-c1 complex subunit 9 (OMCL_OG2_77550); ENSMUSG00000051133 \N \N (OMCL_OG2_77550); MGI:3649011 EG622178 predicted gene, EG622178 (I)	-
CG8771	CG8771	Pain	CG8771	FBgn0033766	CG8771	CG8771 CG8771 CG8771 CG8771	ENSG00000095319 NUP188 nucleoporin 188kDa (I,COMP,OMCL_OG2_77474) ; 23511 NUP188 (HOMG_45683)	-	ENSMUSG00000052533 Nup188 Nucleoporin NUP188 homolog (COMP,OMCL_OG2_77474) ; MGI:2446190 Nup188 nucleoporin 188 (I) ; 227699 Nup188 (HOMG_45683)	-	-
CG8849	mRpL24	Pain	CG8849	FBgn0031651	mRpL24	mRpL24 mRpL24 mitochondrial ribosomal protein L24 IPR003256: Ribosomal protein L24, IPR008991: Translation protein SH3-like, IPR005825: Ribosomal protein L24/L26, conserved site, IPR005824: KOW CG8849,mRpL24,RpL24,mitochondrial ribosomal protein L24,L24	ENSG00000143314 MRPL24 39S ribosomal protein L24, mitochondrial precursor (I,COMP,OMCL_OG2_71212) ; 79590 MRPL24 (HOMG_12241)	-	ENSMUSG00000019710 Mrpl24 39S ribosomal protein L24, mitochondrial precursor (COMP,OMCL_OG2_71212) ; 67707 Mrpl24 (HOMG_12241) ; MGI:1914957 Mrpl24 mitochondrial ribosomal protein L24 (I)	-	-
CG8912	Psi	Pain	CG8912	FBgn0014870	Psi	Psi Psi P-element somatic inhibitor IPR004088: K Homology, type 1, IPR004087: K Homology, IPR015096: Region of unknown function DUF1897, IPR002173: Carbohydrate/puine kinase, PfkB, conserved site P-element somatic inhibitor,PSI,CG8912,EG:EG0003.2,Psi	ENSG00000088247 KHSRP Far upstream element-binding protein 2 (I) ; 8570 KHSRP (HOMG_2734)	ENSG00000088247 KHSRP Far upstream element-binding protein 2 (COMP,OMCL_OG2_73360); ENSG00000162613 FUBP1 Far upstream element-binding protein 1 (COMP,OMCL_OG2_73360,I); ENSG00000107164 FUBP3 Far upstream element-binding protein 3 (COMP,I)	MGI:1196294 Fubp1 far upstream element (FUSE) binding protein 1 (I)	ENSMUSG00000028034 Fubp1 Far upstream element-binding protein 1 (COMP,OMCL_OG2_73360); ENSMUSG00000007670 Khsrp Far upstream element-binding protein 2 (COMP,OMCL_OG2_73360); MGI:2443699 Fubp3 far upstream element (FUSE) binding protein 3 (I); ENSMUSG00000043273 \N \N (OMCL_OG2_73360); MGI:1336214 Khsrp KH-type splicing regulatory protein (I); ENSMUSG00000026843 Fubp3 far upstream element binding …	-
CG8914	CkIIbeta2	Pain	CG8914	FBgn0026136	CkIIbeta2	CkIIbeta2 CkIIbeta2 Casein kinase II Î²2 subunit IPR016150: Casein kinase II, regulatory subunit, beta-sheet, IPR016149: Casein kinase II, regulatory subunit, alpha-helical, IPR000704: Casein kinase II, regulatory subunit CKIIb2,Casein kinase II beta2 subunit,CG8914,CkIIbeta2,CK2beta',CKIIbeta',DmCKIIbeta',CK2	-	ENSG00000206300 CSK2B_HUMAN Casein kinase II subunit beta (OMCL_OG2_71033); ENSG00000204435 LY6G5B Casein kinase II subunit beta (OMCL_OG2_71033); ENSG00000206406 CSNK2B Casein kinase II subunit beta (OMCL_OG2_71033)	-	ENSMUSG00000024387 Csnk2b Casein kinase II subunit beta (OMCL_Mto1_OG2_71033)	-
CG9022	Ost48	Pain	CG9022	FBgn0014868	Ost48	Ost48 Ost48 Oligosaccharyltransferase 48kD subunit IPR005013: Dolichyl-diphosphooligosaccharide-protein glycosyltransferase 48kDa subunit oligosaccaryltransferase 48kDa subunit,DmOST50,DrOST,Ots48,clone 1.11,OST48/WBP1,Oligosaccharyltransferase 48kD subunit,Ost48,CG9022,OST48,anon-EST:Liang-1.11	ENSG00000117242 DDOST Dolichyl-diphosphooligosaccharide--protein glycosyltransferase 48 kDa subunit precursor (I,OMCL_OG2_72874,COMP) ; 1650 DDOST (HOMG_3821)	-	ENSMUSG00000028757 Ddost Dolichyl-diphosphooligosaccharide--protein glycosyltransferase 48 kDa subunit precursor (OMCL_OG2_72874,COMP) ; MGI:1194508 Ddost dolichyl-di-phosphooligosaccharide-protein glycotransferase (I) ; 13200 Ddost (HOMG_3821)	-	-
CG9032	sun	Pain	CG9032	FBgn0014391	sun	sun sun stunted IPR006721: ATPase, F1 complex, epsilon subunit, mitochondrial CG9032,l(1)XV,sun,l(1)13Fe,BcDNA:RE19513,BcDNA:RH48911,stunted	-	ENSG00000124172 ATP5E ATP synthase epsilon chain, mitochondrial (OMCL_OG2_75385); ENSG00000180389 NR_0021621 ATP synthase, H+ transporting, mitochondrial F1 complex, epsilon subunit pseudogene 2 on chromosome 13 (OMCL_OG2_75385)	-	ENSMUSG00000016252 Atp5e ATP synthase subunit epsilon, mitochondrial (OMCL_Mto1_OG2_75385)	-
CG9067	CG9067	Pain	CG9067	FBgn0033605	CG9067	CG9067 CG9067 CG9067 IPR011012: Longin-like, IPR006722: Sedlin CG9067	ENSG00000167515 TRAPPC2L trafficking protein particle complex 2-like (OMCL_OG2_73746,I,COMP) ; 51693 TRAPPC2L (HOMG_9424)	-	ENSMUSG00000015013 Trappc2l Trafficking protein particle complex subunit 2-like protein (OMCL_OG2_73746,COMP) ; 59005 Trappc2l (HOMG_9424) ; MGI:1916295 Trappc2l trafficking protein particle complex 2-like (I)	-	-
CG9102	bab2	Pain	CG9102	FBgn0025525	bab2	bab2 bab2 bab2 IPR007889: Helix-turn-helix, Psq, IPR000210: BTB/POZ-like, IPR000637: HMG-I and HMG-Y, DNA-binding, IPR011526: Helix-turn-helix, Psq-like, IPR011333: BTB/POZ fold, IPR013069: BTB/POZ BTB-II,bric-a-brac,Bab2,Bric a brac II,bab,CG9102,bric a brac,CG13911,bric-a-brac2,bab2,BtbII,BTB-protein-II,BAB2,bric a brac II,bab-II	-				-
CG9160	mtacp1	Pain	CG9160	FBgn0011361	mtacp1	mtacp1 mtacp1 mitochondrial acyl carrier protein 1 IPR003231: Acyl carrier protein (ACP), IPR009081: Acyl carrier protein-like, IPR006162: Phosphopantetheine attachment site, IPR006163: Phosphopantetheine-binding NADH-ubiquinone oxidoreductase acyl-carrier subunit,CG9160,l(3)j4A6,ND-AcC,mtACP,mtacp1,mitochondrial acyl carrier protein 1	ENSG00000004779 NDUFAB1 Acyl carrier protein, mitochondrial precursor (OMCL_OG2_70886,I,COMP)	-	ENSMUSG00000030869 Ndufab1 Acyl carrier protein, mitochondrial precursor (OMCL_OG2_70886,COMP) ; MGI:1917566 Ndufab1 NADH dehydrogenase (ubiquinone) 1, alpha/beta subcomplex, 1 (I)	-	-
CG9172	CG9172	Pain	CG9172	FBgn0030718	CG9172	CG9172 CG9172 CG9172 IPR006137: NADH ubiquinone oxidoreductase, 20 kDa subunit, IPR014406: [NiFe]-hydrogenase-3-type complex, small subunit/NADH:quinone oxidoreductase, subunit NuoB, IPR006138: NADH dehydrogenase (ubiquinone), 20 kDa subunit CG9172	-	ENSG00000115286 NDUFS7 NADH dehydrogenase iron-sulfur protein 7, mitochondrial precursor (OMCL_Mto1_OG2_71469,COMP)	MGI:1922656 Ndufs7 NADH dehydrogenase (ubiquinone) Fe-S protein 7 (I)	ENSMUSG00000020153 Ndufs7 NADH dehydrogenase iron-sulfur protein 7, mitochondrial precursor (OMCL_Mto1_OG2_71469,COMP)	-
CG9231	CG9231	Pain	CG9231	FBgn0036887	CG9231	CG9231 CG9231 CG9231 IPR009432: Protein of unknown function DUF1075 CG9231	ENSG00000183807 C6orf189 UPF0389 protein C6orf189 (I)	ENSG00000183807 C6orf189 UPF0389 protein C6orf189 (COMP,OMCL_OG2_78194); ENSG00000114023 C3orf28 E2-induced gene 5 protein (COMP,OMCL_OG2_78194)	MGI:1917436 Fam162a family with sequence similarity 162, member A (I)	ENSMUSG00000003955 2310056P07Rik E2-induced gene 5 protein homolog (COMP,OMCL_OG2_78194); ENSMUSG00000019909 9430073N08Rik UPF0389 protein C6orf189 homolog (COMP,OMCL_OG2_78194); MGI:1924546 Fam162b family with sequence similarity 162, member B (I)	-
CG9280	Glt	Pain	CG9280	FBgn0001114	Glt	Glt Glt Glutactin IPR002018: Carboxylesterase, type B Glutactin,CG9280,CT26441,glutactin,Glt	-	ENSG00000183077 AFMID Probable arylformamidase (OMCL_Mto1_OG2_71930)	-	ENSMUSG00000017718 Afmid Probable arylformamidase (OMCL_Mto1_OG2_71930)	-
CG9288	CG9288	Pain	CG9288	FBgn0038182	CG9288	CG9288 CG9288 CG9288 IPR011053: Single hybrid motif, IPR015793: Pyruvate kinase, barrel CG9288	ENSG00000119328 C9orf6 UPF0436 protein C9orf6 (OMCL_OG2_76367,I,COMP) ; 54942 C9orf6 (HOMG_56788)	-	ENSMUSG00000038827 BC026590 UPF0436 protein C9orf6 homolog (OMCL_OG2_76367,COMP) ; MGI:2677850 BC026590 cDNA sequence BC026590 (I) ; 230234 BC026590 (HOMG_56788)	-	-
CG9305	CG9305	Pain	CG9305	FBgn0032512	CG9305	CG9305 CG9305 CG9305 IPR001005: SANT, DNA-binding, IPR009057: Homeodomain-like, IPR014778: Myb, DNA-binding CG9305	ENSG00000145734 BDP1 transcription factor-like nuclear regulator (COMP,OMCL_OG2_74047)	-	ENSMUSG00000049658 Bdp1 B double prime 1, subunit of RNA polymerase III transcription initiation factor IIIB (OMCL_OG2_74047)	ENSMUSG00000049658 Bdp1 B double prime 1, subunit of RNA polymerase III transcription initiation factor IIIB (COMP); ENSMUSG00000078946 \N \N (COMP)	-
CG9311	CG9311	Pain	CG9311	FBgn0036448	CG9311	CG9311 CG9311 CG9311 IPR000242: Protein-tyrosine phosphatase, receptor/non-receptor type, IPR004328: BRO1 CG9311	ENSG00000076201 PTPN23 Tyrosine-protein phosphatase non-receptor type 23 (I,COMP,OMCL_OG2_76907) ; 25930 PTPN23 (HOMG_81798)	-	ENSMUSG00000036057 Ptpn23 Tyrosine-protein phosphatase non-receptor type 23 (COMP,OMCL_OG2_76907) ; 104831 Ptpn23 (HOMG_81798) ; MGI:2144837 Ptpn23 protein tyrosine phosphatase, non-receptor type 23 (I)	-	-
CG9323	CG9323	Pain	CG9323	FBgn0032883	CG9323	CG9323 CG9323 CG9323 IPR002464: DNA/RNA helicase, ATP-dependent, DEAH-box type, conserved site, IPR014001: DEAD-like helicase, N-terminal, IPR001650: DNA/RNA helicase, C-terminal, IPR011545: DNA/RNA helicase, DEAD/DEAH box type, N-terminal, IPR014021: Helicase, superfamily 1 and 2, ATP-binding, IPR011709: Region of unknown function DUF1605, IPR007502: Helicase-associated region cg9323,CG9323,38E.…	ENSG00000174953 DHX36 Probable ATP-dependent RNA helicase DHX36 (I,COMP) ; 170506 DHX36 (HOMG_6356)	ENSG00000174953 DHX36 Probable ATP-dependent RNA helicase DHX36 (OMCL_OG2_71032); ENSG00000163214 DHX57 Putative ATP-dependent RNA helicase DHX57 (OMCL_OG2_71032); ENSG00000067248 DHX29 Putative ATP-dependent RNA helicase DHX29 (OMCL_OG2_71032); ENSG00000135829 DHX9 ATP-dependent RNA helicase A (OMCL_OG2_71032)	ENSMUSG00000027770 Dhx36 Probable ATP-dependent RNA helicase DHX36 (COMP) ; 72162 Dhx36 (HOMG_6356) ; MGI:1919412 Dhx36 DEAH (Asp-Glu-Ala-His) box polypeptide 36 (I)	ENSMUSG00000027770 Dhx36 Probable ATP-dependent RNA helicase DHX36 (OMCL_OG2_71032); ENSMUSG00000042426 Dhx29 Putative ATP-dependent RNA helicase DHX29 (OMCL_OG2_71032); ENSMUSG00000042699 Dhx9 ATP-dependent RNA helicase A (OMCL_OG2_71032); ENSMUSG00000035051 Dhx57 Putative ATP-dependent RNA helicase DHX57 (OMCL_OG2_71032)	-
CG9343	CG9343	Pain	CG9343	FBgn0013263	Trl	Trl Trl Trithorax-like IPR000210: BTB/POZ-like, IPR013087: Zinc finger, C2H2-type/integrase, DNA-binding, IPR015880: Zinc finger, C2H2-like, IPR007087: Zinc finger, C2H2-type, IPR011333: BTB/POZ fold, IPR015318: Zinc finger, GAGAG binding factor, IPR013069: BTB/POZ GAGA transcription factor,gaga,anon-fast-evolving-2E12,Neural conserved at 70F,GAGA-factor,NC70F,GAGA factor,CG33261,CG9343,GAGA,Adf2…	-				-
CG9350	CG9350	Pain	CG9350	FBgn0034576	CG9350	CG9350 CG9350 CG9350 CG9350,BcDNA:RH51452	ENSG00000213496 NDUFA11 NADH dehydrogenase 1 alpha subcomplex subunit 11 (COMP)	-	MGI:3645174 EG239760 predicted gene, EG239760 (I)	ENSMUSG00000002379 Ndufa11 NADH dehydrogenase 1 alpha subcomplex subunit 11 (COMP); ENSMUSG00000068487 \N \N (COMP)	-
CG9388	AP-47	Pain	CG9388	FBgn0024833	AP-47	AP-47 AP-47 AP-47 IPR011012: Longin-like, IPR001392: Clathrin adaptor, mu subunit, IPR008968: Clathrin adaptor, mu subunit, C-terminal CG9388,mu1,AP-47,cg9388,Dmu1,AP47	ENSG00000072958 AP1M1 AP-1 complex subunit mu-1 (AP-mu (I) ; 8907 AP1M1 (HOMG_4017)	ENSG00000072958 AP1M1 AP-1 complex subunit mu-1 (AP-mu (OMCL_OG2_71602,COMP); ENSG00000129354 AP1M2 AP-1 complex subunit mu-2 (AP-mu (OMCL_OG2_71602,COMP)	MGI:102776 Ap1m1 adaptor-related protein complex AP-1, mu subunit 1 (I) ; 11767 Ap1m1 (HOMG_4017)	ENSMUSG00000003033 Ap1m1 AP-1 complex subunit mu-1 (Clathrin assembly protein assembly protein complex 1 medium (OMCL_OG2_71602,COMP); ENSMUSG00000003309 Ap1m2 AP-1 complex subunit mu-2 (Clathrin assembly protein assembly protein complex 1 medium (OMCL_OG2_71602,COMP)	-
CG9447	CG9447	Pain	CG9447	FBgn0033110	CG9447	CG9447 CG9447 CG9447 CG9447	-				-
CG9453	Spn4	Pain	CG9453	FBgn0028985	Spn4	Spn4 Spn4 Serine protease inhibitor 4 IPR000886: Endoplasmic reticulum, targeting sequence, IPR000215: Protease inhibitor I4, serpin CG9453,Spn4,Spn4A,sp4,Serine protease inhibitor 4,neuroserpin,serpin 4,Sp4	ENSG00000163536 SERPINI1 Neuroserpin precursor (I) ; 5274 SERPINI1 (HOMG_21045)	ENSG00000163536 SERPINI1 Neuroserpin precursor (OMCL_OG2_70835); ENSG00000206073 SERPINB3 Serpin B3 (OMCL_OG2_70835); ENSG00000021355 SERPINB1 Leukocyte elastase inhibitor (OMCL_OG2_70835); ENSG00000114204 SERPINI2 Serpin I2 precursor (I); ENSG00000166404 SERPINB10 Serpin B10 (OMCL_OG2_70835); ENSG00000124570 SERPINB6 Serpin B6 (OMCL_OG2_70835); ENSG00000057149 SERPINB4 Serpin B4 (OMCL_OG2_70835)	20713 Serpini1 (HOMG_21045) ; MGI:1194506 Serpini1 serine (or cysteine) peptidase inhibitor, clade I, member 1 (I)	ENSMUSG00000044734 Serpinb1a Leukocyte elastase inhibitor A (OMCL_OG2_70835); ENSMUSG00000042842 Serpinb6b serine proteinase inhibitor, clade B, member 6b (OMCL_OG2_70835); ENSMUSG00000060147 Serpinb6a Serpin B6 (OMCL_OG2_70835); ENSMUSG00000051029 Serpinb1b Leukocyte elastase inhibitor B (OMCL_OG2_70835); ENSMUSG00000073602 Serpinb3b serine proteinase inhibitor, clade b, member 3b (OMCL_OG2_7083…	-
CG9460	CG9460	Pain	CG9460	FBgn0033115	CG9460	CG9460 CG9460 CG9460 IPR000215: Protease inhibitor I4, serpin CG9460	-	ENSG00000163536 SERPINI1 Neuroserpin precursor (OMCL_OG2_70835,I); ENSG00000206073 SERPINB3 Serpin B3 (OMCL_OG2_70835); ENSG00000021355 SERPINB1 Leukocyte elastase inhibitor (OMCL_OG2_70835); ENSG00000114204 SERPINI2 Serpin I2 precursor (I); ENSG00000166404 SERPINB10 Serpin B10 (OMCL_OG2_70835); ENSG00000124570 SERPINB6 Serpin B6 (OMCL_OG2_70835); ENSG00000057149 SERPINB4 Serpin B4 (OMCL_OG2_7083…	-	ENSMUSG00000044734 Serpinb1a Leukocyte elastase inhibitor A (OMCL_OG2_70835); MGI:1194506 Serpini1 serine (or cysteine) peptidase inhibitor, clade I, member 1 (I); ENSMUSG00000042842 Serpinb6b serine proteinase inhibitor, clade B, member 6b (OMCL_OG2_70835); ENSMUSG00000060147 Serpinb6a Serpin B6 (OMCL_OG2_70835); ENSMUSG00000051029 Serpinb1b Leukocyte elastase inhibitor B (OMCL_OG2_70835); ENSMU…	-
CG9519	CG9519	Pain	CG9519	FBgn0030589	CG9519	CG9519 CG9519 CG9519 IPR012132: Glucose-methanol-choline oxidoreductase, IPR007867: Glucose-methanol-choline oxidoreductase, C-terminal, IPR000172: Glucose-methanol-choline oxidoreductase, N-terminal CG9519	-	ENSG00000016391 CHDH Choline dehydrogenase, mitochondrial precursor (COMP,I)	-	MGI:1860776 Chdh choline dehydrogenase (I); ENSMUSG00000015970 Chdh Choline dehydrogenase, mitochondrial precursor (COMP)	-
CG9548	CG9548	Pain	CG9548	FBgn0031822	CG9548	CG9548 CG9548 CG9548 IPR005345: PHF5-like CG9548,BcDNA:RH02789	ENSG00000100410 PHF5A PHD finger-like domain-containing protein 5A (I,OMCL_OG2_72487,COMP) ; 84844 PHF5A (HOMG_7151)	-	ENSMUSG00000061360 Phf5a PHD finger-like domain-containing protein 5A (OMCL_OG2_72487,COMP) ; MGI:2156864 Phf5a PHD finger protein 5A (I) ; 68479 Phf5a (HOMG_7151)	-	-
CG9588	CG9588	Pain	CG9588	FBgn0038166	CG9588	CG9588 CG9588 CG9588 IPR001478: PDZ/DHR/GLGF CG9588	ENSG00000110801 PSMD9 26S proteasome non-ATPase regulatory subunit 9 (OMCL_OG2_72482,I,COMP) ; 5715 PSMD9 (HOMG_2106)	-	ENSMUSG00000029440 Psmd9 26S proteasome non-ATPase regulatory subunit 9 (OMCL_OG2_72482,COMP) ; 67151 Psmd9 (HOMG_2106) ; MGI:1914401 Psmd9 proteasome (prosome, macropain) 26S subunit, non-ATPase, 9 (I)	-	-
CG9603	CG9603	Pain	CG9603	FBgn0040529	CG9603	CG9603 CG9603 CG9603 IPR003177: Cytochrome c oxidase, subunit VIIa VIIa,CG9603	ENSG00000161281 COX7A1 Cytochrome c oxidase polypeptide VIIa-heart, mitochondrial precursor (I)	ENSG00000115944 COX7A2L Cytochrome c oxidase subunit VIIa-related protein, mitochondrial precursor (I); ENSG00000112695 COX7A2 Cytochrome c oxidase polypeptide VIIa-liver/heart, mitochondrial precursor (I); ENSG00000109238 \N \N (I)			-
CG9633	RpA-70	Pain	CG9633	FBgn0010173	RpA-70	RpA-70 RpA-70 Replication Protein A 70 IPR004591: Replication factor-a protein 1 Rpa1, IPR016027: Nucleic acid-binding, OB-fold-like, IPR012340: Nucleic acid-binding, OB-fold, IPR013955: Replication factor-A, C-terminal, IPR007199: Replication factor-A protein 1, N-terminal, IPR004365: Nucleic acid binding, OB-fold, tRNA/helicase-type Rpa-70,D-RPA70,RPA70,Drosophila Replication Protein A,Ssb-70,R…	ENSG00000132383 RPA1 Replication protein A 70 kDa DNA-binding subunit (OMCL_OG2_71859,I,COMP) ; 6117 RPA1 (HOMG_2208)	-	ENSMUSG00000000751 Rpa1 Replication protein A 70 kDa DNA-binding subunit (OMCL_OG2_71859,COMP) ; 68275 Rpa1 (HOMG_2208) ; MGI:1915525 Rpa1 replication protein A1 (I)	-	-
CG9636	CG9636	Pain	CG9636	FBgn0037556	CG9636	CG9636 CG9636 CG9636 IPR009060: UBA-like CG9636	ENSG00000107874 CUEDC2 CUE domain-containing protein 2 (OMCL_OG2_82440,I,COMP) ; 79004 CUEDC2 (HOMG_11430)	-	ENSMUSG00000036748 Cuedc2 CUE domain-containing protein 2 (OMCL_OG2_82440,COMP) ; 67116 Cuedc2 (HOMG_11430) ; MGI:1914366 Cuedc2 CUE domain containing 2 (I)	-	-
CG9650	CG9650	Pain	CG9650	FBgn0029939	CG9650	CG9650 CG9650 CG9650 IPR013087: Zinc finger, C2H2-type/integrase, DNA-binding, IPR015880: Zinc finger, C2H2-like, IPR007087: Zinc finger, C2H2-type CG9650	ENSG00000119866 BCL11A B-cell lymphoma/leukemia 11A (I)	ENSG00000119866 BCL11A B-cell lymphoma/leukemia 11A (OMCL_OG2_74661); ENSG00000127152 BCL11B B-cell lymphoma/leukemia 11B (I,OMCL_OG2_74661)	MGI:1929913 Bcl11b B-cell leukemia/lymphoma 11B (I)	ENSMUSG00000000861 Bcl11a B-cell lymphoma/leukemia 11A (OMCL_OG2_74661); ENSMUSG00000048251 Bcl11b B-cell lymphoma/leukemia 11B (OMCL_OG2_74661); MGI:106190 Bcl11a B-cell CLL/lymphoma 11A (zinc finger protein) (I)	-
CG9678	CG9678	Pain	CG9678	FBgn0052698	CG32698	CG32698 CG32698 CG32698 IPR001148: Carbonic anhydrase, eukaryotic CG9683,CG9678,CG32698	ENSG00000154975 CA10 Carbonic anhydrase-related protein 10 (I) ; 56934 CA10 (HOMG_23201)	ENSG00000154975 CA10 Carbonic anhydrase-related protein 10 (OMCL_Mto1_OG2_76119,COMP); ENSG00000063180 CA11 Carbonic anhydrase-related protein 11 precursor (I,COMP)	72605 Car10 (HOMG_23201) ; MGI:1919855 Car10 carbonic anhydrase 10 (I)	ENSMUSG00000056158 Car10 Carbonic anhydrase-related protein 10 (OMCL_Mto1_OG2_76119,COMP); MGI:1336193 Car11 carbonic anhydrase 11 (I); ENSMUSG00000003273 Car11 Carbonic anhydrase-related protein 11 precursor (COMP)	-
CG9696	dom	Pain	CG9696	FBgn0020306	dom	dom dom domino IPR014001: DEAD-like helicase, N-terminal, IPR001650: DNA/RNA helicase, C-terminal, IPR001241: DNA topoisomerase, type IIA, subunit B or N-terminal, IPR001005: SANT, DNA-binding, IPR014012: Helicase/SANT-associated, DNA binding, IPR014021: Helicase, superfamily 1 and 2, ATP-binding, IPR013999: HAS subgroup, IPR000330: SNF2-related, IPR006562: HSA domino,dom,Dom,l(2)k08108,DomA,Domi…	ENSG00000080603 NP_0066532 Snf2-related CBP activator protein (I)	ENSG00000080603 NP_0066532 Snf2-related CBP activator protein (OMCL_OG2_71601); ENSG00000185684 EP400NL EP400NL protein (OMCL_OG2_71601); ENSG00000183495 EP400 E1A-binding protein p400 (OMCL_OG2_71601)	MGI:1276124 Ep400 E1A binding protein p400 (I)	ENSMUSG00000053877 Srcap 12 days embryo spinal ganglion cDNA, RIKEN full-length enriched library, clone:D130006K13 product:hypothetical protein, full insert sequence (OMCL_OG2_71601); ENSMUSG00000029505 Ep400 E1A-binding protein p400 (OMCL_OG2_71601)	-
CG9720	PH4alphaNE2	Pain	CG9720	FBgn0039783	PH4alphaNE2	PH4alphaNE2 PH4alphaNE2 prolyl-4-hydroxylase-alpha NE2 IPR013105: Tetratricopeptide TPR2, IPR006620: Prolyl 4-hydroxylase, alpha subunit, IPR005123: 2OG-Fe(II) oxygenase, IPR013547: Prolyl 4-hydroxylase alpha-subunit, N-terminal, IPR013026: Tetratricopeptide region, IPR011990: Tetratricopeptide-like helical prolyl-4-hydroxylase-alpha NE2,CG9720,PH4alphaNE2	-				-
CG9742	CG9742	Pain	CG9742	FBgn0030765	SmG	SmG SmG Small ribonucleoprotein G IPR001163: Like-Sm ribonucleoprotein, core, IPR010920: Like-Sm ribonucleoprotein-related, core, IPR006649: Like-Sm ribonucleoprotein, eukaryotic and archaea-type, core CG9742,BcDNA:RE61341,BcDNA:RH35475,SmG,Small ribonucleoprotein G	ENSG00000143977 SNRPG Small nuclear ribonucleoprotein G (OMCL_OG2_72337,I)	ENSG00000205433 \N \N (I)	MGI:3643110 EG666609 predicted gene, EG666609 (I) ; MGI:1915261 Snrpg small nuclear ribonucleoprotein polypeptide G (I)	ENSMUSG00000057278 Snrpg Small nuclear ribonucleoprotein G (OMCL_OG2_72337); ENSMUSG00000049124 \N \N (OMCL_OG2_72337)	-
CG9753	AdoR	Pain	CG9753	FBgn0039747	AdoR	AdoR AdoR Adenosine receptor IPR000276: GPCR, rhodopsin-like adoR,anon-WO0170980.109,AdoR,CG9753,Adenosine receptor,anon-WO0170980.110	ENSG00000128271 ADORA2A Adenosine A2a receptor (OMCL_OG2_79220,I) ; 135 ADORA2A (HOMG_20166)	ENSG00000170425 ADORA2B Adenosine A2b receptor (I); ENSG00000163485 ADORA1 Adenosine A1 receptor (I)	ENSMUSG00000020178 Adora2a Adenosine receptor A2a (OMCL_OG2_79220) ; 11540 Adora2a (HOMG_20166) ; MGI:99402 Adora2a adenosine A2a receptor (I)	MGI:104847 Adora3 adenosine A3 receptor (I); MGI:99403 Adora2b adenosine A2b receptor (I); MGI:99401 Adora1 adenosine A1 receptor (I)	-
CG9825	CG9825	Pain	CG9825	FBgn0034783	CG9825	CG9825 CG9825 CG9825 IPR016196: MFS general substrate transporter, IPR011701: Major facilitator superfamily MFS-1, IPR007114: Major facilitator superfamily CG9825	-	ENSG00000124564 SLC17A3 Sodium-dependent phosphate transport protein 4 /PI cotransporter 4) (COMP); ENSG00000146039 SLC17A4 solute carrier family 17 , member 4 (COMP); ENSG00000124568 SLC17A1 Sodium-dependent phosphate transport protein 1 /PI cotransporter 1) (Renal Na( (COMP); ENSG00000112337 SLC17A2 Sodium-dependent phosphate transport protein 3 /PI cotransporter 3) (COMP)	-	ENSMUSG00000021336 Slc17a4 solute carrier family 17 , member 4 (COMP); ENSMUSG00000036083 Slc17a3 solute carrier family 17 , member 3 (COMP); ENSMUSG00000036110 Slc17a2 Sodium-dependent phosphate transport protein 3 /PI cotransporter 3) (COMP); ENSMUSG00000021335 Slc17a1 Sodium-dependent phosphate transport protein 1 /PI cotransporter 1) (Renal Na( (COMP)	-
CG9901	Arp14D	Pain	CG9901	FBgn0011742	Arp14D	Arp14D Arp14D Actin-related protein 14D IPR004000: Actin/actin-like Arp2,Actr14D,Arp14D,ARP2,Actin-related protein 14D,CG9901,ARP14D,arp2	ENSG00000138071 ACTR2 Actin-like protein 2 (I,OMCL_OG2_72879) ; 10097 ACTR2 (HOMG_4181)	ENSG00000138071 ACTR2 Actin-like protein 2 (COMP); ENSG00000213985 \N \N (COMP)	ENSMUSG00000020152 Actr2 Actin-related protein 2 (OMCL_OG2_72879,COMP) ; MGI:1913963 Actr2 ARP2 actin-related protein 2 homolog (yeast) (I) ; 66713 Actr2 (HOMG_4181)	-	-
CG9948	CG9948	Pain	CG9948	FBgn0035721	CG9948	CG9948 CG9948 CG9948 IPR006578: MADF CG9948	-				-
CG9983	Hrb98DE	Pain	CG9983	FBgn0001215	Hrb98DE	Hrb98DE Hrb98DE Heterogeneous nuclear ribonucleoprotein at 98DE IPR000504: RNA recognition motif, RNP-1, IPR012677: Nucleotide-binding, alpha-beta plait HDP(P9),Hrb1,Heterogeneous nuclear ribonucleoprotein at 98DE,anon-E7Delta6,HRB98DE/hrp38,Hrb98DE,hrb98DE,Pen9,E7Delta6,CG9983,hrp38,p9,hnRNA-binding protein 1	220988 HNRPA3 (HOMG_62463)	ENSG00000135486 HNRNPA1 Heterogeneous nuclear ribonucleoprotein A1 (I,OMCL_OG2_71035); ENSG00000170144 HNRPA3 Heterogeneous nuclear ribonucleoprotein A3 (I,OMCL_OG2_71035); ENSG00000122566 HNRNPA2B1 Heterogeneous nuclear ribonucleoproteins A2/B1 (I,OMCL_OG2_71035); ENSG00000196682 \N \N (I); ENSG00000205412 \N \N (I); ENSG00000176825 (I); ENSG00000176757 (I); ENSG00000187999 \N \N (I); ENSG000001…	229279 Hnrpa3 (HOMG_62463)	MGI:3644479 Hnrnpa1l2 heterogeneous nuclear ribonucleoprotein A1-like 2 (I); ENSMUSG00000004980 Hnrnpa2b1 Heterogeneous nuclear ribonucleoproteins A2/B1 (OMCL_OG2_71035); MGI:3645633 EG545091 predicted gene, EG545091 (I); MGI:3643578 EG627828 predicted gene, EG627828 (I); MGI:3647361 EG665646 predicted gene, EG665646 (I); MGI:3645172 EG668559 predicted gene, EG668559 (I); MGI:104819 Hnrnpa2b1 het…	-
CG10324	CG10324	Lethal	CG10324	FBgn0038454	CG10324	CG10324 CG10324 CG10324 IPR000467: D111/G-patch, IPR005824: KOW CG10324	ENSG00000068394 GPKOW G patch domain and KOW motifs-containing protein (I,COMP,OMCL_OG2_74137)	-	ENSMUSG00000031148 Gpkow G patch domain and KOW motifs-containing protein (COMP,OMCL_OG2_74137)	-	-
CG10523	park	Lethal	CG10523	FBgn0041100	park	park park parkin IPR016010: Parkin, C-terminal, IPR002867: Zinc finger, C6HC-type, IPR002052: N-6 adenine-specific DNA methylase, conserved site, IPR000626: Ubiquitin, IPR003977: Parkin D-parkin,dParkin,dparkin,SD01679,park,Parkin,CG10523,dpk,parkin	ENSG00000185345 PARK2 Parkin (OMCL_OG2_78738,I,COMP) ; 5071 PARK2 (HOMG_3355)	-	ENSMUSG00000023826 Park2 E3 ubiquitin-protein ligase parkin (OMCL_OG2_78738,COMP) ; MGI:1355296 Park2 Parkinson disease (autosomal recessive, juvenile) 2, parkin (I) ; 50873 Park2 (HOMG_3355)	-	-
CG11581	CG11581	Lethal	CG11581	FBgn0030540	CG11581	CG11581 CG11581 CG11581 CG11581	-				-
CG11607	H2.0	Lethal	CG11607	FBgn0001170	H2.0	H2.0 H2.0 Homeodomain protein 2.0 IPR000047: Helix-turn-helix motif, lambda-like repressor, IPR009057: Homeodomain-like, IPR012287: Homeodomain-related, IPR001356: Homeobox CG11607,H2.0,Homeodomain protein 2.0	ENSG00000136630 HLX Homeobox protein HLX1 (OMCL_OG2_84016,I)	-	ENSMUSG00000039377 Hlx H20-like homeobox protein (OMCL_OG2_84016) ; MGI:96109 Hlx H2.0-like homeobox (I)	-	-
CG1168	7B2	Lethal	CG1168	FBgn0041707	7B2	7B2 7B2 7B2 IPR007945: Neuroendocrine 7B2 precursor CG1168,d7B2,unnamed,FBgn0040073,7B2	ENSG00000166922 SCG5 Neuroendocrine protein 7B2 precursor (COMP,OMCL_OG2_78229)	-	ENSMUSG00000023236 Scg5 Neuroendocrine protein 7B2 precursor (COMP,OMCL_OG2_78229) ; MGI:98289 Scg5 secretogranin V (I)	-	-
CG11761	trsn	Lethal	CG11761	FBgn0033528	trsn	trsn trsn translin IPR002848: Translin, IPR016069: Translin, C-terminal, IPR016068: Translin, N-terminal trsn,CG11761,translin	ENSG00000211460 TSN Translin (OMCL_OG2_75059,I,COMP) ; 7247 TSN (HOMG_3397)	-	ENSMUSG00000026374 Tsn Translin (OMCL_OG2_75059,COMP) ; 22099 Tsn (HOMG_3397) ; MGI:109263 Tsn translin (I)	-	-
CG11901	Ef1gamma	Lethal	CG11901	FBgn0029176	Ef1gamma	Ef1gamma Ef1gamma Ef1Î³ IPR004046: Glutathione S-transferase, C-terminal, IPR001662: Translation elongation factor EF1B, gamma chain, conserved, IPR012336: Thioredoxin-like fold, IPR004045: Glutathione S-transferase, N-terminal, IPR012335: Thioredoxin fold, IPR010987: Glutathione S-transferase, C-terminal-like Ef1Bggr,Ef1gamma,CG11901,EF1gamma,eEF1gamma	ENSG00000186676 EEF1G Elongation factor 1-gamma (I,COMP,OMCL_OG2_71700) ; 1937 EEF1G (HOMG_20363)	-	ENSMUSG00000071644 Eef1g Elongation factor 1-gamma (COMP) ; 67160 Eef1g (HOMG_20363) ; MGI:1914410 Eef1g eukaryotic translation elongation factor 1 gamma (I)	ENSMUSG00000071644 Eef1g Elongation factor 1-gamma (OMCL_OG2_71700); ENSMUSG00000048122 (OMCL_OG2_71700); ENSMUSG00000043754 (OMCL_OG2_71700); MGI:3646042 EG433283 predicted gene, EG433283 (I)	-
CG12052	lola	Lethal	CG12052	FBgn0005630	lola	lola lola longitudinals lacking IPR000210: BTB/POZ-like, IPR015880: Zinc finger, C2H2-like, IPR007087: Zinc finger, C2H2-type, IPR011333: BTB/POZ fold, IPR013069: BTB/POZ, IPR001444: Flagellar basal body rod protein NEST:bs06a08,CG30012,CG18381,BTB-protein-IV,CG18376,CG18378,lola,BEST:LD03274,misguided,CG18380,CG30014,bs06a08.y1,longitudinals absent,BcDNA:LD17006,BtbIV,l(2)s3697,sw59,CG18379,eyef…	-				-
CG12085	pUf68	Lethal	CG12085	FBgn0028577	pUf68	pUf68 pUf68 poly U binding factor 68kD IPR006532: Poly-U binding splicing factor, half-pint, IPR000504: RNA recognition motif, RNP-1, IPR012677: Nucleotide-binding, alpha-beta plait CG12085,polyU binding splicing factor,Hfp,half-pint,pUf68,DPUF68,pUbsf,Fir,poly U binding factor 68kD,half pint,anon-WO0118547.408,HFP,hfp,dFIR,PUF60,Half-pint,Puf60	ENSG00000179950 PUF60 poly-U binding splicing factor 60KDa isoform b (OMCL_OG2_75077,I,COMP) ; 22827 PUF60 (HOMG_8614)	-	ENSMUSG00000002524 Puf60 Poly-binding-splicing factor PUF60 -binding-splicing factor) (OMCL_OG2_75077,COMP) ; 67959 Puf60 (HOMG_8614) ; MGI:1915209 Puf60 poly-U binding splicing factor 60 (I)	-	-
CG12306	polo	Lethal	CG12306	FBgn0003124	polo	polo polo polo IPR011009: Protein kinase-like, IPR000719: Protein kinase, core, IPR002290: Serine/threonine protein kinase, IPR000959: POLO box duplicated region, IPR015728: Polo-like kinase-related, IPR008271: Serine/threonine protein kinase, active site l(3)S025604,l(3)77Aa,l(3)01673,l(3)S132408,anon-WO0172774.3,Polo protein kinase,polo,CG12306,1324/08,0256/04,POLO/PLK1,Polo kinase,Polo,POLO	ENSG00000166851 PLK1 Serine/threonine-protein kinase PLK1 (I,COMP) ; 5347 PLK1 (HOMG_3690)	ENSG00000166851 PLK1 Serine/threonine-protein kinase PLK1 (OMCL_OG2_71994); ENSG00000145632 PLK2 Serine/threonine-protein kinase PLK2 (OMCL_OG2_71994); ENSG00000173846 PLK3 Serine/threonine-protein kinase PLK3 (OMCL_OG2_71994)	ENSMUSG00000030867 Plk1 Serine/threonine-protein kinase PLK1 (COMP) ; MGI:97621 Plk1 polo-like kinase 1 (Drosophila) (I) ; 18817 Plk1 (HOMG_3690)	ENSMUSG00000030867 Plk1 Serine/threonine-protein kinase PLK1 (OMCL_OG2_71994); ENSMUSG00000021701 Plk2 Serine/threonine-protein kinase PLK2 (OMCL_OG2_71994); ENSMUSG00000028680 Plk3 Serine/threonine-protein kinase PLK3 (OMCL_OG2_71994)	-
CG1242	Hsp83	Lethal	CG1242	FBgn0001233	Hsp83	Hsp83 Hsp83 Heat shock protein 83 IPR001404: Heat shock protein Hsp90, IPR003594: ATP-binding region, ATPase-like E(sina)2,ms(3)08445,anon-EST:Liang-2.53,Su(Raf)3A,hsp84,scratch,hsp83,HSP90,Enhancer of seven in absentia 2,hsp90,DMHSP82,CG1242,l(3)j5C2,clone 2.53,en(lz)3C/4C,stc,Enhancer of sevenless 3A,143198_at,Hsp90,hsp82,83,Heat shock protein 83,heat shock protein 83,83K HSP,HSP83,HSP82,anon-W…	ENSG00000080824 HSP90AA2 Heat shock protein HSP 90-alpha (I) ; 3320 HSP90AA1 (HOMG_68464)	ENSG00000096384 HSP90AB1 Heat shock protein HSP 90-beta (COMP,OMCL_OG2_70698,I); ENSG00000080824 HSP90AA2 Heat shock protein HSP 90-alpha (COMP,OMCL_OG2_70698); ENSG00000205527 HSP90AB4P heat shock protein 90kDa alpha , class B member 4 on chromosome 15 (COMP,OMCL_OG2_70698); ENSG00000183199 Q58FF7_HUMAN Heat shock protein 90Bc (COMP,OMCL_OG2_70698); ENSG00000205141 HSP90B2P Heat shock protein 94…	15519 Hsp90aa1 (HOMG_68464) ; MGI:96250 Hsp90aa1 heat shock protein 90, alpha (cytosolic), class A member 1 (I)	ENSMUSG00000021270 Hsp90aa1 Heat shock protein HSP 90-alpha (COMP,OMCL_OG2_70698); ENSMUSG00000023944 Hsp90ab1 Heat shock protein HSP 90-beta (COMP,OMCL_OG2_70698); ENSMUSG00000020048 Hsp90b1 Endoplasmin precursor (OMCL_OG2_70698); ENSMUSG00000043566 (OMCL_OG2_70698); MGI:96247 Hsp90ab1 heat shock protein 90 alpha (cytosolic), class B member 1 (I); ENSMUSG00000048570 (OMCL_OG2_70698)	-
CG13083	CG13083	Lethal	CG13083	FBgn0032789	CG13083	CG13083 CG13083 CG13083 CG13083	-				-
CG1467	Syx16	Lethal	CG1467	FBgn0031106	Syx16	Syx16 Syx16 Syntaxin 16 IPR006012: Syntaxin/epimorphin, conserved site, IPR010989: t-SNARE, IPR000727: Target SNARE coiled-coil region, IPR006011: Syntaxin, N-terminal Syx,Syntaxin,DmSyx16,syntaxin,dSyx16,Syx16,Syntaxin 16,SYX16,CG1467,Dm Syx16	8675 STX16 (HOMG_2791) ; ENSG00000124222 STX16 Syntaxin-16 (COMP)	-	ENSMUSG00000027522 Stx16 Syntaxin-16 (OMCL_OG2_71907,COMP) ; MGI:1923396 Stx16 syntaxin 16 (I) ; 228960 Stx16 (HOMG_2791)	-	-
CG15319	nej	Lethal	CG15319	FBgn0015624	nej	nej nej nejire IPR001487: Bromodomain, IPR001965: Zinc finger, PHD-type, IPR009110: Nuclear receptor coactivator, interlocking, IPR003101: Coactivator CBP, KIX, IPR000197: Zinc finger, TAZ-type, IPR010303: Protein of unknown function DUF902, CREBbp, IPR000433: Zinc finger, ZZ-type, IPR009255: Transcriptional coactivation anon-WO03040301.89,CG15319,Cbp,CBP,p300/CBP,p300,cbp,nej,nejire,dCBP,dmCBP,C…	ENSG00000100393 EP300 Histone acetyltransferase p300 (I) ; 2033 EP300 (HOMG_1094)	ENSG00000005339 CREBBP CREB-binding protein (OMCL_OG2_72279,I); ENSG00000100393 EP300 Histone acetyltransferase p300 (OMCL_OG2_72279)	328572 Ep300 (HOMG_1094) ; MGI:1276116 Ep300 E1A binding protein p300 (I)	MGI:1098280 Crebbp CREB binding protein (I); ENSMUSG00000055024 Ep300 E1A binding protein p300 (OMCL_OG2_72279); ENSMUSG00000022521 Crebbp CREB-binding protein (OMCL_OG2_72279)	-
CG1676	cactin	Lethal	CG1676	FBgn0031114	cactin	cactin cactin cactin CG1676,cactin	ENSG00000105298 C19orf29 Uncharacterized protein C19orf29 (OMCL_OG2_72617,I,COMP) ; 58509 C19orf29 (HOMG_69553)	-	ENSMUSG00000034889 2510012J08Rik Uncharacterized protein C19orf29 homolog (OMCL_OG2_72617,COMP) ; 70312 2510012J08Rik (HOMG_69553) ; MGI:1917562 2510012J08Rik RIKEN cDNA 2510012J08 gene (I)	-	-
CG17291	Pp2A-29B	Lethal	CG17291	FBgn0005776	Pp2A-29B	Pp2A-29B Pp2A-29B Protein phosphatase 2A at 29B IPR011989: Armadillo-like helical, IPR016024: Armadillo-type fold, IPR000357: HEAT PP2A-29B,65 kDa regulatory subunit of protein phosphatase,DPR65,A/PR65,Protein phosphatase 2A at 29B,PR65,CG33297,PP2A,Pp2A-29B,Pp2A,PP2A A,regulatory subunit A of type 2A protein phosphatase,CG17291	ENSG00000105568 PPP2R1A Serine/threonine-protein phosphatase 2A 65 kDa regulatory subunit A alpha isoform (I) ; 5518 PPP2R1A (HOMG_68559)	ENSG00000105568 PPP2R1A Serine/threonine-protein phosphatase 2A 65 kDa regulatory subunit A alpha isoform (OMCL_OG2_71713,COMP); ENSG00000137713 PPP2R1B Serine/threonine-protein phosphatase 2A 65 kDa regulatory subunit A beta isoform (OMCL_OG2_71713,COMP,I)	MGI:1926334 Ppp2r1a protein phosphatase 2 (formerly 2A), regulatory subunit A (PR 65), alpha isoform (I) ; 51792 Ppp2r1a (HOMG_68559)	ENSMUSG00000032058 Ppp2r1b Serine/threonine-protein phosphatase 2A 65 kDa regulatory subunit A beta isoform (OMCL_OG2_71713,COMP); ENSMUSG00000007564 Ppp2r1a Serine/threonine-protein phosphatase 2A 65 kDa regulatory subunit A alpha isoform (OMCL_OG2_71713,COMP); MGI:1920949 Ppp2r1b protein phosphatase 2 (formerly 2A), regulatory subunit A (PR 65), beta isoform (I)	-
CG17494	CG17494	Lethal	CG17494	FBgn0040011	CG17494	CG17494 CG17494 CG17494 IPR008984: SMAD/FHA domain, IPR000253: Forkhead-associated CG17494	ENSG00000163681 SLMAP sarcolemma associated protein (I,OMCL_OG2_75073) ; 7871 SLMAP (HOMG_31428)	ENSG00000163681 SLMAP sarcolemma associated protein (COMP); ENSG00000009790 TRAF3IP3 TRAF3-interacting JNK-activating modulator (COMP)	ENSMUSG00000021870 Slmap Sarcolemmal membrane-associated protein (OMCL_OG2_75073) ; MGI:1933549 Slmap sarcolemma associated protein (I) ; 83997 Slmap (HOMG_31428)	ENSMUSG00000021870 Slmap Sarcolemmal membrane-associated protein (COMP); ENSMUSG00000037318 Traf3ip3 TRAF3-interacting JNK-activating modulator (COMP)	-
CG18217	CG18217	Lethal	CG18217	FBgn0036646	CG18217	CG18217 CG18217 CG18217 IPR015797: NUDIX, IPR000086: NUDIX hydrolase, core unnamed,CG18217	-	ENSG00000170502 NUDT9 ADP-ribose pyrophosphatase, mitochondrial precursor (I)	-	MGI:1921417 Nudt9 nudix (nucleoside diphosphate linked moiety X)-type motif 9 (I)	-
CG18806	CG18806	Lethal	CG18806	FBgn0042129	CG18806	CG18806 CG18806 CG18806 CG18806	-				-
CG1977	alpha-Spec	Lethal	CG1977	FBgn0250789	alpha-Spec	alpha-Spec alpha-Spec Î± Spectrin IPR001452: Src homology-3, IPR002017: Spectrin repeat, IPR013315: Spectrin alpha chain, IPR002048: Calcium-binding EF-hand, IPR011992: EF-Hand type, IPR014837: EF-hand, Ca insensitive Spectrin,alphaSpectrin,l(3)62Bd,anon-EST:fe2E2,alpha,klotzchen,alpha-Spc,l(3)alpha-Spec,aSpc 3A9,l(3)dre3,alpha-Spectrin,alpha-spectrin,alpha-spectrin II,l(3)04276,CG1977,unnamed,al…	ENSG00000197694 SPTAN1 Spectrin alpha chain, brain (I,COMP) ; 6709 SPTAN1 (HOMG_2353)	ENSG00000197694 SPTAN1 Spectrin alpha chain, brain (OMCL_OG2_71149); ENSG00000160460 SPTBN4 Spectrin beta chain, brain 3 (OMCL_OG2_71149); ENSG00000115306 SPTBN1 Spectrin beta chain, brain 1 (OMCL_OG2_71149); ENSG00000163554 SPTA1 Spectrin alpha chain, erythrocyte (OMCL_OG2_71149); ENSG00000173898 SPTBN2 Spectrin beta chain, brain 2 (OMCL_OG2_71149); ENSG00000070182 SPTB Spectrin beta chain, eryt…	ENSMUSG00000057738 Spna2 Spectrin alpha chain, brain (COMP) ; MGI:98385 Spna1 spectrin alpha 1 (I) ; 20740 Spna2 (HOMG_2353)	ENSMUSG00000057738 Spna2 Spectrin alpha chain, brain (OMCL_OG2_71149); ENSMUSG00000011751 Spnb4 spectrin beta 4 (OMCL_OG2_71149); ENSMUSG00000074899 Spnb5 spectrin beta 5 (OMCL_OG2_71149); ENSMUSG00000067889 Spnb3 spectrin beta 3 (OMCL_OG2_71149); ENSMUSG00000020315 Spnb2 Spectrin beta chain, brain 1 (OMCL_OG2_71149); ENSMUSG00000021061 Spnb1 Spectrin beta chain, erythrocyte (OMCL_OG2_71149); ENS…	-
CG2216	Fer1HCH	Lethal	CG2216	FBgn0015222	Fer1HCH	Fer1HCH Fer1HCH Ferritin 1 heavy chain homologue IPR009078: Ferritin/ribonucleotide reductase-like, IPR009040: Ferritin-like, IPR008331: Ferritin and Dps, IPR012347: Ferritin-related, IPR001519: Ferritin, N-terminal T9,ferritin,BEST:LD36673,1HCH,T21,Ferritin,Fer1HCH,HCH,Ferritin-Light,ferritin subunit 1,CG2216,Ferritin 1 heavy chain homologue,Fer1,FER1,unnamed,Fer-L,l(3)j10B4,FerHCH,l(3)00451	-	ENSG00000167996 FTH1 Ferritin heavy chain (OMCL_Mto1_OG2_72074)	-	ENSMUSG00000024661 Fth1 Ferritin heavy chain (OMCL_Mto1_OG2_72074)	-
CG30115	CG30115	Lethal	CG30115	FBgn0050115	CG30115	CG30115 CG30115 CG30115 IPR001849: Pleckstrin-like, IPR000219: Dbl homology (DH) domain, IPR011993: Pleckstrin homology-type CG18430,CG30115,CG5503	ENSG00000120278 PLEKHG1 Pleckstrin homology domain-containing family G member 1 (OMCL_OG2_77599)	-	MGI:2388284 Plekhg3 pleckstrin homology domain containing, family G (with RhoGef domain) member 3 (I) ; ENSMUSG00000040624 Plekhg1 pleckstrin homology domain containing, family G member 1 (OMCL_OG2_77599)	MGI:2676551 Plekhg1 pleckstrin homology domain containing, family G (with RhoGef domain) member 1 (I); MGI:2141874 Plekhg2 pleckstrin homology domain containing, family G (with RhoGef domain) member 2 (I)	-
CG30183	CG30183	Lethal	CG30183	FBgn0050183	CG30183	CG30183 CG30183 CG30183 IPR001849: Pleckstrin-like, IPR011993: Pleckstrin homology-type CG4530,CG4093,CG30183	-				-
CG33213	CG33213	Lethal	CG33213	FBgn0053213	CG33213	CG33213 CG33213 CG33213 IPR015880: Zinc finger, C2H2-like, IPR007087: Zinc finger, C2H2-type CG33213,CG12260	-				-
CG3758	esg	Lethal	CG3758	FBgn0001981	esg	esg esg escargot IPR007086: Zinc finger, C2H2-subtype, IPR013087: Zinc finger, C2H2-type/integrase, DNA-binding, IPR015880: Zinc finger, C2H2-like, IPR007087: Zinc finger, C2H2-type, IPR004039: Rubredoxin-type Fe(Cys)4 protein dgl,flg,l(2)35Ce,l(2)07082,br43,4B7,double glazed,l(2)esg,CG3758,escargot,wiz,shof,l35Ce,fleabag,wizard,BG:DS07851.7,Fusion-1,l(2)4B7,shut off,esg,l(2)br43	ENSG00000019549 SNAI2 Zinc finger protein SLUG (I) ; 6591 SNAI2 (HOMG_31127)	ENSG00000019549 SNAI2 Zinc finger protein SLUG (OMCL_Mto1_OG2_78703)	MGI:1096393 Snai2 snail homolog 2 (Drosophila) (I) ; 20583 Snai2 (HOMG_31127)	ENSMUSG00000022676 Snai2 Zinc finger protein SLUG (OMCL_Mto1_OG2_78703)	-
CG4006	Akt1	Lethal	CG4006	FBgn0010379	Akt1	Akt1 Akt1 Akt1 IPR001849: Pleckstrin-like, IPR000719: Protein kinase, core, IPR015744: Rac serine/threonine kinase, IPR011993: Pleckstrin homology-type, IPR000961: Protein kinase, C-terminal, IPR011009: Protein kinase-like, IPR002290: Serine/threonine protein kinase, IPR008271: Serine/threonine protein kinase, active site RAC,Dakt,Dakt1,DRAC-PK66; DRAC-PK85,dAkt/PKB,RacPK,l(3)04226,dAKT/dPKB,rela…	ENSG00000117020 AKT3 RAC-gamma serine/threonine-protein kinase (I) ; 208 AKT2 (HOMG_48773)	ENSG00000105221 AKT2 RAC-beta serine/threonine-protein kinase (I,OMCL_OG2_70736); ENSG00000117020 AKT3 RAC-gamma serine/threonine-protein kinase (OMCL_OG2_70736); ENSG00000142208 AKT1 RAC-alpha serine/threonine-protein kinase (I,OMCL_OG2_70736); ENSG00000101049 SGK2 Serine/threonine-protein kinase Sgk2 (OMCL_OG2_70736); ENSG00000108443 RPS6KB1 Ribosomal protein S6 kinase beta-1 -alpha) (OMCL_OG2_…	11652 Akt2 (HOMG_48773) ; MGI:1345147 Akt3 thymoma viral proto-oncogene 3 (I)	MGI:104874 Akt2 thymoma viral proto-oncogene 2 (I); ENSMUSG00000004056 Akt2 RAC-beta serine/threonine-protein kinase (OMCL_OG2_70736); ENSMUSG00000001729 Akt1 RAC-alpha serine/threonine-protein kinase (OMCL_OG2_70736); MGI:87986 Akt1 thymoma viral proto-oncogene 1 (I); ENSMUSG00000017868 Sgk2 Serine/threonine-protein kinase Sgk2 (OMCL_OG2_70736); ENSMUSG00000025915 Sgk3 Serine/threonine-protein k…	-
CG4027	Act5C	Lethal	CG4027	FBgn0000042	Act5C	Act5C Act5C Actin 5C IPR004001: Actin, conserved site, IPR004000: Actin/actin-like l(1)G0117,CG4027,l(1)G0486,Act,Ac5C,5C actin,act 5C,actin5C,cyt5C,act5C,Actin5C,anon-EST:fe2D2,Actin 5C,M32055,l(1)G0079,beta-actin/Bap47,Act5C,anon-fast-evolving-2D2,actin A1,l(1)G0420,l(1)G0025,F-actin,Actin/BAP47,actin 5C,Actin,l(1)G0010,l(1)G0009,A,Bap47,BAP47,actin,T11,l(1)G0177,l(1)G0245,l(1)G0330	ENSG00000184009 ACTG1 Actin, cytoplasmic 2 (I) ; ENSG00000075624 ACTB Actin, cytoplasmic 1 (I) ; 71 ACTG1 (HOMG_74402)	ENSG00000184009 ACTG1 Actin, cytoplasmic 2 (OMCL_OG2_70676); ENSG00000169067 NP_0010179921 Actin-like protein (OMCL_OG2_70676,COMP); ENSG00000075624 ACTB Actin, cytoplasmic 1 (OMCL_OG2_70676); ENSG00000107796 ACTA2 Actin, aortic smooth muscle (OMCL_OG2_70676); ENSG00000159251 ACTC1 Actin, alpha cardiac muscle 1 (OMCL_OG2_70676); ENSG00000204434 NM_001017421 Actin-like protein (OMCL_OG2_70676); EN…	11465 Actg1 (HOMG_74402) ; MGI:87904 Actb actin, beta (I) ; MGI:87906 Actg1 actin, gamma, cytoplasmic 1 (I)	ENSMUSG00000055194 4732495G21Rik RIKEN cDNA 4732495G21 gene , mRNA (OMCL_OG2_70676,COMP); ENSMUSG00000062825 Actg1 Actin, cytoplasmic 2 (OMCL_OG2_70676); ENSMUSG00000059430 Actg2 Actin, gamma-enteric smooth muscle (OMCL_OG2_70676); ENSMUSG00000068614 Actc1 Actin, alpha cardiac muscle 1 (OMCL_OG2_70676); ENSMUSG00000035783 Acta2 Actin, aortic smooth muscle (OMCL_OG2_70676); ENSMUSG00000029580 Actb…	-
CG4303	Bap60	Lethal	CG4303	FBgn0025463	Bap60	Bap60 Bap60 Brahma associated protein 60kD IPR003121: SWIB/MDM2 Brahma associated protein 60kD,BAPp60,brahma associated protein 60 kDa,i127,i133,BRM-associated protein 60,CG4303,Bap60,BAP60	ENSG00000066117 SMARCD1 SWI/SNF-related matrix-associated actin-dependent regulator of chromatin subfamily D member 1 (I)	ENSG00000082014 SMARCD3 SWI/SNF-related matrix-associated actin-dependent regulator of chromatin subfamily D member 3 (COMP,OMCL_OG2_71702,I); ENSG00000066117 SMARCD1 SWI/SNF-related matrix-associated actin-dependent regulator of chromatin subfamily D member 1 (COMP,OMCL_OG2_71702); ENSG00000108604 SMARCD2 SWI/SNF-related matrix-associated actin-dependent regulator of chromatin subfamily D member…	MGI:1933623 Smarcd1 SWI/SNF related, matrix associated, actin dependent regulator of chromatin, subfamily d, member 1 (I)	ENSMUSG00000028949 Smarcd3 SWI/SNF-related matrix-associated actin-dependent regulator of chromatin subfamily D member 3 (COMP,OMCL_OG2_71702); ENSMUSG00000023018 Smarcd1 SWI/SNF-related matrix-associated actin-dependent regulator of chromatin subfamily D member 1 (COMP,OMCL_OG2_71702); ENSMUSG00000040699 Limd2 LIM domain-containing protein 2 (OMCL_OG2_71702); ENSMUSG00000078619 Smarcd2 SWI/SNF-r…	-
CG4328	CG4328	Lethal	CG4328	FBgn0036274	CG4328	CG4328 CG4328 CG4328 IPR001781: Zinc finger, LIM-type, IPR009057: Homeodomain-like, IPR012287: Homeodomain-related, IPR001356: Homeobox CG4328	ENSG00000136944 LMX1B LIM homeobox transcription factor 1 beta (I,OMCL_OG2_77489) ; 4010 LMX1B (HOMG_55648) ; ENSG00000162761 LMX1A LIM homeobox transcription factor 1 alpha (I)	-	ENSMUSG00000038765 Lmx1b LIM homeobox transcription factor 1 beta (OMCL_OG2_77489) ; 16917 Lmx1b (HOMG_55648) ; MGI:1100513 Lmx1b LIM homeobox transcription factor 1 beta (I)	-	-
CG4634	Nurf-38	Lethal	CG4634	FBgn0016687	Nurf-38	Nurf-38 Nurf-38 Nucleosome remodeling factor - 38kD IPR008162: Inorganic pyrophosphatase NURF-38,Nurf-38,N38,p38,Nucleosome remodeling factor - 38kD,l(2)k16102,38,CG4634,pyrophosphatase,p38/NURF-38,Nucleosome remodeling factor,NURF,NURF38,dNURF,Nurf38	ENSG00000138777 PPA2 Inorganic pyrophosphatase 2, mitochondrial precursor (I) ; 5464 PPA1 (HOMG_5356)	ENSG00000180817 PPA1 Inorganic pyrophosphatase (OMCL_OG2_71501,COMP,I); ENSG00000138777 PPA2 Inorganic pyrophosphatase 2, mitochondrial precursor (OMCL_OG2_71501,COMP)	MGI:1922026 Ppa2 pyrophosphatase (inorganic) 2 (I) ; 67895 Ppa1 (HOMG_5356)	ENSMUSG00000020089 Ppa1 Inorganic pyrophosphatase (OMCL_OG2_71501,COMP); ENSMUSG00000028013 Ppa2 Inorganic pyrophosphatase 2, mitochondrial precursor (OMCL_OG2_71501,COMP); MGI:97831 Ppa1 pyrophosphatase (inorganic) 1 (I)	-
CG5119	pAbp	Lethal	CG5119	FBgn0003031	pAbp	pAbp pAbp polyA-binding protein IPR000504: RNA recognition motif, RNP-1, IPR006515: Polyadenylate binding protein, human types 1, 2, 3, 4, IPR012677: Nucleotide-binding, alpha-beta plait, IPR002004: Polyadenylate-binding protein/Hyperplastic disc protein l(2)k10109,anon-EST:Posey247,CG5119,pAbp,Pabp,doppio fuso,duo,pabp,polyA-binding protein,poly (A)-binding protein,dPABP,poly(A)-binding protein,…	ENSG00000090621 PABPC4 Polyadenylate-binding protein 4 -binding protein 4) -binding protein) (I) ; 26986 PABPC1 (HOMG_37638)	ENSG00000090621 PABPC4 Polyadenylate-binding protein 4 -binding protein 4) -binding protein) (COMP,OMCL_OG2_70957); ENSG00000101104 C20orf119 Polyadenylate-binding protein 1-like (COMP,I,OMCL_OG2_70957); ENSG00000151846 PABPC3 Polyadenylate-binding protein 3 -binding protein 3) -binding protein) (COMP,I,OMCL_OG2_70957); ENSG00000070756 PABPC1 Polyadenylate-binding protein 1 -binding protein 1) (C…	MGI:2385206 Pabpc4 poly(A) binding protein, cytoplasmic 4 (I) ; 18458 Pabpc1 (HOMG_37638)	ENSMUSG00000062093 \N \N (COMP,OMCL_OG2_70957); ENSMUSG00000051732 Pabpc2 poly A binding protein, cytoplasmic 2 (COMP,OMCL_OG2_70957); ENSMUSG00000054582 1810053B01Rik RIKEN cDNA 1810053B01 gene (COMP,OMCL_OG2_70957); ENSMUSG00000011257 Pabpc4 poly binding protein, cytoplasmic 4 isoform 2 (COMP,OMCL_OG2_70957); ENSMUSG00000050667 OTTMUSG00000007757 2 cells egg cDNA, RIKEN full-length enriched lib…	-
CG5433	Klc	Lethal	CG5433	FBgn0010235	Klc	Klc Klc Kinesin light chain IPR015390: Rabaptin, GTPase-Rab5 binding, IPR013026: Tetratricopeptide region, IPR011990: Tetratricopeptide-like helical, IPR015792: Kinesin light chain repeat, IPR001440: Tetratricopeptide TPR-1, IPR002151: Kinesin light chain Kinesin light chain,CG5433,DKLC,KLC,Klc,klc,kinesin light chain,kinesin,kinesin I	ENSG00000126214 KLC1 Kinesin light chain 1 (I) ; 3831 KLC1 (HOMG_4056)	ENSG00000126214 KLC1 Kinesin light chain 1 (OMCL_OG2_72990,COMP); ENSG00000137171 KLC4 Kinesin light chain 4 (OMCL_OG2_72990,COMP,I); ENSG00000174996 KLC2 Kinesin light chain 2 (OMCL_OG2_72990,COMP,I); ENSG00000104892 KLC3 Kinesin light chain 3 (COMP)	MGI:107978 Klc1 kinesin light chain 1 (I) ; 16593 Klc1 (HOMG_4056)	ENSMUSG00000021288 Klc1 Kinesin light chain 1 (OMCL_OG2_72990,COMP); ENSMUSG00000024862 Klc2 Kinesin light chain 2 (OMCL_OG2_72990,COMP); ENSMUSG00000003546 Klc4 Kinesin light chain 4 (OMCL_OG2_72990,COMP); MGI:1922014 Klc4 kinesin light chain 4 (I); ENSMUSG00000040714 Klc3 Kinesin light chain 3 (COMP)	-
CG6608	CG6608	Lethal	CG6608	FBgn0037852	CG6608	CG6608 CG6608 CG6608 IPR002067: Mitochondrial carrier protein, IPR001993: Mitochondrial substrate carrier CG6608	ENSG00000125454 SLC25A19 Mitochondrial deoxynucleotide carrier (I)	ENSG00000125454 SLC25A19 Mitochondrial deoxynucleotide carrier (COMP,OMCL_Mto1_OG2_73428)	MGI:1914533 Slc25a19 solute carrier family 25 (mitochondrial thiamine pyrophosphate carrier), member 19 (I)	ENSMUSG00000020744 Slc25a19 Mitochondrial deoxynucleotide carrier (COMP,OMCL_Mto1_OG2_73428)	-
CG7285	star1	Lethal	CG7285	FBgn0036790	star1	star1 star1 allatostatin C receptor 1 IPR000276: GPCR, rhodopsin-like, IPR000586: Somatostatin receptor anon-WO0131005.19,anon-WO0170980.79,CG7285,allatostatin C receptor 1,anon-WO0170980.80,Drosophila allatostatin C receptor 1,Drostar1,star1	6754 SSTR4 (HOMG_20286)	ENSG00000180616 SSTR2 Somatostatin receptor type 2 (OMCL_Mto1_OG2_75535,I,COMP); ENSG00000132671 SSTR4 Somatostatin receptor type 4 (I,COMP); ENSG00000139874 SSTR1 Somatostatin receptor type 1 (I,COMP); ENSG00000183473 SSTR3 Somatostatin receptor type 3 (I,COMP); ENSG00000162009 SSTR5 Somatostatin receptor type 5 (I,COMP); ENSG00000125510 OPRL1 Nociceptin receptor (COMP); ENSG00000125522 NPBWR2 N…	20608 Sstr4 (HOMG_20286)	ENSMUSG00000047904 Sstr2 Somatostatin receptor type 2 (OMCL_Mto1_OG2_75535,COMP); MGI:105372 Sstr4 somatostatin receptor 4 (I); MGI:98327 Sstr1 somatostatin receptor 1 (I); MGI:98329 Sstr3 somatostatin receptor 3 (I); ENSMUSG00000027584 Oprl1 Nociceptin receptor (COMP); ENSMUSG00000050824 Sstr5 Somatostatin receptor type 5 (COMP); MGI:98328 Sstr2 somatostatin receptor 2 (I); ENSMUSG00000035431 Ss…	-
CG7383	eg	Lethal	CG7383	FBgn0000560	eg	eg eg eagle IPR000324: Vitamin D receptor, IPR013088: Zinc finger, NHR/GATA-type, IPR001628: Zinc finger, nuclear hormone receptor-type eg,T1 transcription unit,eag,Egon,NR0A3,egon,Eg,eagle,Embryonic gonad,T1,spy,CG7383,spready,Eagle,EGON,embryonic gonad	-				-
CG7398	Trn	Lethal	CG7398	FBgn0024921	Trn	Trn Trn Transportin IPR011989: Armadillo-like helical, IPR001494: Importin-beta, N-terminal, IPR016024: Armadillo-type fold, IPR000357: HEAT Transportin,Trn1,TRN,dTRN,Tm,CG7398,IMPbeta2,Trn,transportin	ENSG00000083312 TNPO1 Transportin-1 (I) ; 3842 TNPO1 (HOMG_5358)	ENSG00000105576 TNPO2 Transportin-2 (OMCL_OG2_71591,I,COMP); ENSG00000083312 TNPO1 Transportin-1 (OMCL_OG2_71591,COMP)	238799 Tnpo1 (HOMG_5358) ; MGI:2681523 Tnpo1 transportin 1 (I)	ENSMUSG00000009470 Tnpo1 Transportin-1 (OMCL_OG2_71591,COMP); ENSMUSG00000031691 Tnpo2 Transportin-2 (OMCL_OG2_71591,COMP); MGI:2384849 Tnpo2 transportin 2 (importin 3, karyopherin beta 2b) (I)	-
CG8384	gro	Lethal	CG8384	FBgn0001139	gro	gro gro groucho IPR011046: WD40 repeat-like, IPR005617: Groucho/TLE, N-terminal Q-rich region, IPR001680: WD40 repeat, IPR015943: WD40/YVTN repeat-like, IPR002195: Dihydroorotase, conserved site, IPR009146: Groucho/transducin-like enhancer dAES2,CG8384,E(spl)-WD,BcDNA.LD33829,anon-WO0118547.385,E(spl)m9/m10,m9-m10,groucho,m9/m10,Groucho,m10,En-spl,BEST:LD15161,Dgroucho,dAES1,gro,dGro,Grg/TLE,l(3)…	ENSG00000140332 TLE3 Transducin-like enhancer protein 3 (I) ; 7090 TLE3 (HOMG_21059)	ENSG00000196781 TLE1 Transducin-like enhancer protein 1 homolog) (OMCL_OG2_72780,COMP,I); ENSG00000140332 TLE3 Transducin-like enhancer protein 3 (OMCL_OG2_72780,COMP); ENSG00000106829 TLE4 Transducin-like enhancer protein 4 (OMCL_OG2_72780,COMP,I); ENSG00000065717 TLE2 Transducin-like enhancer protein 2 (OMCL_OG2_72780,COMP,I)	MGI:104633 Tle4 transducin-like enhancer of split 4, homolog of Drosophila E(spl) (I) ; 21887 Tle3 (HOMG_21059)	ENSMUSG00000008305 Tle1 Transducin-like enhancer protein 1 (OMCL_OG2_72780,COMP); ENSMUSG00000024642 Tle4 Transducin-like enhancer protein 4 (OMCL_OG2_72780,COMP); ENSMUSG00000034771 Tle2 Transducin-like enhancer protein 2 (OMCL_OG2_72780,COMP); ENSMUSG00000032280 Tle3 Transducin-like enhancer protein 3 (OMCL_OG2_72780,COMP); MGI:104635 Tle2 transducin-like enhancer of split 2, homolog of Drosoph…	-
CG8807	lush	Lethal	CG8807	FBgn0020277	lush	lush lush lush IPR006625: Insect pheromone/odorant binding protein PhBP, IPR006170: Pheromone/general odorant binding protein, PBP/GOBP lush,obp76a,76a,Obp76a,CG8807,76c,LUSH,76c(LUSH)	-				-
CG8933	exd	Lethal	CG8933	FBgn0000611	exd	exd exd extradenticle IPR000047: Helix-turn-helix motif, lambda-like repressor, IPR005542: PBX, IPR009057: Homeodomain-like, IPR012287: Homeodomain-related, IPR001356: Homeobox exd,l(1)IV,EXD,Pbx1,unnamed,anon-fast-evolving-1H3,CG8933,Exd,Dpbx,Extradenticle,Dm-EXD,anon-EST:fe1H3,Pbx1-oncogene-like,DExd,extradenticle,td48	ENSG00000185630 PBX1 Pre-B-cell leukemia transcription factor 1 (I) ; 5087 PBX1 (HOMG_20574)	ENSG00000185630 PBX1 Pre-B-cell leukemia transcription factor 1 (OMCL_OG2_74006,COMP); ENSG00000167081 PBX3 Pre-B-cell leukemia transcription factor 3 (OMCL_OG2_74006,COMP,I); ENSG00000204304 PBX2 Pre-B-cell leukemia transcription factor 2 (OMCL_OG2_74006,COMP,I); ENSG00000206247 PBX2_HUMAN Pre-B-cell leukemia transcription factor 2 (OMCL_OG2_74006,I); ENSG00000181814 \N \N (OMCL_OG2_74006,I); EN…	18514 Pbx1 (HOMG_20574) ; MGI:97495 Pbx1 pre B-cell leukemia transcription factor 1 (I)	ENSMUSG00000052534 Pbx1 Pre-B-cell leukemia transcription factor 1 (OMCL_OG2_74006,COMP); ENSMUSG00000038718 Pbx3 Pre-B-cell leukemia transcription factor 3 (OMCL_OG2_74006,COMP); ENSMUSG00000034673 Pbx2 Pre-B-cell leukemia transcription factor 2 (OMCL_OG2_74006,COMP); MGI:97496 Pbx3 pre B-cell leukemia transcription factor 3 (I); MGI:1341793 Pbx2 pre B-cell leukemia transcription factor 2 (I); E…	-
CG8942	CG8942	Lethal	CG8942	FBgn0028545	CG8942	CG8942 CG8942 CG8942 IPR013032: EGF-like region, conserved site, IPR006210: EGF, IPR011489: EMI, IPR009030: Growth factor, receptor, IPR003341: Cysteine rich repeat, tripleX CG8942,CT25688,BG:DS00180.10	-				-
CG8965	CG8965	Lethal	CG8965	FBgn0031745	CG8965	CG8965 CG8965 CG8965 IPR000159: Ras-association CG8965	-				-
CG9184	CG9184	Lethal	CG9184	FBgn0035208	CG9184	CG9184 CG9184 CG9184 CG9184	ENSG00000120306 C5orf32 Putative nuclear protein (COMP)	-	ENSMUSG00000046727 0610010O12Rik UPF0467 protein C5orf32 homolog (COMP)	-	-
CG9326	szar	Lethal	CG9326	FBgn0250785	vari	vari vari varicose IPR001452: Src homology-3, IPR004172: L27, IPR014775: L27, C-terminal, IPR008145: Guanylate kinase/L-type calcium channel region, IPR011511: Variant SH3, IPR008144: Guanylate kinase, IPR001478: PDZ/DHR/GLGF senz'aria,vari,szar,varicose,senz-aria,l(2)38EFa,lethal (2) 38EFa,l(2)03953b,38E.21,CG9326,l(2)03953	ENSG00000105926 MPP6 MAGUK p55 subfamily member 6 (I) ; 51678 MPP6 (HOMG_22976)	ENSG00000105926 MPP6 MAGUK p55 subfamily member 6 (OMCL_OG2_76701); ENSG00000108852 MPP2 MAGUK p55 subfamily member 2 (OMCL_OG2_76701,I)	56524 Mpp6 (HOMG_22976) ; MGI:1927340 Mpp6 membrane protein, palmitoylated 6 (MAGUK p55 subfamily member 6) (I)	MGI:1858257 Mpp2 membrane protein, palmitoylated 2 (MAGUK p55 subfamily member 2) (I); ENSMUSG00000038388 Mpp6 MAGUK p55 subfamily member 6 (OMCL_OG2_76701); ENSMUSG00000017314 Mpp2 MAGUK p55 subfamily member 2 (OMCL_OG2_76701)	-
