# Supplementary material for: Construction of a Global Pain Systems Network Highlights Phospholipid Signaling as a Regulator of Heat Nociception
Source: PLoS Genet. 2012 Dec 6;8(12):e1003071. doi: 10.1371/journal.pgen.1003071 (PMC3516557; doi:10.1371/journal.pgen.1003071)
Supplement: Table S2 — Drosophila candidate pain genes with known mammalian pain gene orthologs. Drosophila candidate pain genes were compared to known mouse pain genes, and overlap is shown. Unique Drosophila (CG number) and mouse (Entrez ID) identifiers are provided. In some cases, multiple independent transgenic RNAi fly lines targeting a particular Drosophila gene were found to exhibit a nociception defect, in which case all transformant ids are provided for a given Drosophila CG number. In some instances, a single candidate Drosophila pain gene was homologous to multiple known mammalian pain genes. Mammalian pain genes were identified using the Pain Genes Database [42]. (XLS) [file pgen.1003071.s007.xls]

## Sheet: KO_data
Table S2. Drosophila candidate pain genes with known mammalian pain gene orthologs
Transformant id	CG_ID	mouse_ortholog_entrez_id
20989,20991,40999	CG5962	216869
8549	CG1058	171209
47048,47047	CG32792	171209
45360,17949,17950	CG17203	14586
38319,38320	CG10033	19091
23430,23431	CG5890	56461
22196	CG5711	216869
1385,1386	CG9753	11539
1385,1386	CG9753	11540
1385,1386	CG9753	11542
3399,39222,39221,48495,3400	CG2872	14427
3399,39222,39221,48495,3400	CG2872	14428
49413	CG11992	18033
11465,11464	CG12796	12801
11465,11464	CG12796	12802
11465,11464	CG12796	14745
1815	CG6881	12426
5261,5260	CG5842	193034
5261,5260	CG5842	246788
5261,5260	CG5842	63873
35855	CG8203	12568
41134	CG1725	13385
41134	CG1725	23859
37249	CG5751	277328
47280,38930	CG18069	12322
