# Supplementary material for: Construction of a Global Pain Systems Network Highlights Phospholipid Signaling as a Regulator of Heat Nociception
Source: PLoS Genet. 2012 Dec 6;8(12):e1003071. doi: 10.1371/journal.pgen.1003071 (PMC3516557; doi:10.1371/journal.pgen.1003071)
Supplement: Table S3 — GO analysis for mammalian orthologs of Drosophila candidate pain genes. GO enrichment for all mouse and human orthologs corresponding to Drosophila candidate pain genes. Significant GO ids, corresponding GO terms, functional category, Biological Process (BP), Molecular Function (MF) and Cellular Component (CC), gene count, total gene count, and P value have been included. Since GO terms that lie at level 4 or below in the GO hierarchy tree convey more biological information, we excluded terms with more than 500 genes. Further, if both parent and several child terms are found significant, we manually curated the data and retained the term that contained the maximum overlapping genes with the pain hit list. These terms are highlighted in the mouse and the human lists separately. From these selected GO terms, those that denote related functions in biological systems were manually clubbed together and functionally annotated. This analysis is included in the column labeled “Manually assigned functional category”. A P-value of 0.1 was considered significant. “Count” and “Total” indicate the numbers of hits among all genes assigned to a defined GO term. (XLS) [file pgen.1003071.s008.xls]

## Sheet: Sheet1
Table S3. GO analysis for Mammalian orthologs of Drosophila candidate pain genes
MOUSE Orthologs
GO id	GO Term	Manually Assigned Functional Category	Biological Process(BP) / Cellular Component(CC) / Molecular Function(MF)	Mouse orthologs for Pain Hit Genes	Count	Total	P-Value
GO:0006754	ATP biosynthetic process	ATP synthesis	BP	atp6v1c1 atp5a1 atp5l atp6ap1 atp5e atp6v0b atp6v1c2	7	36	0.0438
GO:0006118	electron transport	ATP synthesis	BP	cyp3a13 cyp3a11 cyp4f14 cyp4f15 gsr ndufv2 txndc3 ncf4 fmo4 cyp4f39 dld fmo2 cyp4a14 cyp4f13 cyp4f16 txnrd3 txnrd2 chdh tbxas1 cyp3a25 cyp3a41a fmo5 ndufs3 fmo1 glrx2 ndufs7 1110020p15rik cyp4f18 cyp3a16 ndufs1 cyp4b1 cyp4a10 cox6c fmo3 txnrd1 uqcrq glrx	37	314	8.26e-09
GO:0006119	oxidative phosphorylation	ATP synthesis	BP	atp6v1c1 atp6ap1 atp6v0b ndufs3 ndufs7 atp5a1 atp5l atp5e 1110020p15rik atp6v1c2 ndufs1	11	51	0.000796
GO:0004198	calcium-dependent cysteine-type endopeptidase activity	Calcium signaling	MF	capn1 capns1 capn3 capn2 capn12 capn9 capn11 capn13 capn10	9	14	2.94e-07
GO:0004683	calmodulin-dependent protein kinase activity	Calcium signaling	MF	camk4 pnck camk2b camk2a camk2g camk1g camk1d camk1 camk2d	9	14	2.94e-07
GO:0016339	calcium-dependent cell-cell adhesion	Calcium signaling	BP	pcdh18 cdh23 cdh2 pcdhga12 pcdhgc3	5	10	0.00319
GO:0030286	dynein complex	Cell structure and organelles related	CC	dnahc10 dnahc5 dnahc6 dnali1 dnahc11 dync1h1 dync2h1 dnahc2 dnahc8 dynll1 dnahc1 dynll2	12	29	2.94e-07
GO:0044447	axoneme part	Cell structure and organelles related	CC	dnahc10 dnahc5 dnahc6 dnali1 dnahc11 dnahc2 dnahc8 dnahc1	8	15	1.03e-05
GO:0042995	cell projection	Cell structure and organelles related	CC	dnahc10 accn1 actr2 dnahc5 dnahc6 dnali1 mpp1 dnahc11 lzts1 mapk8ip3 whrn dnahc2 slc2a2 atp6v0a4 dnahc8 dnahc1 dnahc7a cdh23 cdh2 gad2 igsf9 dnahc9 accn2 arpc3 arr3 ank3 arpc2 cdk5 gad1	29	364	0.0215
GO:0031975	envelope	Cell structure and organelles related	CC	atp1b4 vdac1 vdac3 kpna2 phb ndufs3 ugt2b5 dnahc11 dnahc2 ndufs7 acaa2 atp5l atp5a1 1110020p15rik atp5e hadhb ndufa11 ndufs1 igf2r efhd1 nup188 vdac2 ugt1a6a chdh ugt2b37 nup50 cox6c acat1 uqcrq slc25a3 csde1 mrps23	32	375	0.00229
GO:0005681	spliceosome	Cell structure and organelles related	CC	hnrnpa1 cwc15 nhp2l1 sf3a2 api5 snrpg refbp2 hnrnpa2b1 prpf19 sfrs1 snrpa1 ppih phf5a sfrs9 thoc4	15	142	0.0191
GO:0015934	large ribosomal subunit	Cell structure and organelles related	CC	mrpl1 mrpl13 rpl11 mrpl2 mrpl27 mrpl3 mrpl15 mrpl22	8	32	0.00408
GO:0007017	microtubule-based process	Cell structure and organelles related	BP	dnahc10 dnahc5 dnahc6 dnahc2 tubgcp3 dnahc8 dynll1 pafah1b1 dynll2 dnahc1 espl1 dync1h1 dync2h1 gabarap bicd2 actr10	16	176	0.0976
GO:0006397	mRNA processing	Cell structure and organelles related	BP	hnrnpa1 cwc15 nhp2l1 sf3a2 lsm1 dhx15 hnrnpa2b1 prpf19 wbp11 snrpa1 smn1 khsrp snrpg refbp2 dhx16 sfrs1 lsm10 ppih sfrs9 phf5a thoc4	21	227	0.0136
GO:0030705	cytoskeleton-dependent intracellular transport	Cell structure and organelles related	BP	dnahc10 dnahc5 dnahc6 dync1h1 dync2h1 dnahc2 dnahc8 dynll1 bicd2 actr10 pafah1b1 dnahc1	12	98	0.0495
GO:0006396	RNA processing	Cellular processes	BP	hnrnpa1 cwc15 exosc1 nhp2l1 sf3a2 larp6 lsm1 dhx15 hnrnpa2b1 prpf19 wbp11 elac2 snrpa1 elac1 trnt1 smn1 dgcr8 khsrp refbp2 snrpg mrpl44 dhx16 sfrs1 lsm10 ppih xrn1 phf5a sfrs9 thoc4	29	347	0.00806
GO:0016566	specific transcriptional repressor activity	Cellular processes	MF	foxp2 kcnip3 foxp1 nfkb1	4	12	0.0797
GO:0008380	RNA splicing	Cellular processes	BP	hnrnpa1 cwc15 nhp2l1 sf3a2 lsm1 dhx15 hnrnpa2b1 prpf19 wbp11 snrpa1 smn1 khsrp snrpg refbp2 dhx16 sfrs1 lsm10 ppih sfrs9 phf5a thoc4	21	176	6.28e-05
GO:0004386	helicase activity	DNA/chromatin remodeling	MF	dhx38 dhx57 dhx29 ep400 shprh ddx18 dhx36 smarca1 dhx15 dhx16 dhx8 chd1 dhx9 dhx34 smarca5	15	126	0.00291
GO:0006955	immune response	Immune response	BP	nfkb2 foxp1 unc13d	3	477	0.0202
GO:0045454	cell redox homeostasis	Metabolism	BP	glrx2 ptges2 txnrd1 dld txnrd2 gsr txndc3 glrx	8	42	0.0233
GO:0016651	oxidoreductase activity, acting on NADH or NADPH	Metabolism	MF	txnrd3 txnrd2 ndufs3 ndufv2 txnrd1 ndufs7 ndufa6 ndufa11 ndufs1	9	66	0.0976
GO:0016887	ATPase activity	Metabolism	MF	atp1b4 dnahc5 shprh atp6ap1 atp4b dhx15 chd1 atp5a1 atp6v0a4 dnahc8 atp6v1c2 dhx38 atp1b1 dhx29 atp6v0b atp1b2 dhx36 dync1h1 dync2h1 tcirg1 dhx8 spast dhx9 bptf smarca5 dhx57 atp1b3 atp5l atp5e atp6v1c1 ddx18 dhx16	32	261	2.91e-08
GO:0006749	glutathione metabolic process	Metabolism	BP	txnrd3 gstt2 gstt3 gsr gstt1	5	19	0.0623
GO:0050661	NADP binding	Metabolism	MF	fmo3 txnrd1 fmo5 txnrd2 gsr fmo1	6	11	0.000293
GO:0050660	FAD binding	Metabolism	MF	txnrd2 chdh gsr fmo1 fmo3 fmo4 txnrd1 fmo5 fmo2 dld	10	59	0.0126
GO:0015020	glucuronosyltransferase activity	Metabolism	MF	ugt2a2 ugt1a6a ugt1a7c ugt2a3 ugt2b35 ugt2b5 ugt3a1 ugt1a9 ugt2b1 ugt2a1 ugt1a1 ugt3a2	12	19	1.24e-09
GO:0005506	iron ion binding	Metabolism	MF	cyp3a13 ppp2cb cyp3a11 cyp4f14 cyp4f15 fbxl11 elp3 ndufv2 ppp2ca glrx2 ndufs7 cyp3a44 cyp4f39 ppef1 cyp4f18 cyp4a14 ppef2 cyp3a16 ndufs1 cyp4a12b cyp4f16 cyp4f13 cyp4b1 cyp4a10 tbxas1 cyp4a31 cyp4x1 isca2 cyp3a25 cyp3a41a fbxl10	31	294	9.4e-06
GO:0008194	UDP-glycosyltransferase activity	Metabolism	MF	ugt2a2 ugt8a ugt1a6a ugt1a7c ugt2a3 ugt2b35 ugt2b5 ugt3a1 ugt1a9 ugt2b1 ugt2a1 ugt1a1 ugt3a2	13	86	0.00506
GO:0004114	3',5'-cyclic-nucleotide phosphodiesterase activity	Metabolism	MF	pde1c pde1a pde8a pde4b pde4c pde1b pde4a pde4d pde8b	9	24	5e-05
GO:0016462	pyrophosphatase activity	Metabolism	MF	atp1b4 dnahc5 shprh atp6ap1 atp4b dhx15 chd1 atp5a1 atp6v0a4 dnahc8 atp6v1c2 dhx38 atp1b1 dhx29 dut atp6v0b atp1b2 dhx36 dync1h1 dync2h1 fignl1 tcirg1 dhx8 spast dhx9 bptf smarca5 dhx57 nudt2 atp1b3 atp5l atp5e orc1l atp6v1c1 ddx18 dhx16 srpr	37	469	0.00422
GO:0050662	coenzyme binding	Metabolism	MF	sord gsr ndufv2 fmo1 me3 fmo4 dld fmo2 gale dlat txnrd2 chdh fmo3 pdhx txnrd1 ctbp1 fmo5 ctbp2	18	116	0.000177
GO:0048037	cofactor binding	Metabolism	MF	sord gadl1 gsr ndufv2 fmo1 me3 fmo4 dld fmo2 gale csad dlat txnrd2 gad2 chdh fmo3 pdhx ctbp1 txnrd1 fmo5 ctbp2 gad1 ndufab1	23	168	3.89e-07
GO:0016757	transferase activity, transferring glycosyl groups	Metabolism	MF	ugt2a2 ugt8a ugt2a3 ugt2b35 ugt2b5 ddost ugt2b38 ugt1a10 ugt2b36 ugt1a2 ugt1a9 ugt3a1 ugt2a1 ugt1a1 ugt3a2 ugt1a6a ugt1a7c ugt2b37 dpagt1 ugt2b34 ugt2b1 ugt1a5 ugt1a6b	23	232	0.00174
GO:0004497	monooxygenase activity	Metabolism	MF	cyp3a13 fmo9 cyp3a11 cyp4f14 cyp4f15 fmo1 fmo4 cyp3a44 cyp4f39 fmo2 cyp4f18 cyp4a14 cyp3a16 cyp4a12b cyp4f13 cyp4f16 cyp4b1 cyp4a10 tbxas1 cyp4a31 cyp4x1 fmo3 cyp3a25 cyp3a41a fmo5 eg226604	26	124	2.33e-17
GO:0005762	mitochondrial large ribosomal subunit	Mitochondrial structure and organelles	CC	mrpl1 mrpl27 mrpl3 mrpl15 mrpl13 mrpl2	6	18	0.00647
GO:0031980	mitochondrial lumen	Mitochondrial structure and organelles	CC	dlat aldh4a1 mrpl1 mrpl41 mrpl19 mrps14 mrpl13 mrpl12 mrpl2 mrpl27 pdhx mrpl3 mrpl15 mrpl22 mrps23	15	53	7.9e-07
GO:0005743	mitochondrial inner membrane	Mitochondrial structure and organelles	CC	vdac1 vdac3 phb ndufs3 ugt2b5 dnahc11 dnahc2 atp5l atp5a1 ndufs7 acaa2 atp5e 1110020p15rik hadhb ndufa11 ndufs1 efhd1 ugt1a6a vdac2 chdh cox6c ugt2b37 acat1 uqcrq csde1 slc25a3 mrps23	27	229	2.28e-06
GO:0005759	mitochondrial matrix	Mitochondrial structure and organelles	CC	dlat aldh4a1 mrpl1 mrpl41 mrpl19 mrps14 mrpl13 mrpl12 mrpl2 mrpl27 pdhx mrpl3 mrpl15 mrpl22 mrps23	15	53	7.9e-07
GO:0030140	trans-Golgi network transport vesicle	Secretory functions	CC	cltb clta slc2a4 igf2r	4	12	0.0797
GO:0008565	protein transporter activity	Secretory functions	MF	ap1m2 ap2a1 cltb stx8 ap1m1 kpna2 ap2a2 sec61g kdelr3 gabarapl2 kdelr2 clta ap1b1 ap2b1 ndufa11	15	143	0.0207
GO:0005792	microsome	Secretory functions	CC	cyp3a13 ugt8a cyp3a11 cyp4f14 cyp4f15 slc2a4 ugt2b5 fmo1 ugt1a9 fmo4 ugt2a1 acsl3 fmo2 ugt1a1 cyp4f18 cyp4a14 dnajc1 cyp3a16 cyp4f13 txnrd3 cyp4b1 cyp4a10 ugt1a6a ugt1a7c tbxas1 acsl4 fmo3 ugt2b1 cyp3a25 cyp3a41a fmo5	31	153	8.14e-20
GO:0030131	clathrin adaptor complex	Secretory functions	CC	ap1m2 ap2a1 ap1m1 ap2a2 ap1b1 ap2b1	6	24	0.0283
GO:0030119	AP-type membrane coat adaptor complex	Secretory functions	CC	ap1m2 ap2a1 ap1m1 ap2a2 ap1b1 ap2b1	6	24	0.0283
GO:0030133	transport vesicle	Secretory functions	CC	cltb clta slc2a4 ap2b1 igf2r	5	18	0.0495
GO:0005355	glucose transmembrane transporter activity	Transport	MF	slc2a3 slc2a2 slc2a4 slc2a1	4	10	0.0405
GO:0005272	sodium channel activity	Transport	MF	accn1 scnn1a accn3 accn5 accn2 scnn1g	6	26	0.0432
GO:0016469	proton-transporting two-sector ATPase complex	Transport	CC	atp6v1c1 atp5a1 atp5l atp6ap1 atp6v0a4 atp5e atp6v0b atp6v1c2	8	37	0.0105
GO:0006816	calcium ion transport	Transport	BP	trpv5 trpv4 cacna2d3 camk2b trpv1 camk2a accn2 camk2g cacna2d4 trpv2 trpv6 camk2d trpv3	13	103	0.0246
GO:0005391	sodium:potassium-exchanging ATPase activity	Transport	MF	atp1b4 atp1b1 atp1b3 atp1b2 atp4b	5	10	0.00319
GO:0015078	hydrogen ion transmembrane transporter activity	Transport	MF	atp1b4 atp6ap1 atp6v0a1 atp4b atp6v0a4 atp5a1 atp5l 1110020p15rik atp5e atp6v1c2 atp6v0a2 atp6v1c1 atp6v0b cox6c tcirg1 uqcrq	16	91	0.00013
GO:0022890	inorganic cation transmembrane transporter activity	Transport	MF	atp1b4 atp6ap1 atp6v0a1 atp4b atp6v0a4 atp5a1 atp5l 1110020p15rik atp5e atp6v1c2 atp6v0a2 atp6v1c1 atp6v0b cox6c tcirg1 accn2 uqcrq	17	131	0.000123
GO:0009259	ribonucleotide metabolic process	x	BP	ak1 atp6v1c1 atp6ap1 atp6v0b txndc3 atp5l atp5a1 ak5 atp5e atp6v1c2	10	70	0.0429
GO:0000375	RNA splicing, via transesterification reactions	x	BP	snrpg smn1 dhx16 sfrs1 cwc15 sf3a2 khsrp sfrs9	8	41	0.0204
GO:0005858	axonemal dynein complex	x	CC	dnahc10 dnahc5 dnahc6 dnali1 dnahc11 dnahc2 dnahc8 dnahc1	8	12	1.28e-06
GO:0007156	homophilic cell adhesion	x	BP	pcdhb15 cdh5 pcdhb3 pcdhb10 pcdh18 cdh6 celsr1 pcdhb12 cdh8 cdh4 pcdhb19 pcdhb13 pcdhb1 cdh11 celsr2 pcdhb17 pcdhb21 cdh22 pcdh19 pcdhgc3 pcdhb16 pcdhb22 pcdhb5 pcdhb18 pcdhb4 celsr3 pcdhb6 pcdha4 pcdhb20 cdh2 pcdh10 cdh20 pcdhb14 pcdhb2	34	84	1.04e-21
GO:0009150	purine ribonucleotide metabolic process	x	BP	ak1 atp6v1c1 atp6ap1 atp6v0b txndc3 atp5l atp5a1 ak5 atp5e atp6v1c2	10	64	0.0226
GO:0006814	sodium ion transport	x	BP	atp1b4 accn1 atp1b1 accn3 atp1b2 slc5a7 accn5 atp4b accn2 scnn1g slc34a1 atp1b3 scnn1a slc17a1	14	112	0.0181
GO:0005875	microtubule associated complex	x	CC	dnahc10 dnahc5 dnahc6 dnali1 dnahc11 dync1h1 dync2h1 dnahc2 gabarap dnahc8 dynll1 actr10 pafah1b1 dnahc1 dynll2	15	102	0.00219
GO:0005761	mitochondrial ribosome	x	CC	mrpl1 mrpl41 mrpl19 mrps14 mrpl13 mrpl12 mrpl2 mrpl27 mrpl3 mrpl15 mrpl22 mrps23	12	40	1.03e-05
GO:0003697	single-stranded DNA binding	x	MF	refbp2 ssbp2 fubp3 ssbp3 thoc4	5	20	0.0796
GO:0031420	alkali metal ion binding	x	MF	kcnip2 accn1 atp4b kcnip4 scnn1a atp1b3 kcnip3 impa2 kcnip1 slc17a1 atp1b1 accn3 kcnq2 slc5a7 atp1b2 kcnq5 accn2 scnn1g impa1 kcnq3 slc34a1 kcnq4	22	177	1.13e-05
GO:0009144	purine nucleoside triphosphate metabolic process	x	BP	ak1 atp6v1c1 atp6ap1 atp6v0b txndc3 atp5l atp5a1 ak5 atp5e atp6v1c2	10	51	0.00415
GO:0015405	P-P-bond-hydrolysis-driven transmembrane transporter activity	x	MF	atp1b4 atp1b1 atp6v1c1 atp6ap1 atp6v0b atp1b2 atp4b tcirg1 sec61g atp1b3 atp5l atp5a1 atp6v0a4 atp5e atp6v1c2	15	128	0.0037
GO:0016765	transferase activity, transferring alkyl or aryl (other than methyl) groups	x	MF	chm soat2 gsto1 chml gstt2 gsto2 gstt3 gstt1	8	52	0.0835
GO:0008553	hydrogen-exporting ATPase activity, phosphorylative mechanism	x	MF	atp6v1c1 atp5l atp6v0a4 atp5e atp6v0b atp6v1c2 tcirg1	7	24	0.00425
GO:0044463	cell projection part	x	CC	dnahc10 dnahc5 dnahc6 cdh23 dnali1 dnahc11 dnahc9 accn2 mapk8ip3 dnahc2 dnahc8 dnahc1	12	68	0.00234
GO:0009199	ribonucleoside triphosphate metabolic process	x	BP	ak1 atp6v1c1 atp6ap1 atp6v0b txndc3 atp5l atp5a1 ak5 atp5e atp6v1c2	10	50	0.00359
GO:0030529	ribonucleoprotein complex	x	CC	cwc15 api5 lsm1 msi2 rpl3l prpf19 mrpl27 mrpl22 mrpl1 refbp2 mrpl4 mrpl44 sfrs1 ppih sfrs9 mrpl46 hnrnpa1 sf3a2 nhp2l1 larp6 rsl1d1 mrpl13 mrpl12 mrpl2 hnrnpa2b1 rpl3 snrpa1 mrpl24 rpl10 mrpl41 mrpl19 mrps14 rpl11 snrpg lsm10 mrpl18 mrpl3 eg622268 phf5a mrpl15 srpr thoc4 msi1 mrps23	44	443	2.94e-07
GO:0015662	ATPase activity, coupled to transmembrane movement of ions, phosphorylative mechanism	x	MF	atp1b4 atp1b1 atp6v1c1 atp6v0b atp1b2 atp4b tcirg1 atp1b3 atp6v0a4 atp5l atp5e atp6v1c2	12	60	0.0007
GO:0009205	purine ribonucleoside triphosphate metabolic process	x	BP	ak1 atp6v1c1 atp6ap1 atp6v0b txndc3 atp5l atp5a1 ak5 atp5e atp6v1c2	10	49	0.00312
GO:0006812	cation transport	x	BP	atp1b4 kcnip2 atp6ap1 accn5 atp4b slc39a13 scnn1a atp5a1 atp6v0a4 atp6v1c2 slc17a1 trpv6 camk2d atp1b1 atp6v0a2 atp6v0b accn3 atp1b2 slc5a7 camk2g cdk2 kcnq3 slc34a1 kcnq4 trpv2 accn1 atp6v0a1 cacna2d3 trpv1 camk2b ank1 kcnip4 atp1b3 kcnip3 atp5l kcnip1 atp5e trpv3 trpv5 atp6v1c1 trpv4 kcnq2 camk2a kcnq5 accn2 scnn1g cacna2d4	47	459	1.93e-08
GO:0009117	nucleotide metabolic process	x	BP	ak1 npr1 atp6ap1 tyms dtymk txndc3 atp5l ak5 atp5a1 atp5e atp6v1c2 atp6v1c1 atp6v0b dut npr2 aipl1 pde4d	17	181	0.0437
GO:0000377	RNA splicing, via transesterification reactions with bulged adenosine as nucleophile	x	BP	snrpg smn1 dhx16 sfrs1 cwc15 sf3a2 khsrp sfrs9	8	41	0.0204
GO:0006163	purine nucleotide metabolic process	x	BP	ak1 atp6v1c1 atp6ap1 atp6v0b txndc3 atp5l atp5a1 ak5 atp5e atp6v1c2	10	74	0.0618
GO:0042598	vesicular fraction	x	CC	cyp3a13 ugt8a cyp3a11 cyp4f14 cyp4f15 slc2a4 ugt2b5 fmo1 ugt1a9 fmo4 ugt2a1 acsl3 fmo2 ugt1a1 cyp4f18 cyp4a14 dnajc1 cyp3a16 cyp4f13 txnrd3 cyp4b1 cyp4a10 ugt1a6a ugt1a7c tbxas1 acsl4 fmo3 ugt2b1 cyp3a25 cyp3a41a fmo5	31	157	3.38e-19
GO:0015992	proton transport	x	BP	atp1b4 atp6v0a2 atp6v1c1 atp6ap1 atp6v0a1 atp6v0b atp4b atp6v0a4 atp5l atp5a1 atp5e atp6v1c2	12	53	0.000189
GO:0000398	nuclear mRNA splicing, via spliceosome	x	BP	snrpg smn1 dhx16 sfrs1 cwc15 sf3a2 khsrp sfrs9	8	41	0.0204
GO:0015985	energy coupled proton transport, down electrochemical gradient	x	BP	atp6v1c1 atp5a1 atp5l atp6ap1 atp5e atp6v0b atp6v1c2	7	31	0.02
GO:0006091	generation of precursor metabolites and energy	x	BP	cyp3a13 atp6ap1 cyp3a11 cyp4f14 cyp4f15 gsr ndufv2 txndc3 ncf4 fmo4 atp5a1 cyp4f39 dld fmo2 atp6v1c2 cyp4a14 cyp4f16 cyp4f13 txnrd3 atp6v0b txnrd2 chdh tbxas1 cyp3a41a cyp3a25 fmo5 ndufs3 fmo1 glrx2 ndufs7 atp5l 1110020p15rik atp5e cyp4f18 cyp3a16 ndufs1 atp6v1c1 cyp4b1 cyp4a10 cox6c fmo3 txnrd1 uqcrq glrx	44	409	9.8e-09
GO:0007018	microtubule-based movement	x	BP	dnahc10 dnahc5 dnahc6 dync1h1 dync2h1 dnahc2 dnahc8 dynll1 bicd2 actr10 pafah1b1 dnahc1	12	83	0.0133
GO:0044429	mitochondrial part	x	CC	aldh4a1 vdac3 phb ugt2b5 dnahc11 mrpl27 dnahc2 atp5a1 mrpl22 ndufa11 dlat mrpl1 ugt1a6a chdh vdac1 ndufs3 mrpl13 mrpl12 mrpl2 atp5l acaa2 ndufs7 atp5e 1110020p15rik hadhb ndufs1 efhd1 mrpl41 vdac2 mrpl19 mrps14 ugt2b37 cox6c pdhx acat1 mrpl3 uqcrq mrpl15 csde1 slc25a3 mrps23	41	316	3.38e-12
GO:0006753	nucleoside phosphate metabolic process	x	BP	atp6v1c1 atp5a1 atp5l atp6ap1 atp5e atp6v0b atp6v1c2	7	36	0.0438
GO:0009206	purine ribonucleoside triphosphate biosynthetic process	x	BP	atp6v1c1 atp5a1 atp5l atp6ap1 atp5e atp6v0b atp6v1c2 txndc3	8	45	0.0352
GO:0016337	cell-cell adhesion	x	BP	pcdhb15 cdh5 pcdhb3 pcdhb10 pcdh18 cdh6 celsr1 pcdhb12 cdh8 pcdhga12 cdh4 pcdhb19 pcdhb13 pcdhb1 cdh11 celsr2 pcdhb17 pcdhb21 cdh22 pcdh19 pcdhgc3 cdh24 pcdhb16 pcdhb22 pcdhb5 pcdhb18 pcdhb4 celsr3 pcdhb6 pcdha4 cdh23 pcdhb20 cdh2 pcdh10 cdh20 pcdhb14 pcdhb2	37	208	1.33e-19
GO:0046034	ATP metabolic process	x	BP	ak1 atp6v1c1 atp6ap1 atp6v0b atp5l atp5a1 ak5 atp5e atp6v1c2	9	40	0.00341
GO:0005624	membrane fraction	x	CC	cyp3a13 ugt8a pcdha6 cyp3a11 cyp4f14 cyp4f15 pcdha12 ugt2b5 pcdha1 pcdhga11 ugt1a9 fmo4 fmo2 ugt1a1 adora2a pcdhga12 cyp4a14 pcdhgc5 cyp4f13 txnrd3 pcdha10 ugt1a6a ugt1a7c tbxas1 soat2 ugt2b1 cyp3a41a cyp3a25 fmo5 pcdhgb2 ndufs3 pcdhgc3 slc2a4 pcdhgc4 fmo1 pcdha11 ugt2a1 acsl3 cyp4f18 dnajc1 cyp3a16 cask pcdha4 cyp4a10 cyp4b1 kdelr1 vapb accn2 fmo3 dlg4 acsl4 stk39 inpp5a	53	446	1.39e-13
GO:0009201	ribonucleoside triphosphate biosynthetic process	x	BP	atp6v1c1 atp5a1 atp5l atp6ap1 atp5e atp6v0b atp6v1c2 txndc3	8	45	0.0352
GO:0009141	nucleoside triphosphate metabolic process	x	BP	ak1 atp6v1c1 atp6ap1 atp6v0b dtymk txndc3 atp5l ak5 atp5a1 atp5e atp6v1c2	11	56	0.00191
GO:0009142	nucleoside triphosphate biosynthetic process	x	BP	atp6v1c1 atp6ap1 atp6v0b dtymk txndc3 atp5a1 atp5l atp5e atp6v1c2	9	48	0.0123
GO:0030118	clathrin coat	x	CC	ap1m2 ap2a1 cltb ap1m1 ap2a2 clta ap1b1 ap2b1	8	34	0.00615
GO:0015986	ATP synthesis coupled proton transport	x	BP	atp6v1c1 atp5a1 atp5l atp6ap1 atp5e atp6v0b atp6v1c2	7	31	0.02
GO:0016071	mRNA metabolic process	x	BP	hnrnpa1 cwc15 dcp1a nhp2l1 sf3a2 lsm1 dhx15 hnrnpa2b1 prpf19 wbp11 snrpa1 elavl1 dcp1b smn1 khsrp refbp2 snrpg dhx16 sfrs1 lsm10 ppih phf5a sfrs9 thoc4	24	254	0.00319
GO:0030001	metal ion transport	x	BP	atp1b4 kcnip2 accn5 atp4b slc39a13 scnn1a trpv6 slc17a1 camk2d atp1b1 accn3 slc5a7 atp1b2 camk2g cdk2 slc34a1 kcnq3 kcnq4 trpv2 accn1 cacna2d3 camk2b trpv1 kcnip4 atp1b3 kcnip3 kcnip1 trpv3 trpv5 trpv4 kcnq2 camk2a kcnq5 scnn1g accn2 cacna2d4	36	389	6.33e-05
GO:0015672	monovalent inorganic cation transport	x	BP	atp1b4 kcnip2 atp6ap1 accn5 atp4b scnn1a atp6v0a4 atp5a1 atp6v1c2 slc17a1 atp1b1 atp6v0a2 atp6v0b accn3 slc5a7 atp1b2 cdk2 kcnq3 slc34a1 kcnq4 accn1 atp6v0a1 ank1 kcnip4 atp1b3 atp5l kcnip3 atp5e kcnip1 atp6v1c1 kcnq2 kcnq5 accn2 scnn1g	34	286	2.91e-08
GO:0006818	hydrogen transport	x	BP	atp1b4 atp6v0a2 atp6v1c1 atp6ap1 atp6v0a1 atp6v0b atp4b tcirg1 atp6v0a4 atp5l atp5a1 atp5e atp6v1c2	13	58	8.94e-05
GO:0009145	purine nucleoside triphosphate biosynthetic process	x	BP	atp6v1c1 atp5a1 atp5l atp6ap1 atp5e atp6v0b atp6v1c2 txndc3	8	45	0.0352
GO:0005261	cation channel activity	x	MF	kcnip2 accn1 cacna2d3 trpv1 accn5 kcnip4 scnn1a kcnip3 kcnip1 trpv6 trpv3 trpv5 trpv4 accn3 kcnq2 kcnq5 scnn1g accn2 kcnq3 cacna2d4 kcnq4 trpv2 trpa1	23	242	0.00406
GO:0015399	primary active transmembrane transporter activity	x	MF	atp1b4 atp1b1 atp6v1c1 atp6ap1 atp6v0b atp1b2 atp4b tcirg1 sec61g atp1b3 atp5l atp5a1 atp6v0a4 atp5e atp6v1c2	15	128	0.0037
GO:0003735	structural constituent of ribosome	x	MF	mrpl13 rsl1d1 mrpl12 mrpl2 rpl3l rpl3 mrpl27 mrpl24 mrpl22 rpl10 mrpl1 mrpl41 mrpl19 mrps14 rpl11 mrpl4 mrpl18 mrpl3 mrpl15 mrps23	20	156	2.02e-05
GO:0031402	sodium ion binding	x	MF	accn1 atp1b1 accn3 atp1b2 slc5a7 accn2 scnn1g slc34a1 scnn1a atp1b3 slc17a1	11	81	0.036
GO:0016709	oxidoreductase activity, acting on paired donors, with incorporation or reduction of molecular oxygen, NADH or NADPH as one donor, and incorporation of one atom of oxygen	x	MF	fmo4 fmo3 fmo5 fmo2 cyp4f39 cyp4f14 cyp4f18 fmo1	8	22	0.000242
GO:0016667	oxidoreductase activity, acting on sulfur group of donors	x	MF	txnrd3 txnrd1 dld txnrd2 gsr glrx	6	20	0.0114
GO:0033279	ribosomal subunit	x	CC	mrpl1 mrps14 mrpl13 rpl11 mrpl2 mrpl27 mrpl3 mrpl15 mrpl22 mrps23	10	62	0.0186
GO:0000313	organellar ribosome	x	CC	mrpl1 mrpl41 mrpl19 mrps14 mrpl13 mrpl12 mrpl2 mrpl27 mrpl3 mrpl15 mrpl22 mrps23	12	40	1.03e-05
GO:0008081	phosphoric diester hydrolase activity	x	MF	pde1c pde1a pde8a pde4b pde4c pde1b pde4a pde4d pde8b	9	65	0.09
GO:0046873	metal ion transmembrane transporter activity	x	MF	kcnip2 accn1 cacna2d3 trpv1 accn5 slc39a13 kcnip4 scnn1a kcnip3 kcnip1 trpv6 trpv3 trpv5 trpv4 accn3 kcnq2 kcnq5 scnn1g accn2 kcnq3 cacna2d4 kcnq4 trpv2 trpa1	24	283	0.0239
GO:0009055	electron carrier activity	x	MF	aldh4a1 ndufs3 gsr ndufv2 glrx2 ndufs7 dld ndufa6 ndufa11 ndufs1 txnrd3 txnrd2 ptges2 pdhx txnrd1 glrx	16	136	0.00193
GO:0042625	ATPase activity, coupled to transmembrane movement of ions	x	MF	atp1b4 atp1b1 atp6v1c1 atp6ap1 atp6v0b atp1b2 atp4b tcirg1 atp1b3 atp5l atp5a1 atp6v0a4 atp5e atp6v1c2	14	81	0.0007
GO:0016818	hydrolase activity, acting on acid anhydrides, in phosphorus-containing anhydrides	x	MF	atp1b4 dnahc5 shprh atp6ap1 atp4b dhx15 chd1 atp5a1 atp6v0a4 dnahc8 atp6v1c2 dhx38 atp1b1 dhx29 dut atp6v0b atp1b2 dhx36 dync1h1 dync2h1 fignl1 tcirg1 dhx8 spast dhx9 bptf smarca5 dhx57 nudt2 atp1b3 atp5l atp5e orc1l atp6v1c1 ddx18 dhx16 srpr	37	472	0.00492
GO:0016705	oxidoreductase activity, acting on paired donors, with incorporation or reduction of molecular oxygen	x	MF	cyp3a13 cyp3a11 cyp4f14 fbxl11 fmo1 fmo4 fmo2 cyp4f39 cyp4f18 cyp4a14 cyp3a16 cyp4a10 cyp4b1 tbxas1 fmo3 cyp3a41a cyp3a25 fmo5 fbxl10	19	125	4.83e-07
GO:0003777	microtubule motor activity	x	MF	dnahc10 dnahc5 dnali1 dnahc11 dync1h1 dync2h1 dnahc2 dnahc8 dynll1 dnahc1 dynll2	11	65	0.00654
GO:0017111	nucleoside-triphosphatase activity	x	MF	atp1b4 dnahc5 shprh atp6ap1 atp4b dhx15 chd1 atp5a1 atp6v0a4 dnahc8 atp6v1c2 dhx38 atp1b1 dhx29 atp6v0b atp1b2 dhx36 dync1h1 dync2h1 fignl1 tcirg1 dhx8 spast dhx9 bptf smarca5 dhx57 atp1b3 atp5l atp5e orc1l atp6v1c1 ddx18 dhx16 srpr	35	446	0.00763
GO:0016817	hydrolase activity, acting on acid anhydrides	x	MF	atp1b4 dnahc5 shprh atp6ap1 atp4b dhx15 chd1 atp5a1 atp6v0a4 dnahc8 atp6v1c2 dhx38 atp1b1 dhx29 dut atp6v0b atp1b2 dhx36 dync1h1 dync2h1 fignl1 tcirg1 dhx8 spast dhx9 bptf smarca5 dhx57 nudt2 atp1b3 atp5l atp5e orc1l atp6v1c1 ddx18 dhx16 srpr	37	473	0.00515
GO:0004112	cyclic-nucleotide phosphodiesterase activity	x	MF	pde1c pde1a pde8a pde4b pde4c pde1b pde4a pde4d pde8b	9	26	9.92e-05
GO:0042626	ATPase activity, coupled to transmembrane movement of substances	x	MF	atp1b4 atp1b1 atp6v1c1 atp6ap1 atp6v0b atp1b2 atp4b tcirg1 atp1b3 atp5l atp5a1 atp6v0a4 atp5e atp6v1c2	14	115	0.0221
GO:0016820	hydrolase activity, acting on acid anhydrides, catalyzing transmembrane movement of substances	x	MF	atp1b4 atp1b1 atp6v1c1 atp6ap1 atp6v0b atp1b2 atp4b tcirg1 atp1b3 atp5l atp5a1 atp6v0a4 atp5e atp6v1c2	14	116	0.0237
GO:0043492	ATPase activity, coupled to movement of substances	x	MF	atp1b4 atp1b1 atp6v1c1 atp6ap1 atp6v0b atp1b2 atp4b tcirg1 atp1b3 atp5l atp5a1 atp6v0a4 atp5e atp6v1c2	14	115	0.0221
GO:0016712	oxidoreductase activity, acting on paired donors, with incorporation or reduction of molecular oxygen, reduced flavin or flavoprotein as one donor, and incorporation of one atom of oxygen	x	MF	cyp3a13 cyp3a11 cyp3a25 cyp3a41a cyp4b1 cyp3a16 tbxas1	7	38	0.059
GO:0016758	transferase activity, transferring hexosyl groups	x	MF	ugt2a2 ugt8a ugt1a6a ugt1a7c ugt2a3 ugt2b35 ugt2b5 ddost ugt1a9 ugt3a1 ugt2b34 ugt2b1 ugt2a1 ugt1a1 ugt3a2	15	135	0.00846
GO:0046961	hydrogen ion transporting ATPase activity, rotational mechanism	x	MF	atp6v1c1 atp5a1 atp5l atp6ap1 atp5e atp6v0b atp6v1c2	7	37	0.0509
GO:0046933	hydrogen ion transporting ATP synthase activity, rotational mechanism	x	MF	atp6v1c1 atp5a1 atp5l atp6ap1 atp5e atp6v0b atp6v1c2	7	36	0.0438
GO:0015149	hexose transmembrane transporter activity	x	MF	slc2a3 slc2a2 slc2a4 slc2a1	4	11	0.0569
GO:0022804	active transmembrane transporter activity	x	MF	atp1b4 slc2a3 atp6ap1 slc32a1 slc2a4 atp4b slc2a2 atp1b3 atp5l atp5a1 atp6v0a4 atp5e atp6v1c2 slc17a1 atp1b1 atp6v1c1 cdh23 atp6v0b atp1b2 slc5a7 tcirg1 sec61g slc2a1 slc34a1 slc19a1 slc25a3 slc46a2	27	315	0.00835
GO:0042623	ATPase activity, coupled	x	MF	atp1b4 dhx57 shprh atp6ap1 atp4b dhx15 chd1 atp1b3 atp5l atp5a1 atp6v0a4 atp5e atp6v1c2 dhx38 atp1b1 atp6v1c1 dhx29 atp6v0b atp1b2 ddx18 dhx36 tcirg1 dhx16 dhx8 dhx9 bptf smarca5	27	225	1.36e-06
GO:0015077	monovalent inorganic cation transmembrane transporter activity	x	MF	atp1b4 atp6ap1 atp6v0a1 atp4b atp6v0a4 atp5a1 atp5l 1110020p15rik atp5e atp6v1c2 atp6v0a2 atp6v1c1 atp6v0b cox6c tcirg1 accn2 uqcrq	17	96	6.28e-05
GO:0031202	RNA splicing factor activity, transesterification mechanism	x	MF	snrpg sf3a2 sfrs1 sfrs9	4	12	0.0797
GO:0015036	disulfide oxidoreductase activity	x	MF	ptges2 glrx2 txnrd3 gsr glrx	5	13	0.0116
GO:0004197	cysteine-type endopeptidase activity	x	MF	capn1 capns1 ctsb capn3 capn11 dnahc11 capn10 capn2 capn12 capn9 capn13	11	83	0.0435
GO:0004674	protein serine/threonine kinase activity	x	MF	cdc2a cdk9 csnk1g1 oxsr1 aurka camk2b taok3 camk1g camk1 aurkc camk2d mapk15 cask camk4 pnck camk2a prkg1 camk2g aurkb cdk2 camk1d cdk5 csnk1g3 prkg2 tesk1 csnk2b stk39 csnk1g2 tesk2 pask taok1	31	413	0.0435
GO:0005516	calmodulin binding	x	MF	cask trpv4 camk4 pde1c pnck camk2b pde1a trpv1 camk2a camk2g camk1g pde1b camk1d camk1 trpv6 camk2d	16	107	0.001
GO:0015145	monosaccharide transmembrane transporter activity	x	MF	slc2a3 slc2a2 slc2a4 slc2a1	4	11	0.0569
GO:0000315	organellar large ribosomal subunit	x	CC	mrpl1 mrpl27 mrpl3 mrpl15 mrpl13 mrpl2	6	18	0.00647
GO:0008324	cation transmembrane transporter activity	x	MF	atp1b4 kcnip2 atp6ap1 accn5 atp4b scnn1a atp6v0a4 atp5a1 atp6v1c2 trpv6 atp6v0a2 accn3 atp6v0b slc5a7 tcirg1 kcnq3 kcnq4 trpv2 trpa1 slc46a2 accn1 atp6v0a1 slc32a1 cacna2d3 trpv1 slc2a4 kcnip4 atp5l kcnip3 atp5e 1110020p15rik kcnip1 trpv3 trpv5 atp6v1c1 trpv4 kcnq2 kcnq5 cox6c scnn1g accn2 cacna2d4 uqcrq	43	456	2.63e-06
GO:0005840	ribosome	x	CC	mrpl13 rsl1d1 mrpl12 mrpl2 rpl3l rpl3 mrpl27 mrpl24 mrpl22 rpl10 mrpl1 mrpl41 mrpl19 mrps14 rpl11 mrpl4 mrpl18 mrpl3 mrpl15 mrps23	20	163	6.11e-05
GO:0030117	membrane coat	x	CC	ap1m2 ap2a1 cltb ap1m1 ap2a2 clta ap1b1 ap2b1	8	52	0.0835
GO:0031967	organelle envelope	x	CC	atp1b4 vdac1 vdac3 kpna2 phb ndufs3 ugt2b5 dnahc11 dnahc2 ndufs7 acaa2 atp5l atp5a1 1110020p15rik atp5e hadhb ndufa11 ndufs1 igf2r efhd1 nup188 vdac2 ugt1a6a chdh ugt2b37 nup50 cox6c acat1 uqcrq slc25a3 csde1 mrps23	32	375	0.00229
GO:0000267	cell fraction	x	CC	cyp3a13 ugt8a pcdha6 cyp3a11 cyp4f14 cyp4f15 pcdha12 ugt2b5 pcdha1 pcdhga11 ugt1a9 fmo4 fmo2 ugt1a1 adora2a pcdhga12 cyp4a14 pcdhgc5 cyp4f13 txnrd3 pcdha10 ugt1a6a ugt1a7c tbxas1 soat2 ugt2b1 cyp3a41a cyp3a25 fmo5 pcdhgb2 ndufs3 pcdhgc3 slc2a4 pcdhgc4 mapk8ip3 fmo1 pcdha11 ugt2a1 acsl3 cyp4f18 dnajc1 cyp3a16 cask pcdha4 cyp4a10 cyp4b1 kdelr1 vapb accn2 fmo3 dlg4 acsl4 stk39 pga5 inpp5a	55	496	3.74e-12
GO:0005740	mitochondrial envelope	x	CC	vdac1 vdac3 phb ndufs3 ugt2b5 dnahc11 dnahc2 atp5l atp5a1 ndufs7 acaa2 atp5e 1110020p15rik hadhb ndufa11 ndufs1 efhd1 ugt1a6a vdac2 chdh cox6c ugt2b37 acat1 uqcrq csde1 slc25a3 mrps23	27	268	0.000189
GO:0008026	ATP-dependent helicase activity	x	MF	dhx38 dhx57 dhx29 shprh ddx18 dhx36 dhx15 dhx16 dhx8 chd1 dhx9 smarca5	12	80	0.00955
GO:0005930	axoneme	x	CC	dnahc10 dnahc5 dnahc6 dnali1 dnahc11 dnahc9 dnahc2 dnahc8 dnahc1	9	22	2.28e-05
GO:0048475	coated membrane	x	CC	ap1m2 ap2a1 cltb ap1m1 ap2a2 clta ap1b1 ap2b1	8	52	0.0835
GO:0019866	organelle inner membrane	x	CC	vdac1 vdac3 phb ndufs3 ugt2b5 dnahc11 dnahc2 atp5l atp5a1 ndufs7 acaa2 atp5e 1110020p15rik hadhb ndufa11 ndufs1 efhd1 ugt1a6a vdac2 chdh cox6c ugt2b37 acat1 uqcrq csde1 slc25a3 mrps23	27	238	8.05e-06
GO:0031966	mitochondrial membrane	x	CC	vdac1 vdac3 phb ndufs3 ugt2b5 dnahc11 dnahc2 atp5l atp5a1 ndufs7 acaa2 atp5e 1110020p15rik hadhb ndufa11 ndufs1 efhd1 ugt1a6a vdac2 chdh cox6c ugt2b37 acat1 uqcrq csde1 slc25a3 mrps23	27	248	2.4e-05
HUMAN Orthologs
GO id	GO Term	Manually Assigned Functional Category	Biological Process(BP) / Cellular Component(CC) / Molecular Function(MF)	Human orthologs for Pain Hit Genes	Count	Total	P-Value
GO:0046034	ATP metabolic process	ATP synthesis	BP	ak1 atp6v1c1 atp6ap1 atp6v0b fignl1 atp5l atp5a1 ak5 atp5e atp6v1c2 ndufs1	11	94	0.000413
GO:0016709	oxidoreductase activity, acting on paired donors, with incorporation or reduction of molecular oxygen, NADH or NADPH as one donor, and incorporation of one atom of oxygen	ATP synthesis	MF	cyp4f3 cyp3a4 cyp4f2 fmo1 fmo3 fmo4 fmo2 fmo5	8	34	5.11e-05
GO:0009055	electron carrier activity	ATP synthesis	MF	aldh4a1 ndufs3 gsr ndufv2 cox7a2l glrx2 ndufs7 cox7a1 me1 dld ndufa6 ndufa11 ndufb1 ndufs1 txnrd3 txnrd2 cox7a2 me2 txnrd1 ndufab1 glrx	21	253	2.38e-09
GO:0006119	oxidative phosphorylation	ATP synthesis	BP	atp6v1c1 atp6ap1 atp6v0b ndufs3 ndufv2 ndufs7 atp5a1 atp5l atp5e ndufa6 atp6v1c2 ndufb1 ndufab1 ndufs1	14	159	0.000591
GO:0006120	mitochondrial electron transport, NADH to ubiquinone	ATP synthesis	BP	ndufs7 ndufa6 ndufs3 ndufb1 ndufv2 ndufab1 ndufs1	7	54	0.00843
GO:0004683	calmodulin-dependent protein kinase activity	Calcium signaling	MF	camk4 pnck camk2b camk2a camk2g camk1g camk1d camk1 camk2d	9	21	4.36e-08
GO:0004198	calcium-dependent cysteine-type endopeptidase activity	Calcium signaling	MF	capns1 capn3 capn2 capn12 capn9 capn11	6	30	0.0025
GO:0000279	M phase	Cell cycle	BP	cdk3 espl1 ccnb1 kpna2 fzr1 ccnb3 aurka dlg1 ccnb2 aurkb anapc10 cdk2 rpa1 pafah1b1 ccna2 cdc2 ccna1	17	306	0.00256
GO:0051329	interphase of mitotic cell cycle	Cell cycle	BP	anapc10 cdk2 ccnb1 kpna2 khdrbs1 pold1 cdc2	7	85	0.0879
GO:0000086	G2/M transition of mitotic cell cycle	Cell cycle	BP	anapc10 cdk2 ccnb1 khdrbs1	4	17	0.0224
GO:0048487	beta-tubulin binding	Cell structure and organelles related	MF	gabarapl2 gabarap gabarapl1 vapb	4	10	0.00293
GO:0030286	dynein complex	Cell structure and organelles related	CC	dnah7 dnah1 dnali1 dync1h1 dync2h1 dnah2 dnah3 dnah5 dnah8 dnah17 dynll1 dynll2 dnah9	13	45	1.43e-09
GO:0015934	large ribosomal subunit	Cell structure and organelles related	CC	rpl10 mrpl1 rpl10l mrpl41 mrpl13 rpl11 mrpl12 rpl3 mrpl27 mrpl3 mrpl15 mrpl22	12	105	0.000221
GO:0030532	small nuclear ribonucleoprotein complex	Cell structure and organelles related	CC	snrpg sf3a2 snrpa1 phf5a	4	25	0.0788
GO:0044447	axoneme part	Cell structure and organelles related	CC	dnah7 dnah1 dnali1 dnah2 dnah3 dnah5 dnah8 dnah9	8	15	5.14e-08
GO:0006323	DNA packaging	Cell structure and organelles related	BP	h2afz shprh brd8 nap1l1 phb nap1l4 nap1l2 chd1 arid1a ep400 mll4 nap1l3 arid1b smarca1 chd2 srcap h2afv bptf smarca5 foxp3 hdac3 fbxl10 setd1a	23	456	0.00102
GO:0008064	regulation of actin polymerization and/or depolymerization	Cell structure and organelles related	BP	arpc3 arpc2 capza3 capza1 capza2	5	44	0.0965
GO:0003796	lysozyme activity	Cell structure and organelles related	MF	lyzl6 lyz lyzl2 lyzl4 spaca3 lyzl1 spaca5	7	12	2.75e-07
GO:0045177	apical part of cell	Cell structure and organelles related	CC	ctsb trpv5 pard6b scnn1b scnn1g scnn1a atp6v0a4 slc46a1 stk39 amn	10	86	0.00105
GO:0007017	microtubule-based process	Cell structure and organelles related	BP	ap1m2 kpna2 aurka onecut3 tubgcp3 dnah17 dynll1 pafah1b1 dynll2 dnah9 espl1 dync1h1 dync2h1 dnah5 gabarap dnah8 actr10	17	315	0.00421
GO:0005789	endoplasmic reticulum membrane	Cell structure and organelles related	CC	ddost cyp3a43 fmo4 fmo2 cyp4f3 cyp3a4 cyp4f2 kdelr3 cyp4v2 fmo5 cyp4a11 cyp4f12 cyp4f8 lman1 cyp3a5 nomo2 fmo1 kdelr2 acsl3 cyp3a7 dnajc1 cyp4b1 vapb kdelr1 tram1 dlg1 sec61g cyp4x1 dpagt1 acsl4 fmo3 slc17a3 cyp4f11 cyp4f22 srpr cyp4z1	36	458	1.66e-15
GO:0042995	cell projection	Cell structure and organelles related	CC	actr2 dnah7 dnah1 dnali1 mpp1 atxn10 dnah10 dnah2 arpc3 dnah3 arpc2 dnah5 dfnb31 atp6v0a4 dnah8 dnah9	16	313	0.0169
GO:0042277	peptide binding	Cell structure and organelles related	MF	kcnip2 npr1 kpna2 galr3 kdelr1 npr2 galr1 npffr2 kdelr3 kdelr2 galr2 ppih	12	208	0.0659
GO:0001539	ciliary or flagellar motility	Cell structure and organelles related	BP	dnah3 dnah5 dnah7 dnah1 dnah8 dnah2	6	11	6.33e-06
GO:0044451	nucleoplasm part	Cell structure and organelles related	CC	cdk9 nap1l1 smad6 elp3 pcf11 onecut3 nap1l2 timm50 nap1l4 arid1a nap1l3 arid1b smn2 smarca1 smad7 polr3f med17 sfrs1 ppih smarca5 rpa1 setd1a hdac3	23	452	0.000858
GO:0000245	spliceosome assembly	Cellular processes	BP	snrpg sf3a2 sfrs1 sfrs9 smn2	5	30	0.0221
GO:0005048	signal sequence binding	Cellular processes	MF	kcnip2 kdelr3 kdelr2 kpna2 kdelr1	5	21	0.00446
GO:0008134	transcription factor binding	Cellular processes	MF	rab2a brd8 znf593 pqbp1 kcnip3 znf274 rab2b ecd arid1b pard6a tfap4 srcap med17 ctbp1 bptf nfkb2 aip foxp3 hdac3	19	432	0.0494
GO:0006403	RNA localization	Cellular processes	BP	hnrnpa1 khsrp nup188 khdrbs1 nup50 hnrnpa2b1 nup153 bicd1 thoc4	9	92	0.00844
GO:0007588	excretion	Cellular processes	BP	npr1 scnn1a atp6v0a4 amn scnn1b scnn1g	6	42	0.0145
GO:0006357	regulation of transcription from RNA polymerase II promoter	Cellular processes	BP	znf174 snf8 brd8 znf593 elp3 cnot2 vezf1 onecut3 chd1 kcnip3 znf202 tfap4 chd2 srcap med17 trak1 bptf smarca5 ciao1	19	423	0.0359
GO:0000377	RNA splicing, via transesterification reactions with bulged adenosine as nucleophile	Cellular processes	BP	dhx38 hnrnpa1 cwc15 sf3a2 smn2 snrpg hnrnpa2b1 sfrs1 snrpa1 sfrs9 phf5a	11	70	2.96e-05
GO:0006928	cell motility	Cellular processes	BP	actr2 fez1 serpini2 dnah7 dnah1 pard6b taok2 dnali1 capza1 dnah2 plxnb1 pafah1b1 capza2 dnah9 scnn1b dnah3 arpc3 dnah5 arpc2 plxna3 dnah8	21	383	0.000426
GO:0065002	intracellular protein transport across a membrane	Cellular processes	BP	nup153 timm50 nup188 tram2 nup50 tram1 sec61g	7	69	0.0317
GO:0006397	mRNA processing	Cellular processes	BP	hnrnpa1 cwc15 nhp2l1 sf3a2 lsm1 dhx15 pcf11 hnrnpa2b1 prpf19 wbp11 snrpa1 elavl4 dhx38 khsrp khdrbs1 smn2 snrpg dhx16 dhx8 sfrs1 lsm10 ppih phf5a sfrs9 thoc4	25	273	2.09e-13
GO:0004004	ATP-dependent RNA helicase activity	DNA/chromatin remodeling	MF	dhx38 dhx8 dhx9 ddx18	4	21	0.0465
GO:0016568	chromatin modification	DNA/chromatin remodeling	BP	ep400 mll4 arid1b brd8 phb smarca1 srcap arid1a bptf smarca5 foxp3 hdac3 fbxl10 setd1a	14	219	0.0129
GO:0016585	chromatin remodeling complex	DNA/chromatin remodeling	CC	nap1l3 arid1b nap1l1 smarca1 nap1l2 nap1l4 arid1a smarca5	8	41	0.000212
GO:0006338	chromatin remodeling	DNA/chromatin remodeling	BP	mll4 arid1a bptf arid1b smarca5 foxp3 smarca1	7	62	0.0187
GO:0015036	disulfide oxidoreductase activity	Metabolism	MF	glrx2 txnrd3 gsr glrx	4	21	0.0465
GO:0050381	unspecific monooxygenase activity	Metabolism	MF	cyp4f8 cyp3a5 cyp4b1 cyp3a43 cyp4x1 cyp4f11 cyp3a7 cyp4z1 cyp4f12	9	26	3.45e-07
GO:0004499	flavin-containing monooxygenase activity	Metabolism	MF	fmo3 fmo4 fmo2 fmo5 fmo1	5	11	0.000207
GO:0008137	NADH dehydrogenase (ubiquinone) activity	Metabolism	MF	ndufs3 ndufv2 ndufs7 ndufa6 ndufa11 ndufb1 ndufab1 ndufs1	8	71	0.00766
GO:0016651	oxidoreductase activity, acting on NADH or NADPH	Metabolism	MF	gsto1 txnrd3 txnrd2 ndufs3 ndufv2 txnrd1 ndufs7 ndufa6 ndufb1 ndufa11 ndufs1 ndufab1	12	108	0.000294
GO:0050660	FAD binding	Metabolism	MF	txnrd3 txnrd2 chdh gsr fmo1 fmo3 fmo4 txnrd1 fmo5 fmo2 dld	11	114	0.00212
GO:0051186	cofactor metabolic process	Metabolism	BP	ak1 atp6ap1 pank4 gsr glrx2 ak5 atp5a1 atp5l atp5e me1 atp6v1c2 ndufs1 pank2 dlat atp6v1c1 atp6v0b pdha1 fignl1 isca2 pank3 pank1	21	343	3.24e-05
GO:0015936	coenzyme A metabolic process	Metabolism	BP	pank2 pank3 pank1 pank4	4	11	0.00423
GO:0008194	UDP-glycosyltransferase activity	Metabolism	MF	ugt2b15 ugt2b28 csglca-t ugt2a3 ugt2b7 ugt1a10 ugt1a9 ugt3a1 chpf ugt2a1 ugt8 ugt1a7 ugt3a2 ugt2b11 lalba ugt2b4 ugt1a8 ugt2b17 ugt1a6	19	138	2.15e-08
GO:0004114	3',5'-cyclic-nucleotide phosphodiesterase activity	Metabolism	MF	pde1c pde1a pde8a pde4b pde4c pde1b pde4a pde8b	8	45	0.000391
GO:0004385	guanylate kinase activity	Metabolism	MF	dlg2 cask dlg3 mpp1 dlg1	5	11	0.000207
GO:0016408	C-acyltransferase activity	Metabolism	MF	acat1 acaa2 acat2 acsl3 hadhb	5	12	0.000332
GO:0016776	phosphotransferase activity, phosphate group as acceptor	Metabolism	MF	dlg2 ak1 cask txndc6 ak5 dlg3 mpp1 dlg1 txndc3	9	70	0.00124
GO:0009410	response to xenobiotic stimulus	Metabolism	BP	fmo4 ugt1a9 ugt2b15 ugt2b28 ugt2b4 ugt2b11 aip ugt1a6	8	34	5.11e-05
GO:0016805	dipeptidase activity	Metabolism	MF	scrn1 scrn2 scrn3	3	12	0.0818
GO:0051248	negative regulation of protein metabolic process	Metabolism	BP	serpinb12 capza3 capza1 ppp2ca eif4ebp3 foxp3 dnajc1 capza2	8	104	0.0688
GO:0045454	cell redox homeostasis	Metabolism	BP	txndc6 txnrd3 txnrd2 gsr txndc3 glrx2 txnrd1 dld glrx	9	108	0.0249
GO:0006100	tricarboxylic acid cycle intermediate metabolic process	Metabolism	BP	me3 me2 gad2 me1 gad1	5	32	0.028
GO:0042592	homeostatic process	Metabolism	BP	npr1 gpr6 slc2a4 gsr txndc3 glrx2 atp6v0a4 dfnb31 dld ndufs1 gpr12 txnrd3 txndc6 trpv4 txnrd2 cutc galr2 txnrd1 foxp3 glrx	20	480	0.0769
GO:0030145	manganese ion binding	Metabolism	MF	ppp2cb fyn pde8a ppp2ca tesk1 me1 ppef1 tesk2 pde8b ppef2	10	147	0.0515
GO:0004867	serine-type endopeptidase inhibitor activity	Metabolism	MF	serpinb10 serpinc1 serpini2 serpinb12 serpinb3 serpinb4 serpinb13 serpinb1 serpini1 serpinb7 serpinb6	11	168	0.0415
GO:0016615	malate dehydrogenase activity	Metabolism	MF	me3 me2 me1	3	10	0.0525
GO:0031980	mitochondrial lumen	Mitochondrial structure and organelles	CC	aldh4a1 pdha2 mrpl13 mrpl12 me3 mrpl27 dld dlat mrpl1 mrpl41 aars2 pdha1 mrps14 me2 pdhx mrpl18 mrpl3	17	183	3.92e-05
GO:0005762	mitochondrial large ribosomal subunit	Mitochondrial structure and organelles	CC	mrpl1 mrpl27 mrpl41 mrpl3 mrpl13 mrpl12	6	15	4.88e-05
GO:0005743	mitochondrial inner membrane	Mitochondrial structure and organelles	CC	phb ndufs3 ndufv2 ptpmt1 cox7a2l timm50 cox7a1 ndufs7 atp5a1 atp5e ndufa6 hadhb ndufa11 ndufb1 ndufs1 efhd1 cox7a2 chdh cox6c uqcrq slc25a21 slc25a3 ndufab1	23	313	2.77e-08
GO:0007422	peripheral nervous system development	Nervous system developemnt	BP	accn1 gfra3 ugt8 serpini1	4	24	0.069
GO:0019226	transmission of nerve impulse	Nervous system developemnt	BP	kcnip2 accn1 camk4 kcnq2 gad2 baiap3 slc5a7 galr3 kcnq5 galr1 kcnq3 galr2 eif2b4 gabarap kcnip1 gad1	16	330	0.0344
GO:0050909	sensory perception of taste	Nervous system developemnt	BP	scnn1a scnn1b scnn1d scnn1g tas1r2	5	42	0.08
GO:0007268	synaptic transmission	Nervous system developemnt	BP	kcnip2 accn1 camk4 baiap3 gad2 kcnq2 galr3 slc5a7 kcnq5 galr1 kcnq3 galr2 gabarap kcnip1 gad1	15	290	0.0218
GO:0045045	secretory pathway	Secretory functions	BP	cadps sec24d lman1 rab2a rer1 baiap3 trappc2l sec24c scrn1 cog2 gbf1 srpr trpv6 unc13d	14	240	0.028
GO:0016023	cytoplasmic membrane-bounded vesicle	Secretory functions	CC	ctsb cadps cltb sec24d erp29 rab2a atp6v0a1 slc32a1 taok2 nap1l1 sec24c slc2a4 spaca3 slc2a1 trpv2 clta igf2r	17	347	0.0206
GO:0048193	Golgi vesicle transport	Secretory functions	BP	sec24d lman1 rab2a rer1 trappc2l sec24c cog2 gbf1	8	89	0.0296
GO:0004715	non-membrane spanning protein tyrosine kinase activity	Signaling pathway	MF	fgr frk yes1 fyn src	5	40	0.0667
GO:0008601	protein phosphatase type 2A regulator activity	Signaling pathway	MF	ppp2r5a ppp2r5d ppp2r5c ppp2r5b ppp2r5e	5	35	0.041
GO:0009593	detection of chemical stimulus	Signaling pathway	BP	kcnip2 ugt2a1 kcnip1 tas1r2	4	18	0.0268
GO:0016055	Wnt receptor signaling pathway	Signaling pathway	BP	csnk1g1 fzd2 fzd7 ppp2ca wnt9a csnk1g3 wnt9b csnk2b csnk1g2 fzd1	10	145	0.0474
GO:0008308	voltage-gated anion channel activity	Transport	MF	vdac1 vdac3 loc729317 vdac2	4	17	0.0224
GO:0015293	symporter activity	Transport	MF	slc2a3 slc32a1 slc17a4 slc17a2 slc2a4 slc5a7 slc2a14 slc2a5 slc2a1 slc2a2 slc17a3 slc17a1 slc25a3 slc46a2	14	242	0.0301
GO:0006814	sodium ion transport	Transport	BP	accn1 slc17a4 slc17a2 slc5a7 scnn1b accn2 scnn1g slc17a3 scnn1a slc17a1 scnn1d	11	173	0.0511
GO:0015078	hydrogen ion transmembrane transporter activity	Transport	MF	atp6ap1 atp6v0a1 cox7a2l nup153 cox7a1 atp5a1 atp5l atp6v0a4 atp5e atp6v1c2 atp6v0a2 atp6v1c1 atp6v0b cox7a2 cox6c tcirg1 uqcrq	17	203	0.000148
GO:0015114	phosphate transmembrane transporter activity	Transport	MF	slc17a3 slc17a4 slc17a1 slc17a2 slc25a3	5	14	0.000681
GO:0005355	glucose transmembrane transporter activity	Transport	MF	slc2a3 slc2a2 slc2a4 slc2a14 slc2a5 slc2a1	6	32	0.00348
GO:0016469	proton-transporting two-sector ATPase complex	Transport	CC	atp6v1c1 atp6ap1 atp6v0b nup153 atp6v0a4 atp5l atp5a1 atp5e atp6v1c2	9	107	0.0233
GO:0031420	alkali metal ion binding	Transport	MF	kcnip2 accn1 kcnip4 scnn1a kcnip3 kcnip1 slc17a1 kcnq2 slc5a7 slc17a2 kcnq5 scnn1b accn2 scnn1g impa1 kcnq3 slc17a3 kcnq4 scnn1d	19	222	2.99e-05
GO:0032940	secretion by cell	x	BP	sec24d lman1 erp29 rab2a rer1 baiap3 trappc2l scrn1 trpv6 dnajc1 unc13d cadps sec24c cog2 gbf1 srpr foxp3	17	297	0.00152
GO:0005761	mitochondrial ribosome	x	CC	mrpl1 mrpl27 mrpl41 mrpl18 mrpl3 mrps14 mrpl13 mrpl12	8	51	0.000911
GO:0031966	mitochondrial membrane	x	CC	vdac1 vdac3 phb ndufs3 ndufv2 ptpmt1 cox7a2l timm50 cox7a1 atp5a1 ndufs7 atp5e acsl3 ndufa6 hadhb ndufa11 ndufb1 ndufs1 loc729317 efhd1 cox7a2 vdac2 chdh cox6c acsl4 uqcrq slc25a21 slc25a3 ndufab1	29	408	3.93e-10
GO:0031410	cytoplasmic vesicle	x	CC	ap1m2 cltb sec24d ap1m1 erp29 rab2a atp6v0a1 slc32a1 taok2 nap1l1 slc2a4 spaca3 prdx6 igf2r cadps ctsb gad2 sec24c slc2a1 dll1 trpv2 clta ptpn23	23	425	0.000221
GO:0015020	glucuronosyltransferase activity	x	MF	ugt2b15 ugt2b28 csglca-t ugt2a3 ugt2b7 ugt1a10 ugt1a9 ugt3a1 chpf ugt2a1 ugt1a7 ugt3a2 ugt2b11 ugt2b4 ugt1a8 ugt2b17 ugt1a6	17	34	1.92e-17
GO:0009628	response to abiotic stimulus	x	BP	sord opn4 trpv4 pold1 serpinb13 accn2 cops3 npffr2 glrx2 eif2b4 trpv2 trpa1	12	165	0.0115
GO:0006888	ER to Golgi vesicle-mediated transport	x	BP	sec24d lman1 rab2a trappc2l sec24c	5	40	0.0667
GO:0044433	cytoplasmic vesicle part	x	CC	cadps cltb sec24d atp6v0a1 slc32a1 taok2 sec24c clta	8	107	0.0799
GO:0012506	vesicle membrane	x	CC	cadps cltb sec24d atp6v0a1 slc32a1 taok2 sec24c slc2a4 clta gad1	10	113	0.00839
GO:0008380	RNA splicing	x	BP	hnrnpa1 cwc15 nhp2l1 sf3a2 lsm1 dhx15 ppp2ca hnrnpa2b1 prpf19 wbp11 snrpa1 dhx38 khsrp smn2 snrpg dhx16 dhx8 sfrs1 lsm10 ppih phf5a sfrs9 thoc4	23	225	8.3e-08
GO:0006732	coenzyme metabolic process	x	BP	atp6ap1 pank4 gsr glrx2 atp5a1 atp5l atp5e me1 atp6v1c2 dlat pank2 atp6v1c1 atp6v0b pdha1 pank3 pank1	16	288	0.00427
GO:0051236	establishment of RNA localization	x	BP	hnrnpa1 khsrp nup188 khdrbs1 nup50 hnrnpa2b1 nup153 thoc4	8	91	0.0336
GO:0016071	mRNA metabolic process	x	BP	hnrnpa1 cwc15 nhp2l1 sf3a2 lsm1 dhx15 pcf11 hnrnpa2b1 prpf19 wbp11 snrpa1 elavl1 elavl4 dcp1b dhx38 khsrp khdrbs1 smn2 snrpg dhx16 dhx8 sfrs1 lsm10 ppih phf5a sfrs9 thoc4	27	342	2.51e-11
GO:0006754	ATP biosynthetic process	x	BP	atp6v1c1 atp5a1 atp5l atp6ap1 atp5e atp6v0b atp6v1c2	7	83	0.0786
GO:0048770	pigment granule	x	CC	ctsb erp29 rab2a atp6v0a1 trpv2 nap1l1 slc2a1	7	83	0.0786
GO:0031982	vesicle	x	CC	ap1m2 cltb sec24d ap1m1 erp29 rab2a atp6v0a1 slc32a1 taok2 nap1l1 slc2a4 spaca3 prdx6 vapa igf2r ctsb cadps gad2 sec24c slc2a1 dll1 trpv2 clta ptpn23 gad1	25	432	1.33e-05
GO:0046903	secretion	x	BP	sec24d lman1 erp29 npr1 rab2a rer1 baiap3 trappc2l scnn1a atp6v0a4 scrn1 trpv6 dnajc1 amn unc13d cadps sec24c scnn1b scnn1g camk2g cog2 gbf1 srpr foxp3	24	384	2.5e-06
GO:0006752	group transfer coenzyme metabolic process	x	BP	pank2 atp6v1c1 atp6ap1 atp6v0b pank4 pank3 pank1 atp5l atp5a1 atp5e atp6v1c2	11	138	0.00972
GO:0015758	glucose transport	x	BP	slc2a3 yes1 slc2a2 slc2a4 slc2a5 slc2a1	6	30	0.0025
GO:0022613	ribonucleoprotein complex biogenesis and assembly	x	BP	exosc1 nhp2l1 sf3a2 bms1 smn2 nip7 eif4ebp3 snrpg eif3j wbp11 eif2b4 sfrs1 sfrs9	13	246	0.0856
GO:0030133	transport vesicle	x	CC	cltb sec24d clta sec24c slc2a4 igf2r	6	63	0.0883
GO:0051188	cofactor biosynthetic process	x	BP	pank2 atp6v1c1 atp6ap1 atp6v0b pank4 pank3 pank1 atp5l atp5a1 me1 atp5e atp6v1c2	12	220	0.0965
GO:0015992	proton transport	x	BP	atp6v0a2 atp6v1c1 atp6ap1 atp6v0a1 atp6v0b tcirg1 atp6v0a4 atp5a1 atp5l atp5e atp6v1c2	11	134	0.00766
GO:0009141	nucleoside triphosphate metabolic process	x	BP	ak1 atp6v1c1 txndc6 atp6ap1 atp6v0b dut fignl1 txndc3 atp5l atp5a1 ak5 atp5e atp6v1c2 ndufs1	14	147	0.000278
GO:0009199	ribonucleoside triphosphate metabolic process	x	BP	ak1 atp6v1c1 txndc6 atp6ap1 atp6v0b fignl1 txndc3 atp5l atp5a1 ak5 atp5e atp6v1c2 ndufs1	13	132	0.000393
GO:0005875	microtubule associated complex	x	CC	dnah7 dnah1 dnali1 dnah2 dnah17 dynll1 pafah1b1 dynll2 dnah9 dync1h1 dync2h1 dnah3 dnah5 gabarap dnah8 actr10	16	180	0.000141
GO:0022403	cell cycle phase	x	BP	cdk3 kpna2 aurka pafah1b1 ccna2 espl1 ccnb1 pold1 ccnb3 fzr1 khdrbs1 dlg1 ccnb2 aurkb cdk2 anapc10 rpa1 cdc2 ccna1	19	369	0.00377
GO:0016654	oxidoreductase activity, acting on NADH or NADPH, disulfide as acceptor	x	MF	txnrd3 txnrd1 txnrd2	3	12	0.0818
GO:0004386	helicase activity	x	MF	dhx57 shprh dhx15 chd1 dhx34 dhx38 dhx29 ep400 ddx18 dhx36 smarca1 chd2 dhx16 dhx8 srcap dhx9 smarca5	17	277	0.000402
GO:0046906	tetrapyrrole binding	x	MF	cyp4f8 cyp3a5 cyp3a43 cyp3a7 cyp4a22 cyp4f3 cyp3a4 cyp4b1 tbxas1 cyp4f2 cyp4v2 cyp4x1 cyp4f11 cyp4a11 cyp4f22 cyp4f12 cyp4z1	17	291	0.00104
GO:0046873	metal ion transmembrane transporter activity	x	MF	kcnip2 accn1 trpv1 slc39a13 kcnip4 scnn1a kcnip3 kcnip1 trpv6 trpv3 trpv5 trpv4 kcnq2 kcnq5 scnn1b accn2 scnn1g kcnq3 trpv2 kcnq4 trpa1 scnn1d	22	499	0.0194
GO:0016563	transcription activator activity	x	MF	ecd camk4 onecut1 arid1b brd8 phb tfap4 srcap pqbp1 med17 arid1a nfkb2 smarca5 fubp3 aip	15	309	0.0504
GO:0016667	oxidoreductase activity, acting on sulfur group of donors	x	MF	txnrd3 txnrd1 dld txnrd2 gsr	5	29	0.0194
GO:0005272	sodium channel activity	x	MF	accn1 scnn1a scnn1b accn2 scnn1d scnn1g	6	57	0.0596
GO:0031402	sodium ion binding	x	MF	accn1 slc17a2 slc5a7 scnn1b accn2 scnn1g slc17a3 scnn1a slc17a1 scnn1d	10	96	0.00247
GO:0008026	ATP-dependent helicase activity	x	MF	dhx38 dhx57 dhx29 ddx18 dhx36 chd2 dhx15 dhx16 dhx8 chd1 dhx9 dhx34 smarca5	13	184	0.00844
GO:0004197	cysteine-type endopeptidase activity	x	MF	capns1 ctsb capn3 capn11 usp5 dync1h1 dnah5 capn2 capn12 capn9 usp13	11	142	0.0122
GO:0003724	RNA helicase activity	x	MF	dhx16 dhx38 dhx8 dhx9 ddx18 dhx15	6	30	0.0025
GO:0004497	monooxygenase activity	x	MF	cyp4f8 cyp3a5 fmo1 cyp3a43 fmo4 fmo2 cyp3a7 cyp4a22 cyp4f3 cyp3a4 cyp4b1 tbxas1 cyp4f2 cyp4v2 cyp4x1 fmo3 cyp4f11 fmo5 cyp4f22 cyp4a11 cyp4z1 cyp4f12	22	233	7.38e-07
GO:0016705	oxidoreductase activity, acting on paired donors, with incorporation or reduction of molecular oxygen	x	MF	cyp4f8 cyp3a5 fmo1 cyp3a43 fmo4 fmo2 cyp3a7 cyp4f3 cyp3a4 cyp4b1 tbxas1 cyp4f2 cyp4x1 fmo3 cyp4f11 fmo5 cyp4a11 cyp4z1 cyp4f12 fbxl10	20	177	1.89e-07
GO:0019201	nucleotide kinase activity	x	MF	dlg2 ak1 cask ak5 dlg3 mpp1 dlg1	7	38	0.00107
GO:0019205	nucleobase, nucleoside, nucleotide kinase activity	x	MF	dlg2 ak1 cask uckl1 txndc6 mpp1 dlg1 txndc3 uck2 ak5 dlg3	11	91	0.000332
GO:0016655	oxidoreductase activity, acting on NADH or NADPH, quinone or similar compound as acceptor	x	MF	gsto1 ndufs3 ndufv2 ndufs7 ndufa6 ndufa11 ndufb1 ndufab1 ndufs1	9	75	0.00209
GO:0050662	coenzyme binding	x	MF	gsr ndufv2 fmo1 me3 fmo4 me1 dld fmo2 gale dlat txnrd3 txnrd2 chdh fmo3 me2 pdhx txnrd1 ctbp1 fmo5 ctbp2	20	289	2.54e-06
GO:0048037	cofactor binding	x	MF	gsr ndufv2 fmo1 me3 fmo4 me1 dld fmo2 gale csad dlat txnrd3 txnrd2 gad2 chdh fmo3 me2 pdhx ctbp1 txnrd1 fmo5 ctbp2 gad1 ndufab1	24	427	4.89e-05
GO:0016758	transferase activity, transferring hexosyl groups	x	MF	ugt2b15 ugt2b28 csglca-t ugt2a3 ddost ugt2b7 ugt1a10 chpf ugt1a9 ugt3a1 ugt2a1 ugt8 ugt1a7 loc728160 ugt3a2 ugt2b11 lalba ugt2b4 ugt1a8 ugt2b17 ugt1a6	21	281	9.63e-08
GO:0016712	oxidoreductase activity, acting on paired donors, with incorporation or reduction of molecular oxygen, reduced flavin or flavoprotein as one donor, and incorporation of one atom of oxygen	x	MF	cyp4f8 cyp3a5 cyp3a4 cyp4b1 tbxas1 cyp4x1 cyp3a43 cyp4f11 cyp3a7 cyp4z1 cyp4f12	11	46	4.15e-07
GO:0005261	cation channel activity	x	MF	kcnip2 accn1 trpv1 kcnip4 scnn1a kcnip3 kcnip1 trpv6 trpv3 trpv5 trpv4 kcnq2 kcnq5 scnn1b accn2 scnn1g kcnq3 trpv2 kcnq4 trpa1 scnn1d	21	420	0.00278
GO:0016757	transferase activity, transferring glycosyl groups	x	MF	ugt2b15 ugt2b28 csglca-t ugt2a3 ddost ugt2b7 ugt1a10 chpf ugt1a9 ugt3a1 ugt2a1 ugt8 loc728160 ugt1a7 ugt3a2 ugt2b11 lalba dpagt1 ugt2b4 ugt1a8 ugt2b17 ugt1a6	22	443	0.00214
GO:0005792	microsome	x	CC	ugt2b15 ugt2b28 ugt1a10 cyp3a43 ugt1a9 fmo4 fmo2 ugt1a7 cyp4f3 cyp3a4 cyp4f2 ugt1a8 fmo5 cyp4a11 cyp4f12 cyp4f8 cyp3a5 slc2a4 fmo1 ugt2b7 acsl3 ugt8 cyp3a7 dnajc1 ugt2b11 cyp4b1 cyp4x1 acsl4 fmo3 ugt2b4 cyp4f11 ugt2b17 cyp4f22 cyp4z1 ugt1a6	35	162	1.08e-22
GO:0009145	purine nucleoside triphosphate biosynthetic process	x	BP	atp6v1c1 txndc6 atp6ap1 atp6v0b txndc3 atp5a1 atp5l atp5e atp6v1c2	9	120	0.0474
GO:0006818	hydrogen transport	x	BP	atp6v0a2 atp6v1c1 atp6ap1 atp6v0a1 atp6v0b tcirg1 atp6v0a4 atp5a1 atp5l atp5e atp6v1c2	11	135	0.00816
GO:0005773	vacuole	x	CC	ctsb atp6v0a2 gabarapl1 atp6ap1 atp6v0b spaca3 spag9 usp5 vps36 gabarap atp6v0a4 prdx6 igf2r	13	233	0.0596
GO:0044455	mitochondrial membrane part	x	CC	cox7a2 ndufs3 ndufv2 cox7a2l timm50 ndufs7 atp5a1 cox7a1 atp5e uqcrq ndufa6 ndufb1 ndufs1 ndufab1	14	121	3.21e-05
GO:0009117	nucleotide metabolic process	x	BP	ak1 npr1 atp6ap1 tyms pde8a txndc3 atp5l ak5 atp5a1 atp5e me1 atp6v1c2 ndufs1 txndc6 atp6v1c1 atp6v0b dut npr2 fignl1 pde8b	20	340	0.000163
GO:0005681	spliceosome	x	CC	dhx38 hnrnpa1 cwc15 nhp2l1 sf3a2 api5 smn2 dhx15 snrpg hnrnpa2b1 dhx8 prpf19 sfrs1 snrpa1 ppih phf5a thoc4	17	139	9.46e-07
GO:0051301	cell division	x	BP	cdk3 pard6b ccna2 pafah1b1 aurkc espl1 ccnb1 fzr1 ccnb3 pard6a pard6g ccnb2 aurkb cdk2 anapc10 cdc2 ccna1	17	245	0.00128
GO:0044463	cell projection part	x	CC	dnah7 dnah1 dnali1 dnah2 dnah3 dnah5 atp6v0a4 dnah8 dnah9	9	47	6.08e-05
GO:0016324	apical plasma membrane	x	CC	ctsb trpv5 scnn1a atp6v0a4 slc46a1 stk39 scnn1b scnn1g	8	68	0.00577
GO:0008287	protein serine/threonine phosphatase complex	x	CC	ppp2cb ppp2r5a ppp2r5d ppp3r1 ppp2r5c ppp2r5b ppp2r5e ppp2ca	8	57	0.00191
GO:0000159	protein phosphatase type 2A complex	x	CC	ppp2cb ppp2r5a ppp2r5d ppp2r5c ppp2r5b ppp2r5e ppp2ca	7	34	0.000553
GO:0005746	mitochondrial respiratory chain	x	CC	cox7a2 ndufs3 ndufv2 cox7a2l ndufs7 cox7a1 uqcrq ndufa6 ndufb1 ndufs1 ndufab1	11	76	6.08e-05
GO:0007067	mitosis	x	BP	cdk3 espl1 ccnb1 fzr1 aurka dlg1 ccnb2 aurkb cdk2 anapc10 ccna2 pafah1b1 cdc2 ccna1	14	239	0.0269
GO:0003697	single-stranded DNA binding	x	MF	hnrnpa2b1 wbp11 hnrnpa1 ssbp4 ssbp2 rpa1 ssbp3 fubp1	8	61	0.00289
GO:0050661	NADP binding	x	MF	txnrd3 txnrd2 gsr fmo1 fmo3 fmo4 txnrd1 me1 fmo5 fmo2	10	37	6.22e-07
GO:0005516	calmodulin binding	x	MF	cask trpv4 camk4 ppp3r1 pde1c pnck camk2b pde1a trpv1 camk2a camk2g camk1g pde1b camk1d camk1 trpv6 camk2d	17	141	1.15e-06
GO:0051606	detection of stimulus	x	BP	kcnip2 npffr2 opn4 ugt2a1 kcnip1 ppef1 ppef2 tas1r2	8	80	0.0165
GO:0009165	nucleotide biosynthetic process	x	BP	atp6v1c1 npr1 txndc6 atp6ap1 tyms atp6v0b npr2 txndc3 atp5l atp5a1 ak5 me1 atp5e atp6v1c2	14	255	0.0153
GO:0009152	purine ribonucleotide biosynthetic process	x	BP	atp6v1c1 txndc6 atp6ap1 atp6v0b txndc3 ak5 atp5a1 atp5l atp5e atp6v1c2	10	147	0.0515
GO:0015931	nucleobase, nucleoside, nucleotide and nucleic acid transport	x	BP	hnrnpa1 vdac3 khsrp nup188 khdrbs1 nup50 hnrnpa2b1 nup153 thoc4	9	104	0.0194
GO:0000278	mitotic cell cycle	x	BP	cdk3 kpna2 aurka pafah1b1 ccna2 espl1 ccnb1 pold1 fzr1 khdrbs1 dlg1 dync1h1 ccnb2 aurkb cdk2 anapc10 cdc2 ccna1	18	326	0.00174
GO:0031988	membrane-bounded vesicle	x	CC	cltb sec24d erp29 rab2a atp6v0a1 slc32a1 taok2 nap1l1 slc2a4 spaca3 igf2r cadps ctsb sec24c slc2a1 trpv2 clta gad1	18	352	0.00673
