# Supplementary material for: Construction of a Global Pain Systems Network Highlights Phospholipid Signaling as a Regulator of Heat Nociception
Source: PLoS Genet. 2012 Dec 6;8(12):e1003071. doi: 10.1371/journal.pgen.1003071 (PMC3516557; doi:10.1371/journal.pgen.1003071)
Supplement: Table S6 — Mammalian C2 gene set analysis. Analysis for 687 mouse (top) and 680 human (bottom) C2 gene sets found significant at 99% probability (hypergeometric test). For each gene set, the C2 gene set name, gene symbols, counts for the total number of genes, pain hit orthologs, and percentages of genes mapped among the total C2 gene sets are given. C2 gene set names are presented and can be used to obtain complete list of genes included (see http://www.broadinstitute.org/gsea/msigdb/index.jsp). For constructing the systems map of nociception and uniform functional annotation as in the KEGG pathways, a unique list of significant C2 gene sets were combined from mouse and humans and manually grouped into similar functional categories, as the KEGG pathways. Combined information is provided in Table S7. (XLS) [file pgen.1003071.s011.xls]

## Sheet: Sheet1
Table S6. C2 analysis for Mammalian orthologs of Drosophila candidate pain genes and their binding partners
Significant Mouse Ortholog Hits
C2 Gene Set Name	Gene Set	Genes Mapped	Gene Set Size	No. of Gene Mapped	% of gene mapped	Hypergeometeric Probability Value	Organism
STEMCELL_NEURAL_UP	AURKAIP1,APRIN,VPS54,SYNCRIP,VPS53,WTAP,SART1,MAP3K7,BTBD1,VPS4B,PTBP2,PDHA1,MAK10,CCAR1,ACAA2,GATM,SIPA1L2,AQR,ADSL,ROR2,EIF2AK3,ADSS,HSD17B12,ARIH1,ARIH2,DUSP16,LOC642659,TECTA,CUGBP1,CUGBP2,GGH,GARS,ATP11A,GAS2,GAS1,PRPSAP1,UBE2L3,EI24,RBMXL1,RGS7,HTATIP2,TSG101,GNPNAT1,UBE2G1,EZH2,YBX1,GTSE1,SMAP1,EVI5,BRD7,ANP32A,TARSL1,USP10,GHR,BRD8,MRPL2,MRPL3,ANP32B,ANP32E,CPXM2,MRPL9,CCT6A,MMP15,KLHDC2,…	Acaa2,Acsl4,Actb,Actr2,Ak1,Akt1,Ankrd17,Ap1m1,Api5,Arid1a,Atp5a1,Atp6ap1,Atp6v0a2,Atp6v0b,Atp6v1c1,Atxn10,Aurka,Brd8,Bub1,Cab39,Capn2,Capza1,Capza2,Cask,Ccna2,Ccnb1,Ccnb2,Ccnd1,Ccnd3,Ccng1,Ccnj,Cdh2,Cdh4,Cdk2,Cdk4,Chd1,Clta,Cops3,Cops7a,Cryab,Csad,Csde1,Csnk2b,Ctbp2,Ctps,Ddx18,Dlat,Dld,Dll1,Dnajc13,Dtymk,E2f5,Ect2,Elac2,Elavl1,Elp3,Eps8,Fbln2,Fbn1,Fgfr1,Fignl1,Fubp1,Fyn,Glrx,Gorasp2,Gpr177,Gsr,Gs…	1838	169	9.19478	1	Mouse
CACAMPATHWAY	SYT1,CAMK1G,CAMK2G,CREB1,CAMKK1,CAMKK2,CAMK4,CAMK2D,CALM3,CAMK1,CAMK2B,CAMK2A,CALM2,CALM1	Calm2,Calm1,Calm2,Calm3,Camk1,Camk1g,Camk2a,Camk2b,Camk2d,Camk2g,Camk4	14	11	78.5714	1	Mouse
STEMCELL_EMBRYONIC_UP	HNRPK,LDHA,APRIN,VPS54,HNRPD,SYNCRIP,REST,WTAP,RBM35A,CUL3,MAP3K7,CUL2,OGN,SH3YL1,AGTR2,MC1R,SERPINE1,JAGN1,PDHA1,PTBP2,CUL1,MAK10,CCAR1,TMEFF1,KIF5B,PDPN,JARID1B,NODAL,CRTAP,UGCG,EOMES,JTV1,TMEM131,RAD1,KIAA1522,HEAB,AQR,MAPK6,KIAA1524,F2,TFPI,ROR2,ADSL,CHORDC1,MYBBP1A,EIF2AK4,ADSS,RAD23B,CYP1B1,MTX2,DUSP12,XAB1,MYBL2,RAB9,ARIH1,T,SULT4A1,SPATS2,DUSP16,GOLPH3L,NAT12,SFRS10,NAT11,NTHL1,SFRS11,FH,…	Acsl4,Acta2,Actc1,Actr10,Ankrd17,Atp1b1,Atp6v1c1,Atxn10,Aurka,Bub1,Capn2,Cask,Ccnb1,Ccne1,Ccng1,Ccnj,Ccrn4l,Cdk4,Chd1,Cops3,Cops7a,Ctbp2,Ctgf,Ctps,Dcp1a,Ddx18,Dhx16,Dlat,Dld,Dnajc13,Dtymk,Ect2,Elac2,Elavl1,Elavl2,Ell2,Elp3,Enah,Eps8,Fbln2,Fbn1,Fignl1,Fmo3,Fubp1,Gsr,Gsto1,Hadhb,Hspd1,Igfbp2,Igfbp3,Ipp,Khdrbs1,Lman1,Me1,Mns1,Mrpl15,Mrpl18,Mrpl27,Mrpl3,Mrpl46,Mrps14,Myef2,Myo5a,Nap1l1,Ndufab1,Ndufs1…	1344	132	9.82143	1	Mouse
HSA04530_TIGHT_JUNCTION	HRAS,MYH15,OCLN,VAPA,ZAK,CASK,AMOTL1,PRKCB1,CTNNB1,ACTG1,CSNK2A2,CSNK2A1,RRAS,MYL8P,F11R,MAGI3,INADL,MAGI2,MAGI1,ACTN4,MYH1,MPDZ,MYH3,MYH2,ACTN1,MYH4,ACTN2,MYH7,ACTN3,MYH6,CSDA,CTNNA1,MYH9,MYH8,CTNNA3,CTNNA2,IGSF5,CGN,RAB13,MYH7B,MYL7,PPP2R3B,GNAI3,MYL5,PPP2R3A,GNAI2,MYL2,GNAI1,MRAS,TJAP1,SRC,LLGL1,LLGL2,MYL9,KRAS,PPP2R2B,PPP2R2C,PARD6A,PARD6B,EPB41,CRB3,MYLPF,MRLC2,MYH11,MYH13,PARD6G,MYH14,MYH10…	Actb,Actg1,Akt1,Akt2,Akt3,Cask,Cdk4,Csnk2b,Myh1,Myh10,Myh11,Myh13,Myh14,Myh2,Myh3,Myh4,Myh6,Myh7,Myh7b,Myh8,Myh9,Pard6a,Pard6b,Pard6g,Ppp2ca,Ppp2cb,Ppp2r1a,Ppp2r1b,Src,Vapa,Yes1	136	31	22.7941	1	Mouse
CELL_CYCLE_KEGG	E2F1,MAD1L1,E2F2,E2F3,E2F4,E2F5,CDC14A,CDC14B,MPEG1,E2F6,SMC1L1,PTTG2,PTTG1,HDAC7A,PTTG3,TGFB1,CCNE2,CCNE1,MCM7,CDKN2A,ORC4L,CCNA1,CCNA2,CDC7,CDC6,CDC2,CCNH,RBL1,SKP2,TP53,ESPL1,RB1,MCM2,CDK4,MCM3,MCM4,WEE1,ORC1L,MCM5,CDK2,MCM6,EP300,MAD2L1,CCND3,CCND2,ORC5L,BUB1B,MDM2,MAD2L2,GADD45A,TBC1D8,FLJ14001,PRKDC,CDH1,CHEK1,CHEK2,ASK,ORC2L,CDC14B_///_CDC14C,CDC45L,ORC6L,BUB1,BUB3,TFDP1,DTX4,PTPRA,SMAD4,C…	Bub1,Ccna1,Ccna2,Ccnb1,Ccnb2,Ccnb3,Ccnd2,Ccnd3,Ccne1,Ccne2,Ccnh,Cdc14a,Cdc14b,Cdk2,Cdk4,Dtx4,E2f3,E2f4,E2f5,Ep300,Espl1,Hdac3,Mad2l2,Orc1l,Plk1	90	25	27.7778	1	Mouse
ALZHEIMERS_DISEASE_DN	HNRPK,MEF2C,MEF2A,SCN3A,SCN3B,APRIN,HNRPD,PPP2R5C,PGAM1,HNRPR,SYNCRIP,ITSN2,B2M,LPHN2,CUL2,APP,SH3YL1,DIRAS2,DIRAS3,OGT,CAB39,PDHA1,CUL1,TBPL1,TMEM14A,BSG,TMEFF1,KIF5C,GRIN2A,BSN,VPS41,THY1,MAPK1,GLUL,MAPK9,ABAT,PPP2R5E,MCTS1,RAD23B,SCN1A,MTX2,HSD17B12,CACNB2,CHCHD2,ARF5,RAB7,SULT4A1,PFN2,ARIH2,TMEM50A,KAL1,PPP2R2B,FH,LAPTM4B,PAIP1,ATR,SERPINI1,VDAC3,KIF3C,RGS2,ARF1,NOLC1,RGS4,ARF4,RAB2,RGS7,PARP…	Acat1,Accn1,Acsl3,Actr10,Actr2,Adora2b,Ak5,Ank3,Ap2b1,Arpc2,Arpc3,Atp1b1,Atp5a1,Atp5e,Atp5l,Atp6ap1,Atp6v1c1,Atxn10,Bcl11a,Bcl11b,Cab39,Cadps,Calm3,Calml4,Camk1g,Camk2a,Capns1,Ccna1,Ccnd2,Ccng2,Ccnh,Cdh11,Cdh8,Cdk5,Cltc,Cops7a,Cox6c,Csnk1g3,Cuta,Ddost,Dld,Dlg2,Drap1,Dync1h1,Dynll1,Dynlt3,Ect2,Elavl4,Eps15,Fgfr3,Gad1,Gad2,Gadd45gip1,Glrx,Gorasp2,Gsto1,H2afv,Hdgfrp3,Hsp90aa1,Hsp90ab1,Hspd1,Kcnip1,K…	1121	112	9.99108	1	Mouse
HSA04110_CELL_CYCLE	DBF4,TGFB3,PKMYT1,PTTG2,PTTG1,CDC16,TGFB1,TGFB2,CDKN2A,CDKN2B,CDKN2C,CDKN2D,CCNA1,CCNA2,CUL1,ANAPC1,ANAPC2,ANAPC5,RBL2,ANAPC4,RBL1,SKP2,ESPL1,SKP1,ORC1L,WEE1,MAD2L1,EP300,ANAPC7,MAD2L2,FZR1,ANAPC10,CHEK1,CHEK2,ANAPC11,RBX1,ORC6L,TFDP1,CREBBP,SMAD4,SMAD3,CDC23,CDC20,SMAD2,ATR,CDC26,CDC27,ATM,CDKN1C,CDKN1A,HDAC2,CDKN1B,HDAC1,PLK1,PCNA,ABL1,SMC1A,SMC1B,E2F1,E2F2,MAD1L1,E2F3,CDC14A,CDC14B,CCNE2,LOC44…	Anapc10,Bub1,Ccna1,Ccna2,Ccnb1,Ccnb2,Ccnb3,Ccnd1,Ccnd2,Ccnd3,Ccne1,Ccne2,Ccnh,Cdc14a,Cdc14b,Cdk2,Cdk4,Cdk6,Crebbp,E2f3,Ep300,Espl1,Fzr1,Mad2l2,Orc1l,Plk1	115	26	22.6087	1	Mouse
PGC1APATHWAY	MEF2C,SYT1,PPARA,MEF2B,ESRRA,MEF2A,CAMK1G,CAMK2G,HDAC5,MEF2D,PPARGC1,YWHAH,SLC2A4,CAMK4,PPP3CB,CAMK2D,CALM3,CAMK1,PPP3CC,CAMK2B,PPP3CA,CAMK2A,CALM2,CALM1	Calm2,Calm1,Calm2,Calm3,Camk1,Camk1g,Camk2a,Camk2b,Camk2d,Camk2g,Camk4,Slc2a4	24	12	50	1	Mouse
HSA04740_OLFACTORY_TRANSDUCTION	ADCY3,CAMK2G,ADRBK2,CNGB1,PRKG2,PRKG1,PRKX,PRKACG,PRKY,PDE1C,CALML3,CAMK2D,CAMK2B,CALML6,PRKACA,PRKACB,CAMK2A,GUCA1B,GUCA1A,CLCA2,GUCA1C,CLCA1,CLCA4,CNGA3,CNGA4,GNAL,ARRB2,PDC,CALM3,CALM2,CALM1	Calm2,Arrb2,Calm1,Calm2,Calm3,Calml3,Camk2a,Camk2b,Camk2d,Camk2g,Pde1c,Prkg1,Prkg2	31	13	41.9355	1	Mouse
CELL_CYCLE	E2F1,MAD1L1,E2F2,E2F3,E2F4,E2F5,CDC14A,E2F6,SMC1L1,PKMYT1,PTTG2,PTTG1,HDAC7A,PTTG3,TGFB1,CCNE2,CCNE1,MCM7,CDKN2A,ORC4L,MADH4,CCNA1,CCNA2,MADH3,CDC7,CDC6,CDC2,CCNH,SKP2,TP53,CDK6,ESPL1,RB1,MCM2,CDK4,MCM3,MCM4,WEE1,ORC1L,MCM5,CDK2,MCM6,MAD2L1,CCND3,CCND2,ITM1,ORC5L,BUB1B,MDM2,MAD2L2,GADD45A,PRO1073,PRKDC,CHEK1,CHEK2,ORC2L,CDC45L,ORC6L,BUB1,BUB3,TFDP1,PLK,CDC20,CDC25C,CDC25A,ATM,CDC25B,CCNB1,HDAC5,H…	Bub1,Ccna1,Ccna2,Ccnb1,Ccnb2,Ccnd2,Ccnd3,Ccne1,Ccne2,Ccnh,Cdc14a,Cdk2,Cdk4,Cdk6,E2f3,E2f4,E2f5,Espl1,Hdac3,Mad2l2,Orc1l	84	21	25	1	Mouse
GLYCOGEN_METABOLISM	PHKA2,PPP2R3A,PPP2R5B,PPP2R5A,PHKB,PPP2R5D,PHKA1,PPP2R5C,PR48,PPP2CA,PPP2CB,GYS1,GYS2,PPP2R2B,PPP2R2C,AGL,PPP2R1B,PPP2R1A,PHKG1,PHKG2,GYG2,GBE1,PYGM,GSK3A,PYGL,GSK3B,GYG,PGM1,CALM3,PPP2R4,PPP2R5E,CALM2,UGP2,CALM1,PYGB,PPP2R2A	Calm2,Calm1,Calm2,Calm3,Ppp2ca,Ppp2cb,Ppp2r1a,Ppp2r1b,Ppp2r5a,Ppp2r5b,Ppp2r5c,Ppp2r5d,Ppp2r5e	36	13	36.1111	1	Mouse
SA_REG_CASCADE_OF_CYCLIN_EXPR	E2F1,E2F2,PRB1,E2F4,CDK4,CDK2,CCNE2,CCNE1,CCND1,CDKN1B,CDKN2A,CCNA1,CCNA2	Ccna1,Ccna2,Ccnd1,Ccne1,Ccne2,Cdk2,Cdk4,E2f4	13	8	61.5385	1	Mouse
HSA04310_WNT_SIGNALING_PATHWAY	WNT3A,BTRC,MMP7,PRKCB1,PRKX,CTNNB1,WNT2,MAP3K7,CSNK2A2,PRKACG,PRKY,WNT1,WNT4,WNT3,CSNK2A1,PRKACA,PRKACB,WNT6,CUL1,WNT10A,WNT10B,VANGL1,ROCK1,ROCK2,VANGL2,SKP1,EP300,JUN,MAPK9,MAPK8,WNT5A,WNT5B,CXXC4,DAAM1,DAAM2,RBX1,RAC2,RAC3,CACYBP,RAC1,AXIN2,PPP2R2B,PPP2R2C,AXIN1,DVL2,DVL3,TCF7,CREBBP,SMAD4,SMAD3,SMAD2,PORCN,DVL1,SFRP5,PRICKLE1,SFRP1,SFRP2,PRICKLE2,SFRP4,WIF1,PPARD,PLCB3,PLCB4,RHOA,FRAT1,FRAT2,…	Camk2a,Camk2b,Camk2d,Camk2g,Ccnd1,Ccnd2,Ccnd3,Crebbp,Csnk2b,Ctbp1,Ctbp2,Ep300,Fzd1,Fzd2,Fzd7,Ppp2ca,Ppp2cb,Ppp2r1a,Ppp2r1b,Ppp3r1,Prickle1,Prickle2,Rac1,Rac2,Rac3,Wnt9a,Wnt9b	149	27	18.1208	1	Mouse
HSA04350_TGF_BETA_SIGNALING_PATHWAY	NOG,ACVRL1,LTBP1,E2F4,E2F5,GDF7,GDF6,GDF5,FST,TGFB3,RPS6KB2,RPS6KB1,TGFB1,TGFB2,ACVR1C,ACVR1B,CDKN2B,ZFYVE16,ZFYVE9,IFNG,RHOA,MYC,CUL1,PITX2,PPP2R1B,PPP2R1A,ROCK1,RBL2,ROCK2,NODAL,RBL1,SKP1,LEFTY1,INHBB,ACVR2A,INHBA,AMH,MAPK1,ACVR2B,EP300,INHBE,hCG_1982709,INHBC,MAPK3,ACVR1,PPP2R2A,TNF,BMPR2,DCN,RBX1,COMP,PPP2CA,LEFTY2,PPP2CB,THBS1,PPP2R2B,THBS2,PPP2R2C,THBS3,THBS4,TFDP1,BMP4,AMHR2,BMP2,SMAD9,SMA…	Comp,Crebbp,E2f4,E2f5,Ep300,Ppp2ca,Ppp2cb,Ppp2r1a,Ppp2r1b,Rps6kb1,Rps6kb2,Smad1,Smad5,Smad6,Smad7,Smad9,Thbs1,Thbs2,Thbs3,Thbs4	90	20	22.2222	1	Mouse
CELLCYCLEPATHWAY	E2F1,CDC2,CCNH,RBL1,CDK6,RB1,CDK7,CDK4,CDC25A,CDK2,CCNB1,CCNE1,CDKN1A,CCND1,CDKN2A,CDKN1B,CDKN2B,CCND3,CDKN2C,CCND2,CDKN2D,CCNA1,TFDP1	Ccna1,Ccnb1,Ccnd1,Ccnd2,Ccnd3,Ccne1,Ccnh,Cdk2,Cdk4,Cdk6	23	10	43.4783	1	Mouse
HSA04330_NOTCH_SIGNALING_PATHWAY	MFNG,APH1A,JAG2,JAG1,NUMB,PSENEN,MAML3,LFNG,PTCRA,RBPJL,DVL2,DTX4,DVL3,CTBP1,CTBP2,DTX1,MAML1,DTX3L,DTX2,MAML2,CREBBP,DTX3,DLL3,SNW1,DLL1,RFNG,NUMBL,DVL1,NOTCH3,NCSTN,HES1,NOTCH2,NOTCH1,EP300,HDAC2,PSEN1,HDAC1,DLL4,PSEN2,NOTCH4,ADAM17,LOC652788,PCAF,GCN5L2,RBPJ,NCOR2,CIR	Crebbp,Ctbp1,Ctbp2,Dll1,Dll4,Dtx1,Dtx2,Dtx3l,Dtx4,Ep300,Notch1,Notch2,Notch3,Notch4	47	14	29.7872	1	Mouse
HSA00190_OXIDATIVE_PHOSPHORYLATION	ATP6AP1,NDUFAB1,COX5A,COX5B,ATP8,ATP6,UQCR,COX6C,ATP5C1,ATP6V1G3,COX7B,COX7C,ATP6V1B2,ATP12A,ATP6V1B1,ATP6V0B,ATP6V0C,COX6B1,COX6B2,ATP5J2,NDUFA4L2,COX8C,COX8A,LHPP,PPA2,PPA1,NDUFV3,COX3,COX2,COX1,NDUFV1,NDUFV2,COX6A2,COX6A1,UQCRC2,ATP5D,ATP5E,ATP6V0E1,UQCRC1,COX10,ATP5B,CYC1,UQCRFS1,UQCRQ,NDUFS7,NDUFS6,NDUFS5,NDUFS4,NDUFS8,ATP5L,ATP5O,ATP6V0D1,NDUFS3,ATP5I,ATP5H,COX17,ATP6V0D2,NDUFS2,NDUFS1,COX1…	Atp4b,Atp5a1,Atp5e,Atp5l,Atp6ap1,Atp6v0a1,Atp6v0a2,Atp6v0a4,Atp6v0b,Atp6v1c1,Atp6v1c2,Cox6c,Ndufa11,Ndufa6,Ndufab1,Ndufs1,Ndufs3,Ndufs7,Ndufv2,Ppa1,Ppa2,Tcirg1,Uqcrc1,Uqcrq	128	24	18.75	1	Mouse
HSA05214_GLIOMA	E2F1,E2F2,HRAS,E2F3,PDGFB,PDGFA,PRKCB1,PTEN,AKT1,CDKN2A,TGFA,PIK3CA,SHC1,SHC3,SHC2,AKT3,SHC4,AKT2,EGFR,PIK3CG,PRKCA,FRAP1,BRAF,PIK3CB,PIK3CD,TP53,CDK6,PRKCG,RB1,CDK4,MAPK1,CCND1,MAPK3,PDGFRA,MDM2,PDGFRB,GRB2,CAMK2G,IGF1R,KRAS,CALML3,SOS1,SOS2,CAMK2D,CAMK2B,PIK3R5,CALML6,PIK3R3,EGF,CAMK2A,PIK3R1,PIK3R2,MAP2K1,MAP2K2,IGF1,RAF1,NRAS,CDKN1A,PLCG1,ARAF,PLCG2,CALM3,CALM2,CALM1	Calm2,Akt1,Akt2,Akt3,Calm1,Calm2,Calm3,Calml3,Camk2a,Camk2b,Camk2d,Camk2g,Ccnd1,Cdk4,Cdk6,E2f3	64	16	25	1	Mouse
GOLDRATH_CELLCYCLE	CKS1B,S100A6,NEK2,AURKA,CHEK1,AURKB,NCAPH,RAD21,CDC45L,CDKN2C,INCENP,BUB1,CCNA2,CCNB1-RS1 /// CCNB1,CDC6,GMNN,LYN /// LOC676654,LOC671904,CCNF,TACC3,ECT2,CITED2 /// LOC671495,GSG2,PLK4,CCNB2,MAD2L1,MAPK6,DUSP1,PLK1,FYN,CKS2,CDC2A,CHAF1A,RAN /// LOC625094 //	Aurka,Aurkb,Bub1,Ccna2,Ccnb1,Ccnb2,Cdc2a,Ect2,Fyn,Plk1,Plk4	34	11	32.3529	1	Mouse
G1_TO_S_CELL_CYCLE_REACTOME	E2F1,E2F2,E2F3,E2F4,E2F5,E2F6,CCNE2,PRIM1,CCNE1,MCM7,CDKN2A,ORC4L,CDKN2B,CDKN2C,CDKN2D,CREB3L1,CREB3L4,CREB3L3,CCNA1,MYC,CCNH,RBL1,POLE,TP53,RB1,CDK7,MCM2,CDK4,MCM3,MCM4,CDK2,ORC1L,MCM5,WEE1,CREBL1 /// TNXB,MCM6,CCND1,CCND3,CCND2,MDM2,ORC5L,GADD45A,NACA,FLJ14001,PRIM2A,POLA2,NACA /// FKSG17,MYT1,CCNG2,RPA3,RPA1,RPA2,ORC2L,CDC45L,POLE2,ORC6L,TFDP2,CREBL1,TFDP1,CREB3,CDC25A,ATM,CCNB1,CDKN1C,MNAT1,G…	Ccna1,Ccnb1,Ccnd1,Ccnd2,Ccnd3,Ccne1,Ccne2,Ccng2,Ccnh,Cdk2,Cdk4,E2f3,E2f4,E2f5,Orc1l,Rpa1	70	16	22.8571	1	Mouse
RACCYCDPATHWAY	E2F1,HRAS,ARHA,RELA,RAF1,NFKBIA,NFKB1,CDK6,RB1,CDK4,CDK2,AKT1,MAPK1,CCNE1,CDKN1A,CCND1,CDKN1B,RAC1,MAPK3,PIK3CA,PAK1,PIK3R1,TFDP1	Akt1,Ccnd1,Ccne1,Cdk2,Cdk4,Cdk6,Nfkb1,Rac1,Rela	23	9	39.1304	1	Mouse
UVB_NHEK3_ALL	HCCS,HNRPK,HIST2H2AA3,LTBP1,PPP2R5A,CXORF40B,PGD,PTGS1,XRCC6,H1FX,WTAP,CITED2,CUL3,APP,MALL,DHX38,ISG15,CTGF,HNRPU,TLK1,FAT,PTPRK,YARS,KIF5B,PTPRF,CRYAB,RCOR1,UGCG,CTNNA1,TMEM131,NCAPD2,GLUL,HEAB,MAPK6,F3,EIF2S1,VGLL4,IL1R2,RAD23B,GNAI1,NFKBIA,ALCAM,ATP6V0C,PFN2,RPS24,MAP2K3,IL1RN,KCNK1,VDAC2,FXR1,PKP1,RAB2,TSG101,UBE2G1,BNIP3,MTHFD1,MTHFD2,DYNLL1,ZNF148,IL4R,ZNF146,USP11,USP10,MYC,SRPK2,ACO2,EXO…	Aars,Atp1b1,Atp1b3,Ccnd2,Ccng1,Cdk5,Celsr2,Clint1,Clta,Cryab,Ctgf,Ctps,Cyr61,Dhx38,Dut,Dynll1,Eps15,Fbn2,Fgfr3,Hdhd1a,Hsp90aa1,Kpna2,Me1,Myh10,Nfe2l2,Nmt1,Pbx3,Ppp2cb,Ppp2r5a,Prdx6,Rad23b,Rela,Rfc1,Rpl3,Sap18,Scrn1,Sfrs9,Slc2a1,Snrpa1,Thbs2,Tram1,Ube2h,Vdac2,Wtap,Xbp1,Yes1	397	46	11.5869	1	Mouse
NDKDYNAMINPATHWAY	SYT1,SYNJ1,AMPH,EPS15,NME2,PICALM,AP2A1,NME1,PPP3CB,CALM3,PPP3CC,SYNJ2,PPP3CA,BIN1,CALM2,DNM1,EPN1,AP2M1,CALM1	Calm2,Amph,Ap2a1,Bin1,Calm1,Calm2,Calm3,Eps15	19	8	42.1053	1	Mouse
FLECHNER_KIDNEY_TRANSPLANT_REJECTION_DN	AKR1C1 /// AKR1C2,OXA1L,PFTK1,TUBB2A,EHHADH,SELENBP1,MXI1,FAH,SH3YL1,BTBD3,SH3BGR,FAT,LOC646316 /// LOC648,PLS3,ACAA2,CGRRF1,GATM,CRYAA,PCBD1,CRYAB,MPDZ,CTNNA1,ST13,GRB10,HSD11B2,CENTG2,ABAT,GRB14,ACAA1,ACADSB,KIAA1109,PPP2R3A,AHCY,ERBB3,HADHB,PFN2,ATP6V0E,SYPL1,ALDH4A1,ZNF124,PRPF40A,FH,ZC3H14,KIF3B,KIF3A,PHB,MAOA,MAOB,ESRRG,GGH,RAB7L1,VDAC2,SERPINI1,SEPT10,ACPP,VDAC1,PRPSAP2,CYP17A1,RAB2,GSTA1 …	Acaa2,Acat1,Aldh4a1,Ank2,Ank3,Atp5a1,Calm1,Ccng2,Clint1,Cltb,Cryaa,Cryab,Ctbp1,Ddost,Dld,Dynlt3,Efhd1,Eps8,Fmo1,Fyn,Gabarapl1,Glrx,H2afv,Hadhb,Hagh,Hspb1,Hspd1,Igfbp2,Igfbp4,Igfbp5,Impa2,Maf,Myh10,Myh11,Ndufab1,Ndufs1,Pafah1b1,Pah,Pde8a,Pdhx,Phb,Pmpcb,Ppp2cb,Ppp2r1a,Serpini1,Sfrs1,Slc17a1,Slc17a3,Smad5,Sord,Tnpo1,Ugt1a10,Uqcrc1,Uqcrq,Vdac1,Vdac2,Yes1	550	57	10.3636	1	Mouse
HSA05040_HUNTINGTONS_DISEASE	CLTA,CLTB,GRB2,CLTC,CASP6,BDNF,CASP3,CALML3,CASP8,TGM2,CALML6,CASP1,GAPDH,HAP1,RASA1,HIP1,HTT,CREBBP,TP53,DCTN1,EP300,PLEKHA8,UBE2K,IFT57,BAX,CALM3,NCOR1,CLTCL1,CALM2,CBS,CALM1	Calm2,Calm1,Calm2,Calm3,Calml3,Clta,Cltb,Cltc,Crebbp,Ep300	31	10	32.2581	1	Mouse
HSA04115_P53_SIGNALING_PATHWAY	STEAP3,LRDD,ZMAT3,RPRM,PMAIP1,PTEN,GTSE1,SCOTIN,CCNE2,CCNE1,TP53I3,CASP3,CDKN2A,CASP9,CASP8,SERPINE1,FAS,CDC2,CYCS,TP53,CDK6,CDK4,CDK2,RFWD2,PPM1D,CCND1,TNFRSF10B,CCND3,CCND2,SERPINB5,CD82,RRM2,GADD45G,DDB2,MDM2,SIAH1,MDM4,GADD45B,GADD45A,BID,CHEK1,RRM2B,SFN,CHEK2,CCNG1,SESN2,CCNG2,SESN1,SESN3,BAI1,RCHY1,THBS1,IGF1,ATR,ATM,TP73,CCNB1,EI24,CCNB3,CDKN1A,P53AIP1,CCNB2,BBC3,BAX,TSC2,APAF1,PERP,IGFBP3	Ccnb1,Ccnb2,Ccnb3,Ccnd1,Ccnd2,Ccnd3,Ccne1,Ccne2,Ccng1,Ccng2,Cdk2,Cdk4,Cdk6,Igfbp3,Thbs1	68	15	22.0588	1	Mouse
BRENTANI_CELL_CYCLE	E2F1,MAD1L1,E2F2,CHES1,CDC14A,TTK,CDC16,MXI1,CNK,CCNE2,CDC42,CCNE1,MAX,CDKN2A,DDX11,CDKN2B,MOS,CCNA2,MYC,FOSL1,ZW10,CDC7,CDC6,RBBP2,CDC2,CCNH,RBL1,CCNF,SKP2,CDK8,TP53,CDK6,RB1,CDK7,CDK4,CDK5,ORC1L,CDK2,CCND1,MAD2L1,CCND3,BTG2,CCND2,BUB1B,MDM2,GADD45B,FRK,CKS1B,HUS1,CPR2,BCCIP,CHEK1,SKP1A,MYBL2,CDC37,NUMA1,CDC45L,CENPA,CDC2L1,CENPC1,NPM1,BUB1,TFDP2,CDC2L5,BUB3,MAD,ERH,CENPF,PLK,CDC20,GAS2,CENPE,GA…	Bub1,Ccna2,Ccnb1,Ccnd1,Ccnd2,Ccnd3,Ccne1,Ccne2,Ccnh,Cdc14a,Cdk2,Cdk4,Cdk5,Cdk6,Frk,Orc1l,Skp1a	86	17	19.7674	1	Mouse
HSA04720_LONG_TERM_POTENTIATION	HRAS,ADCY1,ADCY8,PRKCB1,PRKX,PRKY,PRKACG,PLCB3,PLCB4,GRIN2B,GRIN2C,GRIN2D,PPP1R1A,PRKACA,RAPGEF3,PRKACB,PLCB1,PLCB2,PRKCA,BRAF,GRIN2A,PRKCG,PPP1CC,GRM1,PPP1CB,GRM5,MAPK1,PPP1CA,EP300,CAMK4,GNAQ,MAPK3,CAMK2G,PPP3R1,PPP3R2,KRAS,CALML3,CAMK2D,PPP1R12A,PPP3CB,PPP3CC,CAMK2B,CALML6,CHP,PPP3CA,CAMK2A,MAP2K1,MAP2K2,CREBBP,GRIN1,RAF1,ITPR3,ITPR1,ITPR2,RPS6KA6,NRAS,RPS6KA3,ATF4,RPS6KA1,GRIA2,RPS6KA2,GRIA1,…	Calm2,Calm1,Calm2,Calm3,Calml3,Camk2a,Camk2b,Camk2d,Camk2g,Camk4,Crebbp,Ep300,Ppp3r1,Rap1a,Rap1b	69	15	21.7391	1	Mouse
ATRIA_UP	RARRES2,PFTK1,PDLIM4,ITSN1,ADORA1,MAGED1,AGTR1,CD47,CTGF,GRIN2C,LILRA4,PLOD3,CREB3L2,FAM21C,C10ORF7,VASH1,TMEM28,ERGIC3,ZNF785,PLA2G2A,ROR2,TGFB1I1,CHGB,IL1R1,RBP1,ERBB2,CALR,EPHB2,SLC11A2,CRMP1,FGL2,CRIP1,SMAD7,IL1RL1,AFAP,ASXL1,CELSR2,CSRP1,GAS1,KCNK1,LOC138046,S100A13,KCNK3,HYOU1,EPHA4,TULP3,SFRP1,EPS8,NTRK2,TGFBR3,TNK2,CHRNE,SLC9A1,RTN4,KIAA0367,KIAA1026,MYBPC1,EZH2,NAP1L1,RABAC1,PBXIP1,GPX3,…	Acta2,Adora1,Cadps,Celsr2,Comp,Ctgf,D15Wsu75e,Eef1a1,Eps8,Fbln1,Fbln2,Fez1,Fgfr2,Frmd4b,Igfbp6,Kdelr2,Khsrp,Me1,Myh11,Nap1l1,Pde4b,Pde8b,Plk1,Plxnb2,Rabac1,Smad7,Smarcd2,Wisp2	198	28	14.1414	1	Mouse
MEF2DPATHWAY	PRKCA,SYT1,CAPNS2,CAPNS1,CAPN2,PRKCB1,TRA@,TRB@,MEF2D,EP300,HDAC2,HDAC1,PPP3CB,CABIN1,CALM3,PPP3CC,PPP3CA,NFATC2,CALM2,NFATC1,CALM1	Calm2,Calm1,Calm2,Calm3,Capn2,Capns1,Capns2,Ep300	21	8	38.0952	1	Mouse
PYRUVATE_METABOLISM	LDHC,ME1,LDHB,ME3,LDHA,ME2,LDHD,ADH5,ACAT2,ACAT1,PDHB,ALDH3A2,ALDH3A1,ALDH1A1,ALDH1A2,CACH_1,ALDH1A3,ACYP2,ACYP1,GLO1,PDHA2,PDHA1,ACACA,DLAT,GRHPR,ACAS2,PCK1,HAGH,ALDH1B1,PKM2,AKR1B1,PKLR,DLD,ALDH2,ACAS2L,HAGHL,MDH2,ALDH9A1,PC,MDH1	Acat1,Acat2,Dlat,Dld,Hagh,Haghl,Me1,Me2,Me3,Pdha1,Pdha2	40	11	27.5	1	Mouse
OXIDATIVE_PHOSPHORYLATION	ATP5E,UQCRC1,COX10,ATP6AP1,COX5A,UQCRFS1,COX5B,ATP5O,ATP6V0D1,NDUFS2,NDUFS1,ATP6V0C_///_SHMT1,ATP4B,ATP6V1H,COX4I1,NDUFA10,ATP6V1D,ATP6V1F,NDUFA11,COX6C,ATP6V1C1,ATP6V1C2,ATP6V1A,SDHA_///_SDHAL2,PP,UQCRH,ATP6V1G3,UQCRB,NDUFB4,NDUFB5,NDUFB6,NDUFB7,COX7B,COX7C,ATP6V1G2,ATP6V1G1,ATP6V1B2,ATP6V1B1,ATP12A,ATP6V0B,NDUFB2,ATP6V0C,ATP6V0E,COX6B1,NDUFA4,NDUFA5,COX7A2,COX7A1,NDUFA8,COX8A,NDUFA1,PPA2,SDHA,A…	Atp4b,Atp5e,Atp6ap1,Atp6v0a1,Atp6v0a4,Atp6v0b,Atp6v1c1,Atp6v1c2,Cox6c,Ndufa11,Ndufs1,Ndufv2,Ppa2,Uqcrc1	63	14	22.2222	1	Mouse
OXSTRESS_RPETHREE_DN	BNIP3,CASK,NFIX,NFKB1,COMT,CDH3,ADORA1,AMPH,LCAT,ITGB6,JUND,CCNA2,ARHGDIA,PIK3R2,CAPNS1,NF2,RBL2,ZNF91,HMGA1,MCM4,DAPK1,CUTL1,ITGA5,ID1,POLD1,GNAS,IGFBP2,C6ORF108	Adora1,Amph,Capns1,Cask,Ccna2,Igfbp2,Nf2,Nfkb1,Pold1	28	9	32.1429	0.999999	Mouse
HUMAN_MITODB_6_2002	HCCS,OXA1L,SLC9A6,RPLP2,OGDH,PDHA1,OKL38,ACAA2,OPA1,GATM,BCL2L11,UQCR,NME4,ABAT,ATPIF1,SURF1,ACADSB,GA,ACP6,WARS2,HSPA1A,BCL2L1,MTIF2,HADHA,HADHB,HSPA1L,ARG2,DIABLO,ALDH4A1,FH,GPD2,ODC1,FACL2,FACL3,MAOA,MAOB,ZNF11B,DLAT,VDAC2,MGC40084,VDAC3,NFKBIL2,CYB5-M,HMGCS2,MCSP,FACL5,FACL4,COX8,FACL6,BCKDK,BNIP3,MTHFD1,MTHFD2,MRPL2,CLN3,MRPL4,MTERF,ACO2,MRPL9,DGUOK,DECR1,NDUFA10,NOC4,MTRF1,TXN,TUFM,HSD3B2,H…	Acaa2,Acat1,Aldh4a1,Atp5e,Atp5l,Cox6c,Dlat,Dld,Dut,Galr3,Gsr,Hadhb,Hspd1,Me2,Me3,Mrpl12,Mrpl13,Mrpl15,Mrpl18,Mrpl19,Mrpl2,Mrpl22,Mrpl24,Mrpl39,Mrpl4,Mrpl44,Mrpl46,Mrps14,Ndufa6,Ndufab1,Ndufs1,Ndufs3,Ndufs7,Ndufv2,Nrf1,Pdha1,Pdhx,Pmpcb,Rpl3,Slc25a21,Slc25a3,Tfam,Txnrd2,Uqcrc1,Vdac2,Vdac3	428	46	10.7477	0.999999	Mouse
HSA00620_PYRUVATE_METABOLISM	LDHC,ME1,LDHB,ME3,LDHA,ME2,LDHD,ACSS2,ACAT2,ACAT1,PDHB,ALDH3A2,ALDH3A1,ACSS1,ALDH1A3,ACYP2,ACOT12,ACYP1,PDHA2,GLO1,PDHA1,LDHAL6B,LDHAL6A,ACACA,GRHPR,DLAT,ACACB,PCK2,PCK1,HAGH,ALDH7A1,ALDH1B1,PKM2,PKLR,AKR1B1,DLD,ALDH2,HAGHL,ALDH9A1,MDH2,PC,MDH1	Acat1,Acat2,Dlat,Dld,Hagh,Haghl,Me1,Me2,Me3,Pdha1,Pdha2	42	11	26.1905	0.999999	Mouse
EGF_HDMEC_UP	RAD23B,NDUFB7,MARCKSL1,GRB2,CXCL2,PRDX2,ITGB3,CDH2,CCNG2,ITGB1,GSTM1,GPX1,CASP3,CASP4,DYNLL1,RPL6,CTGF,ITGAV,TEK,DAD1,RHOA,TIE1,HSP90AA1,IL8,RELA,AXL,TMSB10,SKI,DDIT3,PLAUR,GPI,CCND1,ITGA6,CCND2,ITGA5,MDM2,HSPB1,GNAS,TCEB1,IGFBP2,GADD45A,GSTP1,MAP3K11	Ccnd1,Ccnd2,Ccng2,Cdh2,Ctgf,Dynll1,Hsp90aa1,Hspb1,Igfbp2,Rad23b,Rela	43	11	25.5814	0.999999	Mouse
H2O2_CSBRESCUED_C1_UP	AEBP1,SLC20A1,PLXNA1,ATP6AP1,UNG,MPV17,ANKRD1,SERPINH1,CTNNB1,OAZ2,TAL1,HMOX1,RPL5,SEPP1,RPL7A,CCNA2,TCF3,ZBTB7A,PTGER4,CRYAB,CCNH,PRG1,RELA,UBE2J1,HCFC1R1,C4BPA,PKIA,COX6C,ATP6V1C2,PPP1CA,HNRPA1,PSMC4,PTP4A3,RAB36,PFDN5,CD59,TRIM58,TGFBR3,CTSB,GDF15,COMMD6,ENG,DUT	Atp6ap1,Atp6v1c2,Ccna2,Ccnh,Cox6c,Cryab,Ctsb,Dut,Plxna1,Rela,Rpl5	43	11	25.5814	0.999999	Mouse
UVC_HIGH_ALL_DN	PFTK1,KIAA1128,PPP2R5C,PITPNB,AURKA,HMGN4,CD2AP,RAB1A,CITED2,AGTR1,DDX17,C1ORF77,CTGF,PHTF2,STAM,TLK1,LSM2,TLK2,RAPGEF2,CCNA2,CUL1,BHLHB2,TWIST1,EMG1,STRN3,YY1,UGCG,ZHX3,GEM,NAV3,TGIF,SFRS3,RND3,VEGFC,LHFPL2,MAPK6,RARS,PDGFRA,RAB14,HAS2,PMP22,C6ORF145,BLCAP,FUS,TPST1,GNAI1,ARF6,IGF2BP3,DUSP11,STK17A,U1SNRNPBP,COIL,WDR57,KIAA1012,HNRPH3,AMD1,MN1,SPOP,ZNF623,UAP1,NTF3,KLF9,SMAD7,RYBP,SMAD3,GAS1,ATP…	Aurka,Brd8,Ccna2,Ccng1,Chd1,Clint1,Cnot2,Ctgf,Cyr61,E2f3,Eps8,Fyn,Fzd2,Fzd7,Hdhd1a,Kpna2,Nap1l1,Ndufv2,Nfe2l2,Nup153,Pafah1b1,Pde4b,Plk4,Ppp2r1b,Ppp2r5c,Rbm5,Sec24b,Siah2,Smad7,Stx7,Tardbp,Thbs1,Tle1,Tle4,Tubgcp3	297	35	11.7845	0.999998	Mouse
PENG_GLUCOSE_DN	XRCC5,MICB,BPAG1,RAB9A,PPP2R5A,CAPZA1,RPLP2,HNRPR,RAB1A,MAGED1,CD47,HTR1B,PICALM,OIP5,ILK,EIF3S3,EDG4,EIF2B4,VNN2,KIAA1093,KIAA0284,POLG,SMC5L1,ESPL1,STK6,SFRS1,WEE1,HSRNAFEV,SFRS2,SSTR5,ACK1,BAZ1A,HEAB,TNNT1,MAD2L1,MRPS18B,PSMA5,GC20,FUS,SH2B,FZR1,ELL,KIAA0150,MYEF2,ARPC5,C1orf8,CCNG1,PRKCABP,ATP6V0B,ADCYAP1,ECE2,FOLR1,GORASP2,ITGB7,DNAJA1,DKFZp434I1916,ASF1A,TRAF5,GCDH,DVL3,BMP1,MKI67,PHB,BFSP2…	Atp6v0b,Baz1a,Calm1,Capza1,Ccng1,E2f4,Eif2b4,Ell,Espl1,Fubp1,Fzr1,Gabarap,Gorasp2,Gpr3,Myef2,Nap1l1,Phb,Ppp2r5a,Rap1a,Sec24c,Sf3a3,Sfrs1,Sstr5	157	23	14.6497	0.999998	Mouse
HSA05215_PROSTATE_CANCER	E2F1,E2F2,E2F3,HRAS,PDGFB,PDGFA,FOXO1,NFKB1,NFKB2,PTEN,CTNNB1,INSRR,CCNE2,AKT1,CCNE1,PDPK1,CASP9,CREB3L2,CREB3L1,TGFA,PIK3CA,SRD5A1,CREB3L4,CREB3L3,SRD5A2,AKT3,CHUK,AKT2,PIK3CG,EGFR,AR,FRAP1,BRAF,PIK3CB,RELA,PIK3CD,TP53,LEF1,RB1,CDK2,MAPK1,CCND1,EP300,MAPK3,PDGFRA,MDM2,PDGFRB,GSTP1,FGFR2,FGFR1,GRB2,ERBB2,NFKBIA,TCF7L2,TCF7L1,IGF1R,KRAS,INS,SOS1,BCL2,SOS2,NKX3-1,PIK3R5,PIK3R3,EGF,PIK3R1,PIK3R2,TCF…	Akt1,Akt2,Akt3,Ccnd1,Ccne1,Ccne2,Cdk2,Crebbp,E2f3,Ep300,Fgfr1,Fgfr2,Hsp90b1,Nfkb1,Nfkb2,Rela	87	16	18.3908	0.999998	Mouse
FLECHNER_KIDNEY_TRANSPLANT_WELL_UP	HNRPK,AKR1C1 /// AKR1C2,OXA1L,PFTK1,PPP2R5C,HNRPR,SELENBP1,IGHM,CITED2,ACTG1,ACBD3,SERPINE2,C1ORF77,BTBD3,SH3BGR,FAT,LOC646316 /// LOC648,OGT,PLS3,IGKC /// IGKV1-5 ///,CRYAA,CRYAB,UGCG,MYH9,CTNNA1,GRB10,TFPI,ABAT,HLA-DPA1,WFDC2,HLA-DRA,ACADSB,KIAA1109,CYP1B1,ERBB3,HLA-DRB3,IGH@ /// IGHG1 /// I,ARF6,ARFGEF1,PFN2,ATP6V0E,SYPL1,KIAA1012,RAC1,TMEM123,FGL2,SFRS11,PRPF40A,DHX9,MAOA,TGFBR2,JTB,NXF1,RAB7…	Acsl3,Acsl4,Acta2,Actg1,Actr2,Ank2,Ank3,Brd8,Capza1,Ccng2,Cdh11,Crebbp,Cryaa,Cryab,Ddost,Dhx9,Dld,Dut,Dynll1,Dynlt3,E2f3,Eps15,Eps8,Fmo3,Frmd4b,Fyn,Glrx,Gsto1,H2afv,H2afz,H3f3b,Igfbp4,Kpna2,Maf,Myh10,Myh11,Myh9,Nap1l1,Ndufs1,Nup153,Nup50,Pafah1b1,Ppp2cb,Ppp2r1a,Ppp2r5c,Rac1,Sap18,Sec24b,Sfrs1,Slc17a3,Smad5,Tardbp,Tnpo1,Ugt1a10,Uqcrc1	565	55	9.73451	0.999998	Mouse
NFATPATHWAY	MEF2C,SYT1,HRAS,EDN1,RPS6KB1,PRKACG,AKT1,PRKAR2B,PRKAR2A,GATA4,PIK3CA,PRKACB,FGF2,CAMK1G,ACTA1,MYH2,MAPK1,CAMK4,MAPK3,F2,CAMK1,MAPK8,NPPA,CTF1,FKBP1A,CALR,LIF,HAND1,HAND2,AGT,PPP3CB,PPP3CC,NFATC4,PPP3CA,DTR,NFATC2,NFATC3,NKX2-5,PIK3R1,NFATC1,CSNK1A1,MAP2K1,CREBBP,IGF1,RAF1,ELSPBP1,PRKAR1B,MAPK14,GSK3B,PRKAR1A,CALM3,CALM2,CALM1	Calm2,Acta1,Akt1,Calm1,Calm2,Calm3,Camk1,Camk1g,Camk4,Crebbp,Myh2,Rps6kb1	53	12	22.6415	0.999998	Mouse
GCRPATHWAY	SYT1,RELA,ANXA1,NFKB1,NR3C1,HSPCA,AKT1,GNGT1,ADRB2,GNB1,CALM3,PIK3CA,GNAS,NOS3,NPPA,CALM2,CRN,PIK3R1,CALM1	Calm2,Akt1,Calm1,Calm2,Calm3,Nfkb1,Rela	19	7	36.8421	0.999998	Mouse
VENTRICLES_UP	ATP1B1,OXA1L,C7ORF44,PDLIM5,PPP2R5C,PDLIM1,OGDH,KIFC3,GOT2,MAP3K5,APOD,VPS13D,WWP1,GAB1,RAPGEF2,MRPL33,RAB21,ACAA2,CAPNS1,OPA1,PTPRM,ZHX2,JTV1,CD36,PGM1,ATP5C1,SH3GL2,ACAA1,CLCN1,PPP2R3A,ALDOC,HADHA,ARIH2,IDH2,GYS1,AMD1,LOC552889,FH,MAOB,PTPN14,PPFIBP1,SMYD2,AFG3L2,UBE2L3,CSRP2,ZBTB43,VDAC1,LAMA2,IFI27,GBE1,KIAA1279,PKP2,KCNJ8,HEBP2,MAP4,PARP1,NUAK1,COPS3,UBE2G1,DKFZP686A01247,MLH1,BNIP3,AUH,MCCC…	Acaa2,Acsl3,Atp1b1,Atp5a1,Capn2,Capns1,Ccnd2,Cd36,Cdh2,Cops3,Elac2,Hspb6,Impa2,Lpl,Ndufs1,Ndufs3,Ndufv2,Pde1c,Pdhx,Ppp2r5c,Rpl3l,Slc25a3,Stk39,Ube2h,Ube2l3,Uqcrq,Vdac1	206	27	13.1068	0.999998	Mouse
SMOOTH_MUSCLE_CONTRACTION	ADCY3,MGC11266,ADCY4,ADCY1,ADCY2,ADCY7,ADCY8,ADCY5,ADCY6,CMKOR1,PRKCB1,PRKAR2B,PRKAR2A,RLN1,PDE4B,IL1B,GNG2,PRKACA,GUCA2A,SARA1,GNG3,EDG2,PRKACB,GNG4,GUCA2B,GNG5,GABPB2,GNG7,PKIG,GABPA,MYLK2,PDE4D,PKIB,PKIA,CREBL1 /// TNXB,CRHR1,HEAB,ARRB2,ARRB1,JUN,RYR3,RYR1,RYR2,MYL4,MYL2,CACNB3,ATF1,ATF2,CREBL1,MAFF,GNGT1,ATF5,ATF4,ATF3,RGS1,RGS2,PLCG1,ATP2A2,RGS3,ATP2A3,PRKAR1B,RGS4,ETS2,PRKAR1A,PLCG2,RGS5,GR…	Calm2,Acta1,Acta2,Arrb1,Arrb2,Calm1,Calm2,Calm3,Camk2a,Camk2b,Camk2d,Camk2g,Gsto1,Igfbp1,Igfbp2,Igfbp3,Igfbp4,Igfbp6,Nfkb1,Pde4b,Pde4d,Usp5	150	22	14.6667	0.999998	Mouse
BREASTCA_TWO_CLASSES	EIF2C2,AOF2,HMGN3,PDGFB,CTPS,ATP6AP1,GNA12,XRCC6,SNRPD1,CBX3,CTNNB1,FAH,CUL2,SFRS4,CDKN2C,CTGF,WWP1,SERPINE1,PSIP1,DERA,STAM,OGT,CCNA2,KIF5B,CRYAB,C10ORF9,C10ORF7,DLL1,CTNNA1,CSDA,PPP1CB,NCAPD3,COX6C,ST13,MAPK1,MAD2L1,KIAA0090,SERBP1,ADSL,DEAF1,FGFR4,FGFR3,ENPP1,GRB2,ERBB2,CHEK1,EPHB4,RAB9,PXN,HADHA,ALCAM,TUBB,TMEM127,OAZ1,ATN1,ITGB8,GCSH,GABRP,TAF1,VAV3,IKZF1,TP53BP2,DOCK7,SMAD2,CRAT,CD63,GART,H…	Calm2,Atp6ap1,Calm2,Ccna2,Ccnd1,Cdk4,Cox6c,Cryab,Ctgf,Ctps,Dll1,E2f3,Elavl1,Fgfr3,Fgfr4,Hdac3,Nup93,Psip1,Sf3a3,Tubgcp3,Yes1	140	21	15	0.999997	Mouse
BIOPEPTIDESPATHWAY	SYT1,HRAS,GRB2,GNAI1,STAT5A,GNA11,CAMK2G,PRKCB1,AGTR2,PTK2B,MAPT,SOS1,AGT,CAMK2D,CAMK2B,SHC1,BDK,CAMK2A,PRKCA,MAP2K1,MAP2K2,RAF1,STAT1,CDK5,STAT3,MAPK1,GNGT1,PLCG1,FYN,GNB1,MAPK14,F2,MAPK3,CALM3,MAPK8,JAK2,MYLK,CALM2,CALM1	Calm2,Calm1,Calm2,Calm3,Camk2a,Camk2b,Camk2d,Camk2g,Cdk5,Fyn	39	10	25.641	0.999997	Mouse
HSA05212_PANCREATIC_CANCER	E2F1,E2F2,E2F3,PGF,TGFB3,NFKB1,NFKB2,TGFB1,TGFB2,ACVR1C,AKT1,CDC42,ACVR1B,CDKN2A,CASP9,RALB,TGFA,PIK3CA,RALA,AKT3,CHUK,AKT2,EGFR,PIK3CG,PLD1,BRAF,RALBP1,PIK3CB,ARHGEF6,RELA,PIK3CD,TP53,CDK6,RB1,CDK4,RAD51,VEGFB,VEGFC,MAPK1,CCND1,VEGFA,MAPK3,MAPK9,MAPK8,ERBB2,BCL2L1,KRAS,RAC2,RAC3,RAC1,PIK3R5,PIK3R3,EGF,FIGF,PIK3R1,PIK3R2,MAP2K1,TGFBR1,TGFBR2,SMAD4,BRCA2,SMAD3,RAF1,SMAD2,MAPK10,BAD,STAT1,STAT3,RAL…	Akt1,Akt2,Akt3,Ccnd1,Cdk4,Cdk6,E2f3,Nfkb1,Nfkb2,Rac1,Rac2,Rac3,Rad51,Rela	73	14	19.1781	0.999996	Mouse
MUSCLE_MYOSIN	MYL6,MYL4,MYO1A,MYL5,MYH1,MYL3,MYL1,MYH4,MYH7,MYH6,MYH8,MYL9,MRCL3,MYH11,HUMMLC2B	Myh1,Myh11,Myh4,Myh6,Myh7,Myh8	15	6	40	0.999996	Mouse
HSA05110_CHOLERA_INFECTION	ADCY3,ATP6V0E1,ATP6V1G2,ARF6,PDIA4,ATP6V1G1,ARF5,ATP6V0B,ACTG1,ATP6V0C,ACTG2,ERO1L,ATP6V0D1,ATP6V0D2,SEC61A1,SEC61A2,PRKCA,AK1,ATP6V1H,TRIM23,ATP6V1D,ATP6V1F,ATP6V1C1,ATP6V1C2,ATP6V1A,SEC61B,PLCG1,ADCY9,ARF1,ATP6V1E1,ARF3,ATP6V1E2,PLCG2,ARF4,ATP6V0A1,GNAS,ATP6V1G3,ARL4D,ATP6V0A4,ATP6V0A2,SEC61G	Actg1,Actg2,Ak1,Atp6v0a1,Atp6v0a2,Atp6v0a4,Atp6v0b,Atp6v1c1,Atp6v1c2,Sec61g	41	10	24.3902	0.999995	Mouse
H2O2_CSBRESCUED_UP	AEBP1,SLC20A1,PLXNA1,ATP6AP1,MPV17,ANKRD1,CTNNB1,BAG4,HMOX1,SEPP1,CFD,CCNA2,PTGER4,CRYAB,CCNH,RELA,PRG1,CST3,UBE2J1,CRI1,HCFC1R1,PKIA,COX6C,ATP6V1C2,PPP1CA,HNRPA1,CCND1,PFDN5,CTSB,COMMD6,GADD45A,UNG,CDC34,SERPINH1,OAZ2,TAL1,RPL31,CKMT2,DNAJA1,RPL5,RPL7A,TCF3,ZBTB7A,C4BPA,PSMC4,CUTL1,PTP4A3,RAB36,CD59,TRIM58,TGFBR3,DNAJB1,TUBA1,GDF15,ENG,RCN1,DUT	Atp6ap1,Atp6v1c2,Ccna2,Ccnd1,Ccnh,Cox6c,Cryab,Ctsb,Dut,Plxna1,Rela,Rpl5	57	12	21.0526	0.999995	Mouse
LE_MYELIN_UP	IQGAP3,NT5DC2,AURKA,D17H6S56E-5,MKI67 /// LOC638774,CDCA8,CD44,DNAJC9,INCENP,H2AFZ,SPRED2,LOC671237,H2AFX,LSM2,CCNA2,ERDR1,ODZ3,SH3GL3,RBL1,BASP1,UHRF1,MAD2L1,IGSF4,TNFAIP8,CCL2,LMNB1,SOX2,NOLA2,COL18A1,KLF10,HIST3H2A /// HIST1H2,CDC20,REEP1,MCAM,CSRP2,2810417H13RIK,CDKN1C,CORO1C,EPHA5,P2RX4,PLK4,ATF3,HDAC2,CXCL14,PLK1,ETS1,TCF19,CDC2A,KIF23,KIF22,FIGNL1,MARCKSL1,KPNA2 /// LOC670551,EZH2,BZW2,EDN…	Aurka,Bub1,Ccna2,Ccnb1,Ccnb2,Ccnd1,Cdc2a,Cuedc2,Ect2,Fignl1,H2afz,Kpna2,Odz3,Pde8a,Plk1,Plk4,Rad51	105	17	16.1905	0.999994	Mouse
P35ALZHEIMERSPATHWAY	CSNK1A1,CAPNS2,APP,CDK5R1,CAPNS1,CSNK1D,PPP2CA,GSK3B,MAPT,CDK5,CAPN1	Capn1,Capns1,Capns2,Cdk5,Ppp2ca	11	5	45.4545	0.999993	Mouse
GREENBAUM_E2A_UP	FGFR2,KIF4A,PTGS1,HS3ST1,TTK,ANLN,AURKA,NULL,SLC7A5,KIF2C,TYMS,EIF4EBP1,WBP5,CDKN2C,BUB1,H2AFX,CCNA2,TOP2A,KIF11,MKI67,SLC12A2,PFKP,EPRS,NUSAP1,C330027C09RIK,RACGAP1,ECT2,KLHDC2,CCNB1,PLK4,CCNB2,MAD2L1,SCIN,CA2,PGK1	Aurka,Bub1,Ccna2,Ccnb1,Ccnb2,Ect2,Fgfr2,Plk4,Tyms	35	9	25.7143	0.999993	Mouse
HSA05120_EPITHELIAL_CELL_SIGNALING_IN_HELICOBACTER_PYLORI_INFECTION	ATP6V0E1,ATP6AP1,NFKB1,NFKB2,CDC42,CASP3,NOD1,PAK1,ATP6V0D1,CSK,ATP6V0D2,CHUK,EGFR,F11R,ADAM10,LYN,RELA,ATP6V1H,ATP6V1D,ATP6V1F,ATP6V1C1,IGSF5,ATP6V1C2,ATP6V1A,JUN,ADAM17,MAPK9,MAPK8,ATP6V1G3,MAP3K14,JAM2,JAM3,CXCL1,NFKBIA,ATP6V1G2,ATP6V1G1,ATP6V1B2,CCL5,ATP6V1B1,SRC,ATP6V0B,ATP6V0C,RAC1,GIT1,TCIRG1,IL8,PTPRZ1,MAP2K4,MET,MAPK11,MAPK10,PTPN11,IL8RA,IL8RB,TJP1,MAPK12,PLCG1,MAPK13,MAPK14,ATP6V1E1,AT…	Atp6ap1,Atp6v0a1,Atp6v0a2,Atp6v0a4,Atp6v0b,Atp6v1c1,Atp6v1c2,Nfkb1,Nfkb2,Rac1,Rela,Src,Tcirg1	68	13	19.1176	0.999993	Mouse
ATP_SYNTHESIS	ATP5E,ATP6V0C_///_SHMT1,ATP6AP1,ATP6V1H,ATP6V1G2,ATP6V1G1,ATP6V1B2,ATP6V1B1,ATP6V1D,ATP6V0B,ATP6V1F,ATP6V1C1,ATP6V0C,ATP6V1A,ATP6V1C2,ATP6V0E,ATP6V1E1,ATP6V0A1,ATP5O,ATP6V1G3,ATP6V0A4,ATP6V0D1	Atp5e,Atp6ap1,Atp6v0a1,Atp6v0a4,Atp6v0b,Atp6v1c1,Atp6v1c2	22	7	31.8182	0.999992	Mouse
FLAGELLAR_ASSEMBLY	ATP5E,ATP6V0C_///_SHMT1,ATP6AP1,ATP6V1H,ATP6V1G2,ATP6V1G1,ATP6V1B2,ATP6V1B1,ATP6V1D,ATP6V0B,ATP6V1F,ATP6V1C1,ATP6V0C,ATP6V1A,ATP6V1C2,ATP6V0E,ATP6V1E1,ATP6V0A1,ATP5O,ATP6V1G3,ATP6V0A4,ATP6V0D1	Atp5e,Atp6ap1,Atp6v0a1,Atp6v0a4,Atp6v0b,Atp6v1c1,Atp6v1c2	22	7	31.8182	0.999992	Mouse
TYPE_III_SECRETION_SYSTEM	ATP5E,ATP6AP1,ATP6V1H,ATP6V1G2,ATP6V1G1,ATP6V1B2,ATP6V1B1,ATP6V1D,ATP6V0B,ATP6V1F,ATP6V1C1,ATP6V0C,ATP6V1A,ATP6V1C2,ATP6V0E,ATP6V1E1,ATP6V0C /// SHMT1,ATP6V0A1,ATP5O,ATP6V1G3,ATP6V0A4,ATP6V0D1	Atp5e,Atp6ap1,Atp6v0a1,Atp6v0a4,Atp6v0b,Atp6v1c1,Atp6v1c2	22	7	31.8182	0.999992	Mouse
UVB_NHEK1_DN	EIF2C2,SLC9A6,STRN,AURKA,ZNF638,SART3,ATP2B1,LPHN2,MAP3K5,TAF5L,INSIG2,BTBD3,PIK3C3,CREB3L2,RAPGEF5,FAT,VPS13A,TLK1,VPS13B,TLK2,RAPGEF2,BCL7A,FOXO3A,CUL1,ZNF44,KIAA0286,EFNB2,JARID1A,MECP2,ZHX2,NAV3,CCDC131,VEGFC,PCF11,BAZ1A,GAPVD1,BAZ1B,CEP350,ZZZ3,IRAK1BP1,KIAA0947,CCDC93,FOXO1A,BDKRB2,IGF2BP3,MTIF2,NAGK,DIDO1,TMCC1,PPP1R3C,KBTBD2,CEP170,C6ORF111,RCHY1,WDHD1,MN1,POLS,SPOP,KLF7,MKI67,KLF9,SMAD7,…	Adora2b,Appbp2,Aurka,Baz1a,Brd8,Ccnb2,Ccne1,Chd1,Cnot2,Crebbp,Ctbp2,Dtx2,E2f3,E2f5,Fat2,Fgfr2,Fyn,Hdhd1a,Nfe2l2,Nfkb1,Nup153,Pafah1b1,Pcf11,Plk4,Pols,Smad5,Smad7,Ssbp2,Tle4,Tubgcp3,Wapal	270	31	11.4815	0.999991	Mouse
PRMT5_KD_UP	NCBP2,HMGN2,LSMD1,AURKAIP1,TUBB2A,U2AF2,RBM3,GCAT,TTK,FAM29A,FSTL1,POSTN,AURKB,SART3,SLC35A1,WTAP,CXCL12,HNRPL,RCBTB1,LOC642393,SFRS6,NONO,PRIM1,SFRS7,INTS8,H2AFV,TARDBP,EIF1AX,INCENP,TIA1,TGFBI,LSM5,PSIP1,LSM3,NUP35,PTPRK,ANAPC5,NOP5/NOP58,FMR1,RBL1,TOPBP1,PRKCDBP,TACC3,SFRS1,CHRAC1,NCAM1,RFC5,UHRF1,NNT,CD34,IGBP1,SNRPA,HAS2,STMN1,PDCD6IP,MRPL48,EMP3,SLC38A4,PB1,HMGB2,AHCY,CYP1B1,IFITM2,STRAP,CT…	Aurkb,Calm3,Ccnb2,Cdk4,Cops3,Ctbp1,Ctps2,Cuedc2,Dnajc13,Ect2,Evl,Fignl1,Gpr177,H2afv,Mrpl18,Nfkb1,Ppa2,Psip1,Psmb5,Sf3a3,Sfrs1,Tardbp,Tyms,Wtap	187	24	12.8342	0.999989	Mouse
PHOTOSYNTHESIS	ATP5E,ATP6AP1,FDXR,ATP6V1H,ATP6V1G2,ATP6V1G1,ATP6V1B2,ATP6V1B1,ATP6V1D,ATP6V0B,ATP6V1F,ATP6V1C1,ATP6V0C,ATP6V1A,ATP6V1C2,ATP6V0E,ATP6V1E1,ATP6V0C /// SHMT1,ATP6V0A1,ATP5O,ATP6V1G3,ATP6V0A4,ATP6V0D1	Atp5e,Atp6ap1,Atp6v0a1,Atp6v0a4,Atp6v0b,Atp6v1c1,Atp6v1c2	23	7	30.4348	0.999988	Mouse
FMLPPATHWAY	SYT1,HRAS,GNA15,FPR1,ELK1,NFKBIA,NFKB1,MAP3K1,RAC1,PPP3CB,PPP3CC,NFATC4,PAK1,PPP3CA,PLCB1,NFATC2,NFATC3,MAP2K6,NFATC1,CAMK1G,PIK3C2G,NCF2,MAP2K1,MAP2K2,NCF1,MAP2K3,RELA,RAF1,MAPK1,GNGT1,GNB1,MAPK14,MAPK3,CALM3,CAMK1,CALM2,CALM1	Calm2,Calm1,Calm2,Calm3,Camk1,Camk1g,Nfkb1,Rac1,Rela	37	9	24.3243	0.999988	Mouse
CALCINEURIN_NF_AT_SIGNALING	MEF2B,MEF2A,HRAS,XPO5,IL13,IL10,TGFB1,CSNK2A1,GATA3,GATA4,IFNG,VEGF,IL1B,MAP2K7,CD3Z,CD3G,CD3E,RELA,JUNB,EP300,CAMK4,IFNB1,MAPK9,MAPK8,TRAF2,NFKBIE,NFKBIB,PIN1,IFNA1,CD69,CNR1,ICOS,FCER1A,ITK,VAV3,CREBBP,VAV2,VAV1,P2RX7,CDKN1A,PPIA,NFKB2,SLA,FOS,FLJ14639,PAK1,TRPV6,FCGR3A,FOSL1,KPNB3,EGR3,EGR2,NCK2,GAPD,NPPB,KPNA5,CSF2,TNF,PPP3R1,SFN,FKBP1B,NUP214,BCL2,NFAT5,PPP3CB,PPP3CC,CAMK2B,NFATC4,NFATC2,NFA…	Calm2,Actb,Calm1,Calm2,Calm3,Camk2b,Camk4,Cnr1,Crebbp,Csnk2b,Ep300,Nfkb2,Oprd1,Ppp3r1,Rela,Trpv6	100	16	16	0.999988	Mouse
AGED_RHESUS_UP	LTBP2,CXORF40B,AIF1,HNRPD,MPV17,H1FX,PDLIM1,TPD52,FAH,DDX18,FOXF2,FAM53B,SH3GL3,PIK3CG,EFNB3,LIFR,EIF2S3,PTPRU,TBR1,CRHR2,MAPK8,ZNF77,CYP2B6,FOXO1A,EPHB3,VPS72,ADRB3,TCF20,ATN1,STX16,AMD1,MLC1,CYP2C9,CYP2C8,ARFIP2,TFCP2,USF1,HYOU1,CBLB,POP1,TMEM41B,FGF6,TIMM17A,GLRA2,RTN1,AP2B1,SERPINA4,GUCY1A2,ANGPT1,CEACAM4,SULT1E1,KCNMA1,STX4,AR,GZMA,VIL2,ZBTB25,SGCG,SQLE,GNB3,SGCB,RBM34,FUT8,CSF1,POLA2,PCDHB1…	Adora2a,Ap2b1,Atp6v0a1,Cdh4,Ddx18,Dlg3,Eef1a1,Fbn2,Fez2,Fgfr2,Inpp5a,Khsrp,Mep1b,Npr2,Onecut1,Pask,Pcdhb11,Pcdhb17,Pde4b,Plxnb1,Rela,Slc17a2,Slc2a4,Stx16,Tnpo1	200	25	12.5	0.999987	Mouse
SALMONELLAPATHWAY	ARPC1A,ACTR3,ACTR2,CDC42,ARPC1B,ACTA1,ARPC3,ARPC2,WASF1,RAC1,ARPC4,WASL	Acta1,Actr2,Arpc2,Arpc3,Rac1	12	5	41.6667	0.999987	Mouse
HSA04916_MELANOGENESIS	ADCY3,ADCY4,HRAS,ADCY1,ADCY2,ADCY7,ADCY8,WNT3A,ADCY5,ADCY6,EDN1,PRKCB1,PRKX,CTNNB1,PRKACG,PRKY,WNT2,WNT1,WNT4,WNT3,MC1R,CREB3L2,CREB3L1,PRKACA,CREB3L4,CREB3L3,PRKACB,WNT6,WNT10A,WNT10B,MAPK1,EP300,MAPK3,WNT5A,GNAI3,WNT5B,GNAI2,GNAI1,POMC,KRAS,DVL2,DVL3,TCF7,MAP2K1,MAP2K2,CREBBP,DVL1,ASIP,MITF,EDNRB,PLCB3,TYR,PLCB4,PLCB1,PLCB2,PRKCA,LEF1,PRKCG,GNAQ,WNT9B,LOC652788,GNAS,WNT11,WNT9A,WNT16,TYRP1,CAMK…	Calm2,Calm1,Calm2,Calm3,Calml3,Camk2a,Camk2b,Camk2d,Camk2g,Crebbp,Ep300,Fzd1,Fzd2,Fzd7,Wnt9a,Wnt9b	102	16	15.6863	0.999984	Mouse
NO1PATHWAY	SYT1,CAV1,PDE3B,PRKG2,BDKRB2,PRKG1,PRKACG,AKT1,PRKAR2B,PRKAR2A,VEGF,NOS3,PRKACB,CHRNA1,BDK,FLT1,ACTA1,FLT4,PDE3A,HSPCA,TNNI1,KDR,PDE2A,SLC7A1,CHRM1,PRKAR1B,PRKAR1A,RYR2,CALM3,CALM2,CALM1	Calm2,Acta1,Akt1,Calm1,Calm2,Calm3,Prkg1,Prkg2	31	8	25.8065	0.999983	Mouse
UCALPAINPATHWAY	CAPNS2,TLN1,CAPNS1,ACTA1,ARHA,VIL2,ITGA1,ACTN1,ACTN2,ACTN3,ITGB3,ITGB1,SRC,PXN,CAPN1,PTK2,RAC1,SPTAN1	Acta1,Capn1,Capns1,Capns2,Rac1,Src	18	6	33.3333	0.999982	Mouse
HSA04520_ADHERENS_JUNCTION	WASF3,WASF1,WASF2,LMO7,FER,IQGAP1,VCL,ACVR1C,CTNNB1,ACTG1,MAP3K7,CSNK2A2,CDC42,ACVR1B,CSNK2A1,RHOA,INSR,EGFR,PTPRJ,PTPRM,ACTN4,PTPRF,BAIAP2,ACTN1,LEF1,ACTN2,ACTN3,CTNNA1,WAS,CTNNA3,FARP2,CTNNA2,MAPK1,EP300,MAPK3,WASL,FGFR1,PARD3,ERBB2,CTNND1,CDH1,TCF7L2,ACP1,TCF7L1,SRC,PVRL4,IGF1R,SORBS1,PVRL1,RAC2,RAC3,PVRL3,PVRL2,RAC1,SSX2IP,YES1,MLLT4,PTPRB,ACTB,PTPN6,TCF7,TGFBR1,NLK,TGFBR2,CREBBP,MET,CSNK2B,S…	Actb,Actg1,Crebbp,Csnk2b,Ep300,Fgfr1,Fyn,Rac1,Rac2,Rac3,Snai2,Src,Yes1	75	13	17.3333	0.999976	Mouse
PEPTIDE_GPCRS	OPRM1,CCKAR,TACR3,TACR2,TACR1,LHCGR,GNRHR,CXCR3,EDNRA,EDNRB,AGTR1,AGTR2,GALR1,MC1R,CXCR4,GALR3,CXCR6,CCR10,GALR2,MC5R,CCKBR,NTSR1,FSHR,NTSR2,SSTR4,CCR8,SSTR2,CCR7,SSTR3,CCR6,CCR5,CCR4,SSTR1,CCR3,CCR2,MC2R,CX3CR1,BLR1,TSHR,C3AR1,AVPR2,ELA3A,CCR1,NPY2R,OPRK1,TRHR,PPYR1,FPR1,OXTR,BDKRB1,NPY6R,BDKRB2,C5R1,TAC4,FY,GRPR,MC3R,OPRL1,GALT,BRS3,NPY1R,GPR77,NPY5R,IL8RA,IL8RB,AVPR1B,FPRL2,AVPR1A,MC4R,FPRL1,G…	Cckar,Cckbr,Galr1,Galr2,Galr3,Oprd1,Oprk1,Oprl1,Oprm1,Sstr1,Sstr2,Sstr3,Sstr4	75	13	17.3333	0.999976	Mouse
UVB_NHEK3_C8	LTBP1,PPP2R5A,SLC7A5,GLB1,FDFT1,CSNK2A2,MTHFD2,APP,KIFAP3,IL4R,SLC2A1,VEGF,SEMA3C,ATP5O,ITPK1,MYC,PTPRK,PTPRF,PFKP,CTNNA1,FLNB,STK3,ST6GALNAC2,TMEM131,RFC1,PRDX6,CCND2,PGM1,TOMM20,ALDH9A1,SEPT8,GLG1,ME1,FGFR3,FHL1,HK1,TTC3,ALCAM,COL17A1,PFN2,FASN,TMED10,PPP3CA,FBN2,LAMB1,THBS2,MRPS27,BRD3,PTPRZ1,SCRN1,EPRS,ITGA3,COL5A2,GJB2,FXR1,SDHA,R3HDM1,EPHA4,TNFSF10,LAMA3,HDHD1A,CYFIP1,PON2,DSC1,ID3,MYH10	Ccnd2,Fbn2,Fgfr3,Hdhd1a,Me1,Myh10,Ppp2r5a,Prdx6,Rfc1,Scrn1,Slc2a1,Thbs2	66	12	18.1818	0.999974	Mouse
MITOCHONDRIA	HCCS,OXA1L,SLC9A6,EHHADH,APP,CYP7A1,PDHA1,OKL38,ACAA2,GATM,C15orf12,CYP2E1,UQCR,NME4,GRB10,NME2,ABAT,ATPIF1,YME1L1,SURF1,ACAA1,ACADSB,ERBB2,GA,MTX2,ACP6,MTX1,WARS2,BCL2L1,MTIF2,HADHA,HADHB,ARG2,DIABLO,ALDH4A1,FH,GPD2,FACL2,MAOA,MAOB,ZNF11B,DLAT,VDAC2,MGC40084,VDAC3,NFKBIL2,PEO1,CYB5-M,HMGCS2,MGC2615,MCSP,CDC42BPB,COX8,BCKDK,FAM3A,MTHFD1,MTHFD2,ADCK2,MRPL2,CLN3,MRPL4,MTERF,MRPL3,ACO2,TP53,MRPL9,DE…	Acaa2,Acat1,Aldh4a1,Atp5e,Atp5l,Cox6c,Dlat,Dld,Dut,Hadhb,Hspd1,Me2,Me3,Mrpl12,Mrpl13,Mrpl15,Mrpl18,Mrpl19,Mrpl2,Mrpl22,Mrpl24,Mrpl3,Mrpl39,Mrpl4,Mrpl41,Mrpl44,Mrpl46,Mrps14,Ndufa6,Ndufab1,Ndufs1,Ndufs3,Ndufv2,Pdha1,Pdhx,Pmpcb,Slc25a21,Slc25a3,Tfam,Txnrd2,Uqcrc1,Vdac2,Vdac3	447	43	9.61969	0.999972	Mouse
ET743_SARCOMA_72HRS_DN	XRCC5,SNIP1,C14ORF2,RAB1A,MAP3K7,SFRS4,CTGF,SFRS9,PIK3C3,OGT,FAS,CCNA2,CYHR1,MRPL35,C11ORF30,SIRPA,TGIF,VEGFC,LHFPL2,GAPVD1,TMEM138,ADSL,PPP2R5E,FBXL7,MCTS1,HS3ST3B1,FBXL3,NOC3L,STK17B,STK17A,BCL2L1,ARFGEF2,MTIF2,RCC1,KIAA1008,HSPA1L,SLC4A1AP,SUPV3L1,GCNT1,PLAG1,MGC16824,IL1RL1,SMAD4,CDC23,C18ORF55,CDC27,RPS7,KIAA0157,CCT4,KIAA1279,EPS8,ATP2A2,UBA2,TMEM113,RAB2,PCNA,RAD54B,CLCN7,C15ORF41,EIF3S10,…	Acsl3,Bub1,Ccna2,Ccnh,Cdh11,Ctgf,Ddx20,Eps15,Eps8,Exoc2,Fzd1,Glrx,Mrpl1,Mrpl15,Ppp2cb,Ppp2r1b,Ppp2r5e,Psmd12,Rap1b,Sfrs9,Slc2a1,Smarca5,Snrpg,Tardbp,Txnrd1,Xbp1	222	26	11.7117	0.999971	Mouse
HSA00252_ALANINE_AND_ASPARTATE_METABOLISM	ADSS,ASS1,NARS,CAD,ASNS,ASL,AGXT,PDHB,GOT2,GAD2,ASPA,GOT1,NARS2,ASRGL1,PDHA2,PDHA1,GPT2,GAD1,ADSSL1,DARS,ACY3,AARS,DLAT,CRAT,DARS2,DDO,DLD,ABAT,ADSL,AGXT2,GPT,AARS2,PC	Aars,Aars2,Dlat,Dld,Gad1,Gad2,Pdha1,Pdha2	33	8	24.2424	0.99997	Mouse
STEMCELL_HEMATOPOIETIC_UP	MEF2C,LDHB,ISGF3G,SART3,ITSN1,WTAP,PLEC1,TMEM141,SHKBP1,EPC1,ISG15,PIK3C3,VNN1,OGT,JAGN1,DHX30,ACAA2,MCRS1,NDNL2,PCBD1,RREB1,JARID1B,CRTAP,MECP2,MED12,MED11,SERPING1,JTV1,BRAP,C1ORF86,JUP,KIAA1522,GLUL,SERPINF1,PTRF,SERPINF2,JUN,TFPI,PPP2R5E,MAPK8,MYBBP1A,EIF2AK4,SH3GL1,DUSP12,XAB1,ASL,CHCHD7,CHCHD6,SERPINH1,XAB2,ARIH1,HBLD1,ARIH2,SFRS16,LYL1,SERF2,C1ORF58,LAPTM4B,HD,LAPTM4A,ASXL1,GARS,GAS2,NXF1,…	Acaa2,Actr10,Adora2a,Ak1,Ankrd17,Ap1b1,Ap1m1,Ap2a2,Arl2,Arpc3,Arrb1,Chd1,Cops7a,Crebbp,Csad,Csnk1g2,Csnk2b,Ctbp2,Cuta,Dclre1a,Dcp1a,Dlg3,Dnajc1,Dtx2,Dtymk,Dync1h1,Dynll2,Dynlrb1,E2f5,Ell,Ell2,Fez2,Fgfr1,Fgfr2,Foxp1,Gabarapl1,Gpr177,Gsto1,Gstt1,Inpp5a,Klc4,Lsm1,Maf,Mrpl24,Mrpl3,Mrpl4,Mrpl41,Mrpl44,Msl2l1,Nap1l4,Ndufa6,Ndufab1,Ndufv2,Nfe2,Nfe2l1,Nfkb1,Nfkb2,Nfya,Notch1,Ntan1,Nudt9,Odz2,Pafah1b1,Pbx…	1452	108	7.43802	0.999967	Mouse
INOS_ALL_DN	ATP5D,PDIA3,AP1B1,TSPAN4,EIF5A,HP,PDIA4,CD151,RABAC1,AKR1C2,AZGP1,APP,APOB,CFH,RRAS,EIF3S9,SOX17,DYNC1H1,PPP2R1A,F12,CTSZ,SARS,DDB1,SERPING1,EEF2,MYH9,JUP,MGAT1,IFNAR2,MAN2A1,PPP1CA,EIF4G3,CD36,GNB2,HSPB8,PKM2,RIPK1,RARS,EIF2S2,SRCRB4D,CD81,UBC,EEF1G,HSPB1,SORD,MYL2,FDX1,FKBP3,SOX4,CACNB3,STARD10,GCLM,ATP6V0C,ZFP36L1,PEA15,GALK1,ALOX5AP,PCYT1A,PRSS15,ACTB,EEF1A1,HPN,MAP2K2,SLC6A13,EFS,ATP1A1,PRPS…	Actb,Ap1b1,Ap2a1,Cd36,Dync1h1,Eef1a1,Eef1g,Hspb1,Myh9,Ppp2r1a,Rabac1,Sord,Vdac1	77	13	16.8831	0.999967	Mouse
ALCALAY_AML_NPMC_DN	KIFC1,HMGN3,DHFR /// LOC643509,CRHBP,RBM3,HNRPD,FAM105A,SIDT1,PMAIP1,PTTG1,MCM10,CD48,ANK1,TRAK2,CDKN2C,MDFIC,VEGF,PITPNC1,TUBG1,HADH,CCNA2,GNG7,CIITA,ACAA2,POLE,C11ORF32,TNFRSF14,CREBL1 /// TNXB,TMEM106C,ASB9,CD38,CHGN,NNT,MAD2L1,SERPINF1,CD34,HLA-DPA1,C22ORF9,DSU,SEPT9,HLA-DRA,RAD23B,IL1R2,KIF4A,PLXNC1,HLA-DRB1,IFITM1,IFITM2,NINJ2,CHEK1,DAAM1,TRH,ACAT1,TK1,PLAGL1,CORO2A,POLE2,CD69,GALC,IDH2,FLJ…	Acaa2,Acat1,Aldh4a1,Ank1,Arl2,Bank1,Ccna2,Ccnb1,Ccnb2,Dtymk,Dut,Eps8,Evl,Kcnip2,Pbx2,Plxnd1,Pold1,Rad23b,Rpa1,Serpini1,Trak2,Tyms,Usp13	187	23	12.2995	0.999967	Mouse
IGLESIAS_E2FMINUS_UP	MORF4L1,S100A6,SEPT2,TUBB2A,CAPZA2,POSTN,CD53,CLK1,LYZS,B2M,ACTG1,OGN,CD47,DAB2,APOE,EED,CFD,CRTAP,CDO1,TANK,C1QB,KRT19,SERPINF1,CD34,RPS14,IGSF4,COL1A2,NPTN,MFAP2,COL1A1,PMP22,EMP1,ZFAND5,RBP1,GNAI2,ENPP2,ELN,CCL9,NFKBIA,SKP1A,CCNG1,SERPINH1,NULL,ITGB1,TUBB,LAPTM5,LYL1,CACYBP,DNAJA1,ANGPTL2,TYROBP,SCD1,COL18A1,MRC1,LPL,CRIP1,LAPTM4A,LGALS1,9830147J24RIK,S100A11,S100A10,EVL,2700059D21RIK,CSRP1,SM…	Calm2,Acta2,Actg1,Calm2,Capza2,Ccnd2,Ccng1,Cdh5,Ctse,Evl,Fbln2,Fmo1,Igfbp4,Igfbp5,Lims1,Lpl,Serpinb6a,Skp1a,Smad1,Thbs1	152	20	13.1579	0.999966	Mouse
KANG_TERT_DN	A2M,MMP9,EFNA3,TSPAN5,PTGS1,ADH1C,CD52,MMP3,MMP1,ST3GAL1,OGN,CD44,SH3BGR,TFPI2,SPN,NET1,MYH1,MYH2,MYH4,PDE4D,PRELP,ZNF236,GLUL,GABRR1,ATP9A,PMP22,ADAMTS3,TNFAIP3,SNTG2,RAD23B,FGFR1,ACHE,CCL2,SERPINA10,ADRBK1,NULL,CNR1,IMPG2,TRAV8-5,PPP2R2B,KLF9,MAP2K2,MAFB,PRB4,MYO1D,NR4A1,SMG1,NR4A3,SERPINI1,DLX6,ST8SIA5,NTRK2,ADAM20,TGFBR3,E2F1,INSL5,GPR88,CKB,WISP2,CXCR4,MGLL,ACYP1,CASP1,KLK14,GHR,EGR3,ARHGEF6…	Cdh2,Cnr1,Fgfr1,Gfra3,Mafb,Myh1,Myh2,Myh4,Oprl1,Pde4d,Rad23b,Serpini1,Thbs2,Thbs4,Wisp2	98	15	15.3061	0.999963	Mouse
FATTY_ACID_BIOSYNTHESIS_PATH_2	ACAA2,SDS,EHHADH,ECHS1,ACAT2,ACAT1,HADHA,ACAA1,HADHB	Acaa2,Acat1,Acat2,Hadhb	9	4	44.4444	0.999962	Mouse
RADIATION_SENSITIVITY	HRAS,ERBB2,TNFRSF6,IGF1R,CCNE1,BCL2,CASP1,ACTB,EGFR,TNFSF6,CDC2,LCMT2,TP53,ATR,RB1,ATM,RAD50,RAD51,GAPD,CDKN1A,CCNB2,CCND3,CCND2,BAX,MDM2,GADD45A,IGFBP3	Actb,Ccnb2,Ccnd2,Ccnd3,Ccne1,Igfbp3,Rad51	27	7	25.9259	0.999956	Mouse
UVC_TTD_ALL_DN	DLC1,XRCC4,KIAA1128,PDLIM5,RAB3GAP1,HIRA,ITSN2,ZNF638,ITSN1,CD2AP,ATP2B1,SHB,CTGF,TRAK1,SERPINE1,VPS13A,TLK1,FAT,OGT,TLK2,DDX10,CAMSAP1L1,RAPGEF2,CRY1,DDEF2,FOXO3A,BHLHB2,STAG1,PTPRK,PTPRM,ROCK2,STRN3,UGCG,JARID1A,ZHX2,ZHX3,TMEM23,TMEM131,VEGFC,LHFPL2,SCC-112,SPAG9,BAZ1A,AQR,GAPVD1,CEP350,MAPK6,MTF2,ASCC3,F3,SIPA1L1,FCHSD2,ROR1,CENTG2,ZZZ3,PPP2R5E,FBXL7,HAS2,EXT1,MGAT5,IRAK1BP1,NEK7,TDRD3,KIAA110…	Amph,Anapc10,Ankrd17,Baz1a,Bicd1,Cask,Ccnd1,Chd1,Cnot2,Crebbp,Ctbp2,Ctgf,Dhx15,E2f3,Fubp1,Fyn,Mpp6,Myo10,Nup153,Pafah1b1,Pbx3,Ppp2r5e,Rbm6,Sec24b,Serpinb2,Smad7,Spag9,Ssbp2,Stk39,Tle1,Tle4,Trak1,Tram2,Tubgcp3,Wapal,Zbtb20	360	36	10	0.999952	Mouse
HOFFMANN_BIVSBII_BI_TABLE2	IGH-1A,KIFC1,1500010J02RIK,KLK1B8,LDHA,EDN2,TUBB2C,C330011F01RIK /// 64,AURKA,AURKB,MKI67 /// LOC638774,NELF,POMC1,1810010M01RIK,GOT1,INCENP,RPL10,H2AFX,CDCA5,CCNA2,CDCA3,EFNB3,IGK-V28,LIG1,CKS1B /// LOC622657,AARS,ANKS3,PTPRS,PIM2,HES1,RFC5,PPP1CA,RFC3,JUN,HSD11B2,EIF2AK2,RBP4,ZFP358,CCDC99,KIF4A,NME2 /// LOC432482 /,CLCN2,SCN1B,DBNDD2,NEK2,MYEF2,C80678,COIL,VPS72,TK1,SLC29A1,CALM2 /// LOC633361…	Calm2,Aars,Ank3,Aurka,Aurkb,Bub1,Calm2,Capn1,Ccna2,Ccnb1,Ccnb2,Ccne1,Cdc2a,Dut,Ect2,Evl,Hspd1,Kpna2,Lipc,Myef2,Myh11,Plk4,Ppp2ca,Rad51,Rad54l,Rpa1,Rpl10,Wbp7	254	28	11.0236	0.999952	Mouse
HIPPOCAMPUS_DEVELOPMENT_PRENATAL	RPL13,LOC653314,SNRPB2,NFYB,RPL37,MYT1,CCNG2,WBP1,SFRS6,H2AFV,DDX48,RPL34,RPL9,RPL8,LSM4,H2AFX,H1F0,EEF1A1,NEUROG2,POLR1C,CDK4,UBE2C,RPS8,RPS18,CCNB2,RPL13A,CCND2,RBPSUH,HNRPA0,SFPQ,GADD45G,CKS2,PCNA,EEF1G,MAP7	Ccnb2,Ccnd2,Ccng2,Cdk4,Eef1a1,Eef1g,H2afv,Rps8	35	8	22.8571	0.99995	Mouse
TARTE_PLASMA_BLASTIC	LDHB,KIFC1,ATP1B3,U2AF2,XRCC6,PDLIM1,CCT2,CD52,SSR1,GLDC,PRIM1,GIT2,FAS,CCNA2,RAB27A,YARS,BYSL,JARID1A,C10ORF7,ESPL1,JTV1,SFRS3,ORC1L,MAPK1,RFC3,RFC4,NNT,MAD2L1,HUWE1,MAPK6,PSCDBP,NME1,EIF2S1,RARS,LILRB4,C6ORF32,ADD1,COASY,CLCN3,OSTF1,AHCY,LMNB1,NEK2,IFI30,BOP1 /// LOC653119,IDH2,SFRS10,FH,NKRF,MKI67,LGALS1,PHB,GARS,GGH,S100A10,CDC20,TKT,ATP13A3,UBE2L3,TAX1BP3,CDC27,GART,VDAC1,CCT7,CCT5,LSP1 /// …	Acta2,Atp1b3,Brd8,Ccna2,Ccnb1,Ccnd2,Ccne1,Cox6c,Ctps,Dtymk,Dut,Espl1,Ifi30,Kpna2,Lims1,Mrpl12,Mrpl19,Mrpl3,Myo5a,Ndufs1,Ndufv2,Orc1l,Phb,Plk4,Psmb8,Rpa1,Snrpg,Tyms,Ube2l3,Uck2,Vdac1,Zmat2	310	32	10.3226	0.999938	Mouse
HOFFMANN_BIVSBII_LGBII	MEF2C,XPO1,IL6ST,XRCC6,AQP4,CFP,SLC16A1,SLC2A3,MFHAS1,HOXC5,MS4A1,RBMS2,PTPRG,NCALD,SUCLG2,NCF4,EFNB1,PLD4,PTPRS,CD40,MYH9,HES1,VEGFB,LAT2,CD36,SERBP1,BLR1,TRAPPC5,RELN,ZNF385,MYBBP1A,LOC435970,PRPS1,SMARCA4,FCER2A,SIPA1,APOC1,IFI30,CD74,LOC625672,ISYNA1,CNR2,APOC3,FGL2,DNMT3A,SCD,H2-Q1,ABHD14A,CDC20,PTPN12,SREBF2,NEDD4,H2-EB1,MYH11,PLA2G4F,TGFBR3,HSPD1,LHB,KRT1-17,EZH2,2900006F19RIK,IL4I1,IGKV14…	Ccnb1,Ccnd2,Cd36,Cnr2,Eef1g,Gfra1,Glrx,Hspd1,Ifi30,Mapk8ip3,Myh11,Myh9,Ncf4,Serpinb1a,Slc2a3,Trappc5,Wbp7	124	17	13.7097	0.999937	Mouse
HSA05221_ACUTE_MYELOID_LEUKEMIA	HRAS,PPARD,STAT5A,SPI1,RPS6KB2,NFKB1,RPS6KB1,NFKB2,AKT1,EIF4EBP1,PIK3CA,RARA,CCNA1,MYC,AKT3,CHUK,AKT2,PIK3CG,FRAP1,BRAF,PIK3CB,RELA,PIK3CD,RUNX1T1,PIM1,LEF1,PIM2,JUP,MAPK1,CCND1,MAPK3,GRB2,PML,KIT,ZBTB16,TCF7L2,TCF7L1,KRAS,SOS1,SOS2,RUNX1,CEBPA,TCF7,MAP2K1,FLT3,MAP2K2,RAF1,BAD,STAT3,NRAS,IKBKG,ARAF,IKBKB	Akt1,Akt2,Akt3,Ccna1,Ccnd1,Nfkb1,Nfkb2,Rela,Rps6kb1,Rps6kb2	53	10	18.8679	0.999935	Mouse
NUCLEOTIDE_GPCRS	GPR23,P2RY6,P2RY5,ADORA3,ADORA2B,LTB4R,ADORA2A,P2RY2,P2RY1,ADORA1	Adora1,Adora2a,Adora2b,Adora3	10	4	40	0.999928	Mouse
SKP2E2FPATHWAY	E2F1,CCNE1,SKP2,CDC34,RB1,SKP1A,CCNA1,CDK2,CUL1,TFDP1	Ccna1,Ccne1,Cdk2,Skp1a	10	4	40	0.999928	Mouse
HSA00650_BUTANOATE_METABOLISM	HSD17B10,PPME1,HSD3B7,EHHADH,HMGCS1,ECHS1,ACAT2,ACAT1,PDHB,ALDH3A2,HADHA,ALDH3A1,DDHD1,GAD2,OXCT1,ALDH1A3,OXCT2,PLA1A,ILVBL,BDH2,PDHA2,PDHA1,HSD17B4,HADH,BDH1,GAD1,HMGCL,ALDH5A1,ACADS,RDH12,AADAC,RDH11,ALDH7A1,ACSM1,HMGCS2,PRDX6,L2HGDH,ALDH1B1,AKR1B10,ALDH2,ABAT,AACS,RDH14,ALDH9A1,RDH13	Acat1,Acat2,Gad1,Gad2,Hsd17b10,Pdha1,Pdha2,Pla1a,Prdx6	45	9	20	0.999925	Mouse
GPCRDB_CLASS_A_RHODOPSIN_LIKE	F2RL2,F2RL3,ADORA3,F2RL1,LHCGR,CMKOR1,ADORA1,AGTR1,HTR1B,AGTR2,PTGIR,HTR1A,MC1R,GALR1,LTB4R,GPR44,GALR3,GALR2,CCR10,OR7C1,HTR1D,RGR,HTR1F,HTR1E,Rgr,HTR4,AGTRL1,NTSR1,NTSR2,CCR9,SSTR4,CCR8,SSTR2,CCR7,SSTR3,CCR6,CCR5,SSTR1,CCR4,HTR7,CCR3,HTR6,BLR1,CX3CR1,CCR2,OR8B8,GPR50,GPR147,C3AR1,DRD1,ADORA2B,ELA3A,DRD3,DRD2,ADORA2A,DRD5,TRHR,DRD4,PPYR1,BDKRB1,OPN1SW,NPY6R,BDKRB2,HCRTR2,GPR24,HCRTR1,ADRB3,GPR23…	Adora1,Adora2a,Adora2b,Adora3,Cckar,Cckbr,Chml,Cnr1,Cnr2,Galr1,Galr2,Galr3,Gpr3,Gpr6,Oprd1,Oprk1,Oprl1,Oprm1,Sstr1,Sstr2,Sstr3,Sstr4	185	22	11.8919	0.999921	Mouse
ARAPPATHWAY	ARFGAP1,KDELR3,KDELR2,PSCD1,COPA,ARFGAP3,CLTA,PSCD2,CLTB,PSCD3,GPLD1,COP,ARFGEF2,ARF1,GBF1,CENTD1,CENTD2,DDEF2,PSCD4,DDEF1,KDELR1,BIG1	Clta,Cltb,Gbf1,Kdelr1,Kdelr2,Kdelr3	22	6	27.2727	0.99992	Mouse
HDACI_COLON_TSA12HRS_UP	SAT1,SEPT3,STX8,EPB41,CREBBP,PHKA1,KCNA1,RHBDF1,AQP1,CACNA2D4,COX6C,TPM3,CRYL1,PLCB4,LRP8,NEUROD6,MAP9,GNL1,MT1H,SAMD4A,API5,CDH11	Api5,Cacna2d4,Cdh11,Cox6c,Crebbp,Stx8	22	6	27.2727	0.99992	Mouse
SHIPP_FL_VS_DLBCL_DN	ALDOA,HSP90AB1,LDHA,CLTA,GM2A,IFI30,CCT3,PRDX1,SLC29A1,PGAM1 /// PGAM4 ///,SLC1A5,MTHFD2,MCM7,PLOD1,ATIC,CENPA,DLG7,IDH2,P4HB,HSP90AA1,MT1M /// MT2A /// LO,EXOSC7,BCL2A1,PFKP,CDKN3,CCNB1,TRAP1,CCT5,KPNA2 /// MGC40489 /,TFRC,NME1,PSME2,PKM2,PSMC1,CTSD,HSPD1,MELK	Ccnb1,Clta,Hsp90aa1,Hsp90ab1,Hspd1,Ifi30,Kpna2,Pgam1	37	8	21.6216	0.999919	Mouse
HSA04020_CALCIUM_SIGNALING_PATHWAY	SLC8A3,ADCY3,GNA14,ADCY4,GNA15,ADCY1,ADCY2,TNNC2,ADCY7,TNNC1,ADCY8,GNA11,LHCGR,ITPKB,PRKCB1,ITPKA,PRKX,MLCK,PRKY,PRKACG,ATP2B1,AGTR1,ATP2B2,ATP2B3,ATP2B4,GRIN2C,GRIN2D,PRKACA,CHRNA7,PRKACB,EGFR,BST1,GRIN2A,HTR4,MYLK2,NTSR1,CD38,PLCE1,CAMK4,RYR3,HTR7,HTR6,RYR1,PDGFRA,RYR2,PDGFRB,PHKA2,DRD1,ERBB4,CYSLTR1,ADORA2B,CYSLTR2,ERBB3,ADORA2A,ERBB2,TRHR,PHKA1,BDKRB1,BDKRB2,ADRB3,GRPR,TRPC1,SPHK2,CACNA1I,SPH…	Calm2,Adora2a,Adora2b,Calm1,Calm2,Calm3,Calml3,Camk2a,Camk2b,Camk2d,Camk2g,Camk4,Cckar,Cckbr,Pde1a,Pde1b,Pde1c,Ppp3r1,Vdac1,Vdac2,Vdac3	174	21	12.069	0.999913	Mouse
COCAINE_BRAIN_5D_UP	KIF23,ATP1B2,LRTM1,BTRC,NELL2,HPS4,TSPAN7,H1FX,ADORA1,SYP,ACTR2,CD47,CTGF,PDE4B,DLG4,GOLGA4,TM9SF3,ITFG1,TUBB4,FMNL1,SH3GL3,SOX10,KCND2,BAIAP2,STXBP1,LENG8,TBR1,RNMTL1,MARK2,JUP,XPA,KRT16,NPTN,NRGN,VAMP2,SMARCA2,MAPRE3,LOC442423,PALM,ZFP64,SPOCK2,ELN,UNC93B1,WBP11,SEC14L1,TMEM50B,CORO2B,PVRL2,POU2F1,PER2,ACTL6B,MTMR9,GAD1,CAMK2A,PTPN5,FSCN1,CUGBP2,GRIA4,DNAJB9,PENK,AP2A1,GRIA1,SDHC,PTP4A2	Actr2,Adora1,Ap2a1,Atp1b2,Camk2a,Ctgf,Dlg4,Gad1,Pde4b,Spock2,Wbp11	64	11	17.1875	0.999913	Mouse
RELAPATHWAY	TNF,RELA,CREBBP,NFKBIA,FADD,NFKB1,TRADD,TNFRSF1A,HDAC3,TNFRSF1B,EP300,RIPK1,IKBKG,TRAF6,IKBKB,CHUK	Crebbp,Ep300,Hdac3,Nfkb1,Rela	16	5	31.25	0.999907	Mouse
HDACPATHWAY	MEF2C,SYT1,MYOD1,MEF2B,MEF2A,AKT1,IGF1R,INS,PPP3CB,PIK3CA,PPP3CC,PPP3CA,NFATC2,INSR,PIK3R1,MAP2K6,NFATC1,AVP,CAMK1G,IGF1,HDAC5,MEF2D,YWHAH,MAPK14,CABIN1,CALM3,CAMK1,MAPK7,CALM2,CALM1	Calm2,Akt1,Calm1,Calm2,Calm3,Camk1,Camk1g	30	7	23.3333	0.9999	Mouse
INTEGRIN_MEDIATED_CELL_ADHESION_KEGG	TLN1,BCAR1,VCL,AKT1,PAK6,CDC42,PDPK1,PAK2,PAK3,PAK4,ILK,GIT2,SHC1,SEPP1,ZYX,PAK1,SHC3,CSK,RAPGEF1,AKT3,MAP2K6,CAPNS1,ROCK1,ROCK2,MYLK2,VASP,CAPN10,TNS1,MAPK6,CAPN11,MAPK4,MAPK7,ITGA2B,CAV3,ITGAL,CAV2,SDCCAG8,CAV1,GRB2,ITGAE,ITGA11,ITGB4,ITGA10,ITGB5,ITGB2,ITGB3,ITGB1,ITGAM,PXN,SRC,LOC283874_///_PDPK1,PTK2,DOCK1,FLJ40125,ITGAX,RAC2,SORBS1,RAC3,ITGB8,SOS1,ITGAV,ITGB7,RAC1,ITGB6,TNS,DKFZp434E1119,PI…	Akt1,Akt3,Capn1,Capn11,Capn2,Capn3,Capn9,Capns1,Fyn,Rac1,Rac2,Rac3,Rap1b,Src	96	14	14.5833	0.999892	Mouse
MRNA_PROCESSING	FUSIP1,U2AF2,SNRPB2,HNRPR,SF3B4,SF3B3,SMNDC1,NONO,SFRS7,SFRS4,SFRS5,SFRS8,PRPF8,USP39,SFRS9,DHX15,LSM5,U2AF1,SFRS10,LSM3,SPF45,SFRS2IP,LSM1,SFRS11,SPOP,KHDRBS1,U5-116KD,SNRP70,CUGBP1,PTBP1,PRPF3,ELAVL4,SFRS1,PRPF18,SF3A1,SFRS2,SF3A3,SLBP,HNRPA1,HNRPA0,SFPQ,KHSRP,SLU7,CPSF6,CPSF5,MGC12538,SIP1	Dhx15,Elavl4,Khdrbs1,Khsrp,Lsm1,Prpf3,Sf3a3,Sfrs1,Sfrs9	47	9	19.1489	0.999889	Mouse
HSA05220_CHRONIC_MYELOID_LEUKEMIA	E2F1,E2F2,E2F3,HRAS,STAT5A,STAT5B,TGFB3,NFKB1,NFKB2,TGFB1,TGFB2,ACVR1C,EVI1,AKT1,ACVR1B,CDKN2A,GAB2,PIK3CA,SHC1,SHC3,SHC2,MYC,AKT3,CHUK,AKT2,SHC4,PIK3CG,CTBP1,BCR,CTBP2,BRAF,PIK3CB,RELA,PIK3CD,TP53,CDK6,RB1,CDK4,MAPK1,CCND1,CRKL,MAPK3,MDM2,GRB2,NFKBIA,BCL2L1,KRAS,SOS1,SOS2,PIK3R5,RUNX1,PIK3R3,PIK3R1,PIK3R2,MAP2K1,MAP2K2,TGFBR1,CBL,TGFBR2,SMAD4,RAF1,SMAD3,BAD,PTPN11,CBLC,NRAS,CBLB,CDKN1A,HDAC2,CDK…	Akt1,Akt2,Akt3,Ccnd1,Cdk4,Cdk6,Ctbp1,Ctbp2,E2f3,Nfkb1,Nfkb2,Rela	76	12	15.7895	0.99988	Mouse
G_PROTEIN_SIGNALING	ADCY3,GNA13,MGC11266,ADCY4,GNA14,HRAS,GNA15,ADCY1,ADCY2,ADCY7,ADCY8,ADCY5,GNA11,ADCY6,GNA12,PRKCB1,PRKACG,PRKAR2B,PRKAR2A,PDE4A,PDE4B,RRAS,AKAP2 /// PALM2_AKAP2,PRKACA,GNG3,PRKACB,SARA1,GNG4,GNG5,GNG7,PDE4D,PDE4C,AKAP5,AKAP6,AKAP7,AKAP8,AKAP1,AKAP3,AKAP4,GNAI3,GNAI2,AKAP12,AKAP10,AKAP11,KCNJ3,KRAS,PALM2 /// PALM2_AKAP2,GNGT1,PDE7B,GNGT2,PDE7A,PRKAR1B,PRKAR1A,SLC9A1,GNAZ,PLCB3,RHOA,PDE8B,PDE8A,PRK…	Calm2,Calm1,Calm2,Calm3,Pde1a,Pde1b,Pde1c,Pde4a,Pde4b,Pde4c,Pde4d,Pde8a,Pde8b,Usp5	97	14	14.433	0.999878	Mouse
DFOSB_BRAIN_2WKS_UP	MEF2C,SCN1A,PFTK1,TUBB2A,SYT2,IMPACT,MFSD4,HMGCS1,FHL2,PIB5PA,C17ORF79,ZNRF2,NOV,BDNF,CTGF,GEFT,NEFH,APBA2,GSTO1,DDEF1,OLFM1,PTPRK,ADARB1,MOBP,STMN2,GARS,ELAVL2,SMAD1,SERPINI1,COL5A2,TBR1,CADPS,MGST3,ACCN1,TXN,VSNL1,FHOD3,STMN1,SEPT9	Accn1,Cadps,Ctgf,Elavl2,Gsto1,Nov,Serpini1,Smad1	39	8	20.5128	0.999874	Mouse
HSA05222_SMALL_CELL_LUNG_CANCER	E2F1,FHIT,E2F2,E2F3,PTGS2,NFKB1,NFKB2,PTEN,CCNE2,NOS2A,AKT1,CCNE1,MAX,CASP9,CDKN2B,PIK3CA,NOS3,RARB,MYC,AKT3,CHUK,AKT2,PIK3CG,RXRB,PIK3CB,RXRA,RELA,CYCS,PIK3CD,TP53,SKP2,RXRG,CDK6,RB1,CDK4,CDK2,CCND1,PIAS4,LAMC3,PIAS3,PIAS2,LAMC2,PIAS1,LAMC1,ITGA2B,TRAF1,TRAF2,CKS1B,NFKBIA,BCL2L1,ITGB1,LAMB4,PTK2,LAMB3,LAMB2,BCL2,ITGAV,PIK3R5,PIK3R3,TRAF6,LAMB1,TRAF5,TRAF4,PIK3R1,TRAF3,PIK3R2,FN1,COL4A4,COL4A2,NO…	Akt1,Akt2,Akt3,Ccnd1,Ccne1,Ccne2,Cdk2,Cdk4,Cdk6,E2f3,Nfkb1,Nfkb2,Rela	87	13	14.9425	0.999868	Mouse
UVC_XPCS_ALL_DN	DLC1,XRCC4,KIAA1128,APRIN,PPP2R5C,ITSN2,INTS3,ZNF638,ITSN1,CUL2,CTGF,PIK3C3,SERPINE1,TLK1,FAT,TLK2,OGT,CUL1,BHLHB2,STAG1,IBTK,PTPRK,OPA1,ROCK2,RCOR1,KIF5C,UGCG,MECP2,ZHX2,ZHX3,MARK3,TMEM131,ASCC3,F3,FCHSD2,CENTG2,ZZZ3,PPP2R5E,IRAK1BP1,RAD23B,KIAA1109,CCDC93,GNAI1,MTX2,ARFGEF1,ARIH1,PVRL3,KIAA1012,CENTD1,MAP2K1,PCNT,KLF10,PAIP1,MAP2K4,ASXL1,ATP11B,ATR,KIAA0528,FXR1,RBPSUH,PKP4,CDC42BPA,RGS7,TGFBR3…	Acsl3,Ankrd17,Appbp2,Baz1a,Bicd1,Cask,Cdh2,Chd1,Cnot2,Crebbp,Ctbp2,Ctgf,Cyr61,Dhx15,Dlg1,Dnajc13,E2f5,Eps15,Eps8,Fyn,Myo10,Nfkb1,Nmt2,Nup153,Oxsr1,Pafah1b1,Pbx3,Pde8a,Ppp2r5c,Ppp2r5e,Rad23b,Sec24b,Ssbp2,Stk39,Thbs2,Tle1,Tle4,Trak1,Tram2,Tubgcp3,Uck2,Usp13,Wapal	478	43	8.99582	0.999866	Mouse
CELL_ADHESION_MOLECULE_ACTIVITY	ARHE,LU,OCLN,MAEA,ZAN,CSPG4,VTN,L1CAM,GP9,PNN,CTNNB1,NRCAM,UNQ429,GP5,E48,IL1B,FAT,SPN,DSCAM,CIB1,F11R,TYRO3,BAIAP2,BYSL,MFGE8,DCTN6,NCAM1,CD36,IGSF1,CD33,CD226,CCL3,PAP,NINJ2,NINJ1,ALCAM,FGG,FGA,FGB,SERF2,ENTPD1,FN1,PCDH12,MPRA,MCAM,EMILIN1,CORO1C,PKP1,EVA1,DSG3,PKP3,CD58,DSG1,PSORS1C1,CPNE1,CPNE3,PLAU,SPG7,OPCML,PCDHA3,LY9,CD151,CDSN,PCDH1,DGCR6,ZYX,CEACAM1,ICAM1,ICAM4,PCDHB6,ICAM5,ICAM2,FLOT2,…	Cd226,Cd36,Cdh2,Fez2,Pcdhb10,Pcdhb11,Pcdhb12,Pcdhb14,Pcdhb15,Pcdhb2,Pcdhb3,Pcdhb4,Pcdhb6,Thbs1,Thbs2,Thbs4	120	16	13.3333	0.999865	Mouse
ET743_SARCOMA_DN	C7ORF42,XRCC5,AOF2,SNIP1,LUZP1,AURKA,RAB1A,MAP3K7,SFRS4,MAP3K4,CTGF,SFRS9,OGT,CCNA2,CYHR1,PTPRK,C11ORF30,RCOR1,SIRPA,TGIF,GCC2,SFRS3,VEGFC,LHFPL2,GAPVD1,C14ORF104,TMEM138,SERBP1,ADSL,PPP2R5E,FBXL7,MCTS1,HS3ST3B1,FBXL3,ZNHIT3,RAD23B,CDK5R1,NOC3L,STK17B,KIAA0674,IGF2BP2,STK17A,BCL2L1,KIAA1008,ARFGEF2,MTIF2,RCC1,HSPA1L,SLC4A1AP,SUPV3L1,PLAG1,MGC16824,OSBPL9,CDC23,C18ORF55,CDC27,KIAA0157,SYNE1,KIAA12…	Acsl3,Aurka,Bub1,Ccna2,Ccnh,Cdh11,Ctgf,Ddx20,Ep400,Eps15,Eps8,Fyn,Fzd1,Glrx,Mrpl1,Mrpl15,Plk1,Ppp2r1b,Ppp2r5e,Rad23b,Rap1b,Sfrs9,Slc2a1,Smarca5,Tardbp,Txnrd1,Uck2,Xbp1	269	28	10.4089	0.999865	Mouse
PENG_GLUTAMINE_UP	MEF2B,MEF2A,VAPB,PPP2R5A,PPP2R5C,GGT1,IGHM,KIAA0652,DKFZP566A1524,KIFAP3,ASMTL,APS,CHRNA5,PQBP1,PXR1,OGT,MADH5,BCL7A,HRMT1L1,YARS,STC2,NCF4,AARS,UBE2J1,KIAA0141,GSTT1,PTPRT,UQCR,BART1,SPAG9,HADHSC,FLJ21439,RDBP,CAMK1,GCN5L1,ADD3,SURF1,CNIH,TXN2,FOXO1A,HSRTSBETA,FCGRT,LAP1B,DAAM1,ACP1,ADA,BC-2,LGALS3BP,SAS,DRAP1,BAI2,IDH2,IGLJ3,MAP2K3,ASXL1,S100A11,TRIO,KIAA0663,SERPINI1,DVL1,CBLB,LKAP,ASS,NOTCH4,…	Aars,Acta1,Arrb2,Atp6v0a1,Brd8,Camk1,Ccng1,Ccng2,Csnk1g2,Drap1,Eps15,Gabarap,Gstt1,Hagh,Hnrnpa3,Kdelr1,Ncf4,Nfe2l1,Notch4,Phf2,Plxnb2,Ppp2r5a,Ppp2r5c,Ppp3r1,Pqbp1,Rbm5,Serpini1,Smarcb1,Spag9,Vapb	296	30	10.1351	0.999863	Mouse
UVC_XPCS_8HR_DN	DLC1,XRCC4,KIAA1128,PPP2R5C,ITSN2,INTS3,ZNF638,ITSN1,CUL2,SERPINE1,PIK3C3,TLK1,FAT,TLK2,OGT,CUL1,STAG1,IBTK,PTPRK,OPA1,ROCK2,KIF5C,ZHX3,MARK3,TMEM131,ASCC3,F3,FCHSD2,ZZZ3,CENTG2,PPP2R5E,IRAK1BP1,RAD23B,KIAA1109,MTX2,ARFGEF1,ARIH1,KIAA1012,MAP2K1,PCNT,PAIP1,MAP2K4,ASXL1,ATP11B,ATR,KIAA0528,FXR1,RBPSUH,PKP4,CDC42BPA,RGS7,SMURF2,PTENP1,FGF5,KIAA1026,UBE2G1,AUH,CENTB2,ZNF148,IL1RAP,DLEU2,KIAA1033,USP…	Acsl3,Ankrd17,Appbp2,Cask,Cdh2,Chd1,Cnot2,Crebbp,Ctbp2,Dhx15,Dlg1,Dnajc13,E2f5,Eps15,Eps8,Fyn,Myo10,Nfkb1,Nmt2,Oxsr1,Pafah1b1,Pbx3,Pde8a,Ppp2r5c,Ppp2r5e,Rad23b,Sec24b,Ssbp2,Stk39,Thbs2,Tle1,Tle4,Trak1,Tram2,Tubgcp3,Uck2,Usp13,Wapal	408	38	9.31373	0.999854	Mouse
VEGF_HUVEC_30MIN_UP	EGR1,PPY,EGR3,ALAD,EGR2,MYO7A,SCRN1,AURKC,NR4A1,DBC1,TAC1,CD1B,TKTL1,ELAVL4,VARS,PCDH17,DSCR1,TRIB1,DUSP5,GZMK,APOE,HDC,C2,CYR61	Aurkc,Cyr61,Elavl4,Myo7a,Pcdh17,Scrn1	24	6	25	0.999852	Mouse
PENG_GLUTAMINE_DN	ADCY3,XRCC5,LDHB,LDHA,HRAS,ATP1B3,BMS1L,PGAM1,SYNCRIP,RNASEH1,RPLP2,CCT2,RANGAP1,HNRPL,BTK,DDX18,MYD88,TMP21,MGC2749,ARHG,EIF2B4,HRMT1L2,EIF2B5,RPP20,BYSL,GRIN2A,HSGP25L2G,SFRS1,NOL5A,SFRS2,BAZ1A,NME1,RNU3IP2,SURF5,PRODH,FUS,ALDOA,LMNB1,IFI30,BOP1,CALR,ACAT2,PRKCABP,SLC29A1,PFN1,RPS26,LAMB3,SLC29A2,GCSH,IDH1,ZMPSTE24,TNRC11,AMD1,NUDC,DHX9,ODC1,GCDH,M11S1,SCD,PHB,L3MBTL,DDX1,RBP1L1,CDC20,CELSR2,GA…	Acat2,Atp1b3,Baz1a,Ccnb1,Ccnd1,Celsr2,Cog2,Cops3,Ctps,Ddx18,Dhx15,Dhx9,Eif2b4,Ifi30,Khsrp,Kpna2,Maz,Me2,Mrpl12,Mrpl3,Nmt1,Pgam1,Phb,Psmd12,Rps26,Sfrs1,Sgta,Snrpa1,Tardbp,Vdac1,Xbp1	313	31	9.90415	0.999831	Mouse
HSA00040_PENTOSE_AND_GLUCURONATE_INTERCONVERSIONS	UGDH,UGT1A7,UGT1A6,UGT1A9,UGT1A8,UGT1A3,UGT1A5,UGT1A4,UGT2A1,UGT2A3,UGT2B28,GUSB,UGT1A1,UGT1A10,RPE,UGT2B17,AKR1B1,UGT2B11,UGT2B4,UGT2B10,UGT2B15,DCXR,UGP2,UGT2B7,XYLB	Ugt1a1,Ugt1a10,Ugt1a5,Ugt1a9,Ugt2a1,Ugt2a3	25	6	24	0.999804	Mouse
ERM_KO_SERTOLI_DN	IL6,PLEK,CXCL5,ELAVL2,CD53,CXCL12,CCL7,MMP12,GCG,THBD,CD36,GBF1,KIAA1199,CLEC7A,GPNMB,SEC24D,ANGPTL2,IGFBP4	Cd36,Elavl2,Gbf1,Igfbp4,Sec24d	18	5	27.7778	0.999803	Mouse
CALRES_MOUSE_NEOCORTEX_UP	TUSC4,CD8B,EDN2,HINT2,AQP4,CNOT2,CNOT7,UBE1L,GATA4,SERPINE1,TUBB6,STK39,E4F1,CSK,NQO1,MLL4,KHDRBS1,PRKCA,OSBP2,ACTA1,GPR19,LDB1,RELB,GIF,TLE1,PURA,PRKD1,UMPS,PPEF2,EIF2AK3,BAT3,LOC642956,NFKBIA,MTIF2,TSC22D1,ANXA6,TYMS,KIAA2013,POLE3,PRSS15,THBS3,DTNA,TFDP1,MAFF,SELP,ZBTB7A,PTPRD,GABRA2,BMP1,SLC12A2,MSH2,SAMHD1,SLC6A15,ATP13A2,GAS6,PPIC,HOXB9,CIT,ASIP,OPRD1	Acta1,Cnot2,Khdrbs1,Oprd1,Ppef2,Relb,Stk39,Thbs3,Tle1,Tyms	60	10	16.6667	0.99979	Mouse
PELP1PATHWAY	MAPK1,EP300,PELP1,CREBBP,MAPK3,ESR1,SRC	Crebbp,Ep300,Src	7	3	42.8571	0.999786	Mouse
TSP1PATHWAY	FOS,CASP3,CD36,FYN,JUN,MAPK14,THBS1	Cd36,Fyn,Thbs1	7	3	42.8571	0.999786	Mouse
DIAB_NEPH_DN	HMGN1,XRCC5,RARRES2,HMGN3,PNMA2,AIF1,OSMR,PDLIM5,HIRA,POSTN,SART3,ADORA1,CD2AP,RAB1A,AQP3,CITED2,ACTG1,CD47,ACBD3,DDX17,GAB2,ISG15,APOD,ATXN10,VPS13D,HTRA1,PLOD2,CTGF,WWP1,SERPINE1,CREB3L2,TLK1,FAT,CAMSAP1L1,RAB21,PLS3,TBC1D9B,TYRO3,PCID1,MAGI2,KIF5B,UGCG,MECP2,CRI1,KIAA0143,UBR2,OPTN,TMEM23,CTNNA1,PTPRO,FRY,GLUL,COLQ,F3,NPTN,MGAT5,ADD3,NEK7,RAD23B,CYP1B1,CYP51A1,MTX2,DAG1,MME,CACNB2,OAS1,ARF6,AK…	Calm2,Acsl3,Actg1,Adora1,Atxn10,Calm2,Capn2,Cdc14a,Ctbp1,Ctgf,Cyr61,Eps15,Fgfr2,Fyn,Hsp90aa1,Hsp90b1,Igfbp2,Letmd1,Lpl,Nfe2l1,Pafah1b1,Pde4b,Plxnb2,Ppp2cb,Prdx6,Rad23b,Scrn1,Sec61g,Skp1a,Spock2,Ssbp2,Stx7,Tle4,Tram2,Vps26a	374	35	9.35829	0.999774	Mouse
O6BG_RESIST_MEDULLOBLASTOMA_DN	C7ORF44,UBXD7,ZC3HAV1,TLN2,TSPAN3,PDIA2,CAD,CSPG2,ATP2B2,CXCR4,SMPDL3A,OGT,MAP2K6,INA,KDELR2,YARS,76P,SLC25A6,UBE2J1,LIG4,SFRS1,TBR1,PRPF4,PURA,MTRR,SFRS2,RENBP,C5ORF13,KHSRP,LRPPRC,MEGF9,CCNG1,TUBB,CDC42EP1,ZNF124,TCEA1,VEZF1,SETDB1,COL4A1,TRIM28,CS,EPRS,FZD7,ATRX,CCT5,SFPQ,PTTG1IP,NHLH2,H3F3B,PHF8,ATP8A1	Ccng1,Fzd7,H3f3b,Kdelr2,Khsrp,Nhlh2,Phf8,Sfrs1,Vezf1	51	9	17.6471	0.999772	Mouse
MYC_TARGETS	LDHA,SRM,FKBP4,RPS15A,FASLG,CAD,RCC1,TPM1,PTMA,PPAT,CCNE1,DDX18,CDKN2B,RPL6,NPM1,FASN,RPL3,HSPA4,HSPE1,THBS1,CCNA2,APEX1,MYC,TERT,ENO1,FN1,HSP90AA2,ODC1,TP53,CDK4,NCL,CDKN1A,NME2,EIF4E,TFRC,RPL23,DUSP1,CCND2,NME1,HSPD1,GADD45A,MGST1	Ccna2,Ccnd2,Ccne1,Cdk4,Ddx18,Hspd1,Rpl3,Thbs1	42	8	19.0476	0.999769	Mouse
STRESS_GENOTOXIC_SPECIFIC_DN	MEF2C,ABCF3,SEC24B,TNF,E2F5,PDLIM7,HK2,AKAP13,AURKA,TKTL1,CD48,GLS2,RPA2,SPRY2,PRR3,CENPA,TARDBP,BUB1,AMD1,ACSL4,TFPI2,MYC,CHUK,NR2F1,PHLDA1,GTPBP1,ARHGEF2,TAF5,CCNH,GABRA6,MGP,CCL4L1,CHST1,CDR2,ZNF217,ST8SIA4,IRF2,SEMA4D,VCX,NFE2L3,NEK6,LCP2	Acsl4,Aurka,Bub1,Ccnh,E2f5,Nfe2l3,Sec24b,Tardbp	42	8	19.0476	0.999769	Mouse
TCELL_ANERGIC_UP	IER3,HLF,S100A5,CDC14A,BNIP3,KCNJ11,KIFC3,CD97,RCBTB1,KCNQ5,CASP4,HIF1AN,KCNK5,ANP32A,DLG2,LAG3,LRRC3,EGR2,ACTN4,PRG1,PFKP,SOCS4,JUP,DDR1,ANKRD28,CTSE,GADD45B,RNF19,CCL1,ING4,MYL7,CCRN4L,ADORA2B,ADORA2A,CSF1,MMD,HSPA1B,TNFRSF4,GCH1,ZFP36L1,OAZ3,GPR23,ISYNA1,SLC29A3,AGT,TEKT2,HSD17B6,TNFRSF19,NDRG1,ETV6,STX11,ANGPTL2,NFATC1,DTNA,MYO1C,PLA2G10,GABRA4,JARID2,MYO1E,NR4A2,NR4A3,ARFIP1,TNFSF9,FURIN,TIN…	Adora2a,Adora2b,Ccrn4l,Cdc14a,Ctse,Dlg2,Foxp1,Fyn,Kcnq5,Myh14,Notch1,Tekt2	81	12	14.8148	0.999767	Mouse
AGED_MOUSE_CEREBELLUM_UP	GFAP,MPEG1,HEXB,PGLYRP1,B2M,BDNF,PIGF,APOE,NOS3,PTBP2,RHOG,EIF2B5,CTSZ,IRGM,SIPA1L2,CTSS,UBE2H,CDK4,PTPRO,MYH8,ACADVL,GNB2,CST7,F2,TRAPPC5,CTSD,CTSH,SEZ6,LMNB1,ITGB5,GNG11,NFYA,IARS,TYMS,SLC11A1,LGALS3BP,CD68,AGT,TBC1D1,IFIT1L,SELPLG,THBS2,SPP1,APC,WDFY3,TBX6,LGALS3,AXL,EFS,EPRS,CAPN2,EPS15,MNAT1,IFI27,NOTCH1,SLC7A3,GCK,IRF7,TGFBR3,DNAJB2,SNTA1	Capn2,Cdk4,Eps15,Myh8,Nfya,Notch1,Thbs2,Trappc5,Tyms,Ube2h	61	10	16.3934	0.999756	Mouse
PYRIMIDINE_METABOLISM	CTPS,DTYMK,CAD,CANT1,NT5M,AK3L1 /// AK3L2,NT5E,NT5C,POLL,NUDT2,ECGF1,POLG,POLE,POLB,POLR1B,POLA,UMPS,NME2,NME1,RRM2,RRM1,TXNRD1,CMPK,POLR2H,POLR2G,POLR2F,POLR2E,POLR2L,POLR2K,UNG,POLR2J,POLR2I,DCK,UPP1,DPYS,CTPS2,POLR2D,AK3L1,NP,POLR2C,TK2,POLR2B,TK1,POLR2A,TYMS,DHODH,CDA,UCK1,UCK2,POLQ,ENTPD1,POLS,DCTD,UPB1,AK3,POLRMT,ITPA,POLD1,POLD2,DPYD,DUT	Ctps,Ctps2,Dtymk,Dut,Nudt2,Pold1,Pols,Txnrd1,Tyms,Uck2	61	10	16.3934	0.999756	Mouse
LI_FETAL_VS_WT_KIDNEY_DN	XRCC5,NCBP2,KIFC1,NELL2,CRABP2,TTK,AURKA,CCT3,AURKB,PTTG1,APOBEC3B,PRIM1,SLC16A1,DDX23,DNAJC9,TIA1,ELOVL2,H2AFZ,BCL7A,SNRPA1,YARS,LIG3,TOPBP1,ESPL1,RNASEH2A,RFC5,MAP4K4,BAZ1A,MAD2L1,TIMELESS,BAZ1B,NME1,SPAG5,IGSF4,SIX1,ROR2,STMN1,SEPT6,ZNF516,LMNB1,BLM,STRAP,ABCA2,CACNB3,BOP1 /// LOC653119,MIZF,ACP1,FLJ11021,NR2C1,TCERG1,POLE3,HOXA9,TMSL8,MN1,ZNF423,XPOT,ST6GAL1,MKI67,TAF5,TP53BP2,CKAP5,DDX1,SACS…	Aurka,Aurkb,Baz1a,Ccnb2,Ccnd2,Cdh2,Cdk2,Espl1,Fzd7,H2afz,Kpna2,Nap1l1,Nup188,Pbx3,Plk4,Scrn1,Snrpa1,Txnrd1,Uck2	162	19	11.7284	0.999753	Mouse
ROS_MOUSE_AORTA_UP	PPARA,NDUFB6,TTC24,PEX6,AQP7,IARS2,ATP5G3,UQCRQ,CIB2,NDUFS3,COX17,AKT2,MRPL4,CES1,NDUFB10,SLC25A5,PNPLA2,CYP4B1,VEGFB,SDHB,THEM2,DGAT1,UBE2M,TYSND1,FABP3,HSPD1	Akt2,Cyp4b1,Hspd1,Mrpl4,Ndufs3,Uqcrq	26	6	23.0769	0.999743	Mouse
WNTPATHWAY	MAP3K7IP1,PPARD,BTRC,CTNNB1,MAP3K7,WNT1,CSNK2A1,PPP2CA,FRAT1,MADH4,TCF1,MYC,APC,AXIN1,CSNK1A1,CTBP1,NLK,CREBBP,FZD1,TLE1,DVL1,CCND1,CSNK1D,HDAC1,GSK3B,WIF1	Ccnd1,Crebbp,Ctbp1,Fzd1,Ppp2ca,Tle1	26	6	23.0769	0.999743	Mouse
ZELLER_MYC_UP	LDHA,FKBP4,RPS15A,FASLG,PTMA,DDX18,RPL6,NPM1,RPL3,HSPE1,HSPA4,APEX1,CCNA2,TERT,ENO1,TP53,CDK4,NME2,EIF4E,TFRC,CCND2,NME1,CENTG1,HSPD1,PTMA /// LOC440085 /,RNU17D	Ccna2,Ccnd2,Cdk4,Ddx18,Hspd1,Rpl3	26	6	23.0769	0.999743	Mouse
ACTINYPATHWAY	ABI-2,WASF3,ACTA1,WASF1,WASF2,ARPC4,PSMA7,NCKAP1,ACTR3,ARPC1A,ACTR2,ARPC1B,ARPC3,ARPC2,NCK1,NTRK1,PIR,RAC1,WASL	Acta1,Actr2,Arpc2,Arpc3,Rac1	19	5	26.3158	0.999725	Mouse
YU_CMYC_UP	CKS1B,HMGN2,LOC664889 /// LOC672,TSPAN4,E2F8,KPNA2 /// LOC670551,TXN1,ANLN,AURKA,MKI67 /// LOC638774,HNRPLL,WIZ /// MTM1,NUDCD2,BUB1,NUP54,2010309E21RIK,TOP2A,ASPM,CCNB1-RS1 /// CCNB1,DTL,GMNN,FDPS,BRCA2,BIRC5,HMGB2 /// LOC678110,RACGAP1,CSDA,DFNA5H,CDKN3,ECT2,2810417H13RIK,CCNB2,PLK1,CLIC4,RRM1,PCNA,CKS2,UCHL5,2410015N17RIK,CDC2A,IDI1,UBE2S,KIF20A	Aurka,Bub1,Ccnb1,Ccnb2,Cdc2a,Ect2,Kpna2,Plk1	43	8	18.6047	0.999721	Mouse
HSA04920_ADIPOCYTOKINE_SIGNALING_PATHWAY	PRKAG3,PPARA,CPT2,LEPR,PRKAG1,PRKAG2,NFKB1,NFKB2,CAMKK1,CAMKK2,AKT1,SLC2A4,SLC2A1,AKT3,CHUK,AKT2,IRS4,IRS2,FRAP1,SOCS3,RXRB,RXRA,RELA,PRKAB2,ADIPOR2,RXRG,PRKAB1,ADIPOR1,IRS1,PPARGC1A,TYK2,PRKCQ,G6PC,CD36,MAPK9,MAPK8,TRAF2,TNF,STK11,NFKBIE,NFKBIB,NFKBIA,POMC,G6PC2,TNFRSF1A,TNFRSF1B,ACSL1,PRKAA1,PRKAA2,ACSL4,AGRP,ACSL3,ACSL6,ACSL5,CPT1C,CPT1B,ACACB,MAPK10,PCK2,ADIPOQ,STAT3,CPT1A,TRADD,PCK1,PTPN11,L…	Acsl3,Acsl4,Akt1,Akt2,Akt3,Cd36,Nfkb1,Nfkb2,Rela,Slc2a1,Slc2a4	72	11	15.2778	0.999721	Mouse
GAY_YY1_DN	XRCC4,ADCY7,TUBB2A,PTGS1,TCFAP4,D17H6S56E-5,AURKA,PRKG2,REST,AURKB,LYZS,INCENP,H2AFZ,PLA2G1B,CCNA2,CDCA3,RAB27A,MATN2,MRPL52,POLH,LIG1,CYP3A11,LIG3,ADAM26A,PTPRO,THY1,PRELP,IFI202B,UHRF1,RFC4,MAD2L1,SPAG5,PDGFRA,HAS2,CLCN1,FUS,IL1R1,LMNB1,CYP51A1,FARS2,HMGCS1,SFXN1,ACAT2,TK1,SLC29A1,PVRL4,SERPINA1A,LHX4,IDH1,IL1RAPL2,TDRD1,NR1H4,SPP1,NKX2-3,CRIP1,MKI67,IL1RL1,SCD,TGFBR1,IGH-6,TNNI3,DLX3,CYP7B1,NI…	Acat2,Ank1,Api5,Aurka,Aurkb,Bub1,Ccna2,Ccnb1,Ccnb2,Cyp3a11,Dut,Elavl3,Galr1,Gfra1,H2afz,Hist1h3f,Igfbp5,Khdrbs1,Lhx4,Mrpl19,Pcdha4,Plk1,Plk4,Prkg2,Tcfap4,Thbs2,Thbs4,Wisp2	281	28	9.96441	0.999714	Mouse
PURINE_METABOLISM	ADCY3,FHIT,ADCY4,ATP1B1,ADCY1,GDA,ADCY2,ADCY7,ADCY8,ADCY5,ADCY6,PDE4A,PDE4B,POLL,NUDT2,SAC,POLG,POLE,PDE4D,POLB,PDE4C,POLA,NME2,NME1,PDE5A,ATP5C1,ADSL,PRPS2,PRPS1,ADSS,ENPP1,ENPP3,NP,ADA,PPAT,PDE6B,PDE6C,PRPS1L1,POLQ,ENTPD1,ENTPD2,ALLC,POLS,GUCY2F,ATP5J2,AK1,AK2,AK5,GUCY2C,PDE6G,GART,GUCY2D,POLRMT,PDE7B,POLD1,POLD2,GUK1,ATP5D,ATP5B,CANT1,NT5M,GUCY1A2,GUCY1A3,PDE8A,ATP5I,ATP5H,IMPDH1,NT5E,IMPDH2,A…	Ak1,Ak5,Atp1b1,Atp5a1,Npr1,Npr2,Nudt2,Pde1a,Pde4a,Pde4b,Pde4c,Pde4d,Pde8a,Pold1,Pols	117	15	12.8205	0.999683	Mouse
ABRAHAM_AL_VS_MM_UP	FGFR1,A2M,BTRC,TNFRSF6,DCN,CXCL12,PDGRFB,TNFRSF1A,APP,CD44,APOE,HMOX1,RB1/Rb,B1A,RARA,BCL6,SERPINA1,RUNX2,NFE2,CDC25B,CCND1,CD36,CDKN1B,MAPK12,JUN,IGFBP3,IGFBP5	Ccnd1,Cd36,Fgfr1,Igfbp3,Igfbp5,Nfe2	27	6	22.2222	0.999668	Mouse
CREBPATHWAY	ADCY1,HRAS,GRB2,CAMK2G,PRKCB1,PRKACG,AKT1,PRKAR2B,PRKAR2A,SOS1,RAC1,CAMK2D,PIK3CA,CAMK2B,PRKACB,CAMK2A,PIK3R1,PRKCA,CREB1,RPS6KA5,MAPK1,RPS6KA1,MAPK14,PRKAR1B,PRKAR1A,MAPK3,GNAS	Akt1,Camk2a,Camk2b,Camk2d,Camk2g,Rac1	27	6	22.2222	0.999668	Mouse
GSK3PATHWAY	TOLLIP,GNAI1,TIRAP,PRKR,GJA1,TLR4,NFKB1,CTNNB1,AKT1,WNT1,PDPK1,MYD88,PPP2CA,PIK3CA,LBP,PIK3R1,APC,AXIN1,IRAK1,LY96,RELA,FZD1,LEF1,DVL1,CCND1,GSK3B,CD14	Akt1,Ccnd1,Fzd1,Nfkb1,Ppp2ca,Rela	27	6	22.2222	0.999668	Mouse
VIPPATHWAY	VIP,SYT1,NFKBIA,NFKB1,VIPR2,PRKACG,PRKAR2B,PRKAR2A,MAP3K1,PPP3CB,PPP3CC,PPP3CA,PRKACB,NFATC2,MYC,CHUK,NFATC1,EGR3,EGR2,RELA,PLCG1,GNAQ,PRKAR1B,PRKAR1A,CALM3,CALM2,CALM1	Calm2,Calm1,Calm2,Calm3,Nfkb1,Rela	27	6	22.2222	0.999668	Mouse
IFN_BETA_GLIOMA_DN	XRCC5,NDUFB3,TNFRSF25,HINT1,IGFBP6,NFKBIA,SKP1A,TPM2,RPS2,PRDX1,MMP2,PIN1,VDR,TP53I3,BAG1,PPP2CA,RPLP1,SHC1,GSTO1,CD6,GAPDH,NR1H4,S100A2,TRAF3,C14ORF156,COX4I1,TMSB10,CD63,SOD1,GAS6,TNFSF7,ANXA2,COX6C,CAPN1,CDKN1C,SEC61B,MAPK6,PRDX6,TXN,YWHAQ,COX6A1,IL5RA,TSHR,GSTP1	Capn1,Cox6c,Gsto1,Igfbp6,Ppp2ca,Prdx6,Rplp1,Skp1a	44	8	18.1818	0.999666	Mouse
UVB_NHEK1_C6	XPO1,EIF2C2,SLC9A6,ZNF451,CNOT2,STRN,ZNF638,CNOT4,LPHN2,ATP2B1,MAP3K5,INSIG2,KLHL9,PIK3C3,RAI17,CREB3L2,TLK1,FAT,VPS13B,TLK2,BCL7A,FOXO3A,FNDC3A,MTUS1,CUL1,MYST4,MYST3,ZHX2,MECP2,AJAP1,NAV3,IRS1,VEGFC,BAZ1A,FNBP1L,SLC25A36,ZZZ3,IRAK1BP1,FGFR2,PHLPP,GNE,FOXO1A,RABGAP1L,IGF2BP3,MEIS1,ATF2,PTK2,POLE2,CENPC1,AUTS2,CLASP1,DOPEY1,MN1,RNF13,SPOP,KLF7,MKI67,DOCK9,WAPAL,SMAD3,ATP13A3,DOCK4,POLD3,PHF3,HDHD…	Appbp2,Baz1a,Ccnb2,Cnot2,Ctbp2,E2f5,Fat2,Fgfr2,Fyn,Hdhd1a,Nfkb1,Pafah1b1,Ssbp2,Tle4,Tubgcp3,Wapal	130	16	12.3077	0.999642	Mouse
UVC_TTD_4HR_DN	DLC1,XRCC4,KIAA1128,RAB3GAP1,HIRA,ITSN2,ZNF638,ITSN1,CD2AP,ATP2B1,CTGF,VPS13A,TLK1,OGT,TLK2,DDX10,CAMSAP1L1,RAPGEF2,CRY1,DDEF2,FOXO3A,BHLHB2,STAG1,PTPRK,ROCK2,STRN3,UGCG,JARID1A,ZHX2,ZHX3,TMEM23,VEGFC,LHFPL2,SCC-112,BAZ1A,AQR,GAPVD1,MAPK6,CEP350,MTF2,SIPA1L1,F3,FCHSD2,ROR1,ZZZ3,CENTG2,PPP2R5E,FBXL7,HAS2,EXT1,MGAT5,IRAK1BP1,NEK7,KIAA1109,PPP2R3A,GNAI1,IGF2BP3,DAAM1,ARFGEF1,ARIH1,TRAM2,KIAA1012,CEP…	Anapc10,Ankrd17,Baz1a,Bicd1,Chd1,Cnot2,Crebbp,Ctbp2,Ctgf,Dhx15,E2f3,Fubp1,Fyn,Mpp6,Myo10,Nup153,Pafah1b1,Pbx3,Ppp2r5e,Rbm6,Sec24b,Ssbp2,Stk39,Tle1,Tle4,Tram2,Tubgcp3,Wapal,Zbtb20	299	29	9.699	0.999633	Mouse
INOS_ALL_UP	IER2,RPL17,PDCD2,ACTG1,CCNE1,HSPH1,H2AFZ,EED,STAM,IFRD1,POLR1D,RAN,LIG1,PICK1,CDK7,MCM2,RBBP7,MCM4,CDK2,MCM5,MCM6,ATP6V1C1,ADM,RRM1,RPS12,TMSB4X,SMS,HMGB2,EEF1B2,IFITM1,SRM,PABPC4,NEDD8,NGFB,MIF,TYMS,RAC1,ANKIB1,PCSK7,FEN1,HSPA8,IL1RN,PTPN14,SMAD2,ACLY,CSRP1,APRT,PPA1,YWHAH,GTF2F1,ZNF259,DNAJB1,EIF4E2,CSN3	Actg1,Atp6v1c1,Ccne1,Cdk2,H2afz,Pabpc4,Ppa1,Rac1,Tyms	54	9	16.6667	0.999629	Mouse
ABRAHAM_AL_VS_MM_DN	XRCC5,XRCC4,E2A,IL6ST,RELA,UCHL1,CDK9,CDK4,CDK5,PTEN,TGFB1,CDC37,CCNB1,CD47,CASP3,p53,PSEN1,TXN,PSEN2,MYC	Ccnb1,Cdk4,Cdk5,Cdk9,Rela	20	5	25	0.999623	Mouse
ABRAHAM_MM_VS_AL_UP	XRCC5,XRCC4,E2A,IL6ST,RELA,UCHL1,TP53,CDK9,CDK4,CDK5,PTEN,TGFB1,CDC37,CCNB1,CD47,CASP3,PSEN1,TXN,PSEN2,MYC	Ccnb1,Cdk4,Cdk5,Cdk9,Rela	20	5	25	0.999623	Mouse
HSA04662_B_CELL_RECEPTOR_SIGNALING_PATHWAY	HRAS,NFKB1,NFKB2,PRKCB1,BTK,AKT1,FOS,PIK3CA,AKT3,CHUK,SYK,AKT2,PIK3CG,BCL10,LYN,PIK3CB,PIK3CD,CARD11,JUN,LILRB3,CD81,IFITM1,NFKBIE,NFKBIB,PPP3R1,NFKBIA,PPP3R2,CD72,KRAS,RASGRP3,RAC2,RAC3,RAC1,NFAT5,PPP3CB,CD22,PPP3CC,PIK3R5,NFATC4,INPP5D,CHP,PPP3CA,PIK3R3,NFATC2,NFATC3,PIK3R1,NFATC1,BLNK,PIK3R2,PTPN6,VAV3,CR2,MALT1,VAV2,VAV1,NRAS,CD19,FCGR2B,GSK3B,IKBKG,PLCG2,CD79B,CD79A,IKBKB	Akt1,Akt2,Akt3,Cr2,Nfkb1,Nfkb2,Ppp3r1,Rac1,Rac2,Rac3	64	10	15.625	0.999622	Mouse
HDACI_COLON_SUL_UP	RP5-1022P6.2,XPO1,EIF2C2,KIAA0748,KIAA0274,OSGIN2,UXS1,MMRN2,CSNK2A1,WWP2,SERPINE1,VEGF,RPP30,GABPB2,WWOX,API5,LPHN1,ACAA2,GTPBP4,PTPRM,LAD1,C1QDC1,RXRB,SPARCL1,LYRM4,TGIF,STK3,NPC2,EIF2S1,EIF2S2,EFTUD1,VPS26B,C9ORF30,ME1,CAV2,TALDO1,ENPP1,PHKA1,AKAP12,HSPA1A,SESN2,ATP6V1B1,TIMP1,SLC11A2,LIF,PSMB7,HECTD2,TUBE1,DNAJA4,XPOT,SCD,SMG1,SMAD2,OXSR1,C10ORF78,PTPN12,P2RX7,ATF4,CD55,CD58,RHEB,RFX3,ATP5D,E…	Acaa2,Api5,Cdh11,Gsr,Hsp90aa1,Igfbp3,Irf2bp2,Lyrm4,Me1,Oxsr1,Ppp2cb,Psmd12,Snai2,Ube2h,Vps26b,Xbp1	131	16	12.2137	0.999608	Mouse
HSA00430_TAURINE_AND_HYPOTAURINE_METABOLISM	GGTL4,GAD2,BAAT,CSAD,GGTL3,GGT1,CDO1,GAD1	Csad,Gad1,Gad2	8	3	37.5	0.99959	Mouse
STEMCELL_COMMON_UP	XRCC5,XPO1,IMPAD1,EIF3S1,DTYMK,NDUFAB1,ZNF639,GCAT,RPS6KB1,IARS2,WTAP,MRPS31,KLHL7,SFRS6,STATIP1,TBC1D15,EIF4EBP1,MDFIC,PHTF2,GAB1,STAM,ELOVL6,JAGN1,GNL2,NUP35,PLS3,MRPL34,ADAM9,TXNL1,MTERFD1,RPUSD4,SOCS2,ZNF644,ROCK2,SUCLG2,STRN3,NOP5/NOP58,CRTAP,TBRG4,TXNDC9,SFRS3,RSL1D1,MAP4K3,PCF11,RCL1,RAB18,RNF138,ZZZ3,TGIF2,SNRPC,MRPL45,RAD23B,SLC38A2,PAFAH2,MRPS10,COPS7A,PANX3,RFFL,GCLM,ITGB1,FLJ11021,RAB…	Ankrd17,Chd1,Cops7a,Ctbp2,Dtymk,Mrpl3,Ndufab1,Pcf11,Ppa1,Psmd12,Rad23b,Rps6kb1,Rsl1d1,Sh3d19,Smad1,Tpp2,Txnrd1,Wtap,Yes1,Zcchc10	181	20	11.0497	0.999588	Mouse
G1PATHWAY	E2F1,TGFB3,TGFB1,TGFB2,CCNE1,CDKN2A,CDKN2B,MADH4,CCNA1,MADH3,TFDP1,CDC2,SKP2,TP53,CDK6,ATR,RB1,CDK4,ATM,CDC25A,CDK2,CDKN1A,CCND1,CDKN1B,DHFR,HDAC1,GSK3B,ABL1	Ccna1,Ccnd1,Ccne1,Cdk2,Cdk4,Cdk6	28	6	21.4286	0.999577	Mouse
OLDONLY_FIBRO_DN	PPARA,NRP1,ATP1B3,HINT1,IGFBP6,AMMECR1,DDX17,ALAS2,PICALM,FBXO25,RGN,ZC3HAV1L,HADH,DDAH1,FNDC3B,CABLES1,STX5,SH3PXD2A,TIMD4,LIG4,METTL2A,SFRS1,TACC2,STRA13,NFE2L2,ZNF588,COASY,HIST1H2AC,MST101,USP4,LRBA,ITGB4,BEX2,ROPN1L,MTMR3,MTM1,PLEKHG1,RNASET2,FVT1,RGC32,PPP1R12A,GPATC8,HSD17B4,BAZ2A,IL2RB,SMAD6,BCKDHB,MT1X,RPL28,POLRMT,HDHD1A,THRAP2,PBX1,APOL6,TJP2	Ammecr1,Atp1b3,Hdhd1a,Igfbp6,Nfe2l2,Pbx1,Plekhg1,Sfrs1,Smad6	55	9	16.3636	0.999567	Mouse
WNT_SIGNALING	LDLR,ARHA,PPP2R5C,PRKCB1,CTNNB1,WNT2,WNT1,WNT4,WNT3,RHOA,FRAT1,WNT6,MYC,FOSL1,PRKCA,WNT10A,WNT10B,PRKCI,PRKCH,PRKCG,PRKCE,PRKCD,PRKD1,PRKCQ,CCND1,CCND3,PRKCM,CCND2,JUN,MAPK9,PPP2R5E,WNT11,WNT5A,PRKCZ,WNT16,WNT5B,DIPA,RAC1,FBXW2,PAFAH1B1,AXIN1,APC,FZD9,DVL2,FZD8,DVL3,TCF7,FZD1,FZD3,FZD2,MAPK10,FZD5,FZD7,DVL1,WNT2B,FZD6,FZD10,WNT7B,CSNK1E,GSK3B,SFRP4,CSNK1E /// LOC400927,WNT7A,PLAU,C2orf31	Ccnd1,Ccnd2,Ccnd3,Fzd1,Fzd2,Fzd7,Pafah1b1,Ppp2r5c,Ppp2r5e,Rac1	65	10	15.3846	0.999566	Mouse
MRNA_PROCESSING_REACTOME	HNRPAB,NCBP2,NCBP1,PRPF4B,RNMT,U2AF2,SNRPD3,HNRPD,LSM7,SMC1L1,SNRPN /// PAR1,RBM5,SNRPD1,HNRPR,SNRPD2,HNRPL,NONO,SFRS6,SFRS7,SFRS4,SFRS5,PSKH1,CLK3,DHX38,CLK2,SFRS8,DNAJC8,SFRS9,HNRPU,CLK4,U2AF1,SRRM1,LSM2,PTBP2,DDX20,SUPT5H,TMP21,HRMT1L2,PABPN1,SNRPA1,SNRPN,PTBP1,CSTF2T,DDIT3,C20orf14,SFRS2,HNRPA3,HEAB,SNRPB,SNRPA,SNRPF,SNRPE,XRN2,SNRPG,FUS,SNRPB2,GIPC1,WDR57,SFRS16,METTL3,CDC40,SFRS10,SFRS14,HN…	Cd2bp2,Ddx20,Dhx15,Dhx16,Dhx38,Dhx8,Dhx9,Phf5a,Prpf3,Rbm5,Sf3a2,Sf3a3,Sfrs9,Snrpa1,Snrpg	121	15	12.3967	0.999534	Mouse
AGED_MOUSE_CORTEX_DN	HSP90AB1,CPLX1,ATP6AP1,TUBB2C,PPM1A,ARPP-19,SKP1A,OAZ2,PFN1,PCTK1,SFRS5,DDX3X,DNAJB11,APOE,PPP2CA,TIA1,GORASP2,DAD1,CSDE1,MGLL,PRKACB,DYNC1H1,NSF,TUBB3,AP2M1,CSNK1A1,KCNMA1,PLD3,MAG,GABRA1,ACO2,CS,EEF2,ATP1A1,PPP1CB,DCTN1,EIF4G3,ATP2A2,PTGDS,ATP6V1E1,RAB2,RAB14,EEF1G,PGK1,SEPT7,DNM1	Atp6ap1,Csde1,Dync1h1,Eef1g,Gorasp2,Hsp90ab1,Ppp2ca,Skp1a	46	8	17.3913	0.999526	Mouse
CHESLER_HIGHEST_FOLD_RANGE_GENES	SYT1,SCN1A,XIST,HINT1,ATP6V0B,RABAC1,PSMB5,FOS,MLL5,DYNLL2,GLO1,HBB-B2,ACSL4,ERDR1,ACTB,PLP1,A4GALT,MOBP,KIF5A /// KIF5C,SCD,STRN3,LIN7C,ATP11A,CSRP1,MARCH7,ATP13A3,DCTN3,PRKCE,PPP1CB,FTL1 /// FTL2 /// LO,GAS5,CADPS,ANKRD13C,1110008P14RIK,GRIA2,1110008H02RIK,GNB1,PPID,SP3,MTAP2 /// A730034C02,HNRPA2B1,C330007P06RIK,ZFP265,MATR3,KCTD12,UQCRB	1110008P14Rik,Acsl4,Actb,Atp6v0b,Cadps,Dynll2,Psmb5,Rabac1	46	8	17.3913	0.999526	Mouse
TCRPATHWAY	SYT1,HRAS,GRB2,ELK1,NFKBIA,NFKB1,PRKCB1,TRB@,FOS,MAP3K1,SOS1,RAC1,PPP3CB,ZAP70,PIK3CA,PPP3CC,NFATC4,SHC1,PPP3CA,NFATC2,CD3Z,NFATC3,RASA1,PIK3R1,NFATC1,PRKCA,PTPN7,CD3G,MAP2K1,CD3D,CD3E,RELA,MAP2K4,RAF1,TRA@,VAV1,LAT,PLCG1,FYN,JUN,LCK,MAPK3,CALM3,MAPK8,CALM2,CALM1	Calm2,Calm1,Calm2,Calm3,Fyn,Nfkb1,Rac1,Rela	46	8	17.3913	0.999526	Mouse
FERRANDO_MLL_T_ALL_DN	S100A4,HMGN2,HINT1,PGAM1,VBP1,PKMYT1,AP3S1,PRRX2,ITPKA,H2-ALPHA,GOT2,SLC1A5,EIF3S9,RANBP1,USP10,HADH,MX2,PLCB2,MYC,TOP2A,LBR,KPNB1,ACAA2,CSNK1G1,AGTRL1,MCM2,UBE2C,RFTN1,HMGA1,SFRS3,MCM5,CDK2,TMEM131,PSMA2,STRA13,DDX39,GLUL,PSMA6,PRDX6,TXN,RRM1,KHSRP,RPS4Y1,EEF1D,UBE2S,PPP2R2A,HMGB2,BCLAF1,LST1,SORD,LMNB1,FKBP5,MAPKAPK3,NUP93,POLA2,HPRT1,NULL,GCGR,ATP5G3,APLP2,SLC29A1,TYMS,DOCK2,CSE1L,PSMB2,CD2,TF…	Acaa2,Cdk2,Csnk1g1,Dut,Eps15,Igfbp2,Khsrp,Nup93,Pgam1,Prdx6,Sord,Tyms	87	12	13.7931	0.999522	Mouse
UVB_NHEK3_C4	RAD23B,PREP,KIAA0143,CDK5,TNFRSF1A,DDX39,CD9,NMT1,LY6D,ISG15,ALDH1A3,SFRS9,ABCD3,M-RIP	Cdk5,Nmt1,Rad23b,Sfrs9	14	4	28.5714	0.99952	Mouse
ALZHEIMERS_DISEASE_UP	CDIPT,CRHBP,PPP2R5D,ITSN1,OGDH,PLEC1,AMOTL2,SART1,AGTR1,APP,CUL5,MC1R,PIK3C3,PATZ1,ROS1,STAG2,STAG1,SH3GL3,TTTY9A,KIF5B,PDPN,C4B,RREB1,LRRC1,PTBP1,JARID1A,UGCG,LIFR,SERPING1,GEM,MARK3,PROX1,NCAPD2,RAD1,MAPK1,NPC1,PTRF,SAPS3,JUN,EIF2AK2,ACAA1,DCBLD2,HSPBAP1,RALGPS1,ZNF131,AHCTF1,NFKBIA,GAST,PDSS1,PDSS2,SCRIB,JRK,KBTBD2,ARIH2,SFRS15,SLC29A2,SFRS16,ARG2,RAC1,PABPC3,PABPC1,FGL1,HLA-DOA,SPOP,KIF3B,TAO…	Ak1,Akt3,Ap1b1,Arid1a,Baz1a,Bin1,Calml4,Cask,Ccdc22,Ccnd3,Ccrn4l,Cdc14a,Cdh4,Cdk2,Chd1,Cnot2,Cog2,Crebbp,Ctbp1,Ctbp2,Ctps2,Dcp1a,Ddx18,Dut,Dynlt1,E2f5,Eef1a1,Eef1g,Enah,Ep300,Eps8,Fbln1,Fbn1,Fbn2,Fez1,Fez2,Fgfr1,Fgfr3,Fmo2,Fyn,Fzr1,Gstt2,H2afv,H3f3a,H3f3b,Igfbp5,Ipp,Khsrp,Lhx3,Lipg,Lpl,Lztr1,Mafb,Med6,Myo10,Myo5c,Naga,Nap1l1,Nfe2l1,Nfe2l3,Nfkb1,Notch4,Pabpc1,Pah,Patz1,Pbx2,Pcdh17,Pde4c,Pde4d,Pgc,…	1473	103	6.99253	0.999499	Mouse
BUTANOATE_METABOLISM	EHHADH,ECHS1,ACAT2,ACAT1,HADHA,PDHB,ALDH3A2,ALDH3A1,ALDH1A1,ALDH1A2,GAD2,BDH,OXCT1,ALDH1A3,PDHA2,PDHA1,GAD1,HMGCL,BUCS1,ALDH5A1,ACADS,SDHB,L2HGDH,SDS,ALDH1B1,ALDH2,ABAT,AACS,ALDH9A1	Acat1,Acat2,Gad1,Gad2,Pdha1,Pdha2	29	6	20.6897	0.999467	Mouse
PYK2PATHWAY	SYT1,HRAS,GRB2,BCAR1,PRKCB1,SRC,PTK2B,SOS1,MAP3K1,RAC1,SHC1,PAK1,PRKCA,MAP2K1,MAP2K2,MAP2K3,MAP2K4,RAF1,MAPK1,CRKL,PLCG1,GNAQ,JUN,MAPK14,MAPK3,CALM3,MAPK8,CALM2,CALM1	Calm2,Calm1,Calm2,Calm3,Rac1,Src	29	6	20.6897	0.999467	Mouse
STANELLE_E2F1_UP	BID,FGFR3,LPPR4,UNG2,AURKA,PAWR,CCNE2,ARHGAP4,CD9,IFNA2,BAK1,CCNE1,MAP3K5,ENO2,CERK,FGF2,CFLAR,TP53BP2,MMP16,BAD,TNFSF9,RAD52,TP73,VEGFB,CCND1,HSP90B1,RFC3,SERPINF2,MAP3K14	Aurka,Ccnd1,Ccne1,Ccne2,Fgfr3,Hsp90b1	29	6	20.6897	0.999467	Mouse
UVC_HIGH_D4_DN	TPST1,XPO1,SEC24B,HMGB2,GNE,SLC20A2,GNAI1,UBE2G1,DICER1,PPP2R5C,RBM5,FHL5,AURKA,ARF6,RAB1A,WDR57,GATA2,DDX17,ANKRD15,RAD21,DDX3X,CTGF,USP10,RAPGEF2,CLINT1,SAMD4A,PHC2,BHLHB2,UAP1,PDCD10,POGZ,USP1,ARID5B,THUMPD1,DOC1,SPEN,ATP13A3,HMGA2,FZD7,ATP2A2,MAPK6,KRIT1,SMURF2,CHSY1,SIAH1,KPNA2,BMPR1A	Aurka,Clint1,Ctgf,Fzd7,Kpna2,Ppp2r5c,Rbm5,Sec24b	47	8	17.0213	0.99944	Mouse
OLD_FIBRO_DN	HCCS,EIF2C2,CYP3A7,LTBP1,STK38,ATP1B3,HNRPF,VKORC1L1,CAPZA1,SNRPD2,SLC35A1,AIP,CUL2,DDX17,PICALM,GSTM4,CLK2,FBXO25,KIAA0082,CSF3R,RGN,HADH,DDAH1,FNDC3B,ALDH6A1,KIF5B,MADD,BCL2A1,C10ORF7,TIMD4,LIG4,SFRS1,TACC2,MGAT2,RND3,STRA13,ZNF193,PSMA5,PRCC,C14ORF106,ST14,C20ORF74,MNDA,SURF5,SLC25A37,NFE2L2,ZNF588,WFDC2,COASY,MST101,GRB2,ITGB4,LRBA,BEX2,KARS,MIA3,ECE1,ARPC2,DRAP1,VDP,GALC,TFDP2,DYRK4,VEZF1,AB…	Aip,Ammecr1,Arpc2,Atp1b3,Atp6v0a1,Capza1,Cog6,Drap1,Gsto1,Hdhd1a,Igf2r,Igfbp6,Nfe2l2,Pbx1,Plekhg1,Sfrs1,Smad6,Vezf1	160	18	11.25	0.999428	Mouse
INTEGRINPATHWAY	GRF2,TLN1,CAV1,HRAS,ARHA,GRB2,BCAR1,PPP1R12B,ITGB1,SRC,PXN,VCL,PTK2,SOS1,TNS,SHC1,ZYX,CSK,CAPNS2,CAPNS1,BCR,ROCK1,MAP2K1,ACTA1,MAP2K2,ITGA1,RAF1,ACTN1,ACTN2,ACTN3,CAPN1,MAPK1,CRKL,FYN,JUN,MAPK3,RAP1A,MAPK8	Acta1,Capn1,Capns1,Capns2,Fyn,Rap1a,Src	38	7	18.4211	0.999419	Mouse
MAGRANGEAS_MULTIPLE_MYELOMA_IGL_VS_IGK_DN	EDN3,HSD17B2,FGR,UBE3A,BPHL,TNFRSF6,GSTM5,PRKCABP,NR2C1,CSNK2A2,LAMB3,TGF3,IGKC,Mip-1,ESTs,NRID1,BMP2,RECQL5,UBE4A,PLXNB3,PRKCI,ELAVL4,CYB5,MMP12,DDR1,ACK1,CUL4A,ZNF198,DSG1,SIAH2,CTSB,EXT1,HOX11,SMARCA1,NFE2L3,TJP2,SH3GL2,CEP3	Ctsb,Elavl4,Fgr,Nfe2l3,Plxnb3,Siah2,Smarca1	38	7	18.4211	0.999419	Mouse
BRCA1_OVEREXP_DN	XRCC5,CCDC85B,CTPS,BMS1L,ARMET,H1FX,SLC7A5,FDFT1,DDX11,RAE1,U2AF1,DNAJC7,EIF3S6,EIF3S9,PRKACA,DDX10,EIF2B2,MAP2K5,SNRPA1,POLG,EMG1,RELA,BYSL,RXRA,JARID1C,C10ORF7,JTV1,PWP2H,NME3,RARS,FARSLA,DNTTIP2,FAM38A,SMARCA4,FGFR3,LMNB2,MRPS12,RABEPK,SOX4,BOP1,KIAA0152,SCRIB,PPAT,CDC37,SLC29A1,GCSH,NDRG1,UBAP2L,SFRS11,SMAD6,CKAP4,WBSCR1,VDAC1,GCS1,NMT1,POLRMT,NOLC1,POLD1,CHAF1A,TAF1C,CLTA,NARS,TCOF1,ALG3,CAD…	Ccnd1,Ccne1,Clta,Ctps,Fgfr3,Hsp90b1,Nmt1,Pold1,Rela,Sec24c,Sf3a3,Smad6,Snrpa1,Vdac1	112	14	12.5	0.999395	Mouse
VHL_RCC_UP	OXA1L,MRPL41,HMGN2,VAPB,PPP2R5D,PNKD,TRAPPC2L,PGAM1,SLC7A5,C14ORF4,PECR,RPLP0,TBC1D13,BXDC2,RPL26L1,PATZ1,HIRIP3,FAM53C,LSM3,DNAJC1,EIF3S4,BCL7B,MRPL53,GTF2IP1,STK24,PTBP1,EBPL,RNF130,RFC4,SERBP1,FBXO18,FBXL5,RAB14,PDGFRA,NFE2L1,C9ORF30,RNF20,PCCB,UBA52,PAQR3,PAQR4,TMEM50A,C12ORF10,SCYE1,SCARB2,BCOR,EWSR1,ABCB8,MKI67,CKAP4,C14ORF151,IKBKE,LAMP1,TNFSF10,UACA,POLD1,TROAP,NIPSNAP1,PCNA,DNAPTP6,AHDC1…	Capn1,Cdk2,Dnajc1,Mrpl15,Mrpl41,Nfe2l1,Patz1,Pgam1,Pold1,Ppp2r5d,Scarb2,Slc39a13,Trappc2l,Vapb	112	14	12.5	0.999395	Mouse
HSA04510_FOCAL_ADHESION	HRAS,PGF,MLCK,CTNNB1,ACTG1,ILK,PIK3CA,RAPGEF1,MYL8P,PIK3CG,ROCK1,BRAF,ROCK2,PIK3CB,PIK3CD,MYLK2,FARP2,VEGFB,MAPK1,VEGFC,PPP1CA,LAMC3,JUN,MAPK3,VEGFA,PDGFRA,PDGFRB,MAPK9,LAMC2,MAPK8,LAMC1,ITGA2B,IBSP,ERBB2,ITGA11,ITGA10,PXN,LAMB4,LAMB3,LAMB2,RAC2,RAC3,RAC1,LAMB1,SPP1,MAP2K1,MRLC2,HGF,KDR,LAMA2,LAMA1,LAMA4,LAMA3,LAMA5,BCAR1,PTEN,PDPK1,COL11A2,COL11A1,PARVG,FLNC,FLNB,FLNA,CCND1,CCND3,CCND2,MYLC2PL,P…	Actb,Actg1,Akt1,Akt2,Akt3,Capn2,Ccnd1,Ccnd2,Ccnd3,Comp,Fyn,Rac1,Rac2,Rac3,Rap1a,Rap1b,Src,Thbs1,Thbs2,Thbs3,Thbs4	200	21	10.5	0.999364	Mouse
BREAST_CANCER_ESTROGEN_SIGNALING	DLC1,BPAG1,PTGS2,IL6ST,SLC7A5,CTNNB1,PGR,AZGP1,CDKN2A,CD44,PAPPA,GATA3,SERPINE1,VEGF,CCNA1,CCNA2,MAP2K7,S100A2,EGFR,STC2,SCGB2A1,KRT19,KRT18,NME1,SCGB1D2,F3,JUN,HSPB1,TNFAIP2,SCGB2A2,HMGB1,ERBB2,CLU,ITGB4,BCL2L2,ATF2,RAC2,TFF3,TFF1,GABRP,CYP19A1,MUC1,KLF5,MKI67,CDKN1A,CDKN1B,ITGA6,PPIA,MLP,PLAU,CLDN7,PTEN,CCNE2,CCNE1,BAG1,GSN,SERPINA3,TGFA,FGF1,FOSL1,TOP2A,MT3,AR,TP53,ESR1,TIE,IL6R,ESR2,GAPD,CCND…	Actb,Ccna1,Ccna2,Ccnd1,Ccne1,Ccne2,Ctsb,Hspb1,Igfbp2,Rac2,Thbs1,Thbs2,Thbs4	101	13	12.8713	0.999358	Mouse
PGC	HCCS,LDHB,ARHD,LDHA,LSM8,PGAM1,C7orf32,RANGAP1,SH3BGR,PDHA1,LSM1,BSG,RXRB,FLJ10134,E2IG5,NME7,ADSL,MAPK8,HLA-DRA,ADSS,SCN1B,PUS1,MTX2,MTX1,C6orf209,HADHB,ARIH1,SPP1,FH,ESRRA,MAP2K1,MAP2K3,ZNF11B,HBA1,FXR2,TNNI3,VDAC3,ZNF216,GK,MUC5AC,DKFZp434O0213,HADH2,SZF1,CHRNE,COX8,RTN4,SLC20A1,LATS1,MTHFD2,P4HA2,AKIP,MRPL4,ACO2,GTF2H4,CIAO1,GAPD,ARVCF,INHBA,THEM2,RRM2,EIF4A2,RRM1,HSPC051,RUVBL2,TUFM,SKIV2L,A…	Actr2,Ak1,Atp1b1,Atp5a1,Atp5l,Ciao1,Cops3,Dhx16,Dld,Eef1a2,Gabarapl1,Glrx,Gsto1,Hadhb,Hspd1,Lsm1,Me1,Mrpl13,Mrpl15,Mrpl18,Mrpl39,Mrpl4,Mrpl46,Myh11,Ndufa6,Ndufab1,Ndufs3,Ndufv2,Pdha1,Pgam1,Psmb5,Sgta,Slc2a4,Src,Tcirg1,Uqcrc1,Vdac3	425	37	8.70588	0.999344	Mouse
NOS1PATHWAY	PRKCA,SYT1,NOS1,GRIN1,GRIN2A,PRKCB1,PRKACG,PRKAR2B,PRKAR2A,GRIN2B,GRIN2C,PRKAR1B,GRIN2D,PRKAR1A,DLG4,PPP3CB,CALM3,PPP3CC,PPP3CA,PRKACB,CALM2,CALM1	Calm2,Calm1,Calm2,Calm3,Dlg4	22	5	22.7273	0.999336	Mouse
PARP_KO_UP	S100A6,CAV1,FGF7,FST,IGFBP6,ELN,RANGAP1,PRRX2,DCN,CCNG1,TIMP3,B2M,NOV,CTTN,APP,GPX3,AK1,MGP,EEF2,TINAGL1,ANXA3,COL4A5,CDKN1A,CCND2,ID1,CD81,PCNA,MDM2,MFAP5,IGFBP4	Ak1,Ccnd2,Ccng1,Igfbp4,Igfbp6,Nov	30	6	20	0.999336	Mouse
RUIZ_TENASCIN_TARGETS	E2F1,SNCAIP,CTPS,FST,CASK,MCM10,WNT2,EDNRA,CCNE2,FOS,WNT1,WNT4,MCM7,WNT3,HEY1,FOXF2,H2AFX,ZYX,WNT6,NRG1,CCNA2,FOSL1,NR2F1,CYR61,EGFR,WNT10B,STC2,PTPRF,JARID1B,LEF1,MCM2,MCM3,MCM4,MCM5,ORC1L,MCM6,RRM2,RRAS2,PDGFRA,WNT11,WNT5A,IL1R1,IFIH1,WNT5B,DHFR /// LOC643509 /,WNT7B /// LOC647836,SOX4,TPM1,VCAM1,TYMS,DMD,HBP1,THBS1,PPAP2A,BAZ2B,CDC42EP3,WNT8B,FZD9,KLF9,EFEMP1,MET,FZD1,FZD3,FZD2,FZD5,FZD4,FZD7,…	Cask,Ccna2,Ccne2,Ctps,Cyr61,Fzd1,Fzd2,Fzd7,Orc1l,Thbs1,Tyms	79	11	13.9241	0.99933	Mouse
CELL_ADHESION	ITGB3BP,ARHE,L1CAM,UNQ429,FLJ23042,FAT,TSPAN-1,TSPAN-2,TYRO3,PTPRF,FLJ10539,BYSL,EFNB1,F8,PTPRU,SSPN,JUP,CCR8,CD36,GAC1,HAS1,CD33,CCR3,CX3CR1,MADCAM1,TGFB1I1,RAB13,CD226,ITGA2B,PTPNS1,ITGA11,CD72,ITGBL1,SEMA5A,ALCAM,CLECSF6,KAL1,RAC1,BAI1,SERF2,LGALS4,PPFIBP1,LGALS7,CELSR1,MCAM,PCDH16,EMILIN1,ATP2A2,PKP4,PSORS1C1,CD58,FPRL1,SPG7,PCDHA3,CD151,CDSN,ICAP-1A,CHST10,KIAA0169,USH2A,PCDHB6,PNUTL1,PCDHB3…	Cask,Cd226,Cd36,Cdh11,Cdh2,Cdh4,Cdh6,Cdh8,Celsr1,Fez1,Pcdhb10,Pcdhb11,Pcdhb12,Pcdhb14,Pcdhb15,Pcdhb2,Pcdhb3,Pcdhb4,Pcdhb6,Rac1,Scarb2	201	21	10.4478	0.99932	Mouse
CDC42RACPATHWAY	ARHA,ARPC4,ACTR3,ARPC1A,ACTR2,CDC42,ARPC1B,ARPC3,ARPC2,RAC1,PDGFRA,PIK3CA,WASL,PAK1,PIK3R1	Actr2,Arpc2,Arpc3,Rac1	15	4	26.6667	0.99931	Mouse
BRENTANI_PROTEIN_MODIFICATION	PPP2R5B,PPP2R5A,PPP2R5D,PRKR,RPS6KB1,PRKG2,PRKCB1,PRKG1,DMPK,PRKACG,CSNK2A2,CUL2,PRKAR2B,PIK3CA,PRKACA,PRKACB,PPP4C,CUL1,MATK,PTPRK,BCR,PTPRM,PTPRF,PTPRG,PTPRN2,PTPRH,PIM1,PTPRR,PRKCL1,PPP1R3A,PTPRN,PPP1CC,STK4,PPP1CB,STK3,ST13,PPP1CA,EP300,TESK1,PPP2R5E,PPP5C,PHKA2,SIAT1,PPP2R3A,FGR,STK11,BLK,PTK7,ELK1,ACP5,MME,ACP2,PTK9,ELK3,ACP1,PRKCL2,PTPN7,PTPN6,PTPN9,PTPN3,PTPN18,PTPN2,RYK,PTPN4,BMX,PTPN13,…	Csnk2b,Ctsb,Ep300,Fgr,Ppef1,Ppp2ca,Ppp2r1b,Ppp2r5a,Ppp2r5b,Ppp2r5d,Ppp2r5e,Prkg1,Prkg2,Rps6kb1,Tesk1,Usp5,Yes1	150	17	11.3333	0.999303	Mouse
ADIP_DIFF_CLUSTER5	KIF22,S100A8,PRC1,ANLN,CAD,RANGAP1,PTTG1,AURKB,AQP1,TK1,HMMR,GALK1,ISYNA1,RANBP5,AGT,BUB1,H2AFX,CCNA2,C9ORF16,CENPL,CDC2,EXOSC5,ELAVL1,NUSAP1,XTP3TPA,CDC20,UBE2C,CDC25C,SFRS1,RACGAP1,CCNB1,LCN2,WFDC12,RRM1,TRAPPC5,SLPI,STMN1,MELK,KIF20A	Aurkb,Bub1,Ccna2,Ccnb1,Elavl1,Sfrs1,Trappc5	39	7	17.9487	0.999302	Mouse
FBW7PATHWAY	E2F1,CCNE1,FBXW7,CDC34,RB1,SKP1A,CDK2,CUL1,TFDP1	Ccne1,Cdk2,Skp1a	9	3	33.3333	0.999292	Mouse
PPARGPATHWAY	PPARGC1,LPL,PPARBP,NCOA1,EP300,NCOA2,RXRA,CREBBP,PPARG	Crebbp,Ep300,Lpl	9	3	33.3333	0.999292	Mouse
P21_P53_ANY_DN	ZNF84,PRC1,KNTC1,TTK,AURKA,AURKB,MCM7,DLG7,TRIM44,VEGF,TUBB3,ASPM,CYR61,TUBB4,CDC2,TPX2,MCM2,PBK,MCM3,TCN2,UBE2C,MCM4,NCAPD3,MCM6,C14ORF106,UBE2T,CCDC99,HMGB2,ANLN,CEP55,TYMS,NCAPG,FAT2,NPM1,BUB1,WDHD1,EXO1,MKI67,ATAD2,RACGAP1,SMC2,BIRC2,CDC25B,SERPINI2,KIAA1794,TUBA3,ZBTB5,HNRPA2B1,PARP2	Aurka,Aurkb,Bub1,Cyr61,Fat2,Pbk,Serpini2,Tyms	49	8	16.3265	0.99923	Mouse
CMV_ALL_DN	MGC11257,CRHBP,TSPAN6,POSTN,ITSN1,CXCL12,CSPG2,MMP1,PTGIS,SERPINE1,CFD,MATK,ANAPC1,AARS,MYH9,AHR,WEE1,DDIT4,PYCR1,COL1A2,PDGFRA,TFAP2A,RAB13,COL1A1,CYP1B1,TFAP4,TIMP3,TRAM2,LAMB2,HNMT,ADRA2A,PABPC1,RUNX1,MN1,BMP4,TP53BP1,EFEMP1,PTPN13,ZNF521,GAS1,LAMA4,HIVEP2,TGFBR3,MARCKS,ABL1,ENG,MYLK,FGF7,MITF,ANPEP,DDR2,GPX1,CXCR7,ANP32A,ZCCHC9,SULT1E1,NR2F2,AR,ACTA2,ACO1,FLNA,ACVR2A,CCND1,XPC,ADM,SGCG,SERPIN…	Aars,Acta2,Ccnd1,Cdh11,Fbln1,Igfbp2,Igfbp5,Myh9,Pabpc1,Pafah1b1,Thbs1,Thbs2,Tram2	103	13	12.6214	0.999217	Mouse
BYSTRYKH_HSC_TRANS_GLOCUS	BC023882,SAA3P,HNRPD,HNRPR,RORA,SART3,OGDH,ITSN1,AMOTL2,MAP3K7,GM288,CUL2,2810432D09RIK,GRIN2C,GRIN2D,LPHN1,BRAF,KIF5C,MYH2,UGCG,PIK3CD,LIG3,D7ERTD183E,SERPING1,F7,CYP1A2,GLTP,GLUL,CD320,SERPINF2,FOXG1,ADSL,MAPK7,EIF2AK3,ADSS,SCN1B,IGFBPL1,NFKBIE,GAST,MYBL1,TMEM129,ARIH2,TECTA,DHX9,ESRRA,MOBP,2310022L06RIK,D5ERTD135E,GUCY2C,GAS8,PRAMEL6,CYP7B1,GNGT2,ARF3,RAB2,FOXRED1,OLFR70,POP4,MAB21L2,USP19,PRS…	Ankrd17,Arid1a,Aurka,Bub1,Capn2,Ccna1,Ccrn4l,Cd36,Cdh6,Chd1,Cyp3a25,Cyp4f13,D15Wsu75e,Dhx9,Dlat,Dnahc8,Dync1h1,Efhd1,Fbln1,Fgfr1,Fignl1,Galr3,Gbf1,Gfra1,Gstt2,H2afz,Hist2h3c1,Hsp90aa1,Hspd1,Igfbp2,Igfbp5,Impa2,Inpp5a,Irf2bp1,Kcnq2,Kdelr1,Lrrn1,Maf,Mpp1,Mrpl12,Mrpl13,Myh2,Myo5a,Nap1l1,Ndufv2,Nfkb1,Nmt2,Ntan1,Onecut1,Pbx1,Pde1a,Phf7,Plxna2,Plxnb2,Plxnd1,Pms2,Pnck,Psmb5,Psmd9,Ptpn23,Rad54l,Rexo1,Rps…	977	72	7.3695	0.999211	Mouse
AGED_MOUSE_CORTEX_UP	PREP,VIM,FKBP3,DCK,RDX,CCNG1,PRDX1,TIMP3,FAH,CASP6,SOS2,H2AFZ,COL6A2,BCAP29,SFRS10,RPL5,PAFAH1B1,EIF1,SEPP1,PABPC1,RPS24,ACTB,EGR2,SLC25A4,CDC5L,EPHA7,CPE,C1QBP,RASGRF1,MARCKS,GADD45B	Actb,Ccng1,H2afz,Pabpc1,Pafah1b1,Rpl5	31	6	19.3548	0.99918	Mouse
OXSTRESS_RPE_H2O2HNE_DN	FGFR1,MARCKSL1,HINT1,IL18,CCR1,CCNT1,ELK1,CDH2,MYBL2,DDR2,CTNNB1,SPRY2,CDKN2D,MYC,ARHGDIA,UBE2A,FECH,CSNK1G2,PAIP1,PHB,CDK9,CDC20,HGF,GTF2B,TANK,CDC25A,GNB2,ITGA7,TSC2,NFE2L1,F2R	Cdh2,Cdk9,Csnk1g2,Fgfr1,Nfe2l1,Phb	31	6	19.3548	0.99918	Mouse
TARTE_PC	HEXB,ALG3,PRDX4,ARMET,PDIA6,PDIA5,CXCR3,CANX,AQP3,CITED2,SSR1,PLOD1,LOC653518,RPN1,IL15RA,RPN2,DDOST,KDELR1,SPN,PLD3,TM9SF2,KDELR2,PDXK,IGL@,ICAM2,PRG1,AARS,PRKCI,TNFRSF17,MAN1A1,IL6R,YIF1A,ELL2,HAGH,PYCR1,CD38,SEC61B,NUCB2,NEU1,FKBP2,GGCX,CAV1,HDLBP,FUT8,TNFRSF7,KIAA0103,LMAN2,TRIB1,SLC35B1,TRAM2,STT3A,LGALS3 /// GALIG,TMED10,FGL2,HSPA5,IGKC,TRAM1,SELPLG,HSD17B8,AGA,NOMO1 /// NOMO2 ///,PDK1,P4HB…	Aars,Ddost,Ell2,Hagh,Hsp90b1,Kdelr1,Kdelr2,Nomo1,Serpini1,Tram1,Tram2	81	11	13.5802	0.999157	Mouse
HDACI_COLON_BUT48HRS_DN	ENAH,DTYMK,ALDH1L2,SLC7A4,TCEAL4,CTTNBP2,AADACL1,VEGF,DDX21,IFRD1,CUL1,MYST4,ZNF593,STC2,C10ORF104,MDGA1,LYPLA1,ARID1B,STK3,FARP1,VEGFB,MAPK4,GPR56,EIF2S2,MCTS1,SUV420H1,FUS,IQCB1,HMGB1,HMGB2,TALDO1,IFITM1,IFITM2,REV1L,HDGF,ITGB5,CCNG1,TIMP3,QRSL1,BTF3,FAIM,PABPC1,TMEM77,HNRPH3,RPS23,XPOT,YEATS4,HERPUD1,TP53I11,SCD,PPAPDC1A,CAMK2N1,CACNA2D4,ATF4,PHF2,FLJ14668,ITGA6,ETS2,LASS2,SPCS2,CACNA1D,ELF1,A…	Arid1b,Cacna2d4,Ccng1,Ccnj,Cdk6,Dtymk,Enah,Msi2,Nap1l1,Nfkb2,Pabpc1,Phf2,Tyms,Xbp1	116	14	12.069	0.999123	Mouse
TGF_BETA_SIGNALING_PATHWAY	HRAS,NOG,LTBP1,FST,NFKB1,TGFB1,CTNNB1,FOS,WNT1,ZFYVE9,IFNG,SERPINE1,MADH6,MADH7,MADH4,MADH5,MADH2,MADH3,MADH1,LEF1,TGIF,INHBA,EP300,JUN,OAZ,MAPK3,MAPK9,TNF,TFE3,FKBP1A,FOXH1,LIF,ZFHX1B,KIAA1579_///_JAK1,ITGB6,SKIL,THBS1,EGF,RUNX2,RUNX3,ZNF423,SPP1,BMP4,SMAD9,SMAD7,SMAD6,TGFBR1,TGFBR2,CREBBP,SMAD5,SMAD4,SKI,SMAD2,SMAD1,STAT1,STAT3,MADHIP,JAK1,TGFBR3,ENG	Crebbp,Ep300,Nfkb1,Smad1,Smad5,Smad6,Smad7,Smad9,Thbs1	60	9	15	0.999114	Mouse
HOFMANN_MANTEL_LYMPHOMA_VS_LYMPH_NODES_UP	COPS5,E2F5,IL18,DTYMK,IL13,TBP,PRKCB1,FLI1,IL13RA1,MYC,H1F0,RBBP5,JARID1A,RXRG,SKP2,LIFR,CDK4,TAF13,CCND1,BNIP2,MLLT10,NCK1,MDM2,TFAP2A,MAPK8,CKS1B,IL1R1,BLK,GPR68,MYBL2,CCNG2,RAB9,NULL,ATF1,REL,IFNA4,TFDP2,C2,IFNA8,YES1,IL3,IL8,TAF5,CEBPG,ILF3,TRIM22,NRAS,IRF8,RAB2,PBX2	Ccnd1,Ccng2,Cdk4,Dtymk,E2f5,Pbx2,Rel,Yes1	50	8	16	0.999103	Mouse
BIOGENIC_AMINE_SYNTHESIS	DDC,ACHE,DXYS155E,PNMT,MAOA,TH,PAH,COMT,DBH,GAD2,HDC,AANAT,SLC18A3,TPH1,GAD1,CHAT	Gad1,Gad2,Pah,Th	16	4	25	0.999038	Mouse
P53PATHWAY	E2F1,TP53,RB1,CDK4,TIMP3,ATM,CDK2,CCNE1,CDKN1A,CCND1,BCL2,BAX,PCNA,MDM2,APAF1,GADD45A	Ccnd1,Ccne1,Cdk2,Cdk4	16	4	25	0.999038	Mouse
HSA00860_PORPHYRIN_AND_CHLOROPHYLL_METABOLISM	HCCS,FTMT,ALAD,COX10,UROS,PPOX,FTH1,UGT1A7,HMOX2,UGT1A6,UGT1A9,ALAS1,ALAS2,UGT1A8,UGT1A3,CPOX,HMOX1,UGT1A5,UGT1A4,UGT2A1,UGT2A3,UGT2B28,COX15,FECH,GUSB,HMBS,EPRS,UGT1A1,MMAB,EARS2,BLVRA,UGT1A10,UGT2B17,BLVRB,UGT2B11,UGT2B4,UGT2B10,CP,UROD,UGT2B15,UGT2B7	Fth1,Ugt1a1,Ugt1a10,Ugt1a5,Ugt1a9,Ugt2a1,Ugt2a3	41	7	17.0732	0.999009	Mouse
AS3_FIBRO_C1	ITGAL,ITGB4,RNH1,ITGB5,SLC7A5,SRF,RPA1,VCAM1,BAK1,CDKN2B,DYNLL1,TPP1,SPINT2,FMO1,TCEA1,ZYX,STCH,HGFAC,ACTB,BMP4,TP53,SF1,QSCN6,RB1,CTNNA1,CAPN2,CDC25C,MMP11,HDAC1,RPL13A,TUBA3,CDH11	Actb,Capn2,Cdh11,Dynll1,Fmo1,Rpa1	32	6	18.75	0.998996	Mouse
AS3_FIBRO_C2	ITGAL,ITGB4,RNH1,ITGB5,SLC7A5,SRF,RPA1,VCAM1,BAK1,CDKN2B,DYNLL1,TPP1,SPINT2,FMO1,TCEA1,ZYX,STCH,HGFAC,ACTB,BMP4,TP53,SF1,QSCN6,RB1,CTNNA1,CAPN2,CDC25C,MMP11,HDAC1,RPL13A,TUBA3,CDH11	Actb,Capn2,Cdh11,Dynll1,Fmo1,Rpa1	32	6	18.75	0.998996	Mouse
OXSTRESS_RPE_H2O2TBH_DN	ITGAL,ITGB4,RNH1,ITGB5,SLC7A5,SRF,RPA1,VCAM1,BAK1,CDKN2B,DYNLL1,TPP1,SPINT2,FMO1,TCEA1,ZYX,STCH,HGFAC,ACTB,BMP4,TP53,SF1,QSCN6,RB1,CTNNA1,CAPN2,CDC25C,MMP11,HDAC1,RPL13A,TUBA3,CDH11	Actb,Capn2,Cdh11,Dynll1,Fmo1,Rpa1	32	6	18.75	0.998996	Mouse
UVB_SCC_DN	RPP38,TUSC2,KIFC1,EIF2C2,HMGCR,CNOT2,AURKA,CNOT4,LOC220594,GATA3,PGRMC2,FOXF2,PATZ1,TLK1,TLK2,RAPGEF2,DDEF2,FOXO3A,MYST3,BAIAP2,FADD,NAV3,MARK3,TGIF,YTHDF3,WEE1,DDIT4,MTF2,TNFAIP8,MFAP1,TNFAIP3,EXT1,SEPT8,C6ORF145,BLCAP,ADORA2B,SOX4,NAGK,COIL,ZC3H8,KBTBD2,TRAM2,DDX3Y,HEG1,AMD1,TRAF4,POLS,SPOP,KLF7,RYBP,SACS,ATP13A3,PHF3,RBPSUH,DYRK1A,RRS1,CSTF1,SCHIP1,E2F3,KIAA0174,SHOC2,CTCF,BAG5,HSPC111,GARNL4,…	Adora2b,Aurka,Brd8,Chd1,Cnot2,Cyr61,E2f3,Fzd2,Nup153,Patz1,Pols,Siah2,Tram2	106	13	12.2642	0.998956	Mouse
CELL_MOTILITY	GNA13,HRAS,PTGS2,CAPZA2,CAPZA1,CSPG4,CSPG3,IL13,CXCL10,LTB4R,FLJ23042,CTGF,IFNG,VNN1,TSPAN-1,TSPAN-2,VNN2,F11R,YARS,ACTN4,OR1D2,KIAA1522,ARPC1B,BLR1,MAPK8,MST1R,AMFR,AKAP3,AKAP4,ITGAL,PALM,C3AR1,CCL3,TNFRSF12A,ENPP2,KATNB1,ARPC4,ARPC5,CCL5,CCL4,ARPC3,ARPC2,KAL1,RAC1,ADRA2A,FN1,HUMAUANTIG,MAP2K1,NTF3,ARFIP2,HGF,TPBG,NTN1,SERPINI2,CORO1A,NPY,FPRL2,MARCKS,FPRL1,PYY,WASF1,CXCR3,CD97,ACTR3,ACTR2,MKLN1…	Actb,Actr2,Arpc2,Arpc3,Capza1,Capza2,Ctgf,Dnali1,Pafah1b1,Rac1,Serpini2,Thbs1,Thbs3,Thbs4	118	14	11.8644	0.998952	Mouse
BRCA_ER_POS	BTD,SLC9A5,APRIN,CXORF40B,PPP2R5A,CROCC,C20ORF103,MYLIP,CITED1,FAH,PGR,AGTR1,STATIP1,C1ORF78,RPLP1,PATZ1,C9ORF46,RAB27B,BHLHB2,C4B,MPDZ,AIG1,UGCG,KIAA0649,ZHX3,CRI1,PTPRT,PCM1,ERGIC1,BTBD9,KIAA1522,GLUL,AQR,RPS14,ABAT,UNC13B,SURF1,WFDC2,ACADSB,DBNDD2,ERBB4,CYP2B6,C3ORF18,PPT1,HSPA1A,KCNJ3,ALCAM,HEXIM1,GOLPH3L,PVRL2,VEZF1,SPOP,KIF3B,HD,GAS8,CAMK2N1,RICS,CLGN,LASP1,TRPS1,HEBP1,GALNAC4S-6ST,ZNF219,K…	Ap1m2,Ap2b1,Baiap3,Brd8,Ccng2,Celsr1,Celsr2,Comp,Cox6c,Ctbp2,Dhps,Dlg3,Dnali1,Eef1a2,Evl,Gfra1,Gla,H2afv,Hagh,Hdgfrp3,Hspb1,Igfbp2,Igfbp4,Letmd1,Myo5c,Nudt2,Patz1,Pde8b,Plekha6,Plk2,Ppp2r5a,Rplp1,Siah2,Sord,Ssbp2,Stk39,Thbs4,Tmbim4,Trak1,Trak2,Uqcrq,Vezf1,Xbp1	527	43	8.15939	0.998933	Mouse
BASSO_REGULATORY_HUBS	TGOLN2,S100A4,HNRPAB,LOR,LOC54103,CTPS,DBF4,RBM5,NDUFAB1,PRKCB1,SLC7A5,EBNA1BP2,CD44,MDFIC,LSM3,TUBG1,SAR1A,SLC4A3,CCNA2,BHLHB2,ZNF593,EMG1,BYSL,JTV1,HLA-E,CTNNA1,SFRS1,UNC84B,HHEX,RFC4,MAD2L1,NME1,SERBP1,EIF2S1,PSMA3,C6ORF32,BIN1,HSPA9B,MVP,HIST2H2AA /// LOC653,LITAF,MRPS12,PFAAP5,RCC1,PSMB5,RPS26,PSMB7,LAPTM5,CSE1L,3.8-1,PSMB2,NDRG1,HSPE1,LOC283537,XPOT,CRIP1,HDDC2,LGALS1,GARS,TOMM40,AFG3L2,LGA…	Bin1,Ccna2,Ccnb1,Ccnd2,Ctps,D15Wsu75e,Gabarap,Mrpl12,Mrpl3,Ndufab1,Psmb5,Rbm5,Rps26,Sfrs1,Uck2,Zbtb20	143	16	11.1888	0.998922	Mouse
CALCIUM_REGULATION_IN_CARDIAC_CELLS	SLC8A3,ADCY3,MGC11266,ADCY4,ATP1B1,ADCY1,ADCY2,ATP1B3,ADCY7,ADCY8,ATP1B2,GNA11,ADCY5,ADCY6,PRKCB1,ATP2B1,PRKAR2B,ATP2B2,PRKAR2A,ATP2B3,GNG2,PRKACA,SARA1,GNG3,PRKACB,GNG4,GNG5,GNG7,PKIG,PKIB,PKIA,NME7,ARRB2,CAMK4,ARRB1,RYR3,RYR1,CAMK1,RYR2,FXYD2,GJA12,GNAI3,GNAI2,CACNB1,CACNB3,CALR,KCNJ3,PEA15,ADRB3,KCNB1,CACNA1S,KCNJ5,GNGT1,RGS1,RGS2,ATP2A2,RGS3,ATP2A3,PRKAR1B,RGS4,PRKAR1A,RGS5,GRK6,RGS6,ADRA1B,R…	Calm2,Arrb1,Arrb2,Atp1b1,Atp1b2,Atp1b3,Calm1,Calm2,Calm3,Camk1,Camk2a,Camk2b,Camk2d,Camk2g,Camk4,Usp5	143	16	11.1888	0.998922	Mouse
WELCH_GATA1	BACH1,MAFG,MAFF,NFE2,MAFB,TFR2,HMBS,SLC12A5,GYPA,UROS,PPOX,GSTT2,HBA2,EPB49,MAFK,SERPINI1,ANK1,TFRC,HEBP2,HBZ,HEBP1,HBB,KLF1,FTL	Ank1,Gstt2,Mafb,Nfe2,Serpini1	24	5	20.8333	0.998904	Mouse
EPHA4PATHWAY	EPHA4,SELP,ACTA1,LYN,FYN,ITGA1,RAP1B,L1CAM,ITGB1,EPHB1	Acta1,Fyn,Rap1b	10	3	30	0.998867	Mouse
FREEPATHWAY	GSS,XDH,GSR,GPX1,TNF,IL8,RELA,NOX1,NFKB1,SOD1	Gsr,Nfkb1,Rela	10	3	30	0.998867	Mouse
HSA00062_FATTY_ACID_ELONGATION_IN_MITOCHONDRIA	HSD17B10,ACAA2,PPT2,ECHS1,PPT1,HSD17B4,HADH,MECR,HADHA,HADHB	Acaa2,Hadhb,Hsd17b10	10	3	30	0.998867	Mouse
YEN_MYC_WT	ACTR2,YPEL1,UQCRC1,CASK,VPS45A,KCNJ10,IVNS1ABP,ZNF333,KIAA0652,SIRT2	Actr2,Cask,Uqcrc1	10	3	30	0.998867	Mouse
FATTY_ACID_DEGRADATION	ACADSB,CPT2,GK2,GRCC9,HADHA,HADHB,SLC25A20,TPI1,ACSL1,ACSL4,ACSL3,ACSL6,MYO5B,ACSL5,GPD2,LPL,CPT1B,ACAA2,FACL2,FACL3,ACADM,ACADS,MGC5139,CRAT,ACADL,CPT1A,ACADVL,HADHSC,CHKB /// CPT1B,GK,FACL5,FACL4,FACL6	Acaa2,Acsl3,Acsl4,Hadhb,Lpl,Myo5b	33	6	18.1818	0.998781	Mouse
GH_EXOGENOUS_ANY_DN	APOBEC2,UBXD6,NRTN,C1ORF158,KCNAB2,ARSF,KIAA0368,CDC14A,WFS1,DBF4,MITF,GPLD1,CBX1,PRDX3,LUZP4,FAM63B,SLC2A8,RNF144,SPRY2,FANCM,SLC23A1,HIST1H2BK,KIAA1411,SLC23A2,HPSE,INTS6,NDUFS3,APOM,DNAJC1,PHOX2B,PURG,LBX1,METTL5,PMCH,PIK3C2A,GPR171,CYB5A,PPP1R3A,ACADL,ICEBERG,PDCD1LG2,SCGB2A1,PPEF2,RASGRF2,FLJ12688,CA6,SMARCA1,GALNT9,FLJ21736,HMGB2,GPR180,MLLT7,SNAP91,PFKFB4,SOX1,PPP1R2P9,HS3ST1,OAS2,ITGB3,ME…	Cdc14a,Dnajc1,Elavl4,Gad2,Glrx,Lbx1,Ndufs3,Phox2b,Ppef2,Slc17a1,Smarca1,Snai2	96	12	12.5	0.998767	Mouse
CMV_HCMV_TIMECOURSE_ALL_UP	HIST2H2AA3,PPP2R5B,RORA,SSR1,ISG20,AGTR1,TAF5L,ISG15,CH25H,PLS1,CCNA1,DHX30,INA,ZNF45,CGRRF1,GATM,NCF2,BRAF,RXRB,ZNF508,KIAA0649,LIG4,PROX1,MARK2,CTNNA2,HEAB,MSX1,ZNF238,ABAT,ADAMTS3,ZNF131,AHCTF1,ZNF230,ARFGEF2,SLC29A2,HEXIM1,RCHY1,SEC23IP,DHX8,CCDC86,MAOA,IL1RN,KIAA0664,TMEM110,SERPINI1,KCNK1,FXR1,HSPA12A,CLGN,WDR68,RGS2,KIAA0672,C1ORF63,TMEM113,FNBP4,RGS6,TLL2,POP7,TAF1A,LDLR,FLJ13305,UBE2G1,S…	Arrb2,Atp6v1c1,Cask,Ccna1,Ccnd3,Ccne1,Cdk2,Chd1,Clint1,Ddx18,Dhx8,Dlg1,Dlg3,Dlg4,E2f4,E2f5,Ep300,Fgfr3,Fubp1,Gbf1,Gsr,Khdrbs3,Mpp6,Nfe2l3,Nfkb2,Nup153,Nupl1,Pbx2,Pde4a,Pde4d,Ppp2r5b,Prpf19,Prpf3,Rps6kb1,Rsl1d1,Serpini1,Siah2,Smarcd2,Tesk2	470	39	8.29787	0.998761	Mouse
SYNTHESIS_AND_DEGRADATION_OF_KETONE_BODIES	BDH,OXCT1,ACAT2,ACAT1,HMGCL	Acat1,Acat2	5	2	40	0.99875	Mouse
HDACI_COLON_CUR_UP	RPL18,EIF2C2,DTYMK,KIAA0274,EIF5A,AQP1,SLC7A4,AIP,MMRN2,SSR1,ACTG2,CSNK2A1,LRRC59,SERPINE1,RARA,RPN2,DAP,WWOX,API5,STC2,STK3,EIF2S1,MCTS1,MFAP5,MDH2,CENTG3,ME1,ALDOA,REV1L,PHKA1,RABEPK,HSPA1A,SESN2,CALR,PSMB5,NOLA2,KCNS2,CSE1L,RPL9,CASZ1,BTF3,TUBE1,XPOT,P4HB,HERPUD1,LAPTM4A,EPB41,ZMYM3,RHBDF1,NR4A2,PPAPDC1A,SMAD2,NR4A3,ATF4,PPIB,RFX3,KIAA0802,ABCF2,ALG5,SDC4,LARP2,RPS3,TMEM142B,MAP1LC3B,PCBP2,KLH…	Actg2,Aip,Api5,Ccnd1,Cdh11,Dtymk,Hsp90aa1,Kdelr2,Me1,Psmb5,Rps3,Tnpo3,Xbp1	108	13	12.037	0.998745	Mouse
IL1_CORNEA_DN	CTNNAL1,ACOX1,DYNC1LI2,NELL1,PPP2R5C,MITF,POSTN,RPS6KB1,NAP1L3,PEX3,PTEN,CSPG2,ASAH1,ZNF184,CRYGC,DMXL1,CHST10,CTGF,SMARCD3,SYNJ2,RALA,CEACAM5,PLS3,KDELR3,RECK,MATN3,PRKCI,LDB2,POLR1C,IL11RA,SLIT3,GRP,UBE2N,ALDH7A1,AKR1B10,SGCD,MAPRE2,ME1,SRI,ITGB5,EPHB4,ALDH3A2,SLC29A1,ALDH1A2,SF3B1,B3GNT1,IDH2,DYRK2,ARL6IP5,INSM1,ZBTB7B,GSTA4,RYK,LPP,MAPK10,VDAC2,PCDH17,EPHA2,SMC3,C18ORF1,COL4A5,SLC25A12,C1ORF6…	Ctgf,Kdelr3,Me1,Myh10,Nap1l3,Pcdh17,Ppp2r5c,Rps6kb1,Smarcd3,Vdac2	74	10	13.5135	0.998669	Mouse
HDACI_COLON_BUT24HRS_DN	ENAH,EIF2C2,HRAS,EHHADH,DTYMK,SLC7A4,MMRN2,CUL1,MYST4,SYK,STC2,LAD1,C10ORF104,RREB1,MDGA1,ARID1B,VEGFB,NNT,MAPK4,GPR56,EIF2S2,ST18,SUV420H1,HMGB1,CRTC2,HMGB2,IFITM1,IFITM2,HDGF,MME,ITGB5,TIMP3,KIAA1706,CSE1L,FAIM,TMEM77,HNRPH3,XPOT,DHX9,ZNF529,WHSC1,ITGA3,C21ORF34,CAMK2N1,CACNA2D4,ATF4,GBE1,PHF2,FLJ14668,LASP1,ETS2,LASS2,PKP3,SPCS2,TMPO,CACNA1D,PC,KIAA0802,ATP5B,GPLD1,NAP1L1,MLH1,NFKB2,FES,SENP6,…	Arid1b,Cacna2d4,Cdk2,Cdk6,Dhx9,Dtymk,Enah,Msi2,Nap1l1,Nfkb2,Phf2,Tyms,Xbp1	109	13	11.9266	0.998626	Mouse
OXSTRESS_RPETWO_DN	IL18,ITSN1,SLC7A5,CTNNB1,CD47,BAK1,CDKN2B,CDKN2D,RARB,S100A1,FECH,BRAF,RXRB,CSNK1G2,DFFB,CSDA,MARK3,CTNNA1,TANK,PPP1CA,CPE,NFE2L1,EFNA4,FGFR1,ITGAL,ERBB4,CLU,ITGB4,ELK1,ITGB5,BCL2L1,MYBL2,SRF,TCF3,ARHGDIA,BMP4,HD,BMP1,PHB,PAIP1,CDC20,ATR,HGF,SMAD1,CDKN1C,HDAC1,ITGA6,ETS1,ETS2,TSC2,ITGA7,MYLK,TSG101,MARCKSL1,HINT1,FASTK,CCNT1,MLH1,DDR2,GPX2,SPRY2,DYNLL1,TPP1,SPINT2,ZYX,MYC,UBE2A,LYN,VIL2,TP53,SF1,…	Actb,Capn2,Cdh11,Cdh2,Cdk9,Csnk1g2,Dynll1,Fgfr1,Fmo1,Nfe2l1,Phb,Rpa1,Smad1	109	13	11.9266	0.998626	Mouse
LIZUKA_G1_SM_G2	IMPA2,DICER1,UBQLN2,KIAA0494,TSC22D2,ATXN2L,GORASP2,RPN1,TCEA1,VEZF1,PRPF40A,ACTB,ZNF91,AARS,FDPS,ADNP,TPD52L2,CCT6A,EIF4G1,PPIB,ATP2A2,SP3,SFPQ,SIAH1,PSME4	Aars,Actb,Gorasp2,Impa2,Vezf1	25	5	20	0.99862	Mouse
MCALPAINPATHWAY	HRAS,TLN1,MYL2,CXCR3,ITGB1,PXN,PRKACG,PRKAR2B,PRKAR2A,PTK2,PRKACB,EGF,EGFR,CAPNS2,CAPNS1,ACTA1,VIL2,ITGA1,CAPN2,CAPN1,MAPK1,PRKAR1B,PRKAR1A,MAPK3,MYLK	Acta1,Capn1,Capn2,Capns1,Capns2	25	5	20	0.99862	Mouse
PASSERINI_INFLAMMATION	GPR84,IL1R1,CCL2,ADORA3,PTGS2,NFKBIA,NFKB1,NFKB2,CXCL10,CD97,FOS,PROCR,CXCR4,DNAJC8,OTUD7B,TRAF6,IL1A,IKBKAP,AGER,TNFAIP6,IL8RB,CYBB,NFE2L1,IGFBP1,CD14	Adora3,Igfbp1,Nfe2l1,Nfkb1,Nfkb2	25	5	20	0.99862	Mouse
AT1RPATHWAY	MEF2C,SYT1,MEF2B,MEF2A,HRAS,GRB2,ELK1,PRKCB1,SRC,ATF2,AGTR1,PTK2,PTK2B,SOS1,AGT,MAP3K1,RAC1,SHC1,PAK1,PRKCA,EGFR,MAP2K1,MAP2K2,MAP2K4,RAF1,MAPK1,MEF2D,GNAQ,JUN,MAPK3,CALM3,MAPK8,CALM2,CALM1	Calm2,Calm1,Calm2,Calm3,Rac1,Src	34	6	17.6471	0.998532	Mouse
AGEING_BRAIN_DN	MEF2C,TGOLN2,HCCS,GABRB3,PITPNA,PITPNB,FGF13,FGF12,PRKCB1,ITPKA,RAB1A,CALB2,CDH22,ATP2B2,FAM49A,B3GALNT1,OGT,PLD3,FRAP1,SCN2B,GRIN2A,PDE4D,PTPRO,THY1,MAPK1,TRIM38,CAMK4,ZNF238,RASGRF1,MAPK9,CHGB,RBP4,CDK5R1,NAPG,MRPS12,CACNB2,NAPA,TAGLN3,DDX3X,GORASP2,PVRL3,CDC40,GAD1,LOC552889,GABRD,SLC2A3P1,MAP2K4,TPBG,CORO1A,KCNJ9,ATP2A2,ETS2,RGS4,MAP2,SST,CLTB,E2F4,TIMM17A,IBRDC3,RANBP9,PAK1,RAB6A,TOP2B,SLC1A…	Cdh22,Atp5a1,Bcl11a,Calm3,Camk2a,Camk4,Cdh22,Cltb,E2f4,Elavl2,Gad1,Gfra2,Gorasp2,Pde4d	122	14	11.4754	0.998525	Mouse
KNUDSEN_PMNS_DN	XRCC5,CDIPT,CITED2,KNS2,SFRS4,MAP3K5,LOC649270,FLI1,LILRA2,CD46,RARA,ATP6V0E2L,OGT,TBPL1,NCF4,YY1,SFRS1,MARK2,UQCR,PITPNM1,LILRB5,MAPK3,FLII,ADD3,TPST2,GNAI2,FOXO1A,ADRBK1,MYO9B,CAPZB,STX16,ZMPSTE24,SLC31A2,DHX9,MAP2K4,CUGBP2,TAOK3,CREBBP,TKT,GAS7,ABCG1,GNAT2,LSP1 /// LOC649377,ZNF217,RGS2,LASP1,RERE,HTATIP2,COPS5,PHKB,HSBP1,SLC23A2,SLC25A3,ARPC1B /// LOC653888,TGFA,USP15,SRPK2,ADAM10,ARHGEF1,FLO…	Calm2,Akt1,Arpc3,Calm1,Calm2,Camk2g,Capzb,Crebbp,Dhx9,Fez2,Igf2r,Me2,Ncf4,Nfe2,Nup153,Rbm5,Sfrs1,Slc25a3,Spast,Stx16,Taok3,Tnpo3	227	22	9.69163	0.998509	Mouse
TPA_SENS_EARLY_DN	ITGB3BP,HMGN1,MSTP9,KLRC3,S100A8,PITPNA,AQP1,CD47,PSKH1,APOD,CD44,GAB1,RPP30,ZRSR2,MAP2K6,FAM40A,SYK,S100A2,TXNL1,F11,PLD1,EMX1,BYSL,CYP26A1,HCFC1R1,GEM,PTPRU,PITPNM1,MAD2L1,NNT,MAPK3,MADCAM1,EXT2,MDH1,IL1R2,CYP51A1,ERBB2,AKAP13,MYO9B,CHEK1,BDKRB2,LGALS3BP,SYPL1,HNMT,ATN1,DRAP1,IMPG1,NAGA,PABPC1,DHX9,MOBP,MAP2K1,SMAD7,SCD,CREBBP,ARFIP2,PTPN14,SMAD3,SMAD2,CD5L,HGF,COL16A1,KCNK3,C1ORF123,KDR,RPE,GB…	Ap2b1,Arpc2,Cadps,Crebbp,Ctps,Dhx9,Drap1,Fbln1,Fmo3,Inpp5a,Kdelr1,Myh10,Naga,Nfe2,Pabpc1,Pbx3,Pde1a,Plk1,Rbm5,Rps6kb1,Serpinb2,Slc2a2,Smad7,Tnpo2,Uck2,Usp13	284	26	9.15493	0.998424	Mouse
RAY_P210_DIFF	MARCKSL1,MMP9,MMP8,MMP1,GPX1,CTTN,CD44,MAP3K8,DNAJC8,NQO1,ICAM1,RAB4A,PRG2,GSTT1,MARK3,CTNNA1,PRKCD,JUP,NUCB1,CD33,JUN,HSPB1,TXNRD1,NRGN,PTMS,GADD45A,FGFR1,FGFR3,TNF,RAP1GAP,ITGB2,HSPA1A,BCL2L1,NULL,CDH8,PDE1B,PKD1,IL2RG,PLCD1,TFDP1,TOMM40,CREB5,MCAM,CDC25C,TRIM22,P2RX5,ID1,RPS6KA2,PLCG2,HIVEP2,GDF10,ABL1,MYLK,CDH11	Cdh11,Cdh8,Fgfr1,Fgfr3,Gstt1,Hspb1,Pde1b,Txnrd1	54	8	14.8148	0.998415	Mouse
GLYCOLYSIS_AND_GLUCONEOGENESIS	LDHC,ALDOA,LDHB,LDHA,ALDOC,ALDOB,PGAM1,HK2,PGAM2,HK1,PDHB,GOT2,TPI1,GOT1,HK3,ENO2,ENO3,PDHA2,PDHA1,PDHX,GAPDH,ENO1,PFKL,LDHAL6B,GAPDS,FBP1,PFKP,DLAT,FBP2,PFKM,PCK1,GAPDHS,GPI,G6PC,GCK,PKM2,PKLR,DLD,PGK1,MDH2,TNFAIP1,PC,MDH1,PGK2	Dlat,Dld,Pdha1,Pdha2,Pdhx,Pgam1,Pgam2	44	7	15.9091	0.998396	Mouse
HINATA_NFKB_UP	ARHE,RARRES1,EFNA1,STAT5A,MMP9,EDN1,IL15,CXCL11,MMP1,CXCL10,TIAM1,SERPINE1,IL1B,IL1A,RELA,BCL2A1,RELB,KRT10,TNFAIP6,KRT14,MAPK9,ADAMTS3,BTN3A3,TNFAIP2,WFDC2,GBP1,WNT5A,CCL2,LITAF,ARF6,ESM1,MYBL1,CCL5,RAC2,PMSCL1,RAC1,ITGB6,ARHGDIB,FN1,PLAT,CFLAR,BMP2,CPNE5,MAP2K3,IL1RN,CDKN1A,GPR37,RABEP1,SLC7A2,ETS1,PNRC1,SPTBN1,PLAU,FGF5,IER3,SEC24A,UTX,GABBR1,NFKB1,NFKB2,AP2B1,SAA1,FGF2,KIAA0608,TNIP1,ICAM1,GT…	Ap2b1,Ccnb1,Cdh2,Ctse,Nfkb1,Nfkb2,Npr1,Rac1,Rac2,Rela,Relb,Sec24a,Serpinb2	111	13	11.7117	0.998361	Mouse
ET743_SARCOMA_48HRS_DN	PDGFB,TBK1,SNIP1,RAB1A,MAP3K7,TOP1,SFRS4,CSNK2A1,FNTA,ATG5,TIAM2,CTGF,TARDBP,SFRS9,SLC2A1,DDX21,DDX20,PRKACB,ELOVL6,OGT,CYHR1,FNDC3A,CCNA2,GABPB2,RCOR1,KIAA0859,PPP1CC,SIRPA,TGIF,GCC2,TNFSF5IP1,VEGFC,LHFPL2,GAPVD1,PSMA5,TMEM138,PSMA4,SMARCA5,MFAP1,ADSL,FBXL7,MCTS1,HS3ST3B1,FBXL3,ARFGAP1,WNT5B,PANX1,PAFAH2,MAPKAPK5,NOC3L,STK17B,KIAA0674,IGF2BP2,CXXC5,BCL2L1,STK17A,MTIF2,KIAA1008,FLJ11021,RABGGTB,A…	Bub1,Ccna2,Ccnh,Cdh11,Ctgf,Ddx20,Eps8,Fzd1,Mrpl1,Mrpl15,Plk1,Ppp2r1b,Rap1b,Sfrs9,Slc2a1,Smarca5,Tardbp,Txnrd1,Xbp1	188	19	10.1064	0.998347	Mouse
VHL_NORMAL_UP	PPP2R5D,HNRPD,TUBB2C,PGAM1,ASCC1,HNRPR,FSTL1,AMOTL2,TMEM141,CDCA8,PGPEP1,C1ORF77,MC1R,PDHA1,IBTK,UGCG,NOP5/NOP58,SIRPA,MED10,PTRF,MAPK6,EIF2S2,CENTG1,SURF5,RPS10,C9ORF30,DCBLD2,RAD23B,GNAI3,TNRC18,RAD23A,RER1,CACNB3,DIDO1,ATP6V0E,TMEM50A,MYO15A,OBSL1,LFNG,LOC552889,SFRS11,ASXL1,GGH,LACTB2,APOL1,PKP3,RAB2,H3F3B,GALNAC4S-6ST,KIAA1377,POP7,PLCXD2,C21ORF86,SEPHS2,LOC347273,C22ORF28,PDIA5,PDIA4,RTN3,C…	Camk1,Capza2,Cox6c,Dut,Ect2,Eef1a1,Eps8l2,Evl,Fzd2,Fzr1,H2afv,H3f3b,Hdgfrp3,Hsp90b1,Igfbp3,Khdrbs1,Kpna2,Maf,Nmt1,Oxsr1,Pdha1,Pgam1,Phf2,Plekha6,Plk1,Ppp2r5d,Rad23a,Rad23b,Rad54l,Rer1,Slc2a1,Ssbp3,Tardbp,Tram1,Tyms,Ube2h,Vapb	447	37	8.2774	0.998347	Mouse
STRESS_ARSENIC_SPECIFIC_UP	RBM5,CLK1,AGXT,SLC7A5,KIFC3,ZNF184,EIF4EBP1,ST3GAL5,ZNF187,PLOD1,INTS6,VEGF,OGT,ZNF43,CARS,MGC39900,STC2,RELB,ARNTL,MLLT11,EIF2S2,BMP2K,NFE2L1,ASB3,NEU1,DNTTIP2,NFE2L2,EXT1,HSPA9B,ME1,ZFAND5,STK10,TFE3,ANLN,STK17A,DAZAP2,SERPINH1,HSPA1L,ARIH1,ATP6V0E,ITGAX,B3GNT1,DNAJA1,TNKS,CDC42EP3,RUNX3,PLTP,MAFG,MAFF,KLF12,GARS,FXR1,ATF3,TSC1,HRASLS3,AHSA1,DNAJB6,DNAJB5,UBXD6,ZNF85,HPS5,E2F6,UTX,CPEB4,HEXA,IG…	Atp6v0a1,Atp6v1c1,Cdk6,Gla,Igf2r,Igfbp6,Me1,Nfe2l1,Nfe2l2,Rbm5,Relb,Scrn3,Siah2,Tle4,Tubgcp3,Ube2h	149	16	10.7383	0.998304	Mouse
TGFBETA_C4_UP	PAK2,TNC,RAC1,MTA1,MMP17,LAMB1,COL16A1,THBS1,THBS2,MMP1,EPHB2	Rac1,Thbs1,Thbs2	11	3	27.2727	0.998292	Mouse
ABRAHAM_MM_VS_AL_DN	NFB1A,FGFR1,A2M,BTRC,DCN,TNFRSF6,CXCL12,PDGRFB,TNFRSF1A,APP,CD44,APOE,HMOX1,RB1/Rb,RARA,BCL6,SERPINA1,RUNX2,CDC25B,CCND1,CD36,CDKN1B,MAPK12,JUN,IGFBP3,IGFBP5	Ccnd1,Cd36,Fgfr1,Igfbp3,Igfbp5	26	5	19.2308	0.998282	Mouse
ST_INTERLEUKIN_4_PATHWAY	GRB2,RPS6KB1,SRC,IARS,AKT1,STAT6,IL4R,SOS1,SOS2,SERPINA4,PIK3CA,SHC1,IL2RG,INPP5D,IL13RA1,AKT3,AKT2,IL4,NR0B2,CISH,TYK2,PI3,JAK1,JAK2,PPP1R13B,JAK3	Akt1,Akt2,Akt3,Rps6kb1,Src	26	5	19.2308	0.998282	Mouse
CCR5PATHWAY	PRKCA,SYT1,CCL2,PRKCB1,CXCL12,CCL4,FOS,CCR5,GNAQ,PLCG1,CXCR4,PTK2B,MAPK14,JUN,CALM3,MAPK8,CALM2,CALM1	Calm2,Calm1,Calm2,Calm3	18	4	22.2222	0.998269	Mouse
TNFA_NFKB_DEP_UP	TRAF1,IL6,NFKBIE,CXCL3,RELB,CXCL2,NFKBIA,NFKB1,NFKB2,GCH1,TNFRSF9,CD83,CCL20,PLK2,GFPT2,TNFAIP3,TNIP1,TNFAIP2	Nfkb1,Nfkb2,Plk2,Relb	18	4	22.2222	0.998269	Mouse
CROONQUIST_IL6_STARVE_UP	KIFC1,KIF22,FOXM1,CHEK1,PTTG1,MYBL2,NULL,TK1,KIF2C,CDC45L,OIP5,CENPA,BUB1,TOP2A,SPP1,GINS1,CDC6,KIF11,CSNK1G1,LIG1,SPBC25,CENPE,CDC20,CDKN3,UBE2C,WEE1,CCNB1,PLK4,DHFR,CCNB2,MAD2L1,RRM2,ZWINT,POLD1,BUB1B	Bub1,Ccnb1,Ccnb2,Csnk1g1,Plk4,Pold1	35	6	17.1429	0.998246	Mouse
GAMMA-UV_FIBRO_UP	NRP2,MORF4L1,NDUFB6,CRHBP,SHFM1,HEXB,ITPKB,TPM1,COPB2,CDCA7,IL10RB,SEMA7A,DNAJA1,APBA3,ITIH2,RAB6A,LOX,TCF4,CCNA2,DLG1,CSNK1A1,P11,PTGER4,ACTN4,CCNH,CREBBP,RBL1,PSG2,CCNC,CCND1,COG6,SERPINB6,GADD45A,ALDH9A1,NNMT	Ccna2,Ccnd1,Ccnh,Cog6,Crebbp,Dlg1	35	6	17.1429	0.998246	Mouse
AS3_FIBRO_C3	ITGAL,XRCC6,RNH1,ITGB4,ITGB5,XK,CCNG1,SLC7A5,SRF,VCAM1,RPA1,BAK1,CDKN2B,DYNLL1,FMO1,SPINT2,TPP1,TCEA1,ZYX,STCH,HGFAC,ACTB,BMP4,CDC2,CCNF,SF1,TP53,QSCN6,RB1,CTNNA1,CDC25C,CAPN2,CDKN3,CDC25A,MMP11,RFC5,CASP10,RFC4,HDAC1,RPL13A,MDM2,TUBA3,GAP43,NEK6,CDH11	Actb,Capn2,Ccng1,Cdh11,Dynll1,Fmo1,Rpa1	45	7	15.5556	0.998136	Mouse
AS3_FIBRO_UP	ITGAL,XRCC6,RNH1,ITGB4,ITGB5,XK,CCNG1,SLC7A5,SRF,VCAM1,RPA1,BAK1,CDKN2B,DYNLL1,FMO1,SPINT2,TPP1,TCEA1,ZYX,STCH,HGFAC,ACTB,BMP4,CDC2,CCNF,SF1,TP53,QSCN6,RB1,CTNNA1,CDC25C,CAPN2,CDKN3,CDC25A,MMP11,RFC5,CASP10,RFC4,HDAC1,RPL13A,MDM2,TUBA3,GAP43,NEK6,CDH11	Actb,Capn2,Ccng1,Cdh11,Dynll1,Fmo1,Rpa1	45	7	15.5556	0.998136	Mouse
HIPPOCAMPUS_DEVELOPMENT_POSTNATAL	ALDOA,LDHB,RAB3A,CLTB,NAPA,CX3CL1,NDUFB2,AIP,ATP6V0C,IGHMBP2,TPI1,BDNF,GEFT,ENO2,PPP3CA,NDUFS2,KCNMA1,EGR1,TYRO3,SOX10,PFKL,EEF1A2,COX8A,STXBP1,NTSR2,VDAC1,SIRT3,ATP6V1C1,SDHA,GPI,ATP2A2,PYGM,GRIA2,PRDX6,GRIA1,PKM2,GRINA,MAPK3,DGKZ,RYR2,VAMP2,NRGN,BIN1,SH3GL2,MDH1	Aip,Atp6v1c1,Bin1,Cltb,Eef1a2,Prdx6,Vdac1	45	7	15.5556	0.998136	Mouse
CIS_XPC_UP	ITGB3BP,CGA,C20ORF59,HMGN3,GPR126,AP1G2,TTK,ARMET,AURKA,VTN,PRKX,GLDC,RNF144,APOA2,PICALM,DDX11,GATA3,TDGF1,H2AFZ,RPN1,H2AFX,RGR,PRAME,PDXK,PTPRF,SEMG1,PTPRN2,PUNC,ZNF502,MGP,F7,RNASEH2A,NCAPD3,NCAPD2,HES1,RFC5,ASB9,PYCR1,NPC2,KRT18,MAD2L1,CX3CR1,TELO2,ZNF589,COL1A1,PPP5C,HMGB2,FXYD3,HMGCS1,MYEF2,PAH,IL32,IGF2BP3,PIN4,VRK2,FGB,ITGB7,SCARB1,TFF1,TMSL8,IGKC,MUC1,COL18A1,YEATS4,CFB,FDPS,TOMM40,PSMC5…	Aurka,Dync1h1,Fignl1,H2afz,Hsp90b1,Igf2r,Igfbp1,Igfbp2,Myef2,Nup93,Pah,Pold1,Telo2,Thbs1,Thbs2,Wisp2	151	16	10.596	0.998041	Mouse
HOFFMANN_BIVSBII_IMVM	OXA1L,ATP1B1,FGF15,2500002G23RIK,HBS1L,TGFB1,CFP,LOC675539,APOE,GRID2,IBTK,CIITA,PLD4,CMAH,FOXN2,HES1,CD36,ARRB1,ATP5C1,RELN,EIF2AK3,PACS1,ATP5F1 /// LOC671112,RBP4,CDK5R1,MYL4,FCGRT,BOP1,FXYD5,LOC625672,SIAE,5830431A10RIK,ENTPD6,LHX8,GAD1,LRFN4,IGH-VJ558 /// LOC238,SNRP1C,MEA1,GGH,TAX1BP3,USF2,BGLAP-RS1 /// BGLAP1,NEDD4,COX6A2,TGFBR3,LHB,TTC23,PAX2,RABAC1,CD93,POU5F1,EMID1,QKI,RAB6B,MYB,PPP1R14B…	Arl2,Arrb1,Atp1b1,Ccnd2,Cd36,Cr2,Gad1,Lipc,Pbx3,Rabac1,Rpa1,Uck2	101	12	11.8812	0.99803	Mouse
BRCA_ER_NEG	LDHB,AIF1,SYNCRIP,ITSN2,WTAP,TMEM140,ISG20,MAP3K5,ZNF777,IGLL1,PTBP2,PDHA1,KLRD1,TBPL1,ACAA2,NCAPD2,NPC1,MAPK6,BACE2,ROR1,CHORDC1,PPP2R3B,CYP1B1,NFKBIE,HSD17B12,MYBL2,PDSS1,TMEM123,FGL2,ESRRA,CUGBP2,ATP11B,GARS,GGH,KIF3C,PKP1,RGS2,HTATIP2,LXN,ZNF532,EZH2,BNIP3,YBX1,USP18,SCRG1,USP10,SPIB,GFOD1,USP13,KDELR3,HIST1H1E,LYN,EGFL6,HIST1H1B,HIST1H1A,ARHGEF19,LYZ,RFTN1,MMP12,BNIP2,CLIC4,SERPINB5,TXN,PAPD…	Aars,Acaa2,Acat2,Acsl4,Actg2,Adora2b,Atp1b3,Atp6v0a2,Aurka,Aurkb,Bcl11a,Bin1,Bub1,Ccna2,Ccnb2,Ccnj,Cdk6,Cryab,Ctps,Cyr61,Dtx2,Ect2,Elavl1,Enah,Fbxl10,Glrx2,Gnptab,H2afz,Ifi30,Impa2,Kdelr3,Khdrbs3,Kpna2,Lipg,Lmo4,Me1,Mrpl15,Myo10,Nf2,Nfe2l3,Nmt2,Notch1,Nup93,Pde4b,Pdha1,Plekhg1,Ppa1,Ppp2r1b,Rad54l,Rbm28,Relb,Rhbdl2,Sec61g,Slc2a1,Snrpa1,Snrpg,Spock2,Thoc4,Tle1,Tle4,Traf3ip3,Tyms,Uck2,Usp13,Wtap,Xrn…	929	67	7.21206	0.998009	Mouse
WERNER_FIBRO_UP	ATP5E,C18ORF19,APOB,ARHGAP5,CTGF,BTBD1,SEMA7A,SLC4A1,ELP3,FECH,CDC2,SPECC1,PRKAB2,DYNLT3,MBNL2,MARK3,C10ORF4,MBD1,RNASEH2B,MYCN,LARP5,TRAP1,TNFRSF10B,BTG2,PRDX6,TIAL1,HSPB8,FLJ36874,DCBLD2,C6ORF155,TNFRSF12A,SNX8,CHIT1,NUDT21,RAB11A,NDRG1,INPP5E,AMD1,HNRPH1,C14ORF119,B4GALT1,STAMBP,ZNF529,TP53I11,ATRN,KIAA1644,RPS6,RPS6KA4,ARMC8,GTDC1,TCF12,CPB2,IGFBP3,C15ORF41,C20ORF94,GPR116	Atp5e,Ctgf,Dynlt3,Elp3,Igfbp3,Prdx6,Rnaseh2b,Stambp	56	8	14.2857	0.997939	Mouse
BRG1_H1299_UP	CCDC85B,ASCC1,PPCS,STARD10,NFKB2,SKAP2,ATP6V1B1,RBM4B,PCDH1,ST6GALNAC4,SLC2A4,KIAA1267,ZNF185,CDKN2D,NT5C3,GPC6,DYNC1H1,RALBP1,CSNK1G2,TBX2,LDB1,SMAD6,NADSYN1,RAF1,ECM2,CLPX,PGM2L1,MXD4,HDAC4,TNFSF10,KIAA1279,CDH16,RASSF1,FLJ43663,C19ORF12,CDH11	Cdh11,Csnk1g2,Dync1h1,Nfkb2,Slc2a4,Smad6	36	6	16.6667	0.997917	Mouse
HOUSTIS_ROS	LOC630729,XDH,FTL1,CYP1B1,TXN2,PRDX4,TXN1,PRDX2,HP,PRDX3,SDC4,PRDX1,GCLM,FTH1,GLRX2,GPX2,GPX1,HMOX2,MT1A,SFRS15 /// LOC670368,GPX5,GPX4,HMOX1,GPX3,CAT,GLRX,TXNIP,SOD1,SOD3,SOD2,PRDX6,MT2A,TXNRD2,TXNRD1,HPXN,CP	Fth1,Glrx,Glrx2,Prdx6,Txnrd1,Txnrd2	36	6	16.6667	0.997917	Mouse
MMS_MOUSE_LYMPH_HIGH_4HRS_UP	HMGB3,CCRN4L,SNORD22,LMO4,DCK,VBP1,UBE1C,ACTG1,XBP1,CXCR4,PGRMC1,EIF1AY,VPS4B,PTDSS1,NQO1,FEN1,CDC6,PELI1,SPIN,CYB5A,LYPLA1,RBBP7,RBBP6,GAS5,MARK2,HNRPDL,ATP6V1A,PLK4,RAB18,EIF4A2,SP3,RRM2,PSMA3,PRKAR1A,TXNRD1,RCN2	Actg1,Ccrn4l,Lmo4,Plk4,Txnrd1,Xbp1	36	6	16.6667	0.997917	Mouse
P21_ANY_DN	ARL6IP1,CKS1B,KIAA0101,MYBL2,RPA3,G3BP,ATG7,SCYE1,BUB3,CYR61,TRIP13,ACTB,PTPRC,CDC6,C15ORF23,DTL,CRYAB,F9,CENPF,CDC20,PBK,ECSIT,CDKN3,SMC4,ZNF629,PPP1R9B,UHRF1,RFC3,PLK2,PLK1,SPAG5,PCNA,CROP,UBE2S,CHAF1B,KIF20A	Actb,Cryab,Cyr61,Pbk,Plk1,Plk2	36	6	16.6667	0.997917	Mouse
HDACI_COLON_SUL48HRS_UP	ATP5D,RP5-1022P6.2,XPO1,EIF2C2,SLC20A1,HP1BP3,CPEB4,OSGIN2,TEGT,SDC4,LARP2,GSR,MKLN1,TMEM142B,CSNK2A1,WWP2,PCBP1,VEGF,NECAP1,RPP30,NFIL3,MYC,GABPB2,WWOX,API5,ABCE1,ACAA2,GTPBP4,HSP90AA1,PTPRM,C1QDC1,RXRB,SPARCL1,ZSWIM6,IRF2BP2,UBE2H,ARRDC3,TGIF,FLNB,STK3,CDR2,NPC2,XPC,PTGDS,EIF2S1,EFTUD1,PLGLA1,FLJ36874,C9ORF30,PPP2R2A,ME1,CAV2,PPP4R2,RBM33,TALDO1,ENPP1,PHKA1,C5,AKAP12,ABHD3,CDH1,HSPA1A,ATP6V1B1,…	Acaa2,Api5,Gsr,Hsp90aa1,Igfbp3,Irf2bp2,Me1,Oxsr1,Psmd12,Snai2,Ube2h	90	11	12.2222	0.997858	Mouse
IDX_TSA_UP_CLUSTER3	KIF22,PRC1,OSMR,FIGNL1,LMO4,EZH2,E2F8,DTYMK,TTK,AURKA,MCM10,AQP1,PRIM1,CCNE2,KIF2C,BZW1,WNT4,CDCA8,MCM7,CDCA7,DLG7,INCENP,TUBB6,NQO1,ADAM8,IL13RA1,IMPDH2,CDC6,KIF11,CDC2,DTL,USP1,CCNF,NUSAP1,TOPBP1,NUP85,MCM2,MCM3,TACC3,MCM4,MCM5,RNASEH2C,RAD51,RFC5,MAN2A1,MAD2L1,RRM2,RRM1,CKS1B,KIF4A,HMGB2,POLA1,DCK,KIAA0101,ABCA1,CX3CL1,TYMS,NCAPH,CDC45L,BUB1,SLCO3A1,ASF1B,FEN1,HELLS,TFDP1,TRIP13,KLF5,CSTF2,RAD…	Aurka,Bub1,Ccnb1,Ccnb2,Ccne2,Dtymk,Fignl1,Lmo4,Plk1,Rad51,Tyms	90	11	12.2222	0.997858	Mouse
HALMOS_CEBP_DN	CHKA,ELF3,FGF9,ERBB3,F2RL1,TH,DUSP10,GGT2,UMOD,NULL,CD97,TSC22D3,CTGF,RHOB,DYRK2,SCNN1A,TITF1,CYR61,CEBPA,STC2,NCF1,SMAD7,SMAD6,TRIO,MAL,ARHGAP29,FZD7,INHBB,HES1,MTMR11,RBPMS,ID2,KRTAP5-9,RGS3,C1ORF61,ROR1,GAS2L1,TFAP2C,GRB7,GADD45A,ARL4C,PLAU,TM4SF5,TOB1,BCAR3,SH3BP2	Ctgf,Cyr61,Fzd7,Scnn1a,Smad6,Smad7,Th	46	7	15.2174	0.997843	Mouse
UVC_HIGH_D3_DN	KIF23,BMI1,ZFAND5,SCHIP1,SSH1,ELF4,UNG,TIPARP,CNOT2,STK17A,COIL,C21ORF25,LSM14A,TUBGCP3,POLE2,KIAA1012,RAI17,RHOB,TLK1,SLC25A44,AMD1,BRD8,SERTAD2,CYR61,GINS1,PPP2R1B,CDC6,ZNF623,HERPUD1,PODXL,ADNP,FOXJ3,SLBP,TAF11,PLK4,CRKL,CDR2,RNF4,BNIP2,DR1,RIPK1,TNFAIP8,CKS2,SIAH2,TM4SF1,BLCAP	Brd8,Cnot2,Cyr61,Plk4,Ppp2r1b,Siah2,Tubgcp3	46	7	15.2174	0.997843	Mouse
WALKER_MM_SNP_DIFF	TPST2,HMGB1,GTF3A,HIST1H4L,RPL13,CNGB1,WTAP,MRPS31,NULL,CG018,ASAH1,TTLL12,ZIC2,DSTN,ZFP36L1,HIST1H2BK,MAP1LC3B,TPT1,SEPP1,MYB,MAF,LOC646408,TM9SF2,GABARAPL2,GABARAPL1,KCND3,HERPUD1,BMP2,ACADM,STK24,CKAP4,SOX12,ESR1,SAP18,ATP11A,ACTN1,GABARAP,SENP3,LAMP1,DOK2,HMGCS2,PTP4A1,TOM1,WDR1,PRNP,GFRA2	Gabarap,Gabarapl1,Gabarapl2,Gfra2,Maf,Sap18,Wtap	46	7	15.2174	0.997843	Mouse
IRITANI_ADPROX_LYMPH	MEF2C,LMO2,CTDSPL,PDLIM3,IQGAP2,PDLIM1,AURKB,PTTG1,CXCL12,HOXD10,ISG20,KIAA1462,APOD,CH25H,BTBD3,GAB1,RAPGEF5,CCNA2,CYP1A1,SOCS2,CSNK1G1,PDPN,OLFML2A,MGP,DCAMKL1,PROX1,CLEC4M,RBPMS,KNTC2,ARRB2,SPAG5,DSP,RELN,PELO,ADD3,EMP2,KALRN,HMGB2,RBP1,GRAP,LMNB1,MYBL2,TIMP3,NULL,PAQR3,NP,TK1,PEG10,PTPLB,CRMP1,TFF3,NDRG1,DYRK3,HIST1H4C,HLA-DPB1,MRC1,GINS1,MAOA,REEP1,EPB49,CSRP2,CDKN1C,ITGA9,LAMP3,PLK1,FABP4,C…	Acsl3,Arrb2,Aurkb,Bub1,Ccna2,Ccnb1,Ccnb2,Ccne2,Csnk1g1,Igfbp2,Maf,Pde8a,Plk1,Usp13	127	14	11.0236	0.997795	Mouse
AKTPATHWAY	TNFSF6,MLLT7,FOXO1A,RELA,NFKBIA,NFKB1,BAD,HSPCA,AKT1,GH1,PDPK1,YWHAH,CASP9,PPP2CA,PIK3CA,FOXO3A,CHUK,PIK3R1,GHR	Akt1,Nfkb1,Ppp2ca,Rela	19	4	21.0526	0.997749	Mouse
CALCINEURINPATHWAY	PRKCA,SYT1,PRKCB1,CDKN1A,GNAQ,SP1,PLCG1,SP3,PPP3CB,CALM3,PPP3CC,MARCKS,NFATC4,PPP3CA,NFATC2,NFATC3,CALM2,NFATC1,CALM1	Calm2,Calm1,Calm2,Calm3	19	4	21.0526	0.997749	Mouse
UVC_LOW_ALL_UP	ZNF263,HIST2H2AA3,CCDC86,CSNK1G2,EFNB1,FDXR,SOX4,PMAIP1,GPRC5A,IL11,RSL1D1,CCNE1,CDKN1A,ISG15,BTG2,PLK2,SMOX,GDF15,TOB1	Ccne1,Csnk1g2,Plk2,Rsl1d1	19	4	21.0526	0.997749	Mouse
LDLPATHWAY	LPL,IL6,CCL2,LDLR,CSF1,ACAT1	Acat1,Lpl	6	2	33.3333	0.997595	Mouse
NEUROTRANSMITTERSPATHWAY	PNMT,HDC,TH,TPH1,DBH,GAD1	Gad1,Th	6	2	33.3333	0.997595	Mouse
NOTCHPATHWAY	NOTCH1,PSEN1,RBPSUH,ADAM17,DLL1,FURIN	Dll1,Notch1	6	2	33.3333	0.997595	Mouse
ST_GA13_PATHWAY	PHKA2,GNA13,NFKBIE,NFKBIB,NFKBIA,NFKB1,RDX,NFKB2,SRF,AKT1,BF,CDC42,MAP3K5,PTK2,LPA,BCL2,MAP3K1,SERPINA4,DLG4,AKT3,AKT2,PDK1,PLD3,PLD2,PLD1,ROCK1,PIK3CB,ROCK2,MAP2K4,NFKBIL1,ARHGEF11,NFKBIL2,PRKCM,PI3,IKBKG,TBXA2R,MAPK8	Akt1,Akt2,Akt3,Dlg4,Nfkb1,Nfkb2	37	6	16.2162	0.997543	Mouse
UVC_HIGH_D2_DN	BACH1,SNX4,C10ORF137,PNN,GTF2E1,MTMR3,N4BP1,PCGF3,CENPA,PDE4B,AUTS2,CHD1,RAPGEF2,THBS1,RUNX1,KIF2A,NUP153,SATB2,MAT2A,NTF3,SMAD7,MAP1B,RYBP,GAS1,NRIP1,DUSP5,PHF3,EIF4E,ZNF217,ID2,ID1,ZBED4,HAS2,NFE2L2,TNFAIP3,KIAA0256,C19ORF7	Chd1,Nfe2l2,Nup153,Pde4b,Smad7,Thbs1	37	6	16.2162	0.997543	Mouse
TGFBETA_C3_UP	RND3,LAMA4,IGF2R,CD59,MMP19,RHOA,RHOQ,ITGB5,ZYX,IGFBP2,PXN,IGFBP5	Igf2r,Igfbp2,Igfbp5	12	3	25	0.997541	Mouse
HSA00071_FATTY_ACID_METABOLISM	ACOX1,HSD17B10,ACADSB,CPT2,ADHFE1,EHHADH,ADH5,ADH1C,ADH6,ADH1B,ECHS1,ADH7,ADH1A,ACAT2,ACAT1,HADHA,ALDH3A2,DCI,ACOX3,HADHB,ALDH3A1,CYP4A22,ACSL1,ADH4,ALDH1A3,HSD17B4,HADH,ACSL4,ACSL3,ACSL6,ACSL5,CPT1C,GCDH,CPT1B,ACAA2,ACADM,ACADS,ACADL,PECI,CPT1A,ACADVL,CYP4A11,ALDH7A1,ALDH1B1,ALDH2,ALDH9A1,ACAA1	Acaa2,Acat1,Acat2,Acsl3,Acsl4,Hadhb,Hsd17b10	47	7	14.8936	0.997516	Mouse
POMEROY_DESMOPLASIC_VS_CLASSIC_MD_UP	SHROOM2,EEF1B2,GCNT2,LTBP2,LMO4,NDP,KIAA0274,UCHL1,C1S,RPL39,CSPG2,GLI1,RPS29,APOD,RPL9,RPL34,ALDH1A3,TPT1,NFATC4,SCG5,TMSL8,RPL10A,TCF4,NFATC3,RPS23,NMU,INSM1,RPL35A,QSCN6,NID1,RPL21 /// LOC387753,ELAVL4,RPL7 /// LOC389305 /,MYCN,NTRK3,RND3,CCND3,RPS17,IRF8,CYFIP1,PTCH1,RPS10,LAMC1,PBX3,TCF12,NHLH1,IGFBP5	Ccnd3,Elavl4,Igfbp5,Lmo4,Nhlh1,Pbx3,Scg5	47	7	14.8936	0.997516	Mouse
MUNSHI_MM_VS_PCS_UP	XRCC5,S100A4,LDHB,ACVRL1,FOXK2,FST,CANX,ISG20,FLT3LG,FOS,GSTM4,DDX18,CXCR4,PAK3,ANGPT1,RHOD,TERT,LY96,RAN,ZNF91,RELB,LIFR,TNFRSF17,PIM2,UQCR,PSMA2,EIF4G2,PSME2,JUN,EIF4A1,TRIM32,UBC,HLA-DPA3,UBB,USP22,KPNA4,PREI3,FKBP2,CSF2,FZR1,FGFR3,NACA,HAX1,IFITM1,MCL1,CSF1,USP9X,KATNB1,NFKBIA,CALR,NULL,WIT1,PSMB1,JUND,KRT8,DAD1,MSI1,HSPA5,GAPDH,ZC3H12D,CNNM2,LOC646408,CFLAR,EEF1A1,TMC6,HCLS1,AXL,UBE2L3,VAV2,…	Calm2,Calm2,Ddx18,Eef1a1,Fgfr3,Fzr1,Hsp90b1,Msi1,Relb,Ube2l3	80	10	12.5	0.997475	Mouse
TGFBETA_ALL_UP	MARCKSL1,RHOQ,LRRC17,MMP3,MMP2,CSPG2,MMP1,CTNNB1,PAK2,CD44,SEMA3F,SERPINE1,ARHGAP1,RHOA,RHOB,ZYX,PAK1,RHOG,ADAM9,ICAM1,BSG,MMP19,MMP17,MTA1,CTNNA1,MMP14,MMP11,JUP,RND3,SMO,IGF2R,COL1A2,DSP,EFNA5,FGD1,TNC,COL3A1,ITGB5,ITGB2,NEO1,ITGB3,EPHB3,EPHB4,TCF7L2,PXN,EPHB2,TIMP1,CDH6,TNFRSF1A,ITGB8,COL6A3,RAC1,COL6A1,THBS1,COL8A1,LAMB1,THBS2,ARHGDIA,WNT8B,FN1,PLAT,DVL3,HSPG2,ITGA3,NID1,SPARC,ITGA4,COL16A1,E…	Cdh6,Igf2r,Igfbp2,Igfbp3,Igfbp4,Igfbp5,Notch2,Rac1,Thbs1,Thbs2	80	10	12.5	0.997475	Mouse
BCRABL_HL60_CDNA_DN	FGFR1,FGFR3,TNF,MMP9,MMP8,ITGB2,MMP1,CDH8,PDE1B,CD44,MAP3K8,PKD1,IL2RG,NQO1,TFDP1,PRG2,CREB5,CDC25C,MARK3,TRIM22,PRKCD,P2RX5,RPS6KA2,CD33,PLCG2,NRGN,MYLK,CDH11	Cdh11,Cdh8,Fgfr1,Fgfr3,Pde1b	28	5	17.8571	0.997425	Mouse
ST_GAQ_PATHWAY	PHKA2,NFKBIE,NFKBIB,DAG1,NFKBIA,ITPKB,ADRBK1,NFKB1,NFKB2,ITPKA,AKT1,BF,VN1R1,AKT3,AKT2,PITX2,PDK1,PLD3,PLD2,PLD1,PIK3CB,ITPR3,ITPR1,NFKBIL1,ITPR2,NFKBIL2,GNAQ,IKBKG	Akt1,Akt2,Akt3,Nfkb1,Nfkb2	28	5	17.8571	0.997425	Mouse
HSA05211_RENAL_CELL_CARCINOMA	HRAS,PDGFB,PGF,ARNT2,TGFB3,FLCN,TGFB1,TGFB2,AKT1,PAK6,CDC42,CUL2,PAK7,PAK2,PAK3,PAK4,SLC2A1,GAB1,TGFA,PIK3CA,PAK1,RAPGEF1,AKT3,AKT2,PIK3CG,BRAF,PIK3CB,PIK3CD,VEGFB,VEGFC,MAPK1,HIF1A,CRKL,EP300,JUN,VEGFA,MAPK3,GRB2,EGLN3,EGLN1,RBX1,ARNT,KRAS,SOS1,SOS2,RAC1,PIK3R5,PIK3R3,FIGF,PIK3R1,FH,PIK3R2,EPAS1,MAP2K1,VHL,MAP2K2,CREBBP,MET,RAF1,HGF,PTPN11,NRAS,ETS1,ARAF,TCEB2,RAP1A,RAP1B,TCEB1,CRK	Akt1,Akt2,Akt3,Crebbp,Ep300,Rac1,Rap1a,Rap1b,Slc2a1	69	9	13.0435	0.997364	Mouse
CORTEX_ENRICHMENT_LATE_UP	CDH2,ZIC1,POLR2C,CALB2,XPNPEP1,DNPEP,CTTN,CORO1A,XBP1,TBCA,CLPP,DAD1,DLG4,USP21,CALM3,MAP4,SEZ6,MAP3K13,DHX32,VLDLR	Calm3,Cdh2,Dlg4,Xbp1	20	4	20	0.997124	Mouse
ST_WNT_CA2_CYCLIC_GMP_PATHWAY	TF,CAMK2G,SLC6A13,DAG1,ITPKB,ITPR3,PDE6H,PDE6G,ITPKA,ITPR1,ITPR2,PDE6A,BF,PDE6B,PDE6C,PDE6D,CAMK2D,NFAT5,CAMK2B,CAMK2A	Camk2a,Camk2b,Camk2d,Camk2g	20	4	20	0.997124	Mouse
NF90_DN	KIFC1,IRX5,LMNB1,NDN,HMGCS1,HCFC1,XK,ASNS,MSX2,SFRS6,SLC1A3,CXCR7,DMD,TEK,UGT8,MN1,OLFM1,THBS4,CYP19A1,CDC6,TAF4,GATM,CREBBP,CUGBP2,AXL,ESPL1,GAL,PCK2,RAD52,SREBF2,NMT1,POLD2,TROAP,ROR2,MAPK7,IGFBP5,PC,CDH11	Cdh11,Crebbp,Espl1,Igfbp5,Nmt1,Thbs4	38	6	15.7895	0.99712	Mouse
HSA00980_METABOLISM_OF_XENOBIOTICS_BY_CYTOCHROME_P450	CYP3A4,CYP3A5,CYP3A7,CYP2C19,CYP2C18,CYP2S1,ADH1C,ADH1B,ADH1A,GSTM5,AKR1C3,CYP3A43,GSTM1,AKR1C2,GSTM2,GSTM3,AKR1C4,GSTM4,GSTZ1,AKR1C1,CYP1A1,ALDH3B2,GSTT1,GSTT2,CYP2E1,CYP1A2,UGT1A1,ALDH3B1,DHDH,UGT1A10,UGT2B17,UGT2B11,UGT2B10,UGT2B15,GSTP1,CYP2F1,CYP1B1,ADHFE1,CYP2B6,ADH5,ADH6,ADH7,ALDH3A1,UGT1A7,UGT1A6,UGT1A9,UGT1A8,UGT1A3,UGT1A5,ADH4,ALDH1A3,GSTK1,UGT1A4,UGT2A1,GSTO2,UGT2A3,UGT2B28,GSTA1,GSTA2…	Gsto2,Gstt1,Gstt2,Ugt1a1,Ugt1a10,Ugt1a5,Ugt1a9,Ugt2a1,Ugt2a3	70	9	12.8571	0.997062	Mouse
PEART_HISTONE_UP	TUSC2,APRIN,TCFL4,TIEG,MXI1,PRDX1,CCNE1,KIF2C,BLZF1,ORC4L,INSIG1,SLC12A6,RECK,CDC6,CGRRF1,CCNF,STIM1,PPP1CC,DCTN3,CDK2,DCTN1,BTG2,BTG1,MAPRE2,KPNA2,CREG,BLM,NDN,NEK2,CETN2,MTVR1,ANLN,CDC34,CCNG1,SESN1,CCNG2,CDC37,GPR21,AA443347,ING1,STAMBP,MAD,TREX1,QSCN6,TPD52L2,CDKN3,CDC25C,TNFSF9,SIRT2,HDAC5,HDAC3,ID2,DUSP1,CKS2,GRLF1,RAP1A,ID3,APBB2,TOB1	Ccne1,Ccng1,Ccng2,Cdk2,Hdac3,Kpna2,Rap1a,Stambp	59	8	13.5593	0.99702	Mouse
HSA04080_NEUROACTIVE_LIGAND_RECEPTOR_INTERACTION	CGA,ADORA3,LHCGR,GRIN3B,GRIN3A,ADORA1,AGTR1,AGTR2,HTR1B,HTR1A,GRIN2B,MC1R,LTB4R,GRIN2C,GRIN2D,GRID2,HTR1D,HTR1F,GRID1,HTR1E,C5AR1,GRIN2A,HTR4,SSTR4,CRHR1,SSTR5,CRHR2,SSTR2,SSTR3,SSTR1,HTR7,F2,HTR6,MC2R,PRLHR,TRHR,PPYR1,BDKRB1,BDKRB2,HCRTR2,ADRB3,HCRTR1,GPR156,PTH2R,NPY5R,GH2,GH1,AVPR1B,FPRL2,AVPR1A,FPRL1,UTS2R,GHSR,LHB,P2RXL1,GPR83,OPRM1,CCKAR,MCHR1,MCHR2,GLRA1,TRPV1,GLRA3,GLRA2,EDNRA,EDNRB,KISS1…	Adora1,Adora2a,Adora2b,Adora3,Cckar,Cckbr,Cnr1,Cnr2,Galr1,Galr2,Galr3,Npbwr1,Npffr2,Oprd1,Oprk1,Oprl1,Oprm1,Sstr1,Sstr2,Sstr3,Sstr4,Sstr5,Trpv1	254	23	9.05512	0.996979	Mouse
MUNSHI_MM_UP	XRCC5,S100A4,LDHB,ARHD,ACVRL1,FST,HSP70,WIT-1,HSP10,CANX,FLT3LG,ISG20,GSTM4,DDX18,G3PD,CXCR4,PAK3,GP96,ANGPT1,CFTR/MRP3,EVIN1,FOSA,RAN,ZNF91,RELB,LIFR,RING1,PIM2,UQCR,PSMA2,EIF4G2,FLIP,PSME2,PFDN5,JUN,TRIM32,UBC,EDF1,UBB,USP22,KPNA4,FKBP2,CSF2,FZR1,MD-2,TNFR4,FGFR3,NACA,HAX1,IFITM1,MCL1,CSF1,USP9X,KATNB1,NFKBIA,hTERT,CALR,SMT3L,CD68,PSMB1,XBP1,JUND,KRT8,DAD1,MSI1,TGFB3B,CNNM2,101f6,EEF1A1,HCLS1,A…	Calm2,Calm2,Ddx18,Eef1a1,Fgfr3,Fzr1,Msi1,Relb,Ube2l3,Xbp1	82	10	12.1951	0.996924	Mouse
HDACI_COLON_CUR2HRS_UP	KIAA0802,ALDOA,RPL18,YWHAZ,REV1L,DTYMK,HSPA1A,SDC4,RPS3,ACTG2,KCNS2,KRT7,RPL9,PCBP2,SERPINE1,BTF3,KIAA0423,MYC,TNPO3,PHLDA1,C9ORF86,HSP90AA1,TNCRNA,PPAPDC1A,ANXA2,MRPL23,RFX3,TM4SF1,ATP8A1	Actg2,Dtymk,Hsp90aa1,Rps3,Tnpo3	29	5	17.2414	0.996893	Mouse
HSA00230_PURINE_METABOLISM	ADCY3,FHIT,ADCY4,GDA,ADCY1,ADCY2,GMPR2,ADCY7,ADCY8,ADCY5,ADCY6,PDE3B,PRIM1,NT5C3,PDE4A,PRIM2,NT5C2,PDE4B,NUDT2,SAC,POLE,NUDT5,PDE4D,PDE4C,NME7,NME6,RFC5,NME4,NME2,NME1,PDE5A,ADSL,PRPS2,PRPS1,XDH,ADSS,ENPP1,NT5C1A,ENPP3,NT5C1B,PNPT1,ZNRD1,RRM2B,NP,PPAT,ADA,POLE4,PDE6D,POLE2,POLE3,ENTPD8,ENTPD5,ENTPD6,ENTPD3,ENTPD4,PRPS1L1,ENTPD1,ENTPD2,ALLC,GUCY2F,ADSSL1,AK1,AK2,AK5,GUCY2C,AK7,PDE6H,PDE6G,GART,GUC…	Ak1,Ak5,Npr1,Npr2,Nudt2,Nudt9,Pde1a,Pde1c,Pde4a,Pde4b,Pde4c,Pde4d,Pde8a,Pde8b,Pold1	145	15	10.3448	0.996789	Mouse
CREB_BRAIN_8WKS_DN	EIF2C2,RBCK1,PDRG1,CRY1,ZBTB20,PTPRM,PDXK,PNCK,SIX3,PRKCH,LDB2,MAN1A1,PDYN,AQR,IGSF4,TXNRD1,ASB3,DOC2B,KIAA1212,GRB2,NNAT,TRHR,AASS,SKP1A,UHMK1,TSC22D1,PLAGL1,PLA2G12A,DHCR7,TEF,PER2,COL6A1,HAP1,GEMIN5,ACTB,FLJ10154,EPB41,CPNE6,SPIN,DALRD3,ATP11A,FOXP1,DKK3,PENK,PKP2,ARF3,ETS2,ALDH2,PBX3	Actb,Foxp1,Pbx3,Pnck,Skp1a,Txnrd1,Zbtb20	49	7	14.2857	0.996744	Mouse
IDX_TSA_UP_CLUSTER2	RHOJ,LXN,PGD,FST,GJA1,CAD,SIDT2,SLC7A6,ST3GAL1,HSPH1,MAP3K6,PTGES,GRWD1,ANK3,SAR1B,FTSJ3,TUBB3,RAMP3,LIMK1,KRT13,TLE1,PRKCE,PA2G4,CCND3,CLIC4,SRXN1,SERP1,BCAT1,IL1R1,MCL1,FKBP5,MKNK2,UGDH,IVNS1ABP,TPM4,TIMP1,VDR,PRR5,GNPTAB,TEAD4,PER2,SRR,GSTO1,RASA3,SASH1,COL4A1,SPSB1,NF2,IL1RL1,SPHK1,SAMHD1,SNAI1,AVPI1,KCNN4,ITGA5,SFPQ,SLC6A6,TGFBR3,HSPD1,TLL1	Ank3,Ccnd3,Gnptab,Gsto1,Hspd1,Nf2,Rasa3,Tle1	60	8	13.3333	0.99665	Mouse
STRIATED_MUSCLE_CONTRACTION	MYL4,TNNC2,TCAP,MYL2,MYBPC2,MYBPC1,MYL3,MYL1,VIM,MYBPC3,TPM2,TTN,TPM1,TPM4,MYL9,C9orf97,DES,DMD,MYH6 /// MYH7,MYOM1,DES /// FAM48A,ACTC,ACTA1,ACTN4,ACTA2,MYH3,TPM3 /// TPM4,ACTN2,MYH6,ACTN3,TNNI3,MYH8,TNNI1,TNNI2,TNNT2,TNNT3,TNNT1,NEB,TMOD1	Acta1,Acta2,Myh3,Myh6,Myh7,Myh8	39	6	15.3846	0.996643	Mouse
UVC_XPCS_4HR_DN	DLC1,EIF2C2,APRIN,KIAA1128,HIRA,ITSN2,CD2AP,ATP2B1,SHB,CTGF,STAM,TLK1,VPS13B,TLK2,DDX10,CAMSAP1L1,DDEF2,RAPGEF2,BHLHB2,PTPRK,RCOR1,STRN3,UGCG,MECP2,ZHX2,ZHX3,UBR2,NAV3,MARK3,VEGFC,LHFPL2,BAZ1A,CEP350,MTF2,F3,FCHSD2,ZZZ3,CENTG2,FBXL7,EXT1,IRAK1BP1,CCDC93,GNAI1,AKAP10,ARFGEF1,TMCC1,CEP170,PVRL3,CENTD1,C6ORF111,KLF6,KLF7,TP53BP2,KLF10,AFAP,ASXL1,CREBBP,TRIO,EHBP1,PTPN12,FXR1,EPHA4,CBLB,RBPSUH,KIAA09…	Acsl3,Ankrd17,Appbp2,Baz1a,Bicd1,Chd1,Cnot2,Crebbp,Ctbp2,Ctgf,Cyr61,E2f5,Fyn,Myo10,Nup153,Pafah1b1,Pbx3,Sec24b,Tle1,Tle4,Tubgcp3,Wapal	242	22	9.09091	0.996609	Mouse
3AB_GAMMA_DN	CSNK1A1,LOC653689,DPAGT1,ANXA3,PTK9L,MED31,COLQ,CSAD,BNIP2,DDX3Y,NAT12,THOC4,FEN1	Csad,Dpagt1,Thoc4	13	3	23.0769	0.996592	Mouse
H2O2_CSBCOMBINED	PLXNA1,CRYAB,UNG,CDC34,OAZ2,CCND1,CUTL1,RPL31,CKMT2,TRIM58,RPL7A,DNAJB1,TCF3	Ccnd1,Cryab,Plxna1	13	3	23.0769	0.996592	Mouse
P21_EARLY_DN	CDC6,C15ORF23,CENPF,F9,CDC20,MYBL2,ZNF629,PLK2,SPAG5,PLK1,SCYE1,CYR61,KIF20A	Cyr61,Plk1,Plk2	13	3	23.0769	0.996592	Mouse
P27PATHWAY	E2F1,CKS1B,SKP2,NEDD8,SKP1A,RB1,CDK2,RBX1,CCNE1,CDKN1B,UBE2M,CUL1,TFDP1	Ccne1,Cdk2,Skp1a	13	3	23.0769	0.996592	Mouse
HDACI_COLON_TSA_UP	GNPTG,LOC134145,SEPT3,KIAA0556,LOC137886,TRIM52,LUZP2,AQP1,ISG15,PPP1R1B,SERPINE1,VEGF,RBCK1,PI16,GNL1,ODZ3,SAMD4A,API5,ROCK1,SPARCL1,JARID1C,SCYL3,C14ORF43,COX6C,CD36,FBXO18,C20ORF74,VGLL1,NEU1,STX8,GNAI2,HTF9C,ZNF76,PHKA1,KCNA1,HSPA1A,DAAM1,LIN28B,TMEM63C,TRAM2,PLAG1,P4HB,EPB41,RHBDF1,CREBBP,RYBP,ZNF521,WIPI1,C10ORF78,CACNA2D4,CDKN1C,GLYCTK,LASP1,AVPR1A,MAP9,AHSA2,ALG12,PC,SAT1,SLC27A1,BCKDK,C9…	Api5,Cacna2d4,Cd36,Cdh11,Cox6c,Crebbp,Fbn2,Glrx,Odz3,Rps3,Sf3a2,Stx8,Tram2	120	13	10.8333	0.996587	Mouse
HSA04010_MAPK_SIGNALING_PATHWAY	MEF2C,HRAS,PRKX,MAP3K7,PRKY,MAP3K6,MAP3K5,BDNF,MAP3K4,MAP3K8,MOS,PLA2G1B,MAP2K1IP1,FAS,RAPGEF2,MAP2K7,MAP2K6,MAP2K5,BRAF,PTPRR,MAPK1,JUN,MAPK3,PDGFRA,PLA2G2A,PDGFRB,MAPK9,MAPK8,MAPK7,PLA2G2E,PLA2G2D,PLA2G2F,IL1R2,MAP3K7IP1,IL1R1,CACNB1,DUSP10,CACNB2,CACNB3,CACNB4,MAP3K7IP2,KRAS,RAC2,DUSP14,RAC3,DUSP16,RAC1,NTF5,TAOK2,NTF3,MAP2K1,MAP2K2,TAOK1,TGFBR1,MAP2K3,TGFBR2,TAOK3,MAP2K4,PLA2G4A,NTRK1,NTRK2,F…	Akt1,Akt2,Akt3,Arrb1,Arrb2,Cacna2d3,Cacna2d4,Fgfr1,Fgfr2,Fgfr3,Fgfr4,Mapk8ip3,Nfkb1,Nfkb2,Ppp3r1,Rac1,Rac2,Rac3,Rap1a,Rap1b,Rasa2,Taok1,Taok3	257	23	8.94942	0.996489	Mouse
HDACI_COLON_BUT16HRS_DN	ENAH,GPR125,EHHADH,DTYMK,SLC7A4,CUL1,CDCA3,DARS,LAD1,C10ORF104,MDGA1,ARID1B,PTPRN,BCL2L12,VEGFB,SCCPDH,GPR56,EIF2S2,BAT1,FUS,HMGB1,CRTC2,HMGB2,IFITM2,C15ORF29,HDGF,ABCA1,TIMP3,PDSS2,PSMB5,CSE1L,BTF3,FAIM,PABPC1,TMEM77,XPOT,ZNF529,FDPS,ATP11B,CAMK2N1,CACNA2D4,ATF4,GBE1,FLJ14668,LASP1,APR-2,ETS2,LASS2,PCNA,SPCS2,TMPO,CACNA1D,KIAA0802,ATP5B,NAP1L1,ALG5,FES,SENP6,SPRY2,MCCC2,MBTD1,SNTB1,SERPINA1,DLG5…	Arid1b,Cacna2d4,Ccnd2,Cdk6,Dtymk,Enah,Msi2,Nap1l1,Pabpc1,Psmb5,Tyms,Zcchc10	108	12	11.1111	0.99642	Mouse
5FU_RESIST_GASTRIC_UP	SRI,OSBPL3,ARID5B,CLU,DGUOK,MDK,LZTFL1,SF3B3,NOV,KNS2,TYMS,CDKN1A,BTG3,HOXB6,DDB2,H3F3B,CRY1,IGFBP2,GPNMB,NR2F2,NQO1	H3f3b,Igfbp2,Nov,Tyms	21	4	19.0476	0.996383	Mouse
PORPHYRIN_AND_CHLOROPHYLL_METABOLISM	HCCS,ALAD,FECH,HMBS,GUSB,UGT1A10 /// UGT1A8 /// UGT1A7 /// UGT1A6 /// UGT1A5 /// UGT1A9 /// UGT1A4 /// UGT1A1 /// UGT1A3,UROS,EPRS,PPOX,UGT1A8 /// UGT1A9,BLVRA,HMOX2,UGT1A10,UGT1A6,CPOX,HMOX1,BLVRB,UGT2B4,CP,UROD,UGT2B15	Ugt1a1,Ugt1a10,Ugt1a5,Ugt1a9	21	4	19.0476	0.996383	Mouse
CMV_24HRS_DN	MGC11257,CRHBP,MITF,TSPAN6,POSTN,ANPEP,CXCL12,DDR2,CSPG2,GPX1,PTGIS,CXCR7,SERPINE1,SULT1E1,CFD,MATK,ACTA2,ACO1,WEE1,AHR,FLNA,CCND1,XPC,SERPINB6,SGCG,ADM,COL1A2,PDGFRA,ORMDL2,RAB13,COL1A1,FKBP10,MBL2,CYP1B1,HSD17B2,COL3A1,C1R,NR3C1,FAM46A,TPM2,TIMP3,TPM1,IGF1R,TNFRSF1A,TRAM2,LAMB2,BCL2,ADRA2A,COL6A2,PAFAH1B1,CNN2,PABPC1,THBS1,RUNX1,THBS2,MN1,EPO,EFEMP1,ANXA1,PTPN13,IGF2,GAS1,COL5A2,LAMA4,ID2,CHN1,…	Acta2,Ccnd1,Cdh11,Igfbp5,Pabpc1,Pafah1b1,Thbs1,Thbs2,Tram2	72	9	12.5	0.996378	Mouse
HSA00500_STARCH_AND_SUCROSE_METABOLISM	ASCC3L1,SKIV2L2,MOV10L1,UXS1,SETX,DDX18,DDX23,TREH,AMY2B,AMY2A,NUDT5,UGT1A1,LYZL1,PGM3,UGT1A10,UGT2B17,G6PC,ASCC3,MGAM,PGM1,SMARCA5,GAA,UGT2B11,RUVBL2,UGT2B10,UGT2B15,AMY1C,SMARCA2,AMY1B,UGP2,EP400,AMY1A,IFIH1,ENPP1,ENPP3,UGDH,HK2,HK1,G6PC2,UGT1A7,UGT1A6,UGT1A9,DDX47,UGT1A8,UGT1A3,DDX19A,ENTPD7,NUDT8,HK3,UGT1A5,UGT1A4,GYS1,UGT2A1,GYS2,UGT2A3,ERCC3,DDX41,UGT2B28,DHX58,AGL,GBA,ERCC2,GUSB,SI,RAD54L,…	Ddx18,Ep400,Rad54l,Smarca5,Ugt1a1,Ugt1a10,Ugt1a5,Ugt1a9,Ugt2a1,Ugt2a3	84	10	11.9048	0.996281	Mouse
GOLDRATH_HP	MSL2L1,EIF3S1,MRPS33,AQP9,TGOLN1,F2RL1,NDUFAB1,CSPG3,STRN,CCT2,D1ERTD622E,UBQLN2,ENPEP,TPD52,SLC7A5,1110008F13RIK,GSTM2 /// LOC626327,APP,RNF141,NUDCD2,ZFP131,4930453N24RIK,H2AFY,1110049G11RIK,ZRSR2,SCD5,4933428G09RIK,BRP44,ITFG1,2310028O11RIK,RECK,GTPBP1,MYO6,NUDT19,ROCK1,PCBD2,CMAS,C330012H03RIK,SOCS3,MAGOH,BYSL,ZHX1,EOMES,QDPR,CRI1,VTI1B,PNPLA1,AI788669,C1QB,GLUL,RAB18,SIAH1B,NME1,IGBP1,111001…	2310056P07Rik,Atp6v0b,Dhx9,Dynll2,Fubp1,Impa2,Ipp,Msl2l1,Ndufab1,Ntan1,Pafah1b1,Ppa1,Rad23b,Siah1b,Smn1,Srpr,Trnt1,Vdac2	188	18	9.57447	0.996206	Mouse
POD1_KO_DN	MEF2C,DLC1,TUBB2A,C16ORF72,OSMR,VPS54,FLJ39378,STRN,ITSN2,RORA,AMOTL1,ITSN1,LOC203547,ACBD5,CITED2,CTTNBP2,AGTR1,LPHN3,EPC1,FLI1,CTGF,KCNK6,BTBD3,LUC7L2,PIK3CA,BAHCC1,STAG2,ADAM9,PTPRJ,CLCA2,MAGI2,CLCA1,ROCK1,KIF5B,PTPRG,RREB1,CRYAB,ZHX1,LIFR,EIF2S3,SPIRE1,COLEC12,GEM,PTPRO,SIRPA,ERGIC2,MARK1,PTPRV,BACE1,C6ORF32,VGLL3,ARL8B,MYO18A,ADAMTS5,ZNF518,EMCN,RHPN1,NFKBIA,HSPA1B,CHCHD7,KIAA1914,DAAM2,CENT…	Calm2,Acsl4,Ak1,Arrb1,Bicd2,Calm1,Calm2,Camk2d,Ccrn4l,Cdc14a,Cdh5,Crebbp,Cryab,Csnk1g3,Ctgf,Cyp4b1,Dynlt3,E2f5,Eaf1,Ep300,Foxp2,Frk,Fyn,Glrx2,Hagh,Hecw2,Hist1h3g,Irf2bp2,Lims1,Mafb,Myo10,Notch4,Odz2,Pard6b,Pbx2,Pcdh17,Pde4b,Pde4d,Plekhg1,Prkg1,Rap1b,Rasa2,Rps6kb1,Scoc,Serpini1,Sgk3,Slc2a3,Ssbp2,Taok1,Thbs1,Tle4,Trak2,Yes1	724	53	7.32044	0.996184	Mouse
BCNU_GLIOMA_MGMT_48HRS_DN	SEPT5,SRP14,MYOD1,ALAD,NRTN,HMGN2,CRABP1,CDX4,AQP8,DNASE1L2,CALB2,ACTG2,ITGB4BP,MYD88,IDS,MAT1A,ASMTL,INSIG1,STAM,H2AFX,TUBG1,HADH,RGR,FTL,LAD1,BAIAP3,PCBD1,KIF5A,BAIAP2,ACTN1,RAD9A,AGTRL1,IRS1,BICD1,PMS2L11,MGAT3,KRT17,ALOX15B,CST5,SHOX,PAEP,ADAMTS4,TRAF1,MVD,PFKFB2,RAD23A,BLK,MAP4K2,MDK,FTH1,ADCYAP1,ATP6V0C,SRY,PFN1,TCF21,CD68,LAMB3,WASPIP,HOXA4,ARPC2,GPR25,PCYT1A,TCF1,SLC30A3,NKX2-2,B4GALT5,CY…	Actg2,Akt2,Arpc2,Atp4b,Baiap3,Bicd1,Dhx16,Fbn1,Fth1,Fyn,Hagh,Lmx1b,Pbx2,Pcdhgc3,Rad23a,Tle3	161	16	9.93789	0.996155	Mouse
DFOSB_BRAIN_8WKS_UP	KCNH1,IMPAD1,NDST1,ADORA2A,USP2,ADCYAP1R1,TSPAN5,ARNT2,SYT6,CDH2,SYNGR1,ACP1,UHMK1,ST6GALNAC6,ACTR2,CHD8,GAD2,CRY2,IDS,CAMK2A,HCN2,ARHGEF2,SLC25A5,KCNB1,GRIN1,AFF4,MID1IP1,MXD4,KIF1B,RCC2,GRIA2,ARF3,RASSF2,MAP2,CALM3,BAT3,CLCN4,SSR3,ADAR,DNAJB5	Actr2,Adora2a,Calm3,Camk2a,Cdh2,Gad2	40	6	15	0.996108	Mouse
TSA_HEPATOMA_CANCER_UP	CAV2,CGB,CD8B,LUM,FASTK,VTN,TIMP2,TGFB1,CD9,ANK1,CASP9,CDKN2C,CTGF,KRT7,FBN2,RHOG,ARHGDIB,GLRX,TP53I11,BSG,EFNB3,MMP19,ITGA3,QSCN6,BAD,FOSB,MMP13,JUNB,MMP11,JUP,VEGFC,CD36,ITGA7,COL1A2,HBEGF,PDGFRB,PLA2G6,NGFR,IGFBP2,TRIP6	Ank1,Cd36,Ctgf,Fbn2,Glrx,Igfbp2	40	6	15	0.996108	Mouse
REOVIRUS_HEK293_DN	PPP2R5B,PITPNA,KIAA0274,HIRA,INTS1,ITSN1,OGDH,PLEC1,GLDC,MAGED1,SERPINE2,H2AFV,TBC1D9B,PRAME,PTPRF,POLG,ABCC10,JARID1C,UBR2,PIM2,CCDC131,AQR,STC1,DBN1,ADD2,GGCX,GNAI2,ENPP2,ERBB2,DAG1,MYO9B,EPHB4,KIAA0152,EPHB2,RIMS3,SLC29A1,C10ORF95,LAMB2,HEXIM1,GYS1,OBSL1,IDH1,TCF25,TCF3,DHX9,TCF7,ABR,MKI67,MAP2K3,FDXR,CELSR2,ATR,DMN,PRPSAP1,RAD54L,NOTCH3,HYOU1,HSPA12A,SFRP1,ATP2A2,LAMA5,LASP1,MAP4,PARP4,PPARD,…	Bcl11a,Capn1,Ccne1,Cdk9,Celsr2,Dhx9,Ep300,Fbn2,Fgfr3,Fzd2,H2afv,Igf2r,Igfbp5,Impa2,Kdelr2,Myo10,Notch3,Pde8a,Plxnb2,Ppp2r5b,Rad54l	231	21	9.09091	0.995994	Mouse
CMV_HCMV_TIMECOURSE_24HRS_UP	GRPEL1,E2F4,IL27RA,E2F5,YLPM1,CHMP7,WWC1,TLR2,BAP1,NFKB2,LASS6,GSR,ALAS1,GSTM3,PAK3,PDE4A,PIGH,PLS1,DLG4,DDX10,INA,ZNF593,LYN,SOCS2,CHST2,LEF1,MCM3,PRKCD,MARK2,DDX39,CCND3,ARRB2,IGSF3,BTG3,KIAA0888,KPNA6,GUCY1B3,TGFBRAP1,EFNA4,KCNH2,ADAMTS3,NFE2L3,PROSAPIP1,POT1,RNF126,ATXN2L,DNAJA1,MFAP3L,DKFZP564O0823,TERF1,TRAF3,CCDC86,TAF4,PTPN3,SMG7,RGS19,TMEM110,ABCB1,KCNK1,TNFSF9,FURIN,EPHA2,DOCK3,FXR1,PLS…	Arrb2,Ccnd3,Dlg4,E2f4,E2f5,Gsr,Nfe2l3,Nfkb2,Pde4a	73	9	12.3288	0.995992	Mouse
PKCPATHWAY	PRKCA,GNAQ,RELA,NFKBIA,NFKB1,PLCB1,PRKCB1	Nfkb1,Rela	7	2	28.5714	0.995952	Mouse
REELINPATHWAY	CDK5R1,DAB1,FYN,RELN,LRP8,CDK5,VLDLR	Cdk5,Fyn	7	2	28.5714	0.995952	Mouse
VALINE_LEUCINE_AND_ISOLEUCINE_BIOSYNTHESIS	BCAT1,IARS,LARS,PDHA2,LARS2,PDHA1,PDHB	Pdha1,Pdha2	7	2	28.5714	0.995952	Mouse
HSA05210_COLORECTAL_CANCER	TGFB3,MLH1,TGFB1,TGFB2,ACVR1C,CTNNB1,AKT1,ACVR1B,FOS,CASP3,CASP9,PIK3CA,MYC,AKT3,AKT2,EGFR,PIK3CG,BRAF,PIK3CB,PIK3CD,CYCS,TP53,LEF1,MAPK1,CCND1,JUN,MAPK3,PDGFRA,LOC652788,PDGFRB,MAPK9,MAPK8,DCC,APC2,GRB2,TCF7L2,TCF7L1,IGF1R,KRAS,RAC2,RAC3,SOS1,BCL2,SOS2,RAC1,PIK3R5,PIK3R3,AXIN2,PIK3R1,AXIN1,APC,PIK3R2,FZD9,DVL2,FZD8,MSH6,DVL3,TCF7,MSH3,MAP2K1,MSH2,TGFBR1,TGFBR2,MET,FZD1,SMAD4,RAF1,SMAD3,FZD3,BIRC…	Akt1,Akt2,Akt3,Ccnd1,Fzd1,Fzd2,Fzd7,Rac1,Rac2,Rac3	85	10	11.7647	0.995921	Mouse
HDACI_COLON_CUR48HRS_UP	KIAA0802,EIF2C2,ABCF2,KIAA0274,EIF5A,ALG5,SLC7A4,AQP1,RPS3,SSR1,AIP,TMEM142B,CSNK2A1,MAP1LC3B,LRRC59,PCBP2,DAP,RPN2,MYC,IMPDH2,C9ORF86,KDELR2,RBBP4,STC2,SARS,CCNF,CYCS,PFKM,STK3,CCND1,EIF2S1,MCTS1,MFAP5,MDH2,CENTG3,CKS1B,YWHAZ,NDUFB6,RABEPK,CALR,PSMB5,NOLA2,KCNS2,CHD1L,CSE1L,XBP1,RPL9,CABC1,TNPO3,P4HB,HERPUD1,HIST1H2BD,LAPTM4A,EPB41,ZMYM3,RHBDF1,SMAD2,ETF1,GPI,SFPQ,GFPT1,CDH11	Aip,Ccnd1,Cdh11,Kdelr2,Psmb5,Rps3,Tnpo3,Xbp1	62	8	12.9032	0.995803	Mouse
SIG_INSULIN_RECEPTOR_PATHWAY_IN_CARDIAC_MYOCYTES	F2RL2,RPS6KB1,PTEN,LNPEP,AKT1,CDC42,CDKN2A,SLC2A4,PIK3CA,SHC1,BRD4,CAP1,AKT3,AKT2,IRS4,IRS2,INPPL1,FLOT2,FLOT1,PIK3CD,IRS1,MAPK1,SERPINB6,MAPK3,YWHAZ,PARD3,GRB2,FOXO1A,PPYR1,SFN,SORBS1,SOS1,SOS2,PIK3R1,PDK1,PARD6A,PSCD3,CBL,YWHAB,RAF1,YWHAE,YWHAG,RPS6KA3,YWHAH,RPS6KA1,RPS6KA2,GSK3A,GSK3B,YWHAQ,IGFBP1,PTPN1	Akt1,Akt2,Akt3,Igfbp1,Pard6a,Rps6kb1,Slc2a4	51	7	13.7255	0.9958	Mouse
PENG_RAPAMYCIN_UP	PPP2R5A,ATP6AP1,KIAA0746,PDLIM1,CD53,RW1,IGHM,PRKCB1,CD48,MUTYH,HIST1H2BN,HIST1H2BK,HIST1H2BI,KIFAP3,APS,AKR7A2,MS4A1,RBMS3,MS4A2,EIF3S6,CTDSP2,H2AFX,BCL7A,EDG5,HMGCL,KIAA0342,PIK3CG,POU2AF1,ROCK1,CSNK1G2,PTPRH,RELB,TAZ,UBE2J1,HMG20B,AP4M1,BASP1,HLA-DQA1,HSRNAFEV,HLA-F,BART1,ASCL1,CRHR2,SSTR2,CD37,IGSF4,Rab11-FIP3,CAMK1,SURF1,GCN5L1,KIAA0076,ENPP2,SLC38A6,MAP4K2,XK,TCL1A,CCNG1,DAAM1,KCNMB1,ADA,TK…	Arpc3,Atp6ap1,Atp6v0a2,Brd8,Camk1,Ccng1,Csnk1g2,Drap1,Eps15,Hagh,Hist1h3h,Hnrnpa3,Notch4,Ppp2r5a,Relb,Rhbdl1,Spock2,Sstr2	190	18	9.47368	0.99574	Mouse
RIBOSOMAL_PROTEINS	RPL18,RPL17,RPL19,RPL14,RPL13,IL6ST,B3GALT4,RPL15,RPLP2,RPS6KB2,RPS6KB1,TSPAN9,RPS27A /// LOC388720 /// LOC389425,LOC133957,ANK2,RPLP0,RPLP1,FAU,RPL10,RPL11,RPL12,RPS27A,RPL35A,RPL18A /// LOC285053 /// LOC347544 /// LOC390354,RPL13A /// LOC283340 /// LOC387930,RPL7 /// LOC90193 /// LOC388401 /// LOC389305 /// LOC392550 /// LOC439954,RPS18,RPS19,RPL17 /// dJ612B15.1,RPS10 /// LOC158104 /// LOC3888…	Ank2,Mrpl19,Rpl10,Rpl11,Rpl3,Rpl3l,Rpl5,Rplp1,Rps26,Rps3,Rps6kb1,Rps6kb2,Rps8	123	13	10.5691	0.995727	Mouse
WERNERONLY_FIBRO_UP	DCBLD2,ATP5E,TNFRSF12A,SNX8,APOB,ARHGAP5,CTGF,BTBD1,HNRPH1,C14ORF119,B4GALT1,FECH,SPECC1,ATRN,MBNL2,MARK3,RPS6,RNASEH2B,LARP5,TRAP1,RPS6KA4,TNFRSF10B,BTG2,PRDX6,TIAL1,GTDC1,FLJ36874,IGFBP3,CPB2,TCF12,GPR116	Atp5e,Ctgf,Igfbp3,Prdx6,Rnaseh2b	31	5	16.129	0.995586	Mouse
CMV_HCMV_TIMECOURSE_18HRS_UP	TAF1A,PDLIM3,RPS6KB1,SSR1,TMF1,ZNF184,TBC1D12,NECAP1,CRY1,CASP2,KIAA0895,DLG1,DYNC1I1,ZNF45,PTGER2,BRAF,GATM,ANP32E,ARHGEF5,PDE4D,CCNC,PRPF3,ATP6V1C1,MAN2A2,WDR47,GAPVD1,EP300,HIPK1,RFK,SERPINB8,KIAA1024,TESK2,NEU1,KIAA0690,SLC39A14,C9ORF91,GCLC,CRLF3,STAM2,PPM1A,AHCTF1,ANGEL2,PAQR3,PPAT,GCH1,KCNS3,TSC22D3,POLE3,CDC40,CHD1,INPP5F,AUTS2,RCHY1,STCH,OLFM1,UPF2,OVGP1,NUP153,UPF1,SLC12A2,TAF5,DMN,ANKR…	Atp6v1c1,Chd1,Dlg1,Ep300,Nup153,Pde4d,Prpf3,Rps6kb1,Tesk2	74	9	12.1622	0.995574	Mouse
DNMT1_KO_UP	CSH1,PTGS2,TSG101,PDGFA,IGFBP6,EIF3S10,CTNNB1,CXCL10,HSPH1,GATA2,SIN3A,BAG1,ISG15,CXCR7,IL1RAP,SEMA3C,MX1,CSK,IFNGR1,CYR61,ZFP36,SOCS3,RELA,CYP2E1,RAD52,HMGA1,TCTE3,ECT2,GTF2H1,ADFP,HIF1A,EREG,SLPI,BIN1,EIF2AK2,GPR12,FGFR1,ZFP64,AHCY,MRE11A,CSF1,CHEK1,CXCL6,CCNG2,TK1,POLR2A,RPA2,PROCR,IL10RB,CEBPZ,DAZL,IFIT1L,THBS2,ETV4,TRAF4,PHLDA1,TRAF3,MAP2K3,TRIM28,TRIM25,RGS16,EPHA2,CDC25A,SLBP,REEP5,IFIT3,C…	Bin1,Ccng2,Cyr61,Ect2,Fgfr1,Gpr12,Igfbp6,Rela,Thbs2	74	9	12.1622	0.995574	Mouse
BASSO_HCL_DIFF	LOC90925,DLC1,MTSS1,CYB5R1,AIF1,IL18,PAWR,RTN2,B2M,SDC3,RCBTB2,SPRY2,TRIM2,SMPDL3A,PLOD2,TMEM59,RPLP1,RRAS,FGF2,C16ORF45,RECK,PTPRM,CTBP2,SIX3,PCDH9,HBA1 /// HBA2,TACC1,DAPK1,EPB41L2,LILRB2,CCND1,FER1L3,TNFAIP8,BLR1,RIN2,SUSD5,PDE4DIP,VAMP3,RAB13,DST,SLITRK5,MFAP5,EMP1,FGFR1,IL1R2,CAMTA1,IL1R1,PLXNC1,ME3,SCN1B,HBG1 /// HBG2,TIMP4,TCF7L2,TIMP1,TNFRSF1A,RNF11,CENTD1,TCF4,THBS1,HBB,TRAF5,TBKBP1,NOVA…	Ccnd1,Ctbp2,Fgfr1,Gabarapl2,Igfbp3,Maf,Me3,Phf2,Rplp1,Thbs1	86	10	11.6279	0.995534	Mouse
HEMATOPOESIS_RELATED_TRANSCRIPTION_FACTORS	BMI1,E2F1,E2F2,ELF1,LMO2,STAT5A,PRRX1,PAX6,SPI1,PAX5,HOXD13,NFKB1,NFKB2,HLX1,HOXC6,GATA1,GATA2,FLI1,GATA3,PAX8,EED,MYB,MYC,PHC1,EGR1,ZNF42,HHEX,EP300,HIF1A,HOXD3,JUN,TFAP2A,HMGB3,TFAP4,NFIX,ZNFN1A1,NFYA,POU1F1,SRF,MEIS1,WT1,TAL1,MEFV,XBP1,HOXA5,LHX2,HOXA7,POU2F1,HOXA10,GBX2,HOXA9,GFI1,ETV6,RUNX1,TCF3,ETV4,FOXD3,CEBPA,BMP4,CEBPB,MLL,NFE2,CEBPE,EPAS1,MAFB,KLF13,NF1,CREBBP,STAT1,MAFK,USF2,STAT3,HOXB…	Crebbp,Ep300,Mafb,Nfe2,Nfkb1,Nfkb2,Nfya,Notch1,Pbx1,Xbp1	86	10	11.6279	0.995534	Mouse
4NQO_UNIQUE_FIBRO_UP	POLR2F,ATOX1,CYP51A1,ESD,ITGB5,PCK2,RABGGTB,PPA1,CD36,ARPC3,FBLN2,ID1,HSPB8,PDGFRL,ANKRD11,RAGE,IFNGR2,MT1H,DSCAM,RHOBTB3,NET1,SSR3	Arpc3,Cd36,Fbln2,Ppa1	22	4	18.1818	0.995514	Mouse
UV_UNIQUE_FIBRO_UP	GPD2,CEBPB,PTPN18,CRYAB,SNX8,PRKAB2,MINK1,HK1,COPS7A,CD53,IL11RA,ST6GALNAC2,LCN2,C1ORF86,ACE,TNFRSF10B,CD69,CSF2RB,PRKACA,CNN1,CAB39,EPS8L1	Cab39,Cops7a,Cryab,Eps8l1	22	4	18.1818	0.995514	Mouse
BRENTANI_REPAIR	XRCC5,RAD23B,XRCC3,PIR51,RAD23A,MLH1,CHEK2,ALKBH,ERCC5,RAD51L1,PMS2,ERCC3,ERCC4,APEX1,FEN1,ERCC1,PMS1,CKN1,EXO1,MSH6,ADPRT,FRAP1,MSH3,MSH2,DDB1,BRCA2,RAD9A,G22P1,RAD52,RAD54L,RAD50,BRCA1,RAD51,RAD1,XPA,XPC,POLD1,DDB2,PCNA,OGG1,RAD17	Pms2,Pold1,Rad23a,Rad23b,Rad51,Rad54l	41	6	14.6341	0.99551	Mouse
KAMMINGA_EZH2_TARGETS	Xpo1,Pole2,Ahcy,Prim1,Smc2l1,Mad2l1,Ppp1cc,Rrm1,Kpna2,Nap1l1,AA545217,H2afz,Aurkb,Smc4l1,Eed,Tacc3,Cdca7,Mki67,Tfdp1,Top2a,Cul2,Cdca5,Ect2,Rpa3,Topbp1,Dntt,Prc1,Rbl1,Hat1,Mcm2,Mcm3,Kpnb3,Mcm4,Ccnb2,Gmnn,Recc1,Pcna,Setdb1,Stk6,Nek2,Nusap1	Aurkb,Ccnb2,Ect2,H2afz,Kpna2,Nap1l1	41	6	14.6341	0.99551	Mouse
POMEROY_DESMOPLASIC_VS_CLASSIC_MD_DN	ALDOA,ACOX1,GABRB3,CRABP2,FPR1,TMEM11,PRDX1,CITED1,APLP1,CBX5,PSMB5,SLC1A2,DGCR2,ANKRD15,USP11,ILVBL,RPN2,SFRS2IP,KIAA0247,OLFM1,THBS4,NOMO1 /// NOMO2 ///,GABRG2,BSG,HSP90AA1,STX3,TP53BP2,SMAD5,NEUROG1,ACLY,SMAD2,PDE4C,BCAP31,NUCB1,F8A1,CHRM4,DLX4,GNB3,ABL2,SURF1,SEPT8	Hsp90aa1,Nomo1,Pde4c,Psmb5,Smad5,Thbs4	41	6	14.6341	0.99551	Mouse
SERUM_FIBROBLAST_CORE_UP	HMGN2,PDLIM7,HNRPR,DDX11,PLOD2,MAP3K8,WDR77,H2AFZ,MRPL37,LSM3,NUP35,CDCA4,KRR1,NUDT15,C16ORF61,UBE2J1,JTV1,TMEM130,PLAUR,SFRS2,PGM2,STRA13,RFC3,DCLRE1B,LCTL,F3,NPTN,HAS2,C11ORF24,MCTS1,TXNL2,DBNDD1,DCBLD2,LMNB2,GSTCD,CHEK1,STK17A,MYBL2,EPHB1,SH3BP5L,PFN1,WDR54,SFRS10,WDHD1,UAP1,MGC42105,GGH,C3ORF26,CCT5,DHFR,SMURF2,RPP40,GPLD1,PDIA4,SPAG17,MTHFD1,COPB2,DLEU1,C12ORF24,C19ORF48,DLEU2,EXOSC8,STX3,SL…	Actc1,Ccnd3,Cdk2,Dclre1b,Dtymk,Dut,Dynlt1,H2afz,Mrpl12,Nup93,Nupl1,Pax9,Ppih,Psmd12,Rnf41,Snrpa1,Timm50,Uck2,Wdr77	205	19	9.26829	0.995482	Mouse
AD12_48HRS_DN	IER3,IL6,TNFRSF12A,EFNA1,MAP2K3,NR4A1,EPHA2,JUNB,CCND1,SFRS5,PLK2,HMOX1,MFAP2,CYR61	Ccnd1,Cyr61,Plk2	14	3	21.4286	0.995421	Mouse
BCNU_GLIOMA_NOMGMT_24HRS_UP	GDI1,PSCD1,STS,SNAPC1,SNAPC3,SNRPB2,GNRHR,ECM2,EIF2B1,CD80,SMARCD1,AVPR1A,EEF1G,SMPD2	Eef1g,Smarcd1,Snapc3	14	3	21.4286	0.995421	Mouse
PARP_KO_DN	HMGB2,CDC20,TAGLN2,PRIM1,NCAM1,CCNB1,CCNB2,SET,KRT14,DNMT1,STMN1,CCNA2,UBE2S,SPP1	Ccna2,Ccnb1,Ccnb2	14	3	21.4286	0.995421	Mouse
PS1PATHWAY	BTRC,FZD1,DLL1,CTNNB1,DVL1,WNT1,NOTCH1,PSEN1,RBPSUH,GSK3B,ADAM17,TCF1,AXIN1,APC	Dll1,Fzd1,Notch1	14	3	21.4286	0.995421	Mouse
GPCRS_CLASS_A_RHODOPSIN_LIKE	F2RL2,ADORA3,LHCGR,F2RL1,CMKOR1,ET(B)R-LP-2,VIPR1,ADORA1,AGTR1,HTR1B,AGTR2,PTGIR,HTR1A,GALR1,MC1R,LTB4R,GPR44,GALR3,GALR2,OR7C1,HTR1D,RGR,HTR1F,HTR1E,HTR4,NMU2R,AGTRL1,NTSR1,NTSR2,CCR9,CCR8,CCR7,CCR5,CCR4,CCR3,HTR7,BLR1,CX3CR1,CCR2,GPR50,C3AR1,DRD1,ADORA2B,DRD3,DRD2,ADORA2A,TRHR,DRD4,PPYR1,BDKRB1,NPY6R,BDKRB2,GPR24,HCRTR2,HCRTR1,ADRB3,GPR23,P2RY6,P2RY5,GPR27,CNR1,P2RY2,P2RY1,CNR2,GRPR,ADRA2A,FBXW…	Adora1,Adora2a,Adora2b,Adora3,Cckar,Cckbr,Cnr1,Cnr2,Galr1,Galr2,Galr3,Oprd1,Oprk1,Oprl1,Oprm1	151	15	9.93377	0.995211	Mouse
HSA04012_ERBB_SIGNALING_PATHWAY	NRG4,HRAS,NRG3,STAT5A,BTC,STAT5B,RPS6KB2,RPS6KB1,PRKCB1,PAK6,AKT1,PAK7,EIF4EBP1,PAK2,PAK3,PAK4,GAB1,TGFA,PIK3CA,SHC1,PAK1,NRG1,SHC3,NRG2,MAP2K7,SHC2,MYC,AKT3,AKT2,SHC4,PRKCA,EGFR,PIK3CG,FRAP1,BRAF,PIK3CB,PIK3CD,PRKCG,NCK2,MAPK1,CRKL,EREG,JUN,NCK1,MAPK3,MAPK9,MAPK8,ERBB4,ERBB3,GRB2,CAMK2G,ERBB2,ELK1,SRC,PTK2,KRAS,SOS1,SOS2,CAMK2D,CAMK2B,PIK3R5,PIK3R3,EGF,CAMK2A,PIK3R1,PIK3R2,MAP2K1,MAP2K2,CBL,MAP2…	Akt1,Akt2,Akt3,Camk2a,Camk2b,Camk2d,Camk2g,Rps6kb1,Rps6kb2,Src	87	10	11.4943	0.995119	Mouse
UVC_TTD_8HR_DN	XRCC4,RAB3GAP1,PDLIM5,TSPAN5,CASK,CXORF6,LASS6,CXCL12,CRADD,ATP2B1,SHB,LOC220594,CTGF,TRAK1,SERPINE1,FAT,STK39,VPS13A,DDX10,PRKACB,EDG2,DDEF2,RAPGEF2,IFRD1,MYST4,SAMD4A,STAG1,EGFR,PTPRK,SATB2,PTPRM,ROCK2,ENC1,STK3,TMEM131,VEGFC,SPAG9,SCC-112,MAP4K5,ASCC3,F3,BMP2K,ROR1,FCHSD2,CENTG2,FBXL7,EXT1,ERC1,SEPT9,NEK7,TDRD3,PPP2R3A,KIAA0350,FARS2,RABGAP1L,IGF2BP3,KIAA0146,PTK2,MEIS2,CLASP2,RUNX1,RNF13,SMCH…	Amph,Cask,Ccnd1,Ctbp2,Ctgf,Fyn,Myo10,Pbx3,Serpinb2,Smad7,Spag9,Ssbp2,Stk39,Tle4,Trak1,Zbtb20	165	16	9.69697	0.995067	Mouse
HDACI_COLON_SUL16HRS_UP	ATP5D,ME1,RP5-1022P6.2,CAV2,E2F2,EIF2C2,KIAA0748,SLC20A1,PHKA1,ABHD3,CDH1,TEGT,UXS1,LARP2,TRIB1,MMRN2,CSNK2A1,MAP1LC3B,PPP2CB,RHOB,TUBE1,MYC,WWOX,API5,XPOT,ACAA2,ARHGEF2,HSP90AA1,TNCRNA,LYRM4,ARRDC3,ANXA5,FLNB,ANXA2,SDHB,CD55,NGFRAP1L1,PTGDS,GFPT1,CD58,SERPINB1,PLGLA1	Acaa2,Api5,Hsp90aa1,Lyrm4,Me1,Ppp2cb	42	6	14.2857	0.994846	Mouse
IDX_TSA_DN_CLUSTER1	RHOJ,XPO1,CTSL2,S100A6,RBP1,IL6ST,IFITM3,PTGS1,PRRX2,DLK1,TAGLN2,TPM4,TIMP1,SLC29A1,NONO,VCAM1,CD47,CTTN,WISP2,H2AFV,CD44,TGFBI,SEP15,BSDC1,NQO1,SYNPO,TMEM45A,PLP2,PLXNB2,FBN1,TINAGL1,PLAC8,CPE,FBLN2,SLC6A8,VAMP5,PBX3,APBB2,PROS1,BAT3,DNM1,SSR3	Fbln2,Fbn1,H2afv,Pbx3,Plxnb2,Wisp2	42	6	14.2857	0.994846	Mouse
ADIPOGENESIS_HMSC_CLASS8_DN	IER2,ZNF133,POSTN,TPM1,SLC7A5,ABI3BP,ACTG2,TNFRSF11B,COL9A3,SERPINE2,SERPINE1,SCYE1,LOX,NT5E,THBS2,STK38L,CYR61,KRR1,HAPLN1,SRPK2,HCK,COL15A1,SMAD3,ITGA3,BASP1,TMEM47,RGS4,C5ORF13,MYH11,GDF15,IGFBP3,LRP3	Actg2,Cyr61,Igfbp3,Myh11,Thbs2	32	5	15.625	0.994799	Mouse
BCNU_GLIOMA_MGMT_24HRS_DN	TRAF1,PPARBP,NRTN,MSR1,PZP,TSPAN4,MDK,COL9A1,PFN1,TNFRSF11B,SPEG,SORBS2,ARPC2,SPRR2B,DHX16,SLC30A3,HADH,RGR,GOLGA2,GABRA2,ICAM5,TLE3,ACTN1,STXBP2,ARTN,RAD51,HAGH,GPR37,GTF2F1,IKBKG,ADRA1B,RIT2	Arpc2,Dhx16,Hagh,Rad51,Tle3	32	5	15.625	0.994799	Mouse
HDACI_COLON_SUL24HRS_UP	RP5-1022P6.2,EIF2C2,ABCF2,NIF3L1,SLC20A1,KIAA0274,TEGT,SDC4,PRDX1,LARP2,CSNK2A1,YRDC,NFIL3,MYC,IMPDH2,WWOX,PSMD8,API5,LPHN1,C9ORF86,ACAA2,GTPBP4,ARHGEF2,HSP90AA1,LAD1,SARS,CYCS,PFKM,ARRDC3,FLNB,STK3,EYA2,PTGDS,EIF2S1,EIF2S2,EFTUD1,SERPINB1,VPS26B,PPP2R2A,ME1,CAV2,TALDO1,PHKA1,CDH1,SESN2,FEM1A,TRIB1,XBP1,HECTD2,TUBE1,XPOT,TNCRNA,SCD,SMAD2,SNAI2,ANXA2,SDHB,CD55,P2RX7,GFPT1,RHEB,LRP8,CMTM4,IGFBP3	Acaa2,Api5,Hsp90aa1,Igfbp3,Me1,Snai2,Vps26b,Xbp1	64	8	12.5	0.994798	Mouse
SHEPARD_BMYB_MORPHOLINO_DN	BMS1L,PTPN22,FTHFSDC1,AURKB,AQP1,AQP3,PRIM1,DDX17,APOE,SFRS9,CDCA2,BHLHB5,TSPAN-2,GPT2,CDCA3,LIG1,EOMES,F7,PTPRN,MYH8,GPAD9366,UHRF1,KRT17,UNQ9366,CHX10,PMP22,UCC1,RBP4,C14orf4,PFKFB4,CGI-72,SFXN2,ACAT2,TK1,OTP,SLC29A2,LHX1,DRAP1,KAL1,FBXO5,KRT2A,MGAT4B,MKI67,CDC20,ACAS2,PCDH18,NOTCH2,DLX2,DLX1,DHFR,RGS2,SFRP1,LOC112817,LOC388585,RGS4,PRODH2,C22orf18,MAB21L2,PAXIP1L,TM7SF2,LOC57151,FLJ12973,GTSE1…	Acat2,Aurkb,Ccnb1,Ccnb3,Ccng2,Cdc14b,Cdk2,Drap1,Dut,Elavl4,Fgfr4,Igfbp1,Igfbp2,Lipg,Myh8,Notch2,Nr2e1,Pcdh18,Sfrs9	208	19	9.13462	0.994691	Mouse
PASSERINI_TRANSCRIPTION	MEF2C,HKR1,THRB,MITF,HR,NFKB1,CTCF,NFKB2,ISGF3G,HOXD10,FEV,AIP,FUBP1,FOS,RRN3,GATA6,ZNF248,RARA,E4F1,NR2F2,PITX2,TWIST1,BRD8,ZNF281,RXRB,SNAPC1,TP53,ZNF143,MYCN,HOXC10,ZNF238,JUN,SPDEF,NFE2L1,C21ORF66,ENPP2,FOXO1A,NFKBIA,NFYA,NULL,SOX8,MEIS1,NR2C2,ARNT,TSC22D3,MEIS2,XBP1,HAND2,ETV1,MYOG,ERCC3,GTF3C1,CREBL2,KLF5,TBX6,TAF4,KLF9,VHL,TRIM29,SMAD3,EN1,TEAD3,AFF1,STAT1,BIRC1,STAT3,FOXG1B,ATF4,ETS1,RBPS…	Aip,Brd8,Fubp1,Nfe2l1,Nfkb1,Nfkb2,Nfya,Pbx2,Xbp1	76	9	11.8421	0.994635	Mouse
FLECHNER_KIDNEY_TRANSPLANT_WELL_PBL_UP	OXA1L,CDIPT,LMO1,RPL19,STK38,BMS1L,LEMD2,SYNCRIP,BPHL,MAGED1,MYD88,HIST1H2BK,RPLP0,RPN1,SRRM1,RPL11,LSM2,OGT,EIF3S5,SATB1,EMG1,UGCG,HBXIP,BICD2,SFRS3,PSMA2,PCF11,PA2G4,SMARCE1,LRP10,PSMA5,PSMA4,VAMP5,ZNF384,BTN3A2,PRPS1,EEF1B2,LST1,HAX1,ANAPC13,RAD23A,SETD1A,CLU,CAPZB,ITGB1,FTH1,TMCC1,PSMB4,RPS29,M6PRBP1,NUMB,JUND,HIST1H4C,RPS20,STK19,RPS23,KLF6,DHX9,MAP2K1,TAF7,WHSC1,VAV1,LGALS9,PTPN11,VDAC1,CCT…	Actb,Atp5a1,Bicd2,Capzb,Cltc,Dhx9,Fth1,Pcf11,Phf2,Psmd9,Rad23a,Rpl11,Setd1a,Traf3ip3,Vdac1	153	15	9.80392	0.994562	Mouse
HBX_NL_UP	CXCL1,HMGB2,STK25,RAB5C,CSNK1G2,SLC25A5,APRIN,MAP2K3,ANPEP,BCL2L1,CDKN3,CCNG1,YWHAE,TGFB2,HSPA1L,CASP4,CDC42BPA,EMR3,FAS,UCK2,PPP5C,GLRX,ATP5J	Ccng1,Csnk1g2,Glrx,Uck2	23	4	17.3913	0.994506	Mouse
HDACI_COLON_CLUSTER5	FUS,ME1,XPOT,CKS1B,EIF2C2,LAD1,STC2,ACADS,MLH1,BCL2L12,PSMB5,TARS,IFIT1,ATF4,KCNS2,MBTD1,XBP1,ADK,PCBP2,SMPD1,BTF3,DNAJA4,INPP5A	Inpp5a,Me1,Psmb5,Xbp1	23	4	17.3913	0.994506	Mouse
PTDINSPATHWAY	PRKCZ,LYN,PFKL,PFKP,RPS6KB1,EEA1,BAD,PFKM,VAV2,PRKCE,BTK,AKT1,PDPK1,PFKX,PLCG1,ARF1,GSK3A,AP2A1,GSK3B,RAC1,RAB5A,GRASP,AP2M1	Akt1,Ap2a1,Rac1,Rps6kb1	23	4	17.3913	0.994506	Mouse
RASPATHWAY	HRAS,MLLT7,MAP2K1,ARHA,RALBP1,RELA,ELK1,RAF1,NFKB1,BCL2L1,BAD,RALGDS,AKT1,CDC42,CASP9,RAC1,MAPK3,RHOA,PIK3CA,RALA,H2AFX,PIK3R1,CHUK	Akt1,Nfkb1,Rac1,Rela	23	4	17.3913	0.994506	Mouse
WILLERT_WNT_NCCIT_ALL_UP	SNRPA1,GYPC,EIF3S1,ID2 /// ID2B,GJA1,TLE1,SRP19,CSPG2,U2AF1L1,CITED2,RPL27A /// LOC389435,MSX2,EDNRB,GSTM3,TNFRSF11B,CCND1,UBE2D2,ID2,NCOA3,SLC2A1,NSMAF,CSTF1,ING1	Ccnd1,Slc2a1,Snrpa1,Tle1	23	4	17.3913	0.994506	Mouse
HSA00240_PYRIMIDINE_METABOLISM	CTPS,DTYMK,CAD,CANT1,PRIM1,NT5M,NT5C3,PRIM2,NT5C2,NT5E,NT5C,NUDT2,ECGF1,POLR1D,POLE,POLR1A,POLR1C,POLR1B,NME7,NME6,RFC5,NME4,UMPS,NME2,NME1,RRM2,RRM1,TXNRD2,TXNRD1,AICDA,POLR2H,CMPK,POLR2G,POLR2F,POLR2E,POLR2L,POLR2K,NT5C1A,POLR2J,NT5C1B,PNPT1,POLR2I,UPP1,DCK,POLA1,DPYS,UPP2,CTPS2,ZNRD1,POLA2,RRM2B,POLR2D,NP,POLR2C,TK2,POLR2B,TK1,POLR2A,TYMS,POLE4,UPRT,POLE2,POLE3,ENTPD8,ENTPD5,DHODH,CDA,ENTPD6,E…	Ctps,Ctps2,Dtymk,Dut,Nudt2,Pold1,Txnrd1,Txnrd2,Tyms,Uck2	89	10	11.236	0.994197	Mouse
HDACI_COLON_CLUSTER6	HMGB2,IFITM2,CCDC14,ATP5B,SLC45A1,TUBB2C,NAP1L1,SORBS2,TIA1,MSI2,CREB3L4,MLXIP,CDK5RAP2,SFRS2IP,MYB,TOP2B,PLCB2,HNRPH1,KHDRBS1,DHX9,ZNF529,SESTD1,FLJ31715,INPPL1,MDGA1,GRIN1,KIAA0114,WHSC1,CDK6,ARID1B,KIAA0460,SMC2,ITPR2,STAT2,RNF180,MAPK4,ETS2,PCNA,C20ORF72,TMPO,RFXDC2,ST18,SUV420H1	Arid1b,Cdk6,Dhx9,Khdrbs1,Msi2,Nap1l1	43	6	13.9535	0.994111	Mouse
TNFALPHA_ALL_UP	RNASEN,IER2,ATP5E,COPS2,TSPAN3,PRDX5,NFKB1,PRDX2,TEGT,PRDX1,CTNNB1,TMF1,MCM7,ELOVL5,HNRPU,MRPL36,TPR,TNIP1,EGR1,PPP2R1A,OPRS1,INADL,C10ORF7,NDUFA13,CCNC,CLIC1,HMGA1,JUNB,ERGIC3,TRAP1,MAN2A1,HSPB1,TNFAIP3,SNX12,PTMS,GADD45A,KALRN,CXCL1,CMPK,CCL2,KEL,SHFM1,NFKBIA,ITGB2,IL32,ATP5G2,CDC34,KIT,SF3B2,PSMB7,OAZ1,CHD1L,PIR,PCMT1,CD5,RPS23,SLC39A1,GINS2,PLP2,GDI2,MAP2K1,PHB,KLF10,FBN1,PPP1R10,ACLY,PSMB8,S…	Atp5e,Fbn1,Hspb1,Igfbp5,Nfkb1,Phb,Ppp2r1a,Psmb8,Sf3a3	77	9	11.6883	0.99411	Mouse
BYSTRYKH_HSC_BRAIN_TRANS_GLOCUS	XRCC5,PDLIM7,PDLIM1,SART3,MKI67 /// LOC638774,GLDC,LOC675539,DNAJB11,UBE1Y1,EIF2B4,PLD2,CRISP3,MRPL50,AI594671,MYH3,RAP1GDS1,NNT,NME3,BAZ1B,MLLT10,MNT,TPST1,AHCY,IGFBPL1,NEK1,D15ERTD30E,CHCHD7,ARFGEF1,MOV10,LAMB3,SYPL1,STX12,2610028J07RIK,NAT12,MAGEB1 /// MAGEB2 //,AGRP,HNRPH2,UPK3B,NXF1,VDAC2,ZFP444,1500003O03RIK /// LO,TULP4,E330014E10RIK /// LO,RAB2,PPARA,FGF9,NFKB1,MIF /// LOC434371 //,ANP32A…	Aip,Ccrn4l,Eif2b4,Eps15l1,Fbln1,Igfbp4,Msi1,Myh3,Nfkb1,Nol5,Prpf19,Psmb5,Rap1b,Sf3a2,Slc2a1,Slc2a4,Stx12,Tcirg1,Vdac2	210	19	9.04762	0.994103	Mouse
AD12_32HRS_DN	IER3,PSCD1,EFNA1,TNFRSF12A,MAP2K3,NR4A1,NFKBIA,EPHA2,JUNB,CCND1,SFRS5,PLK2,HMOX1,SDCBP,CYR61	Ccnd1,Cyr61,Plk2	15	3	20	0.994006	Mouse
GH_HYPOPHYSECTOMY_RAT_DN	COL18A1,PPARA,LPL,GLUD1,CLU,UGDH,TKT,DECR1,FTH1,AKR1A1,SLC2A1,AKR1B1,GPT,CA3,HADH	Fth1,Lpl,Slc2a1	15	3	20	0.994006	Mouse
SA_G1_AND_S_PHASES	NXT1,E2F1,E2F2,PRB1,TP53,CDK4,CDK2,CDKN1A,CCND1,CDKN1B,CDKN2A,ARF1,ARF3,CFL1,MDM2	Ccnd1,Cdk2,Cdk4	15	3	20	0.994006	Mouse
UBIQUINONE_BIOSYNTHESIS	NDUFA4,NDUFB4,NDUFA5,NDUFB5,NDUFB6,NDUFB7,NDUFA8,NDUFA10,NDUFA1,NDUFA11,NDUFB2,NDUFV1,NDUFV2,NDUFS2,NDUFS1	Ndufa11,Ndufs1,Ndufv2	15	3	20	0.994006	Mouse
HSA05223_NON_SMALL_CELL_LUNG_CANCER	E2F1,FHIT,E2F2,HRAS,E2F3,FOXO3,PRKCB1,AKT1,PDPK1,CDKN2A,CASP9,TGFA,PIK3CA,RARB,AKT3,AKT2,EGFR,PIK3CG,PRKCA,BRAF,PIK3CB,RXRB,RXRA,PIK3CD,TP53,RXRG,CDK6,PRKCG,RB1,CDK4,STK4,MAPK1,CCND1,MAPK3,GRB2,ERBB2,KRAS,SOS1,SOS2,PIK3R5,PIK3R3,EGF,PIK3R1,PIK3R2,MAP2K1,MAP2K2,RAF1,BAD,NRAS,RASSF5,PLCG1,RASSF1,ARAF,PLCG2	Akt1,Akt2,Akt3,Ccnd1,Cdk4,Cdk6,E2f3	54	7	12.963	0.994003	Mouse
ZHAN_MM_CD1_VS_CD2_DN	CLTB,OCLN,ZC3HAV1,CCNE1,DMXL2,ELOVL5,ELOVL4,ANP32A,CSF2RB,CAMSAP1L1,CSK,MYC,C9ORF41,IFNGR1,ARHGEF3,ADAM10,LOC153346,NCF4,PKIG,TLE3,DMRT2,CRI1,CDK6,IL6R,RPH3A,UBE2B,GLCE,RNF130,LOC222171,LOC150759,SEMA4B,APPL,C9ORF30,HIST2H2AA /// LOC653,UQCRB,HIST1H2AC,ABHD2,ITM2C,TMED3,TAP2,RASGRP1,GSTO1,C3ORF28,MRPS24,LOC387763,KIAA1641,SERPINI1,GDPD1,C18ORF1,P2RX5,RASSF5,HOXB7,C19ORF12,BMPR1A	Ccne1,Cdk6,Cltb,Gsto1,Ncf4,Serpini1,Tle3	54	7	12.963	0.994003	Mouse
AGED_MOUSE_MUSCLE_DN	CLTB,IL6ST,HNRPD,USP4,GFER,POLA2,PRKCSH,RAI2,USP50,FDFT1,ZNF32,WNT4,SIN3A,CDC2L1,PPP3CC,PRSS15,NR2F1,PHOX2A,ADAM28,PTPRR,S100A10,PSMB8,ABCB4,TST,PPP1R2,PSMC3,PLA2G7,COL1A2,EEF1G,CALM3,COL1A1,APBB2,PMP22	Calm3,Cltb,Eef1g,Phox2a,Psmb8	33	5	15.1515	0.993915	Mouse
H2O2_CSBDIFF_C2	FUS,ALDH18A1,PLXNA1,NEK3,CYP51A1,UNG,NAP1L1,BNIP3,ITM2B,OAZ2,ZFP36L2,PFN1,TP53I3,PSMB6,SH2B1,RPL7A,RBM10,BDH1,TCF3,CSTF2,CRYAB,DDB1,MMP16,RPS5,ATRX,MAPK1,TRIM58,COX6A1,GAS2L1,SIAH2,PDZD2,GNB2L1,CLCN4	Cryab,Nap1l1,Plxna1,Rbm10,Siah2	33	5	15.1515	0.993915	Mouse
ACETYLCHOLINE_SYNTHESIS	CHKA,ACHE,PEMT,SLC18A3,PDHA2,PCYT1A,PDHA1,CHAT	Pdha1,Pdha2	8	2	25	0.993769	Mouse
MALATEXPATHWAY	ME1,SLC25A11,CS,SLC25A1,ACLY,PDHA1,PC,MDH1	Me1,Pdha1	8	2	25	0.993769	Mouse
CMV_HCMV_TIMECOURSE_ALL_DN	DLC1,KIFC1,LTBP1,ITSN2,PLEC1,C14ORF1,AMOTL2,CITED2,FAH,MAP3K5,MALL,CTGF,CLK2,SERPINE1,FOXF2,PATZ1,FAS,MAP2K6,BHLHB2,KRR1,ACAA2,ZNF44,MAGI2,EMG1,UGCG,COLEC10,ISG20L2,JTV1,F3,SIPA1L1,ZNF239,C6ORF32,SIP1,PMP22,ADAMTS2,RALGPS1,CYP1B1,DUSP10,SERPINH1,PPP1R3C,CDC42EP2,TNKS,CDC42EP3,ZNF623,NTF3,KLF10,PAIP1,GAS1,SEPT11,ACPP,GAS6,ZNF629,GCS1,SYNE1,ZNF217,RGS4,TGFBR3,KIAA1509,TNRC21,BACH1,FGF5,FGF7,LRRC17,…	Acaa2,Acsl3,Adora2b,Akt3,Atxn10,Aurka,Bicd1,Cdh6,Ctgf,Ctps,Cyr61,Fzd2,Gsto1,Gstt2,Me3,Nmt2,Notch2,Oprk1,Pafah1b1,Patz1,Pcf11,Pde4b,Ppp2r1b,Rbm10,Serpinb2,Smad6,Smad7,Snai2,Thbs1,Thbs2,Tle4,Trak1,Vapb	421	33	7.83848	0.993761	Mouse
UVC_TTD_ALL_UP	CLTB,PGF,EFNA1,IGFBP6,CBX4,RPS6KB2,CNP,KISS1,BAK1,PLEKHQ1,TMEM109,TP53I3,PLCB3,AES,OSR2,SMARCD2,RNF103,CDKN2B,ZFPL1,RHOB,GNL1,PLD3,BSG,STK25,RELA,EIF2S3,TMEM24,PIM2,FLNA,LENG4,RSL1D1,HOXD9,GLUL,DGAT1,PTRF,AAMP,ACAA1,ADD1,GALNT2,CTSL2,FGFR3,MVD,MRPS12,ERBB2,MTX1,CDC34,MYBL2,MDK,GCH1,PCTK1,TSPYL2,FAM8A1,HEXIM1,LHX2,STX16,PER2,SLC30A3,ERCC2,BRD2,GABARAPL1,CEBPD,AMACR,CA5BL,C21ORF33,TREX1,EPHX1,TRIM2…	Cltb,Fgfr3,Gabarapl1,Igfbp6,Rela,Rps6kb2,Rsl1d1,Smarcd2,Stx16	78	9	11.5385	0.993547	Mouse
AGUIRRE_PANCREAS_CHR9	CLTA,TLN1,CREB3,SNAPC3,C9ORF127,RRAGA,FAM29A,NPR2,KIAA1797,TPM2,RPS6,PDCD1LG2,KIAA0020,SPAG8,CDKN2A,KLHL9,RANBP6,PSIP1,RNF38,MTAP,C9ORF46,SMARCA2,NFIB,VLDLR	Clta,Npr2,Psip1,Snapc3	24	4	16.6667	0.993349	Mouse
LIZUKA_L1_GR_G1	MAF,MRC1,C6ORF120,CPEB3,C1R,NULL,PLEKHC1,FOS,ORM1,ID2,BNIP3L,MT2A,RAB14,PRCP,MT1B,AMFR,SLC31A1,MT1H,IGFBP3,AGL,IGFBP4,MT3,CALM1,MT1F	Calm1,Igfbp3,Igfbp4,Maf	24	4	16.6667	0.993349	Mouse
NTHIPATHWAY	TNF,IL8,TGFBR1,RELA,MAP2K3,CREBBP,TGFBR2,TLR2,NFKBIA,NFKB1,MAPK11,NR3C1,MAP3K7,MYD88,EP300,DUSP1,MAPK14,IL1B,MADH4,IKBKB,MAP3K14,MADH3,CHUK,MAP2K6	Crebbp,Ep300,Nfkb1,Rela	24	4	16.6667	0.993349	Mouse
POMEROY_MD_TREATMENT_GOOD_VS_POOR_DN	B4GALT1,SRI,GABRG2,CRIP1,FGFR3,E2F5,BYSL,ERP29,DAG1,RPL27A,CENPF,SNRPD2,CAD,CBX5,CDC25B,NME4,SLC29A1,TRAP1,RPS18,UBE2D3,RPS19,RPL11,RPL10A,BARD1	E2f5,Erp29,Fgfr3,Rpl11	24	4	16.6667	0.993349	Mouse
DOX_RESIST_GASTRIC_UP	KIF4A,HMGB2,LMNB1,PRC1,FOXM1,DTYMK,KIAA0101,POLA2,HMMR,TYMS,CDCA8,OIP5,CENPA,NCAPG,NCAPG2,BUB1,ASF1B,NQO1,TOP2A,GINS1,CDC6,CENPM,MKI67,DCC1,CDC2,KIAA0286,TPX2,ATAD2,CDC20,FOSB,PBK,CDKN3,MCM4,KIAA1794,PLK4,RFC4,NPIP,DKFZP762E1312,MAD2L1,PLK1,RRM2,RRM1,ABCC1,BARD1	Bub1,Dtymk,Pbk,Plk1,Plk4,Tyms	44	6	13.6364	0.9933	Mouse
HSA00280_VALINE_LEUCINE_AND_ISOLEUCINE_DEGRADATION	BCAT1,HSD17B10,BCAT2,EHHADH,HMGCS1,ECHS1,ACAT2,ACAT1,ALDH3A2,HIBADH,HADHA,AUH,ALDH3A1,HADHB,MCCC2,MUT,IVD,MCEE,MCCC1,OXCT1,ALDH1A3,OXCT2,HSD17B4,HADH,HMGCL,BCKDHA,ALDH6A1,ACAA2,ACADM,ACADS,BCKDHB,DBT,ALDH7A1,HMGCS2,ALDH1B1,DLD,AOX1,ALDH2,ABAT,HIBCH,PCCB,PCCA,ALDH9A1,ACAA1	Acaa2,Acat1,Acat2,Dld,Hadhb,Hsd17b10	44	6	13.6364	0.9933	Mouse
HYPOXIA_RCC_UP	MRPL41,PDLIM7,PNKD,PPP2R5D,TRAPPC2L,SYNCRIP,DNAJB12,MRPS31,TMEM141,KIFC3,C14ORF4,SHB,PECR,RPLP0,YEATS2,RBCK1,HIRIP3,LSM3,C9ORF46,MRPL53,PAN3,STIM2,MAP4K4,SERBP1,RAB14,CROP,RNF19,HAX1,ANLN,ARF5,KBTBD2,TROVE2,GADD45GIP1,METTL3,RPL3,SCYE1,VMD2,SCARB2,EWSR1,CKAP4,WDR6,CD276,SNORD51,NOSIP,UACA,NOLC1,POLD1,RHOT2,YIPF5,IDI1,DNAPTP6,WBP5,PARL,POU5F1,GTF2A2,C2ORF33,RHOF,CEACAM1,ZBTB22,CNTN5,VIL2,SLC3A2,EC…	Ect2,Gadd45gip1,Mrpl13,Mrpl41,Pold1,Ppp2r5d,Prpf19,Rpl3,Scarb2,Ssu72,Trappc2l	104	11	10.5769	0.992957	Mouse
SIG_PIP3_SIGNALING_IN_CARDIAC_MYOCTES	F2RL2,PREX1,RPS6KB1,PTEN,PAK6,AKT1,PAK7,CDC42,CDKN2A,PAK2,SLC2A4,PAK3,PAK4,GAB1,PIK3CA,SHC1,PAK1,MYC,FOXO3A,AKT3,AKT2,IRS4,IRS2,FRAP1,INPPL1,PIK3CD,IRS1,CDK2,GADD45A,YWHAZ,PARD3,ERBB4,GRB2,SFN,BCL2L1,P101-PI3K,PTK2,SOS1,SOS2,PARD6A,PDK1,EBP,PSCD3,CREB3,CREB1,MET,YWHAB,IGF1,CREB5,BAD,YWHAE,YWHAG,RPS6KA3,IFI27,CDKN1B,YWHAH,TSC1,NOLC1,RPS6KA1,RPS6KA2,GSK3A,GSK3B,TSC2,YWHAQ,PPP1R13B,IGFBP1,PTPN1	Akt1,Akt2,Akt3,Cdk2,Igfbp1,Pard6a,Rps6kb1,Slc2a4	67	8	11.9403	0.992952	Mouse
SHEPARD_GENES_COMMON_BW_CB_MO	TM7SF2,KIF23,SOX21,PRC1,TNRC9,FLJ12547,CDC14B,GRIK3,BMS1L,TTK,AURKB,TTN,HLX1,GTSE1,LOC120237,NDE1,DDX17,HEY1,DLG7,EDG1,CDCA2,MASTL,ASPM,CDCA3,NR2F1,KIF14,KIF11,CDC2,ARID5B,SOX11,TPX2,PTPRN,TACC3,HMGA1,MYH8,ASCL1,CTSL,FLJ20641,MELK,FGFR4,MGC49942,CGI-72,FOXM1,RTKN,ANLN,MDK,TK1,OTP,NUMA1,FLJ11029,LHX1,GPSM1,POU3F3,FBXO5,LOC401808,POU3F2,POU3F1,NOVA2,KRT2A,CKAP2,PLP1,TNXB,MKI67,LOC55924,CDC20,BIRC5,…	Aurkb,Ccnb1,Ccnb3,Cdc14b,Elavl4,Fgfr4,Myh8,Notch2,Pcdh18	79	9	11.3924	0.992942	Mouse
BLEO_MOUSE_LYMPH_HIGH_24HRS_DN	LMNB1,SNRPB2,RPL36,SOX4,FKBP1A,RDX,POLR2C,EBNA1BP2,PRMT1,PSMD1,PPP2CB,DHX15,BCAP29,RANBP1,UCK2,IFRD1,SEC61A1,TCP1,ANP32B,HNRPC,EPRS,SFRS1,FBL,IDH3A,MARK2,GCS1,PPM1G,ATF4,NOLC1,GSPT1,C1QBP,SFPQ,RAB14,H3F3B	Dhx15,H3f3b,Ppp2cb,Sfrs1,Uck2	34	5	14.7059	0.992925	Mouse
MENSSEN_MYC_UP	LDHB,POLR2F,LDHA,METAP2,EIF5,HNRPD,CCT3,BZRP,RPL32,NPM1,RPL3,EIF3S9,HSPE1,HSPA8,ENO1,MSH2,PHB,EPRS,HSPCA,PFKM,CDK4,HSPCB,YWHAE,BRCA1,CCNB1,PPIF,C1QBP,NME1,MNT,PCAF,HSPD1,PIAS1,HSPA9B,CDC2L1 /// CDC2L2	Ccnb1,Cdk4,Hspd1,Phb,Rpl3	34	5	14.7059	0.992925	Mouse
PENG_RAPAMYCIN_DN	HCCS,S100A4,LDHB,STAU,ATP1B3,PITPNB,PGAM1,SYNCRIP,RNASEH1,CCT2,RAB1A,BTK,GOT2,CD47,PICALM,RAE1,EIF2B2,EIF2B4,HRMT1L2,SIT,YARS,WNT10B,RPP20,BYSL,PTBP1,TXNL,NOL5A,PTRF,NME1,RARS,RAB14,RNU3IP2,GCN5L2,RNH,IFI30,ACAT2,CALU,SLC29A1,ATP6V0C,RPS26,ATP6V0E,FAM16AX,GORASP2,ALDH4A1,AMD1,GCDH,BMP1,RTCD1,PHB,SCD,JTB,RBP1L1,GARP,NXF1,UBE2L3,SSA2,C8FW,AF1Q,HYOU1,CCT5,CCT4,ARF1,FNBP3,DKFZP564F0522,HADH2,IDI1,AHS…	Acat2,Aldh4a1,Atp1b3,Capza2,Cdk4,Ctps,Eif2b4,Gorasp2,Ifi30,Mrpl12,Ndufs3,Nmt1,Pgam1,Phb,Psmb5,Rps26,Sf3a3,Snrpa1,Ube2l3,Xbp1	229	20	8.73362	0.992571	Mouse
ADIP_DIFF_CLUSTER1	TLN1,CYB5R1,TGFB3,FAH,NOV,OGN,DAB2,AES,ISG15,COL11A1,DDEF1,ACTA2,FLOT1,RUNX1T1,MGP,DDIT3,IL11RA,MXD4,SERPINB9,VEGFC,RAB11FIP5,CTSK,ADFP,F3,C5ORF13,PDGFRA,PDGFRB,PCCB,GADD45A,PSMB10,SORD,CSF1,TRIB3,TPM1,CCNG2,TIMP3,APBB1IP,ARD1A,MYL9,IDH1,SERF2,FIGF,THBS2,SPP1,PLAT,LPL,IGF1,GAS2,FZD2,GAS1,PCK2,RALGDS,RASL11B,SFRP2,MAP4,KLF2	Acta2,Ccng2,Fzd2,Lpl,Nov,Sord,Thbs2	56	7	12.5	0.992515	Mouse
CMV_HCMV_6HRS_DN	BACH1,DLC1,AMOTL2,CXCL12,CITED2,PLEKHQ1,ANKRD15,OSR2,KLHL9,PDE4B,PATZ1,NR2F2,TWIST1,CYR61,ARID5B,RUNX1T1,TLE4,DOC1,GEM,SOCS5,CSTF2T,IRS1,WEE1,BICD1,DDIT4,RND3,ADM,SIX1,SIAH1,REV3L,HOXA11,BDKRB2,MEIS1,STARD13,VDR,TCF21,ZFP36L2,CDC42EP2,PPP1R3C,DKFZP586K1520,RUNX1,MN1,CEBPD,SGK,KLF10,FZD2,GAS1,SNAI2,DNMBP,ID2,CEP68,ST5,RBM16,RNF113A,AHDC1,DUSP6	Bicd1,Cyr61,Fzd2,Patz1,Pde4b,Snai2,Tle4	56	7	12.5	0.992515	Mouse
G13_SIGNALING_PATHWAY	GNA13,ARHGDIG,ARHA,DIAPH1,PDIA2,RHPN2,MYL1,RTKN,IQGAP2,RPS6KB1,WASL_///_RPL7L1_///_LOC441150,IQGAP1,CDC42,PFN1,SH3MD2,MAP3K4,PAK3,RAC1,MYBPH,RHOA,PIK3CA,SARA1,ARHGDIB,PIK3R2,MCRS1,ARHGEF1,ROCK1,ROCK2,LIMK1,PIK3CB,PLA2G12,PIK3CD,PIP5K2A,PKN1,MAPK10,PRKCL1,WAS,PPP1CB,CFL2,CFL1,CALM3,WASL,CIT,CALM2,CALM1	Calm2,Calm1,Calm2,Calm3,Rac1,Rps6kb1	45	6	13.3333	0.992409	Mouse
PARK_MSCS_LIN2	ARL6IP1,BMI1,ZFAND5,CCL3,ELF1,MCL1,AURKB,KIT,NULL,MEIS1,CD24A,CBX5,EVI1,DMXL1,LAPTM5,CLK4,BCL11A,MTCP1,TLK2,FLT3L,TCF4,SDF4,RASA1,BMP4,SSRP1,NFE2,LYN,CCNH,MEA1,WNK1,PCM1,RBBP6,PARK7,SFRS2,LSP1,ARPC1A,SPAG9,NOTCH1,MBOAT5,CD34,ASH1L,CHX10,SLC25A39,NKG7,CCNDBP1	Aurkb,Bcl11a,Ccnh,Nfe2,Notch1,Spag9	45	6	13.3333	0.992409	Mouse
HBX_HCC_UP	CXCL1,IL6,HMGB2,SLC25A5,ACP2,PMAIP1,CDKN3,CCNG1,MMP1,CASP4,EMR3,UCK2,FAS,IGKC,GLRX,ATP5J	Ccng1,Glrx,Uck2	16	3	18.75	0.992329	Mouse
HCMVPATHWAY	MAP2K1,MAP2K2,MAP2K3,RELA,CREB1,NFKB1,RB1,AKT1,MAPK1,SP1,MAP3K1,MAPK14,MAPK3,PIK3CA,MAP2K6,PIK3R1	Akt1,Nfkb1,Rela	16	3	18.75	0.992329	Mouse
IL7PATHWAY	NMI,IL7,STAT5A,CREBBP,STAT5B,IL7R,EP300,FYN,PTK2B,BCL2,LCK,JAK1,PIK3CA,IL2RG,JAK3,PIK3R1	Crebbp,Ep300,Fyn	16	3	18.75	0.992329	Mouse
PITX2PATHWAY	PPARBP,LDB1,CREBBP,FZD1,LEF1,TRRAP,HTATIP,CTNNB1,DVL1,WNT1,EP300,HDAC1,GSK3B,APC,PITX2,AXIN1	Crebbp,Ep300,Fzd1	16	3	18.75	0.992329	Mouse
GH_EXOGENOUS_LATE_DN	APOBEC2,UBXD6,NRTN,C1ORF158,KCNAB2,KIAA0368,CDC14A,WFS1,DBF4,MITF,GPLD1,CBX1,PRDX3,LUZP4,FAM63B,SLC2A8,RNF144,SPRY2,FANCM,SLC23A1,HIST1H2BK,KIAA1411,SLC23A2,INTS6,NDUFS3,APOM,DNAJC1,PHOX2B,LBX1,METTL5,PMCH,PIK3C2A,GPR171,CYB5A,PPP1R3A,ACADL,PDCD1LG2,RASGRF2,PPEF2,FLJ12688,CA6,SMARCA1,GALNT9,FLJ21736,GPR180,MLLT7,SNAP91,PFKFB4,SOX1,PPP1R2P9,HS3ST1,OAS2,ITGB3,MED12L,GAD2,ZNF419A,SORBS2,TFEC,ZNF473,…	Cdc14a,Dnajc1,Gad2,Lbx1,Ndufs3,Phox2b,Ppef2,Smarca1,Snai2	80	9	11.25	0.992295	Mouse
ANDROGEN_AND_ESTROGEN_METABOLISM	ARSB,HSD3B2,ARSD,HSD3B1,ARSE,HSD17B2,CYP11B1,CYP11B2,UGT1A8 /// UGT1A9,UGT1A6,AKR1C4,HSD17B3,SRD5A1,SULT1E1,SRD5A2,HSD17B8,STS,SULT2A1,UGT1A10 /// UGT1A8 /// UGT1A7 /// UGT1A6 /// UGT1A5 /// UGT1A9 /// UGT1A4 /// UGT1A1 /// UGT1A3,UGT1A10,HSD11B1,HSD11B2,UGT2B4,UGT2B15,AKR1D1	Ugt1a1,Ugt1a10,Ugt1a5,Ugt1a9	25	4	16	0.992031	Mouse
BRCA1_SW480_UP	XRCC6,CDC34,TIMP2,TIMP1,TOP1,PCTK1,RAC1,RHOA,KRT2,GAPDH,TOP2A,LFNG,ARHGDIA,MET,SOD1,CDK4,CTNNA1,UBE2B,DDIT3,CDKN1A,PCNA,MAPRE2,IGFBP2,GADD45A,IGFBP4	Cdk4,Igfbp2,Igfbp4,Rac1	25	4	16	0.992031	Mouse
CROONQUIST_IL6_RAS_DN	KIF22,SBNO2,FOXM1,MYBL2,TRAIP,NULL,KIF2C,CENPA,OIP5,GALE,EXO1,CDC6,MKI67,CDC2,SPBC25,CDC20,CDKN3,CDC25C,MCM3,UBE2C,WEE1,CCNB1,CCNB2,POLD1,BUB1B	Ccnb1,Ccnb2,Gale,Pold1	25	4	16	0.992031	Mouse
HEARTFAILURE_ATRIA_UP	FGFR1,FKBP8,EFNA2,LOC157627,TYR,LILRA4,SPIB,TCF2,APOM,BRD3,NCDN,TRIO,ARID1A,MMP15,PURA,GAK,EPHA5,TJP1,FBLN1,PTRF,HES2,ATP6V0A1,TOB2,MAP3K11,PPP5C	Arid1a,Atp6v0a1,Fbln1,Fgfr1	25	4	16	0.992031	Mouse
P21_P53_MIDDLE_DN	ZNF84,CCDC99,HMGB2,KNTC1,ANLN,CEP55,AURKB,TYMS,MCM7,BUB1,VEGF,WDHD1,ASPM,TUBB3,TUBB4,EXO1,ATAD2,PBK,MCM3,SMC2,MCM4,NCAPD3,CDC25B,TUBA3,UBE2T	Aurkb,Bub1,Pbk,Tyms	25	4	16	0.992031	Mouse
XPB_TTD-CS_DN	E2F5,IGFBP6,ANPEP,NMB,RIMS2,CXCL12,ADORA1,MDK,ISG20,ANXA8,LHX2,TGM2,GNG4,PTX3,MEST,EFNB2,PCDH7,PTPRN,EPB41L3,HOXB5,IGSF3,RASSF2,IGFBP2,CTSH,NNMT	Adora1,E2f5,Igfbp2,Igfbp6	25	4	16	0.992031	Mouse
ZHAN_PCS_MULTIPLE_MYELOMA_SPKD	GALNT3,SLC38A3,FGFR3,TSPY1,C11ORF41,TSPAN7,NULL,CRYBB1,CFHR1,EDNRB,AZGP1,LGALS3BP,CTGF,MS4A1,LTB,TNCRNA,MAL,IFIT3,IFI27,CCND1,DUSP2,CST6,FBLN2,DSC3,AREG	Ccnd1,Ctgf,Fbln2,Fgfr3	25	4	16	0.992031	Mouse
ADIP_DIFF_CLUSTER4	ABCF1,HMGB2,ABCF2,ASS1,SNX5,HAT1,INTS2,POLA2,NAP1L4,CSPG2,CDCA7,MCM7,SAA2,GRWD1,SERPINA3,MRPL18,DDX21,ASF1B,IFRD2,FEN1,HELLS,CDC6,MCM4,ECM1,SMC2,HMGA1,MCM5,RAD51,MCM6,RRM2,POLD1,DNMT1,CHAF1B,PRPS1,DUT	Dut,Mrpl18,Nap1l4,Pold1,Rad51	35	5	14.2857	0.991824	Mouse
BCRPATHWAY	SYT1,HRAS,GRB2,ELK1,PRKCB1,BTK,FOS,SOS1,MAP3K1,RAC1,PPP3CB,PPP3CC,NFATC4,SHC1,PPP3CA,NFATC2,NFATC3,SYK,BLNK,NFATC1,PRKCA,LYN,MAP2K1,RAF1,VAV1,PLCG1,JUN,MAPK14,MAPK3,CALM3,MAPK8,CD79B,CD79A,CALM2,CALM1	Calm2,Calm1,Calm2,Calm3,Rac1	35	5	14.2857	0.991824	Mouse
SIG_REGULATION_OF_THE_ACTIN_CYTOSKELETON_BY_RHO_GTPASES	WASF1,PAK6,AKT1,ACTR3,ACTG1,ACTG2,PAK7,PFN1,ACTR2,CDC42,PFN2,PAK2,PAK3,PAK4,PAK1,ANGPTL2,GDI1,GDI2,ROCK1,FSCN2,ROCK2,FSCN3,LIMK1,MYH2,FSCN1,MYLK2,FLNC,RPS4X,VASP,FLNA,CFL2,CFL1,WASL,MYLK,RHO	Actg1,Actg2,Actr2,Akt1,Myh2	35	5	14.2857	0.991824	Mouse
UVB_NHEK3_C5	ABLIM1,METAP1,PPP4R1,ITGB4,MME,JAG1,CBFB,IQGAP1,SHB,SLK,TIAM1,ZNF148,WWP1,TLK1,GTF3C2,YES1,PIK3R4,CLINT1,RASA1,RSN,CKAP5,RCOR1,PKN2,STAT1,HMGA2,RBBP8,EPS15,FAM120A,GSK3B,RAB2,ABCC1,VGLL4,NFE2L2,PBX3,EXT1	Clint1,Eps15,Nfe2l2,Pbx3,Yes1	35	5	14.2857	0.991824	Mouse
PPARAPATHWAY	PPARA,ACOX1,PTGS2,PDGFA,STAT5A,EHHADH,STAT5B,PRKCB1,CITED2,NOS2A,PRKACG,PPARGC1,PRKAR2B,APOA2,PRKAR2A,APOA1,PIK3CA,FAT,PRKACB,MYC,NR2F1,PRKCA,RELA,RXRA,RB1,NR0B2,NRIP1,MAPK1,NCOA1,EP300,CD36,JUN,MAPK3,ME1,PPARBP,TNF,FRA8B,NFKBIA,HSPA1A,MRPL11,INS,HSD17B4,PIK3R1,NR1H3,LPL,CPT1B,SRA1,CREBBP,HSPCA,SP1,DUSP1,PRKAR1B,PRKAR1A,FABP1,NCOR1,NCOR2,DUT	Cd36,Crebbp,Dut,Ep300,Lpl,Me1,Rela	57	7	12.2807	0.991675	Mouse
BRCA1KO_MEF_DN	MEF2C,UTX,EIF3S10,BNIP3,SHOC2,CLK1,PDIA4,LOC643836,PNN,TOP1,TLOC1,CASP4,SLK,ZNF148,TPP2,SEPP1,ITCH,CASP1,USP16,GOLGA4,GPT2,NET1,ROCK2,FMR1,ZFX,RAI14,MAN1A1,ZFR,NKTR,NCOA1,DCLRE1A,RFC1,IPO7,MGA,YME1L1,NFE2L2,LAMC1,ADD3,HSPA9B,XRN2,SMARCA3,EPN2,ENPP2,UBE3A,STK10,COL3A1,HFE,ABCA1,ANGEL2,ATF2,NDRG3,CEBPZ,CDC2L6,CHD1,VPS35,BAZ2B,NEFL,GSTA4,CCPG1,KLF9,IMMT,MAP2K4,SMEK2,NID1,SMAD1,BIRC3,UBE2L3,LOC286495…	Chd1,Dclre1a,Gfra1,Nfe2l2,Rfc1,Smad1,Tpp2,Ube2l3,Vps35	81	9	11.1111	0.991602	Mouse
CHIARETTI_ZAP70_DIFF	C7ORF44,CNOT8,E2F4,IL27RA,HPS1,SPINK1,RRAD,LRRC15,PIK4CA /// LOC220686,TTN,CSPG2,CRADD,AIP,ACOT8,AGPS,CTGF,IFT20,SLC2A1,CASP8,GAB1,STK39,MLL4,PHC2,KLRB1,OR5I1,BRF1,BAIAP2,SOCS1,CDK9,CTSW,ACVR2A,XPC,LCK,GPR56,PDE9A,KIAA0194,FGR,PFAAP5,CTNND1,IL32,MYBL1,TRBV21-1 /// TRBV5-4,SF3B3,EPM2AIP1,DGKA,TCF20,TNFRSF1B,CKMT2,LOC162427,ZAP70,RQCD1,AP3D1,PCSK7,HPN,PTPN18,TP53BP1,GRIN1,IGJ,SFI1,ATM /// NPAT,SEMA…	Aip,Cdk9,Ctgf,E2f4,Fgr,Pbx3,Slc2a1,Stk39	69	8	11.5942	0.991469	Mouse
BECKER_ESTROGEN_RESPONSIVE_SUBSET_2	MSX2,AREG /// LOC653193,CCND1,MSX1,TRIM16 /// TRIM16L /,GATA3,GJA1,PDZK1,IGFBP5	Ccnd1,Igfbp5	9	2	22.2222	0.991007	Mouse
DNA_POLYMERASE	POLL,POLG,POLD1,POLD2,POLE,POLB,POLA,POLQ,POLS	Pold1,Pols	9	2	22.2222	0.991007	Mouse
HSA00072_SYNTHESIS_AND_DEGRADATION_OF_KETONE_BODIES	HMGCS2,OXCT1,HMGCS1,OXCT2,BDH2,ACAT2,BDH1,ACAT1,HMGCL	Acat1,Acat2	9	2	22.2222	0.991007	Mouse
MAPKKK_CASCADE	FGFR1,DUSP4,NRTN,MAP3K5,FGFR3,MAP3K3,MAPKAPK2,DUSP7,DUSP6	Fgfr1,Fgfr3	9	2	22.2222	0.991007	Mouse
MITRPATHWAY	MEF2C,MEF2D,MYOD1,MEF2B,MEF2A,CAMK1G,YWHAH,CAMK1,HDAC9	Camk1,Camk1g	9	2	22.2222	0.991007	Mouse
MRNA_BINDING_ACTIVITY	KHDRBS1,HNRPAB,FMR1,EIF4A1,GRSF1,RPL35,ELAVL1,SSB,SLBP	Elavl1,Khdrbs1	9	2	22.2222	0.991007	Mouse
NUTT_GBN_VS_AO_DN	ACCN2,BCR,EIF3S6,RPS13,PDE8B,RPL24,ABCC8,ANGPTL2,KCNK3	Accn2,Pde8b	9	2	22.2222	0.991007	Mouse
HDACI_COLON_BUT_DN	TGOLN2,HRAS,EIF2C2,GPR125,FAM20A,EHHADH,CTTNBP2,CD46,CREB3L1,CUL1,CDCA3,SYK,GTPBP4,PTPRM,C10ORF104,STC2,RREB1,MDGA1,PTPRN,CTNNA1,BCL2L12,TGIF,PROX1,FARP1,VEGFB,NNT,MAPK4,EIF2S2,ST18,MCTS1,SUV420H1,IQCB1,FUS,CRTC2,TALDO1,C15ORF29,MME,PDSS2,QRSL1,FAIM,PABPC1,HNRPH3,RPS23,GIT1,BMP4,DHX9,YEATS4,ZNF529,SCD,ATP11B,PPAPDC1A,CAMK2N1,GBE1,LASP1,PKP3,ETS2,IKIP,PCNA,MAP6,C11ORF46,ELF1,ATP5B,GPLD1,NAP1L1,MLH…	Arid1b,Cacna2d4,Ccnd2,Ccng1,Ccnj,Cdk2,Cdk6,Dhx9,Dlg1,Dtymk,Enah,Me1,Msi2,Nap1l1,Nfkb2,Pabpc1,Phf2,Psmb5,Tyms,Xbp1,Zcchc10	248	21	8.46774	0.990914	Mouse
HDACI_COLON_SUL48HRS_DN	SEPT3,IL16,ORMDL1,TSNAX,SLC7A8,NAP1L1,ALDH1L2,AQP1,FOS,CRYL1,PPP1R1B,PVALB,TIA1,SEMA3A,GNL1,PLCB2,DNAJC19,SAMD4A,CDC7,C9ORF85,RBBP4,DARS,VIL1,CDK6,SFRS1,RBBP6,SLIT3,EIF4G2,MAPK4,WDR89,EEF1G,PCCA,SUV420H1,CGNL1,HMGB1,PPP2R3A,IFITM2,CCDC14,GALNT5,CALD1,SCML1,APOC2,CHCHD7,ACP1,TMEM63C,TTC3,KRT23,ITM2A,TPM3,COL9A1,CHD1L,MSI2,SULT1C1,FAIM,C2,GAPDH,SFRS11,DHX9,FLJ10154,P4HB,ZNF529,EPB41,C10ORF32,RHBDF1…	Cacna2d4,Cdh11,Cdk6,Crebbp,Dhx9,Eef1g,Msi2,Nap1l1,Sfrs1	82	9	10.9756	0.990863	Mouse
MRNA_SPLICING	NCBP1,SNRPD3,LSM6,SNRPD1,SNRPD2,SRP19,SMNDC1,NONO,SFRS7,SFRS4,DDX23,U2AF1,LSM4,SRRM1,LSM1,U5-116KD,SNRPA1,FMNL3,NOL3,SNRPN,PTBP1,DIM1,PRPF3,PRPF4,SFRS2,HPRP8BP,SNRPB,KHSRP,SNRPC,MGC12538,SNRPF,SNRPG,LOC283849,SNRPB2,NP220,IVNS1ABP,SF3B4,SF3B3,PPAN,PRPF8,CDC40,USP39,SFRS10,SPF45,SFRS2IP,FLJ20511,SFRS11,SNRP70,HNRPC,MPHOSPH10,PRPF18,SF3A2,SF3A1,SF3A3,U2AF1L2,PPIG,FNBP3,SFPQ	Khsrp,Lsm1,Prpf3,Sf3a2,Sf3a3,Snrpa1,Snrpg	58	7	12.069	0.990766	Mouse
HSA04370_VEGF_SIGNALING_PATHWAY	HRAS,PTGS2,PRKCB1,AKT1,CDC42,CASP9,PLA2G1B,PIK3CA,NOS3,SHC2,AKT3,AKT2,PIK3CG,PRKCA,PIK3CB,PIK3CD,PRKCG,SH2D2A,MAPK1,VEGFA,MAPK3,PLA2G2A,PLA2G6,PLA2G3,PLA2G2E,PLA2G2D,PLA2G5,PLA2G2F,MAPKAPK3,PPP3R1,PPP3R2,MAPKAPK2,SRC,PXN,PTK2,KRAS,RAC2,RAC3,PLA2G12A,PLA2G12B,RAC1,NFAT5,PPP3CB,PPP3CC,NFATC4,PIK3R5,CHP,PPP3CA,PIK3R3,NFATC2,NFATC3,PIK3R1,NFATC1,PIK3R2,PLA2G10,MAP2K1,SPHK2,MAP2K2,SPHK1,RAF1,MAPK11,BA…	Akt1,Akt2,Akt3,Ppp3r1,Rac1,Rac2,Rac3,Src	70	8	11.4286	0.990643	Mouse
GENOTOXINS_4HRS_DISCR	BACH1,NRP1,MCL1,C11ORF60,SYT2,LOC644096,PITPNB,UBE3C,ARF5,KCNJ2,NONO,NR1H2,SLC1A2,CLK2,LOXL1,CD28,CCRL1,ACTB,DVL2,ACAA2,SSBP2,TCF8,MAK,ICAM2,PFKM,SNAI2,SMC4,GZMM,PPIE,C20ORF30,YWHAG,C1ORF63,UBC,LRCH4,ATP6V0A2,DMBT1	Acaa2,Actb,Atp6v0a2,Snai2,Ssbp2	36	5	13.8889	0.990605	Mouse
HIF1_TARGETS	ALDOA,TF,LDHA,ALDOC,EDN1,TGFB3,HK2,BNIP3,HK1,CITED2,NOS2A,TPI1,P4HA2,SLC2A3,HMOX1,SLC2A1,SERPINE1,VEGF,GAPDH,EPO,ENO1,FLT1,PFKL,AK3,IGF2,CDKN1A,TFRC,ADM,CA9,PKM2,ADRA1B,CP,IGFBP1,IGFBP2,PGK1,IGFBP3	Igfbp1,Igfbp2,Igfbp3,Slc2a1,Slc2a3	36	5	13.8889	0.990605	Mouse
HYPOPHYSECTOMY_RAT_UP	GLTSCR2,PPARA,CNN3,LOC653314,BNIP3,RPS15A,ATP5G2,DCN,LOC647099,RPL32,RPL9,PDE4B,TPT1,RPL5,TUBG1,CD24,RPS27A,RPSA,DDC,GDI1,COX8A,RPS9,SSB,DECR1,UCP1,HLA-DQA1,DNASE1,RPS18,RPS19,RPS15,NPPB,GPT,CA3,ID3,IGFBP2,CALM2	Calm2,Calm2,Igfbp2,Pde4b,Rpl5	36	5	13.8889	0.990605	Mouse
IGF1_NIH3T3_UP	IER3,TUBB2B,SLC20A1,CSF1,SOX2,DAXX,GDNF,TNFRSF1A,LOC653441,PVALB,ZFP90,IL4R,NT5E,TWIST1,CYR61,RBM13,PHLDA1,GPD2,VHL,SLC25A5,MYH3,SMAD5,MGP,ETF1,CSDA,SFRS3,WEE1,SFRS2,KIF1A,TAGLN,ITGA5,NAB2,FOXC2,H3F3B,NFE2L2,IL3RA	Cyr61,H3f3b,Myh3,Nfe2l2,Smad5	36	5	13.8889	0.990605	Mouse
KREBS_TCA_CYCLE	CGI_48,PDP2,OGDH,PDHB,KIAA1348,DLST_///_DLSTP,IDH3G,WDR50,IDH2,PDHA2,PDHA1,SUCLA2,PDHX,FH,PDK1,PDK2,DLST,ACO2,SUCLG2,PDK3,SUCLG1,CS,PDK4,IDH3B,DLAT,PPM2C,IDH3A,SDHA,SDHB,SDHA_///_SDHAL2,SDHC,SDHD,DLD,MDH2,PC,MDH1	Dlat,Dld,Pdha1,Pdha2,Pdhx	36	5	13.8889	0.990605	Mouse
SIG_PIP3_SIGNALING_IN_B_LYMPHOCYTES	PREX1,RPS6KB1,PTEN,P101-PI3K,BTK,AKT1,CDKN2A,DAPP1,GAB1,PIK3CA,FOXO3A,AKT3,SYK,TEC,AKT2,PITX2,PDK1,PTPRC,PSCD3,BCR,LYN,FLOT2,FLOT1,PHF11,NR0B2,ITPR3,VAV1,ITPR1,ITPR2,SAG,RPS6KA3,CD19,RPS6KA1,RPS6KA2,PLCG2,PPP1R13B	Akt1,Akt2,Akt3,Rps6kb1,Sag	36	5	13.8889	0.990605	Mouse
BRENTANI_CELL_ADHESION	BPAG1,MMP9,CXCR3,GJA4,CXCL12,MMP1,CD97,CD47,PCDH1,ARHGAP6,ANK1,CD44,ARHGAP1,FAT,ZYX,CEACAM1,ICAM1,ROCK1,ICAM2,BYSL,ICAM3,PTPRU,MMP13,MMP11,NCAM1,JUP,NCAM2,SDC1,SERPINB5,CNTN1,GPA33,SEMA4D,WASL,ADD3,DCC,ITGAL,ITGAE,TNC,ITGB4,ITGB5,ITGB2,CDH1,CDH2,ITGB3,NEO1,CDH3,TIMP2,CDH4,TIMP3,ITGB1,ITGAM,CDH5,TIMP1,HMMR,CDH6,VCAM1,ALCAM,CDH7,PTK2,ITGAX,ITGB8,ITGB7,ITGAV,RAC1,TNS,PKD1,SELPLG,FN1,SELP,IL8,SELL,IT…	Ank1,Cdh11,Cdh12,Cdh2,Cdh4,Cdh5,Cdh6,Cdh7,Rac1,Serpini2	95	10	10.5263	0.99059	Mouse
GREENBAUM_E2A_DN	GM2A,MYO7A,BLK,XRCC6,H2-D1,NULL,SLFN2,0610038D11RIK,LY6A,SERINC3,GAB1,6330442E10RIK,AKP2,IGH-VJ558,PQLC3,GIMAP4,CRI1,IGH-6,EVL,TMSB10,PSME2,RPS14,CYFIP2,D15WSU75E,GBP2,EMP1	0610038D11Rik,D15Wsu75e,Evl,Myo7a	26	4	15.3846	0.990543	Mouse
PRMT5_KD_DN	CCRN4L,PDIA6,CANX,CKB,VCAM1,METTL3,PVALB,CNR1,SERPINE1,GATA4,IL1A,CYR61,EFNB3,GZMA,TBC1D10A,EXOSC7,KLF10,DYNLT1,LOC112714,PPIE,MYT1L,KRT17,MLLT11,UTS2R,TCF15,SEL1L	Ccrn4l,Cnr1,Cyr61,Dynlt1	26	4	15.3846	0.990543	Mouse
TUMOR_SUPRESSOR	OPN1LW,PTEN,WT1,CCL26,CDKN2D,MADH4,APC,ACTB,NF2,VHL,MSH2,LCMT2,TGFBR1,TGFBR2,CREBBP,TP53,BRCA2,RB1,BRCA1,CDKN1C,GAPD,CDKN1B,EP300,TSC2,CFL1,IRF1	Actb,Crebbp,Ep300,Nf2	26	4	15.3846	0.990543	Mouse
BRCA1_SW480_DN	ACTB,GRB2,RXRB,FZD1,COL16A1,PIN1,DVL1,CCNB1,BAK1,GRB10,KRT5,CD59,BAX,SEMA3B,ZYX,KRT4,COL8A1	Actb,Ccnb1,Fzd1	17	3	17.6471	0.99037	Mouse
P53GENES_ALL	IER3,FASLG,PMAIP1,SFN,CCNG1,SESN1,FOS,CDKN1A,P53AIP1,TNFRSF10B,BBC3,BAX,PCNA,MDM2,THBS1,IGFBP3,GADD45A	Ccng1,Igfbp3,Thbs1	17	3	17.6471	0.99037	Mouse
PITUITARY_FETAL_UP	FGFR1,SLC44A1,UCN,ING2,CDC2,PIK3CB,CCNG1,VGF,PRKCD,FUBP1,TP53RK,RGS10,ZNF238,RGS2,TNR,G0S2,PIK3R1	Ccng1,Fgfr1,Fubp1	17	3	17.6471	0.99037	Mouse
SA_PTEN_PATHWAY	PDK1,RBL2,GRB2,PIK3CD,PTEN,AKT1,MAPK1,PTK2B,PIP3-E,SOS1,MAPK3,ILK,PIK3CA,SHC1,BPNT1,AKT3,AKT2	Akt1,Akt2,Akt3	17	3	17.6471	0.99037	Mouse
SA_TRKA_RECEPTOR	HRAS,MAP2K1,ARHA,GRB2,MAP2K2,PIK3CD,ELK1,NGFB,AKT1,CDKN1A,NTRK1,SOS1,PIK3CA,SHC1,NGFR,AKT3,AKT2	Akt1,Akt2,Akt3	17	3	17.6471	0.99037	Mouse
OLDAGE_DN	KIF23,CKS1B,HMGB2,PTGS2,FOXM1,PKMYT1,POSTN,MYBL2,KIF2C,CSE1L,CENPA,SAFB,H2AFZ,RANBP1,APPBP1,H2AFX,FBN2,CCNA2,KIF14,KIF11,IL8,NUP88,CKAP5,NASP,CCNF,UGCG,CENPF,CDC20,MCM2,ATR,UBE2C,PPP1CC,CDC25B,PSMA2,DDX39,PSMC6,PSMD12,PLK1,PSMD11,PSMC2,PSMA3,HAS2,CTSC,PARP1,HADH2,BARD1,CDH11	Ccna2,Cdh11,Fbn2,H2afz,Plk1,Psmd12	47	6	12.766	0.99037	Mouse
TGFBETA_EARLY_UP	MARCKSL1,COL3A1,ITGB5,RHOQ,LRRC17,ITGB2,EPHB3,MMP3,TCF7L2,PXN,CSPG2,CDH6,TIMP1,CD44,SERPINE1,COL6A3,RHOA,COL6A1,RHOB,ZYX,PAK1,ARHGDIA,RHOG,ADAM9,FN1,PLAT,ICAM1,BSG,MMP19,HSPG2,ITGA3,NID1,SPARC,MMP14,DVL1,WNT2B,JUP,RND3,NOTCH2,LAMA4,LRP1,IGF2R,CD59,COL1A2,IGFBP2,IGFBP3,IGFBP5	Cdh6,Igf2r,Igfbp2,Igfbp3,Igfbp5,Notch2	47	6	12.766	0.99037	Mouse
ZHAN_MM_CD138_MS_VS_REST	SLC22A17,FGFR3,MITF,WWC2,NAP1L3,TCEAL2,RAI2,LOH11CR2A,SPRY2,SERPINE2,NGFRAP1,PCSK5,RNF32,DTNA,FZD8,C10ORF38,MAGI1,RMST,CST3,TEAD1,ZNF521,WHSC1,ZNF503,FZD2,PALLD,C18ORF4,CLEC11A,MARK1,NRIP1,LARP6,MYO10,MYRIP,CLGN,RPIB9,DSG2,LRP12,BACE2,PPM1H,TRIM58,CLIC6,KLHL13,CENTG2,PBX1,C10ORF30,JAM3,TMEM176B,TMEM176A	Fgfr3,Fzd2,Larp6,Myo10,Nap1l3,Pbx1	47	6	12.766	0.99037	Mouse
UVB_NHEK3_C0	HCCS,NCBP2,COPS2,CLTA,WTAP,CITED2,HSPH1,BAG1,DYNLL1,DHX38,HMOX1,PGRMC1,GTF2A2,USP10,PSMD6,TFPI2,RAB21,RELA,CDK7,PPP1CC,GTF2B,EIF4G2,HEAB,XPC,ADM,EIF2S1,PSMA4,PSMA3,HARS,MRPL49,NEU1,DNTTIP2,SERPINB4,KPNA2,ARL6IP1,IL1R2,GNAI1,POLR2K,RRAGA,NFKBIA,UBE2V2,DAZAP2,CDC37,PRSS8,ATP6V0C,SET,SPRR2C,DDX48,PPP2CB,DNAJA1,SLC39A6,TAF9,TRAF6,TRAM1,TRAF4,RPS24,NDUFA4,BRD2,TAF7,IL1RN,ANXA1,SAP18,BPGM,QSCN6,PCOLN3,…	Clta,Dhx38,Dynll1,Kpna2,Ppp2cb,Rela,Sap18,Tram1,Wtap	83	9	10.8434	0.990075	Mouse
HUMAN_TISSUE_TESTIS	SMCP,DBF4,IDE,EZH2,TTLL5,AURKA,VPRBP,TMF1,KIF2C,ART3,OIP5,ADAM2,RPL39L,PIWIL1,FRAP1,PRAME,BRAF,CDC2,PHKG2,CAMP,C9ORF36,GPR135,TLE4,SOCS7,MPP6,TOPBP1,HNRNPG-T,BRDT,RAD17,CLUAP1,GK2,NEK2,ZMYND10,STAM2,DSCR2,SOX5,SYCP2,SYCP1,COIL,MLF1,HMMR,NCAPH,CCT6B,ZPBP,BUB1,TEKT2,HSF2BP,DAZL,SSX3,NF2,CDKN3,NUP155,ABCB6,ZNF165,TULP2,CYLC2,CCNB2,GRK4,CLTCL1	Aurka,Bub1,Ccnb2,Mpp6,Nf2,Tekt2,Tle4	59	7	11.8644	0.989785	Mouse
UVC_LOW_ALL_DN	DYNC1LI2,PFTK1,SLC20A2,PHKB,UTRN,NAP1L1,FLJ41278,CXCL12,CRADD,LOC220594,SEMA3C,ANGPT1,STK39,DDX10,WWOX,SAMD4A,AP3B1,PTPRK,LOC283824,SATB2,PTPRM,MICAL2,NAV3,HMGA2,RFTN1,SLIT2,DDIT4,VEGFC,EIF4G3,G6PD,KIAA1199,SIPA1L1,EXT1,ERC1,TPST1,PPP2R3A,PRIM2A,POLA1,CDH2,C21ORF25,IGF1R,DOCK1,MEIS2,STX12,C2ORF10,COL6A1,PEX14,PAFAH1B1,RASA1,COL13A1,PODXL,FTO,EHBP1,UBL3,FNBP1,MYO10,GBE1,CDH18,IGFBP5	Cdh2,Igfbp5,Myo10,Nap1l1,Pafah1b1,Stk39,Stx12	59	7	11.8644	0.989785	Mouse
HSA05218_MELANOMA	FGF19,FGF6,E2F1,FGF18,FGF5,E2F2,FGF8,E2F3,HRAS,FGF7,PDGFB,FGF9,FGF14,PDGFA,FGF17,FGF16,MITF,FGF11,FGF10,FGF13,FGF12,PTEN,AKT1,CDKN2A,PIK3CA,PDGFC,PDGFD,FGF1,FGF2,FGF3,AKT3,FGF4,AKT2,EGFR,PIK3CG,BRAF,PIK3CB,PIK3CD,TP53,FGF23,CDK6,FGF22,RB1,FGF21,CDK4,FGF20,MAPK1,CCND1,MAPK3,PDGFRA,MDM2,PDGFRB,FGFR1,CDH1,IGF1R,KRAS,PIK3R5,PIK3R3,EGF,PIK3R1,PIK3R2,MAP2K1,MAP2K2,MET,RAF1,IGF1,BAD,HGF,NRAS,CDKN1A,ARAF	Akt1,Akt2,Akt3,Ccnd1,Cdk4,Cdk6,E2f3,Fgfr1	71	8	11.2676	0.989759	Mouse
HDACI_COLON_CUR24HRS_UP	ME1,ALDOA,KIAA0802,YWHAZ,EIF2C2,NDUFB6,KIAA0274,CALR,SSR1,RPS3,CSNK2A1,KCNS2,XBP1,LRRC59,KLHL22,CASZ1,RARA,RAB6A,RPN2,MYC,IMPDH2,TNPO3,XPOT,C9ORF86,P4HB,HERPUD1,RBBP4,STC2,SARS,GPI,MRPL23,ATF4,CCND1,PPIB,SFPQ,EIF2S1,GFPT1	Ccnd1,Me1,Rps3,Tnpo3,Xbp1	37	5	13.5135	0.989263	Mouse
TSA_HEPATOMA_UP	ATP6AP2,ANAPC13,IFITM3,CLU,BSCL2,SDC4,PRDX1,HADHB,CTGF,TPP1,PRKRA,ZDHHC9,TGM2,RHOA,CYR61,H1F0,BSG,TNCRNA,LYPLA2,PRPF3,OPTN,STAT1,TMEM55B,DHRS2,CDKN1A,ID2,DUSP1,RRM2,GRN,NIPSNAP1,ZBED3,H3F3B,CYP4F2,DNAJB1,JMJD1C,ID3,C16ORF57	Ctgf,Cyr61,H3f3b,Hadhb,Prpf3	37	5	13.5135	0.989263	Mouse
HSA04210_APOPTOSIS	FASLG,NFKB1,NFKB2,AKT1,PRKACG,CASP6,PRKAR2B,CASP3,PRKAR2A,MYD88,CASP9,CASP7,CASP8,IL1RAP,IL1B,CSF2RB,PIK3CA,PRKACA,FAS,PRKACB,IL1A,AKT3,CHUK,AKT2,IRAK2,PIK3CG,IRAK1,AIFM1,DFFA,PIK3CB,RELA,DFFB,PIK3CD,CYCS,TP53,FADD,TNFRSF10A,TNFRSF10C,TNFRSF10B,TNFRSF10D,RIPK1,MAP3K14,BID,TRAF2,IL1R1,TNF,PPP3R1,NFKBIA,PPP3R2,BCL2L1,NGFB,IRAK4,TNFRSF1A,IRAK3,BCL2,PPP3CB,PPP3CC,PIK3R5,CHP,PPP3CA,PIK3R3,PIK3R1,PIK3R…	Akt1,Akt2,Akt3,Capn1,Capn2,Nfkb1,Nfkb2,Ppp3r1,Rela	84	9	10.7143	0.989237	Mouse
FALT_BCLL_IG_MUTATED_VS_WT_UP	BMI1,MTSS1,MLLT7,ADORA2A,NHP2L1,CAPZA2,TLR1,ARFRP1,PIP5K1B,GABBR1,CBFA2T3,MXI1,CG018,PLAGL1,CDKN2D,DGKG,RHOC,BCL6,FGL2,CTDSP2,RAB6A,RUNX1,ING1,CPT1B,EGR3,NCF4,SCRN1,SAP18,UNC84A,KIAA0143,SPEN,YIF1A,SFRS2,HLA-F,HNRPA3,RAB31,NPC2,CLIC4,MNT,NPTN,TUBA3,JAK2,ID3,DENND4B,TBL1X,EMP3,CACNA1A,DUSP7	Adora2a,Capza2,Ncf4,Nhp2l1,Sap18,Scrn1	48	6	12.5	0.989212	Mouse
HSA04150_MTOR_SIGNALING_PATHWAY	STK11,PGF,GBL,RPS6KB2,RPS6KB1,KIAA1303,AKT1,EIF4EBP1,PDPK1,INS,PIK3CA,PIK3R5,PRKAA1,PRKAA2,CAB39,PIK3R3,FIGF,AKT3,PIK3R1,AKT2,PIK3R2,PIK3CG,FRAP1,BRAF,PIK3CB,PIK3CD,IGF1,RICTOR,RPS6,DDIT4,VEGFB,EIF4B,VEGFC,MAPK1,RPS6KA6,LYK5,RPS6KA3,HIF1A,TSC1,RPS6KA1,ULK1,RPS6KA2,ULK2,VEGFA,TSC2,MAPK3,ULK3,RHEB	Akt1,Akt2,Akt3,Cab39,Rps6kb1,Rps6kb2	48	6	12.5	0.989212	Mouse
ELECTRON_TRANSPORT_CHAIN	NDUFAB1,COX5A,COX5B,ZNF183,SLC25A27,QP-C,COX6B,COX6C,UQCR,SDHA /// SDHAL2,ATP5C1,ATPIF1,SURF1,LALP1,COX7B,COX7C,KBTBD4,COX6B1,ATP5J2,UCP1,AFG3L2,SALL3,NDUFV3,SLC25A14,UCP3,UCP2,NDUFV1,NDUFV2,COX6A2,COX6A1,COX8,ATP5D,UQCRC2,ATP5E,COX11,LOC339231,UQCRC1,ATP5B,UQCRFS1,15E1.2,NDUFS7,NDUFS6,NDUFS5,NDUFS4,ATP5S,NDUFS8,ATP5L,ATP5O,NDUFS3,ATP5I,ATP5H,NDUFS2,COX17,NDUFS1,ATP5J,COX15,NDUFB10,SLC25A4,UCRC,S…	Atp5a1,Atp5e,Atp5l,Cox6c,Ndufa6,Ndufab1,Ndufs1,Ndufs3,Ndufs7,Ndufv2,Uqcrc1	110	11	10	0.989147	Mouse
HSA04912_GNRH_SIGNALING_PATHWAY	ADCY3,CGA,ADCY4,HRAS,ADCY1,ADCY2,ADCY7,ADCY8,ADCY5,GNA11,ADCY6,PRKCB1,MMP2,PRKX,PRKACG,PRKY,MAP3K4,PLA2G1B,PRKACA,PRKACB,MAP2K7,MAP2K6,EGFR,PLD2,PLD1,MAPK1,JUN,MAPK3,PLA2G2A,MAPK9,MAPK8,MAPK7,PLA2G2E,PLA2G2D,PLA2G2F,GRB2,ELK1,SRC,KRAS,GNRH1,MAP2K1,GNRH2,MAP2K2,MAP2K3,MAP2K4,CACNA1S,PLA2G4A,ATF4,CACNA1F,CACNA1C,LHB,CACNA1D,GNRHR,CDC42,PLCB3,PLCB4,PLCB1,PLCB2,PRKCA,MMP14,PRKCD,GNAQ,PLA2G6,GNAS,PLA2…	Calm2,Calm1,Calm2,Calm3,Calml3,Camk2a,Camk2b,Camk2d,Camk2g,Src	97	10	10.3093	0.989067	Mouse
MOREAUX_TACI_HI_VS_LOW_UP	RPL18,HIST2H2AA4,KIAA1659,ALPPL2,TUBB2B,LTBP2,MASP2,LTBP4,C16ORF76,ITSN1,EPC1,WDR78,FOXF2,PQBP1,GNG2,DDAH2,GNG4,ROS1,ACAA2,KIF5A,NOXA1,PIK3CD,PTPRS,F7,PLAUR,MAPK1,SSTR2,GRB10,TMPRSS11D,VGLL3,C9ORF33,DCBLD2,RHPN1,ARG1,PVRL2,CASZ1,IGKC,CDC42EP4,TCF3,LOC284454,GIT1,MAP2K3,KIAA0672,C1ORF63,PKP2,C1ORF61,H3F3A,FLJ13236,SMURF2,BTBD14B,ACAD10,NEURL,LIMA1,NUAK1,TRPV1,LRRC15,KCNK10,SCRG1,CEACAM6,CEACAM5,ST…	Acaa2,Acta2,Akt2,Amn,Amph,Api5,Atp1b4,Calml4,Camk1g,Camk2b,Ccrn4l,Cnr2,Cuta,Eef1a2,Fmo2,Gpr12,H3f3a,Kcnip1,Khsrp,Klc3,Mobkl2a,Mpp2,Nmt2,Odz2,Pbx2,Plekha5,Plxna1,Pqbp1,Rel,Scnn1a,Sstr2,Trpv1	422	32	7.58294	0.988987	Mouse
AD12_ANY_DN	IER3,LIMA1,KLRC2,ALPI,TNFRSF12A,EFNA1,NFKBIA,FUBP3,SFRS5,HIST1H4B,HMOX1,MYC,CYR61,H1F0,PSCD1,IL6,MAP2K3,NR4A1,JUNB,EPHA2,CD83,CCND1,PLK2,BACE2,SDCBP,MFAP2,BCAR3	Ccnd1,Cyr61,Fubp3,Plk2	27	4	14.8148	0.988874	Mouse
ADIP_HUMAN_DN	PPARBP,PPARD,LOC374395,E2F4,MMP9,LUM,COL3A1,DCN,ADORA1,SNN,NUMA1,COL6A3,COL6A1,THBS2,LOXL1,FN1,PPP2R1A,COL4A2,SPARC,PTPRN,AGTRAP,CD37,PSG9,PTGDS,LRP3,LRP5,ROM1	Adora1,E2f4,Ppp2r1a,Thbs2	27	4	14.8148	0.988874	Mouse
ADIP_VS_FIBRO_DN	FGF7,CCT2,ITGB1,CSPG2,PDCD2,CD9,TUBB,CD44,IL4R,THBS1,THBS2,FN1,DDB1,CDK4,ANXA5,GAS7,ECM1,ANXA3,GAS6,IL11RA,ANXA2,CCT5,CCND1,THBD,BAX,PKM2,TNFAIP2	Ccnd1,Cdk4,Thbs1,Thbs2	27	4	14.8148	0.988874	Mouse
IDX_TSA_DN_CLUSTER6	IMPAD1,CYP1B1,MYEF2,ZNF638,HNRPM,NIPBL,BUB1,POLN,PUM2,DNAJC3,KIF2A,CAPN7,FLJ10154,SRPK2,ROCK1,MKI67,IREB2,MOBKL1A,ARID1A,PHF12,TMEM68,LOC642558,C3ORF58,C1ORF63,ROD1,KIAA1524,SP3	Arid1a,Bub1,Mobkl1a,Myef2	27	4	14.8148	0.988874	Mouse
MYOD_BRG1_UP	SCHIP1,MYL4,PPFIA4,TNNC2,MYL1,PDLIM3,SCRIB,KIFC3,DYSF,MYBPH,GYS1,PLEKHO1,VKORC1,ENO3,MYOG,HRC,ACTA1,MYH3,MYLPF,TNNI2,TNNT2,TNNT3,CKM,ATP2A1,CPSF6,BIN1,IGFBP5	Acta1,Bin1,Igfbp5,Myh3	27	4	14.8148	0.988874	Mouse
NAB_LUNG_UP	SAT1,POLR2L,CLU,CETN2,IFI30,PRKCB1,PRDX1,GPRC5A,ATP5G3,UQCRQ,HADHB,TIMP1,RAB11A,PCMT1,GDI1,S100P,PSAP,FAM62B,NR4A1,IGF2,FURIN,SEC61B,CD82,SERPINB2,COX6A1,FABP4,GSTP1	Hadhb,Ifi30,Serpinb2,Uqcrq	27	4	14.8148	0.988874	Mouse
UVB_NHEK3_C1	IER2,ATP1B1,UBXD2,S100A7,CXORF40B,TSG101,UBE2G1,SULT2B1,BNIP3,COPS8,GPX2,CSNK2A1,CTGF,TNIP1,CYR61,SNRPA1,HSP90AA1,CRYAB,PIM1,UBE2I,GLUL,KRT18,MAPK6,PSMA6,CST6,PSMA5,TBCC,MFAP1,TM4SF1,PIAS1,TNFAIP3,EMP1,PPP2R2A,GALNT3,CNN3,SPRR2E,ATP6V1B2,PBEF1,UBE2D2,SPRR2D,SAFB,C11ORF58,SLC31A2,MAP2K3,DDX1,ETF1,KCNK1,VDAC2,WBSCR1,DUSP5,LCN2,GPIAP1,CDKN1A,PSMC6,HDAC1,RNF4,GSPT1,PSMC2,PSMC1,TJP2	Atp1b1,Cryab,Ctgf,Cyr61,Hsp90aa1,Snrpa1,Vdac2	60	7	11.6667	0.988729	Mouse
UVC_TTD_4HR_UP	CLTB,PGF,IGFBP6,CBX4,RPS6KB2,CNP,BAK1,KISS1,PLEKHQ1,PLCB3,TMEM109,AES,OSR2,CDKN2B,SMARCD2,ZFPL1,RHOB,GNL1,PLD3,BSG,STK25,RELA,EIF2S3,PIM2,FLNA,LENG4,HOXD9,DGAT1,PTRF,AAMP,ACAA1,ADD1,GALNT2,FGFR3,MVD,MRPS12,ERBB2,CDC34,MYBL2,MDK,PCTK1,TSPYL2,HEXIM1,STX16,ERCC2,BRD2,AMACR,CA5BL,C21ORF33,TREX1,EPHX1,TRIM25,BAD,TNFSF9,ABCB6,TPBG,PPIF,KCNJ4,MRPL28,ASNA1	Cltb,Fgfr3,Igfbp6,Rela,Rps6kb2,Smarcd2,Stx16	60	7	11.6667	0.988729	Mouse
IDX_TSA_UP_CLUSTER6	LDHB,ALAD,RARRES2,S100A8,PPP2R5A,GDF5,ADCY6,AQP7,OGDH,COX5B,HIBADH,ANKRD57,PDHB,FAH,SLC2A4,CDKN2C,PHTF2,CIB2,HADH,S100A1,ACAA2,MRPL51,SUCLG1,QDPR,PNPLA2,DHRS7B,CHPT1,TANK,MAP4K4,WFDC12,RETN,RBPMS,PGM1,DLD,HSD11B1,C1QDC2,ACAA1,ME1,CCRN4L,MRAP,HSD17B12,COX7B,CHCHD3,MOSC2,SFXN1,ABCA1,CCNG2,HADHB,MAP3K7IP3,RNF11,POLN,LIAS,SCARB1,NR1H3,REEP6,GPD1,UNC119,C9ORF16,LPL,C11ORF54,TKT,DLAT,REEP5,CIDEC,TST,GB…	Acaa2,Ccng2,Ccrn4l,Dlat,Dld,Gsr,Hadhb,Lpl,Me1,Ndufs1,Ndufs3,Ppp2r5a,Slc2a4,Uqcrc1,Uqcrq	166	15	9.03614	0.988409	Mouse
LEE_TCELLS2_UP	SCN3A,RORC,SYNCRIP,MYLIP,AMOTL1,ISG20,MAP3K5,SH3YL1,SERPINE2,ISG15,BTBD3,VNN2,MGC40069,KLRB1,CRTAM,IGKC /// IGKV1-5 ///,C10ORF104,TAF4B,LRRC1,UBE2J1,ESPL1,NPC1,GLUL,NPC2,FAM45B /// FAM45A,ZWINT,ABAT,ARL8B,HLA-DRA,KIF4A,BCL2L1,PDSS1,KIAA1913,ACSBG1,SPATS2,FLJ20035,FAIM,LFNG,NAT14,UPB1,GGH,GARS,ATP11A,ACACB,LOC284757,GAS7,ATM,RICS,GAS5,VDAC1,KIAA1794,TMEM118,RGS1,NLGN4X,MGC3032,PLCXD2,BTBD11,BACH2,…	Acat2,Actg1,Adora2a,Ak5,Amph,Ank3,Atp1b3,Atxn10,Aurka,Aurkb,Bcl11a,Bin1,Bub1,Calm1,Camk4,Capn2,Ccna2,Ccnb1,Ccnb2,Ccng2,Cdc14a,Cdk6,Chd1,Ctps,Ctsb,Denr,Ect2,Espl1,Fbxl12,Fignl1,Foxp1,Fyn,Gla,H2afv,Hdhd1a,Hist1h3h,Hsp90ab1,Kpna2,Lrrn3,Mns1,Mobkl1a,Mpp1,Msi2,Myef2,Myh10,Nhp2l1,Pask,Pbk,Pde4b,Pde4d,Plekha5,Plxnd1,Ppil5,Ppp2ca,Psip1,Rasa2,Rasa3,Rnaseh2b,Rpa1,Rsl1d1,Scarb2,Scrn1,Sfrs9,Slc25a3,Slc2a3,Sm…	1141	75	6.57318	0.9884	Mouse
ADIPOGENESIS_HMSC_CLASS1_UP	IL1R1,PDE4D,GAS1,LHFP,PDE6H,SNAI2,MT1X,SOD2,DKK1,FYN,PAPPA,C4ORF18,ARHGAP1,MYC,SST,MT1H,MT1G,MT1F	Fyn,Pde4d,Snai2	18	3	16.6667	0.988114	Mouse
GALE_FLT3ANDAPL_DN	P4HB,GPR137,HLA-A /// HLA-H ///,NDUFB7,NAPG,HLA-C,HLA-B,BAD,HLA-G,RABAC1,LOC641807,OASL,ST3GAL5,ARF1,DRAP1,NDUFV1,PQBP1,DEGS1	Drap1,Pqbp1,Rabac1	18	3	16.6667	0.988114	Mouse
AGED_MOUSE_CEREBELLUM_DN	MEF2A,SNCA,CNP,ZIC2,NOS2A,SLC4A1,OCA2,CYR61,LBX1,PTPRM,FRAP1,ACTA1,CACNG1,CCND1,G6PC,CLIC3,NAB2,PRDM5,FARSLA,DOC2B,SMARCA4,CSF2,ACHE,MYL4,TNC,CAMK2G,ITM2A,JRK,GALK1,ANXA7,COL17A1,LOC442721,NR1D1,HSPA4,CD4,TCEA2,THBS1,HGFAC,WNT8A,PTPRD,FSCN1,LIN7B,DPYSL2,BIRC4,NPY1R,STAT3,RPL22,USP46,MERTK	Acta1,Camk2g,Ccnd1,Cyr61,Lbx1,Thbs1	49	6	12.2449	0.987957	Mouse
CMV_24HRS_UP	GRPEL1,ARMET,EIF5A,NFKB1,SYNGR2,LATS2,IL11,SSR1,TRIM5,SFRS7,ISG15,NUBP1,EIF1AX,PSMD2,RANBP1,PSMD6,MX1,TFPI2,BCL7B,EGR1,SNRPA1,PFKP,JARID1C,LIG4,GMPR,HLA-E,GAL,PPM2C,MARK2,ATP6V1C1,PSMA2,PSMA6,PSMA3,MLLT11,EMP2,UBE2S,GGCX,FGFR1,SLC39A14,IFITM1,POLR2K,FKBP4,SNRPB2,NFKBIA,NUP93,OAS1,STIP1,IL7R,PBEF1,SRF,NP,GCH1,CSE1L,GORASP2,NPM1,PSMB2,ENO2,NAT12,SCARB2,ENO1,RAB2B,NR4A1,TRIM22,TRIM21,IDH3A,GMFB,PLA2…	Atp6v1c1,Fgfr1,Gorasp2,Nfkb1,Nup93,Rab2b,Scarb2,Snrpa1	73	8	10.9589	0.987804	Mouse
AGED_MOUSE_HYPOTH_DN	ACHE,GNAI2,ATP6AP1,CAMK2G,STIP1,FSTL1,CANX,ATP6V0C,MAGED1,APOE,GPX4,DLG4,PRKACB,DHX30,DNAJA2,AP2M1,PLD3,PPP2R1A,EEF1A1,GDI1,EPAS1,KIF5B,ACO2,SARS,DDB1,CS,EPRS,VTI1B,MGAT2,ATP2A2,RAB18,PTGDS,GRIA1,ATP6V1E1,ATP9A,VSNL1,UBC,DNM1	Atp6ap1,Camk2g,Dlg4,Eef1a1,Ppp2r1a	38	5	13.1579	0.987789	Mouse
ST_PHOSPHOINOSITIDE_3_KINASE_PATHWAY	DAF,YWHAZ,GRB2,FOXO1A,CSL4,RPS6KB1,SFN,PTEN,BTK,AKT1,IARS,CDKN2A,DAPP1,SOS1,SOS2,PIK3CA,SHC1,INPP5D,AKT3,TEC,AKT2,PDK1,P14,PSCD3,YWHAB,BAD,YWHAE,A1BG,YWHAG,RPS6KA3,YWHAH,RPS6KA1,RPS6KA2,GSK3A,GSK3B,YWHAQ,PPP1R13B,IGFBP1	Akt1,Akt2,Akt3,Igfbp1,Rps6kb1	38	5	13.1579	0.987789	Mouse
BENZOATE_DEGRADATION_VIA_COA_LIGATION	SDHB,GCDH,SDS,EHHADH,ACYP2,ECHS1,ACYP1,ACAT2,ACAT1,HADHA	Acat1,Acat2	10	2	20	0.987639	Mouse
CELL_CYCLE_CHECKPOINT_II	CCNE2,CDKN2A,NBS1,TP53,FANCG,ATR,CDC34,RB1,CCNG2,RBBP8	Ccne2,Ccng2	10	2	20	0.987639	Mouse
ETCPATHWAY	SDHA,GPD2,SDHB,UQCRC1,SDHC,CYCS,SDHD,ATP5A1,NDUFA1,MTCO1	Atp5a1,Uqcrc1	10	2	20	0.987639	Mouse
FERRANDO_CHEMO_RESPONSE_PATHWAY	MTHFD1,TYMS,GPX1,FOLR1,DTYMK,CDA,HPRT1,APEX1,ADA,TK1	Dtymk,Tyms	10	2	20	0.987639	Mouse
GAMMA_UNIQUE_FIBRO_UP	LDHC,ATRX,ARF1,TIA1,PPP2CA,RAB2,RHOB,SEMA3B,CIB2,VDAC3	Ppp2ca,Vdac3	10	2	20	0.987639	Mouse
GH_EXOGENOUS_EARLY_DN	BMP2,LOC340069,HMGB2,GBX2,SLC4A7,ELAVL4,MAN1C1,ICEBERG,ADPRH,GLRX	Elavl4,Glrx	10	2	20	0.987639	Mouse
GH_IGF_CHONDROCYTES_UP	UBE2D2,SLC25A5,EIF1AX,COMP,KLF10,ELN,MMP13,JUNB,BRP44,CYR61	Comp,Cyr61	10	2	20	0.987639	Mouse
HSA00521_STREPTOMYCIN_BIOSYNTHESIS	PGM3,ISYNA1,IMPA2,IMPA1,GCK,HK3,PGM1,TGDS,HK2,HK1	Impa1,Impa2	10	2	20	0.987639	Mouse
IL6_SCAR_FIBRO_DN	PPP1R3C,PSG9,ADAM10,CTGF,SGK,SULF1,PDGFRA,TEGT,PRPS1,CYR61	Ctgf,Cyr61	10	2	20	0.987639	Mouse
RNAPATHWAY	RELA,EIF2S1,EIF2S2,PRKR,TP53,NFKBIA,NFKB1,MAP3K14,DNAJC3,CHUK	Nfkb1,Rela	10	2	20	0.987639	Mouse
SA_DIACYLGLYCEROL_SIGNALING	VIP,PDE1B,PDE1A,ESR1,ESR2,PLCB1,TRH,PRL,ITPKA,PLCB2	Pde1a,Pde1b	10	2	20	0.987639	Mouse
CMV_HCMV_TIMECOURSE_20HRS_UP	GNA13,PRPF4B,PPP2R5B,IL27RA,GENX-3414,BTRC,FOXK2,PTPN21,CDR2L,YDD19,GPC4,FUBP1,FANCL,AGTR1,BAK1,FAM49A,DDX18,GBF1,B3GALNT1,PTDSR,WWP1,CAMSAP1,IL1RAP,DLG3,DDX21,CHRNA7,PRKACA,CCNA1,CDC6,76P,BRAF,ZNF508,PCDH9,MPP6,DCTN5,LIG4,TAF6L,PRPF4,CCRK,BLMH,KLHL18,PRUNE,MSX1,GAPVD1,ZNF238,SMARCA3,THOC1,ARL4A,INPP1,POLR2H,CAMTA1,FKBP5,ZNF131,BTN2A1,GCLM,MOAP1,TROVE2,SNRK,SLC30A4,LOC56902,RPIA,TRAF6,AMD1,SEC23I…	Ccna1,Ddx18,Dhx8,Dlg3,Fubp1,Gbf1,Mpp6,Pbx2,Ppp2r5b	86	9	10.4651	0.987399	Mouse
FATTY_ACID_METABOLISM	CYP3A4,ACOX2,ACOX1,PPARA,CYP3A5,CYP3A7,CPT2,CYP2J2,CYP2C19,CYP2C18,EHHADH,CYP2D6,ADH1C,ADH1B,ADH1A,ASAH1,ACOX3,SC4MOL,PECR,GNPAT,OKL38,ACAA2,ACADM,CYP1A1,ACADS,CYP4A11 /// CYP4A22,CYP1A2,CYP2E1,ACADL,PECI,DHRS3,CD36,SDS,ALDH1B1,ALOX15B,CYP2A6,CROT,PCCA,ALDH9A1,ACAA1,ALOX12,ACADSB,CYP2F1,ADHFE1,CYP2B6,CYP51A1,ECHS1,ADH6,ADH7,ACAT2,ACAT1,DCI,ALDH3A2,HADHA,ALDH3A1,HADHB,ALDH1A1,ALDH1A2,ACSL1,ADH4,AL…	Acaa2,Acat1,Acat2,Acsl3,Acsl4,Cd36,Cyp4b1,Hadhb,Lpl	86	9	10.4651	0.987399	Mouse
NELSON_ANDROGEN_UP	VAPA,UNC13,CDC14,IQGAP2,PTPN21,TPD52,SRP19,SLC26A2,HOMER-2B,CAMKK2,B2M,GSR,TCRG,AZGP1,GUCY1A3,SEPP1,NKX3A,RBM10,SEC24D,HELO1,AGM1,DHCR24,H1F0,FLJ23153,SPAK,LIFR,ACTN1,HERC3,DCTN3,ELL2,ADRM1,KRT19,TARP,INPP4B,CPD,AKAP2,SMS,HS1-2,SORD,FKBP5,HMGCS1,UGDH,AKAP12,LIM,RAB4,LMAN1,LOC51171,TMEPAI,ALDH1A3,ITGAV,SAT,KRT8,NDRG1,MRF2,APPBP2,PPAP2A,SNAP25,TSC22,B4GALT1,MAF,TMPRSS2,UAP1,FACL3,KLK2,KIAA1382,SGK,…	Appbp2,Ell2,Gsr,Lman1,Maf,Rbm10,Sec24d,Sord,Vapa	86	9	10.4651	0.987399	Mouse
WERNER_FIBRO_DN	HCCS,RALY,EIF2C2,CYP3A7,LTBP1,STK38,ADCY7,CTDSPL,VKORC1L1,HNRPF,LGMN,CAPZA1,SNRPD2,CBX3,ISGF3G,SLC35A1,IL17RB,AIP,CUL2,GSTM4,PVALB,CLK2,KIAA0082,CSF3R,ROBO2,STAM,ZNF449,ALDH6A1,KIF5B,MADD,BCL2A1,C10ORF7,GGTLA1,ARPC1A,AADAC,MGAT2,RND3,ZNF193,PSMA5,PRCC,C14ORF106,ST14,C20ORF74,MNDA,SURF5,SLC25A37,AMFR,SMARCA1,WFDC2,FGFR2,KIAA0251,FGR,GRB2,CXORF12,RY1,KARS,MIA3,ECE1,ARPC2,SMARCB1,DRAP1,METTL1,VDP,MG…	Aip,Arpc2,Atp6v0a1,Capza1,Cog2,Cog6,Drap1,Fgfr2,Fgr,Gsto1,Igf2r,Mrpl4,Smarca1,Smarcb1,Vezf1	168	15	8.92857	0.987105	Mouse
BLEO_MOUSE_LYMPH_LOW_24HRS_DN	EZH2,SNRPD1,ARF6,NONO,MBTD1,OAZ1,TMED2,RANBP5,MRPL36,FBXO6,DDX21,LOXL3,MYB,SAR1A,TCP1,ANP32B,EEF2,ARID1A,SFRS1,PPP1CC,VDAC3,IDH3A,SLBP,PTP4A2,LOC647153,EIF2S2,H3F3B,PARP2	Arid1a,H3f3b,Sfrs1,Vdac3	28	4	14.2857	0.987015	Mouse
HSA04320_DORSO_VENTRAL_AXIS_FORMATION	ETV7,ERBB4,GRB2,ERBB2,CPEB1,KRAS,SOS1,SOS2,PIWIL1,PIWIL2,PIWIL3,PIWIL4,ETV6,EGFR,BRAF,MAP2K1,RAF1,SPIRE1,SPIRE2,NOTCH3,NOTCH2,MAPK1,FMN2,NOTCH1,ETS1,ETS2,NOTCH4,MAPK3	Notch1,Notch2,Notch3,Notch4	28	4	14.2857	0.987015	Mouse
BRCA_BRCA1_NEG	SLC9A2,PDLIM3,TSPAN8,MYLIP,PRKG1,PH-4,HTRA1,ANKRD50,GATA3,TMEM98,SULT1A2,STK39,NQO1,WWOX,SPON1,MATN2,SCAMP1,MATN3,MPDZ,CA12,ENC1,ATBF1,KIAA0644,CCDC74B,SYNJ2BP,SERPINF1,CPE,SPAG5,SPDEF,TFPI,NPTN,HSD11B2,SLC40A1,EMP2,FBXL2,BMPR2,ITGB5,PPT1,ASTN2,GREM1,WT1,ITGBL1,TP53AP1,DUSP13,ITGB6,DOPEY2,VEZF1,DNAJA4,TRAF4,SDF2,PLAT,UNC119,KLF9,TAOK1,NTN4,RPL23A,REEP1,CAMK2N1,TXNDC13,EPHA4,HMGCS2,PLK2,LASP1,CDC4…	Brd8,Cdh11,Dnali1,Hagh,Hdgfrp3,Igfbp2,Pde8b,Plk2,Prkg1,Sord,Stk39,Taok1,Uqcrq,Vezf1	154	14	9.09091	0.986989	Mouse
LEE_DENA_DN	PNLIP,ACOX1,CPT2,TNNC2,TRPV2,EHHADH,RORC,SELENBP1,MCM10,SLC1A2,MAT1A,CYP7A1,SLC2A2,IL1RAP,PLA2G1B,RGN,ALOX12B,AKR1C1,HPD,WNT10B,MYH1,OTC,PADI4,CYP2E1,SAH,TNNT3,G6PC,BHMT,CA3,OAT,SLC27A5,PRODH,ME1,NETO2,HSD3B2,ACADSB,CYP2F1,CA5A,DPYS,AASS,PAH,ALDH3A2,ALDH1A1,ACSL1,REG1A,CSAD,HOXA5,CTRC,ABCD3,NDRG2,GSTO1,KRT4,NR1H3,GCDH,PNLIPRP1,EPHX2,C4BPA,PHYH,LACTB2,PCK1,TNNI2,PEX11A,CYP7B1,GLYAT,SLC25A13,BAAT,G…	Csad,Gsto1,Lipc,Me1,Myh1,Pah,Slc2a2,Trpv2	74	8	10.8108	0.986728	Mouse
ZUCCHI_EPITHELIAL_UP	LDHA,SNCAIP,EDN2,ANKRD10,SAE1,OBTP,PTMA,SFRS6,CTGF,TPT1,H2AFZ,TGFA,RPN2,CAP1,CCNA2,SPY1,ZNF9,ADNP,HMGA1,TRAP1,HIF1A,NME1,SRCAP,UBA52,HMGB1,YWHAZ,AHCY,IFITM3,FDC-SP,RMP,GNG11,HSPA8,FN1,ENO1,DHX9,DGKQ,HNRPC,FSCN1,DUSP23,GAGED2,CCT5,CEB1,PPIA,CYFIP1,PTPN1,GNB2L1,YKT6,IGFBP4,STEAP,NNMT	Ccna2,Ctgf,Dhx9,H2afz,Igfbp4,Srcap	50	6	12	0.986599	Mouse
DRUG_RESISTANCE_AND_METABOLISM	CYP3A4,CYP3A5,CRABP1,CYP2D6,GSTM1,TOP1,CDKN2A,CDKN2D,RARA,RARB,NQO1,EGFR,RARG,CYP1A1,RXRB,RXRA,RELB,RXRG,CYP2E1,CYP1A2,AHR,HIF1A,MVP,ERBB4,ERBB3,CYP2B6,NFKBIE,ERBB2,NFKBIB,ELK1,BCL2L1,ARNT,CYP2C9,CYP2C8,MET,EPHX2,EPHX1,BRCA2,ABCB1,BRCA1,ATM,ABCG2,CDKN1A,CDKN1B,DHFR,PPIA,CRR9,PPARA,PPARD,CYP2C19,PPARG,MLH1,NFKB1,NFKB2,PPARGC1,CCNE1,FOS,AP1S1,TNFRSF11A,SRD5A2,TOP2B,TOP2A,MYC,FGF2,AR,TP53,ESR1,RB1,E…	Actb,Ccnd1,Ccne1,Cdk2,Cdk4,Igf2r,Nfkb1,Nfkb2,Relb,Tyms	100	10	10	0.986436	Mouse
MOOTHA_VOXPHOS	ATP5D,UQCRC2,ATP5E,COX11,UQCRC1,COX10,ATP5B,CYC1,NDUFAB1,CNOT7,COX5A,UQCRFS1,COX5B,ZNF183,NDUFS7,NDUFS6,NDUFS5,NDUFS4,NDUFS8,ATP5L,NGFRAP1,ATP5O,NDUFS3,ATP5I,QP-C,ATP5H,NDUFS2,NDUFS1,COX15,ATP5J,CYCS,NDUFC2,COX4I1,MBD3,NDUFC1,NDUFA10,COX6B,COX6C,UQCR,UQCRH,ATP5C1,HSPC051,SURF2,SURF1,UQCRB,NDUFB3,NDUFB4,NDUFB5,NDUFB6,NDUFB7,NDUFB8,COX7B,COX7C,GRIM19,ATP5G2,ATP5G1,BCL2L1,COX7A2L,ATP5G3,NDUFB1,NDUFB…	Atp5e,Atp5l,Cox6c,Ndufa6,Ndufab1,Ndufs1,Ndufs3,Ndufs7,Uqcrc1	87	9	10.3448	0.986397	Mouse
CALRES_RHESUS_DN	UQCRC2,ADCY2,CYP2D6,TSNAX,TI-227H,TSPAN7,HSU79275,CDR2L,GLI3,GOT2,COPB2,BAK1,CGREF1,DDX17,SLC23A2,RANBP1,SMOX,HADH,GOLGA3,ACAA2,CRYAA,TAZ,JARID1C,ACTN1,COX4I1,DYNLT1,FBP2,HTATIP,DDO,PSG9,NNT,GNAQ,COMMD1,PIAS1,MDH1,ACR,ELL,CREM,INSSA2,RY1,HADHB,DSCR1,SERINC3,PEX19,CKMT2,POU2F2,PRPS1L1,RUNX2,MYOC,AXIN1,SUB1,TNP1,VDAC2,MRPL23,MNAT1,MPI,NDUFV2,RAB2,RRS1,ABCC2,MBTPS1,BMP6	Acaa2,Cryaa,Dynlt1,Ell,Hadhb,Ndufv2,Vdac2	62	7	11.2903	0.986378	Mouse
SHEPARD_CRASH_AND_BURN_MUT_VS_WT_DN	HMGN3,FLJ10858,BMS1L,NELL2,SYNCRIP,AURKB,DDX17,CDCA2,MADH3,CDCA3,SIL,AP4M1,PTPRN,PTPRO,MYH8,FLJ21827,CGI-72,LMNB2,ZNF511,LOC388074,TK1,OTP,PPP1R3C,LOC296125,LHX1,FBXO5,KRT2A,MKI67,C5orf5,BM-009,SKI,CDC20,EN2,GAS1,CDC27,ZNF585A,PCDH18,NOTCH2,SFRP1,LOC388585,PON1,TM7SF2,GFAP,GREB1,PTEN,GTSE1,CRYBB1,CTL2,FOXB1,MASTL,NR2F1,MTSG1,ANP32B,ZP2,CDC2,TPX2,MBD2,SLIT3,FLJ10439,CRYBA4,MIB,MGC49942,KIAA1731,PR…	Aurkb,Ccnb1,Ccnb2,Ccnb3,Cdc14b,Ddx20,Ect2,Elavl4,Fgfr4,Fubp1,Khdrbs1,Myh8,Myo10,Notch2,Pcdh18,Pcdhgc3,Plk4	198	17	8.58586	0.986352	Mouse
AD12_24HRS_DN	H1F0,IER3,PSCD1,IL6,KLRC2,LIMA1,EFNA1,NR4A1,NFKBIA,EPHA2,JUNB,CD83,FUBP3,SFRS5,PLK2,HMOX1,SDCBP,CYR61,BCAR3	Cyr61,Fubp3,Plk2	19	3	15.7895	0.985544	Mouse
DAC_FIBRO_UP	HIST1H2AC,TNFSF4,COX7A1,C3,LGMN,PRG1,MYH3,MMP3,AQP1,STAT1,TIMP3,ASAH1,IFI27,ANXA8,CCND2,ALDH1A3,KRT8,SCG5,MFAP5	Ccnd2,Myh3,Scg5	19	3	15.7895	0.985544	Mouse
UNDERHILL_PROLIFERATION	CDC7,RECC1,POLG,CCNT1,RBL1,CCNC,CHEK2,MCM4,CDK2,MCM5,GAS5,PA2G4,CCND1,MCM7,CLK2,POLD1,CDC2L1,CDKN2D,RAD17	Ccnd1,Cdk2,Pold1	19	3	15.7895	0.985544	Mouse
HDACI_COLON_SUL24HRS_DN	SEPT3,IL16,LTBP2,STAT5A,TUBB2C,SLC7A8,AQP1,BTK,ANK1,PVALB,UNC5A,PPP1R1B,TIA1,LOC284998,GNL1,SAMD4A,PTPRM,DARS,BAIAP2,SFRS1,PPP1CB,ERGIC3,VEGFB,C14ORF37,PCF11,PSMA1,FER1L3,MAPK4,WDR89,ST18,AKAP1,ADD3,SUV420H1,BAT1,CGNL1,HMGB1,HMGB2,IFITM2,CCDC14,MME,APOC2,LRIG2,CHCHD7,ACP1,FXYD6,PDSS2,TMEM63C,KRT23,TTC3,QRSL1,FAIM,SFRS11,BMP4,DHX9,ZNF529,BMP1,EPB41,SESTD1,RHBDF1,CREBBP,SRA1,CHI3L2,HRBL,CACNA2D4,UP…	Ank1,Cacna2d4,Cdh11,Crebbp,Dhx9,Eef1g,Khdrbs1,Lipc,Msi2,Nap1l1,Pcf11,Sfrs1	128	12	9.375	0.985516	Mouse
HSA04360_AXON_GUIDANCE	HRAS,PLXNA3,PLXNA1,EFNA1,PLXNA2,EFNA2,EFNA3,NTN2L,L1CAM,LRRC4C,CXCL12,UNC5B,UNC5A,ROBO1,SEMA7A,ROBO2,UNC5D,UNC5C,ROBO3,ROCK1,EFNB3,ROCK2,PLXNB1,PLXNB2,EFNB1,EFNB2,PLXNB3,MAPK1,RND1,MAPK3,EFNA5,EFNA4,PLXNC1,GNAI3,GNAI2,GNAI1,EPHB3,EPHB4,ITGB1,EPHB1,EPHB2,SEMA5A,SEMA5B,EPHB6,PTK2,KRAS,RAC2,RAC3,RAC1,MET,NTN4,NTN1,EPHA1,EPHA2,EPHA3,EPHA5,EPHA4,SEMA6A,EPHA7,SEMA6B,SEMA6C,EPHA6,SEMA6D,RGS3,EPHA8,ABL1,…	Cdk5,Fyn,Plxna1,Plxna2,Plxna3,Plxnb1,Plxnb2,Plxnb3,Ppp3r1,Rac1,Rac2,Rac3	128	12	9.375	0.985516	Mouse
BECKER_TAMOXIFEN_RESISTANT_DN	TSPAN6,GJA1,TTK,PDCD4,AREG /// LOC653193,AGPS,TIAM1,GATA3,ELOVL2,QKI,SEMA3C,LBR,ZNF43,PTPRK,ACAA2,CLCA2,KHDRBS3,ALDH3B2,PKIA,TCN1,LENG4,C14ORF147,CCND1,MSX1,TM4SF1,EMP1,ME1,FGFR1,IL1R1,RBP1,MSX2,IGF1R,PEG10,TRIM16 /// TRIM16L /,CEP170,OSBPL1A,CD24,BCAS2,COX7A2,IL8,ESRRG,AIM1,HDAC2,ORC3L,TRGC2 /// TRGV2 ///,IRF3,LRP2,PDZK1,DUSP6,IGFBP5,NFIB	Acaa2,Ccnd1,Fgfr1,Igfbp5,Khdrbs3,Me1	51	6	11.7647	0.985135	Mouse
KENNY_WNT_UP	SEPHS2,S100A8,GNA11,BTRC,PTPN22,MMP2,SFRS7,EBNA1BP2,ETAA16,LOXL2,CYR61,RAMP3,CASKIN2,SQRDL,EXOSC2,PKN1,GAN,TACC3,ECT2,CCR5,ARCN1,C13ORF10,CTSC,TM4SF1,TNFAIP2,KIAA0195,HMGB2,HIG2,UPP1,HAT1,ABI1,FLJ22833,ARFGEF2,TK1,RPA2,SORBS1,CSE1L,KRT7,SPP1,TFDP1,CUGBP2,BAD,CAPN3,CCNB1,PLK4,SYNE1,SERPIND1,NCOR1,CD14,IGFBP5,C13orf10	Capn3,Ccnb1,Cyr61,Ect2,Igfbp5,Plk4	51	6	11.7647	0.985135	Mouse
Significant Human Ortholog Hits
C2 Gene Set Name	Gene Set	Genes Mapped	Gene Set Size	No. of Gene Mapped	% of gene mapped	Hypergeometeric Probability Value	Organism
HSA00040_PENTOSE_AND_GLUCURONATE_INTERCONVERSIONS	UGDH,UGT1A7,UGT1A6,UGT1A9,UGT1A8,UGT1A3,UGT1A5,UGT1A4,UGT2A1,UGT2A3,UGT2B28,GUSB,UGT1A1,UGT1A10,RPE,UGT2B17,AKR1B1,UGT2B11,UGT2B4,UGT2B10,UGT2B15,DCXR,UGP2,UGT2B7,XYLB	UGT2B4,UGT2B7,UGT2B15,UGT2B17,UGT2B11,UGT2A1,UGT2B28,UGT1A10,UGT1A8,UGT1A7,UGT1A6,UGT1A5,UGT1A9,UGT1A4,UGT1A1,UGT1A3,UGT2A3	25	17	68	1	Human
HSA00980_METABOLISM_OF_XENOBIOTICS_BY_CYTOCHROME_P450	CYP3A4,CYP3A5,CYP3A7,CYP2C19,CYP2C18,CYP2S1,ADH1C,ADH1B,ADH1A,GSTM5,AKR1C3,CYP3A43,GSTM1,AKR1C2,GSTM2,GSTM3,AKR1C4,GSTM4,GSTZ1,AKR1C1,CYP1A1,ALDH3B2,GSTT1,GSTT2,CYP2E1,CYP1A2,UGT1A1,ALDH3B1,DHDH,UGT1A10,UGT2B17,UGT2B11,UGT2B10,UGT2B15,GSTP1,CYP2F1,CYP1B1,ADHFE1,CYP2B6,ADH5,ADH6,ADH7,ALDH3A1,UGT1A7,UGT1A6,UGT1A9,UGT1A8,UGT1A3,UGT1A5,ADH4,ALDH1A3,GSTK1,UGT1A4,UGT2A1,GSTO2,UGT2A3,UGT2B28,GSTA1,GSTA2…	CYP3A7,CYP3A4,CYP3A5,GSTT1,GSTT2,UGT2B4,UGT2B7,UGT2B15,UGT2B17,UGT2B11,UGT2A1,UGT2B28,UGT1A10,UGT1A8,UGT1A7,UGT1A6,UGT1A5,UGT1A9,UGT1A4,UGT1A1,UGT1A3,CYP3A43,UGT2A3,GSTO2	70	24	34.2857	1	Human
CELL_CYCLE_KEGG	E2F1,MAD1L1,E2F2,E2F3,E2F4,E2F5,CDC14A,CDC14B,MPEG1,E2F6,SMC1L1,PTTG2,PTTG1,HDAC7A,PTTG3,TGFB1,CCNE2,CCNE1,MCM7,CDKN2A,ORC4L,CCNA1,CCNA2,CDC7,CDC6,CDC2,CCNH,RBL1,SKP2,TP53,ESPL1,RB1,MCM2,CDK4,MCM3,MCM4,WEE1,ORC1L,MCM5,CDK2,MCM6,EP300,MAD2L1,CCND3,CCND2,ORC5L,BUB1B,MDM2,MAD2L2,GADD45A,TBC1D8,FLJ14001,PRKDC,CDH1,CHEK1,CHEK2,ASK,ORC2L,CDC14B_///_CDC14C,CDC45L,ORC6L,BUB1,BUB3,TFDP1,DTX4,PTPRA,SMAD4,C…	BUB1,CCNA2,CCNB1,CCND2,CCND3,CCNE1,CCNH,CDC2,CDK2,CDK4,E2F2,E2F3,E2F4,E2F5,EP300,ORC1L,PLK1,CDC14B,CDC14A,HDAC3,CCNA1,CCNB2,CCNE2,ESPL1,MAD2L2,DTX4,CCNB3	90	27	30	1	Human
HSA00860_PORPHYRIN_AND_CHLOROPHYLL_METABOLISM	HCCS,FTMT,ALAD,COX10,UROS,PPOX,FTH1,UGT1A7,HMOX2,UGT1A6,UGT1A9,ALAS1,ALAS2,UGT1A8,UGT1A3,CPOX,HMOX1,UGT1A5,UGT1A4,UGT2A1,UGT2A3,UGT2B28,COX15,FECH,GUSB,HMBS,EPRS,UGT1A1,MMAB,EARS2,BLVRA,UGT1A10,UGT2B17,BLVRB,UGT2B11,UGT2B4,UGT2B10,CP,UROD,UGT2B15,UGT2B7	FTH1,UGT2B4,UGT2B7,UGT2B15,UGT2B17,UGT2B11,UGT2A1,UGT2B28,UGT1A10,UGT1A8,UGT1A7,UGT1A6,UGT1A5,UGT1A9,UGT1A4,UGT1A1,UGT1A3,UGT2A3	41	18	43.9024	1	Human
STEMCELL_NEURAL_UP	AURKAIP1,APRIN,VPS54,SYNCRIP,VPS53,WTAP,SART1,MAP3K7,BTBD1,VPS4B,PTBP2,PDHA1,MAK10,CCAR1,ACAA2,GATM,SIPA1L2,AQR,ADSL,ROR2,EIF2AK3,ADSS,HSD17B12,ARIH1,ARIH2,DUSP16,LOC642659,TECTA,CUGBP1,CUGBP2,GGH,GARS,ATP11A,GAS2,GAS1,PRPSAP1,UBE2L3,EI24,RBMXL1,RGS7,HTATIP2,TSG101,GNPNAT1,UBE2G1,EZH2,YBX1,GTSE1,SMAP1,EVI5,BRD7,ANP32A,TARSL1,USP10,GHR,BRD8,MRPL2,MRPL3,ANP32B,ANP32E,CPXM2,MRPL9,CCT6A,MMP15,KLHDC2,…	ACTB,AK1,AKT1,ATP5A1,ATP6V1C1,ATP6V0B,ATP6AP1,CCND1,BUB1,CAPN2,CAPZA1,CAPZA2,CCNA2,CCNB1,CCND3,CCNG1,SCARB2,CDC2,CDK2,CDK4,CHD1,CLTA,CRYAB,CSNK2B,CTBP2,CTPS,DLAT,DLD,DTYMK,E2F5,ECT2,ELAVL1,EPS8,ACSL4,FBLN2,FBN1,FGFR1,FYN,GLRX,GSR,GSTT1,H2AFZ,H3F3A,HADHB,HSPD1,IGFBP2,IGFBP3,IPP,TNPO1,LIMS1,LMAN1,SMAD1,ME1,NAP1L1,NDUFAB1,NDUFS1,NDUFS3,NDUFV2,NOTCH1,NOTCH3,ORC1L,PDHA1,PLK1,PPA1,PPP2CA,PPP2CB,PSMB5,P…	1838	171	9.30359	1	Human
HSA04530_TIGHT_JUNCTION	HRAS,MYH15,OCLN,VAPA,ZAK,CASK,AMOTL1,PRKCB1,CTNNB1,ACTG1,CSNK2A2,CSNK2A1,RRAS,MYL8P,F11R,MAGI3,INADL,MAGI2,MAGI1,ACTN4,MYH1,MPDZ,MYH3,MYH2,ACTN1,MYH4,ACTN2,MYH7,ACTN3,MYH6,CSDA,CTNNA1,MYH9,MYH8,CTNNA3,CTNNA2,IGSF5,CGN,RAB13,MYH7B,MYL7,PPP2R3B,GNAI3,MYL5,PPP2R3A,GNAI2,MYL2,GNAI1,MRAS,TJAP1,SRC,LLGL1,LLGL2,MYL9,KRAS,PPP2R2B,PPP2R2C,PARD6A,PARD6B,EPB41,CRB3,MYLPF,MRLC2,MYH11,MYH13,PARD6G,MYH14,MYH10…	ACTB,ACTG1,AKT1,AKT2,CDK4,CSNK2B,MYH1,MYH2,MYH3,MYH4,MYH6,MYH7,MYH8,MYH9,MYH10,MYH11,PPP2CA,PPP2CB,PPP2R1A,PPP2R1B,SPTAN1,SRC,YES1,CASK,VAPA,AKT3,MYH15,PARD6A,MYH7B,MYH14,PARD6G,PARD6B	136	32	23.5294	1	Human
HSA04110_CELL_CYCLE	DBF4,TGFB3,PKMYT1,PTTG2,PTTG1,CDC16,TGFB1,TGFB2,CDKN2A,CDKN2B,CDKN2C,CDKN2D,CCNA1,CCNA2,CUL1,ANAPC1,ANAPC2,ANAPC5,RBL2,ANAPC4,RBL1,SKP2,ESPL1,SKP1,ORC1L,WEE1,MAD2L1,EP300,ANAPC7,MAD2L2,FZR1,ANAPC10,CHEK1,CHEK2,ANAPC11,RBX1,ORC6L,TFDP1,CREBBP,SMAD4,SMAD3,CDC23,CDC20,SMAD2,ATR,CDC26,CDC27,ATM,CDKN1C,CDKN1A,HDAC2,CDKN1B,HDAC1,PLK1,PCNA,ABL1,SMC1A,SMC1B,E2F1,E2F2,MAD1L1,E2F3,CDC14A,CDC14B,CCNE2,LOC44…	CCND1,BUB1,CCNA2,CCNB1,CCND2,CCND3,CCNE1,CCNH,CDC2,CDK2,CDK4,CDK6,CREBBP,E2F2,E2F3,EP300,ORC1L,PLK1,SKP1,CDC14B,CDC14A,CCNA1,CCNB2,CCNE2,ESPL1,ANAPC10,MAD2L2,FZR1,CCNB3	115	29	25.2174	1	Human
ALZHEIMERS_DISEASE_DN	HNRPK,MEF2C,MEF2A,SCN3A,SCN3B,APRIN,HNRPD,PPP2R5C,PGAM1,HNRPR,SYNCRIP,ITSN2,B2M,LPHN2,CUL2,APP,SH3YL1,DIRAS2,DIRAS3,OGT,CAB39,PDHA1,CUL1,TBPL1,TMEM14A,BSG,TMEFF1,KIF5C,GRIN2A,BSN,VPS41,THY1,MAPK1,GLUL,MAPK9,ABAT,PPP2R5E,MCTS1,RAD23B,SCN1A,MTX2,HSD17B12,CACNB2,CHCHD2,ARF5,RAB7,SULT4A1,PFN2,ARIH2,TMEM50A,KAL1,PPP2R2B,FH,LAPTM4B,PAIP1,ATR,SERPINI1,VDAC3,KIF3C,RGS2,ARF1,NOLC1,RGS4,ARF4,RAB2,RGS7,PARP…	ACAT1,ACCN1,ADORA2B,AP2B1,ANK3,ATP1B1,ATP5A1,ATP5E,ATP6V1C1,ATP6AP1,CA11,CALM3,CAMK2A,CAPNS1,CCND2,CCNG2,CCNH,CLTC,COX6C,COX7A2,CSNK1G3,DDOST,DLD,DLG2,DYNC1H1,ECT2,ELAVL4,EPS15,ACSL3,FGFR3,GAD1,GAD2,GLRX,HSP90AA1,HSP90AB1,HSPD1,KCNQ2,KPNA2,ME1,MPP1,NAP1L2,NDUFAB1,NDUFB1,NDUFS3,NDUFV2,NF2,NHP2L1,NOV,PAFAH1B1,PDE4B,PDHA1,PGAM1,SLC25A3,SERPINI1,PPA1,PPP2CA,PPP2R5C,PPP2R5E,PPP3R1,PSMD12,RAD23B,SCG5,S…	1121	118	10.5263	1	Human
STEMCELL_EMBRYONIC_UP	HNRPK,LDHA,APRIN,VPS54,HNRPD,SYNCRIP,REST,WTAP,RBM35A,CUL3,MAP3K7,CUL2,OGN,SH3YL1,AGTR2,MC1R,SERPINE1,JAGN1,PDHA1,PTBP2,CUL1,MAK10,CCAR1,TMEFF1,KIF5B,PDPN,JARID1B,NODAL,CRTAP,UGCG,EOMES,JTV1,TMEM131,RAD1,KIAA1522,HEAB,AQR,MAPK6,KIAA1524,F2,TFPI,ROR2,ADSL,CHORDC1,MYBBP1A,EIF2AK4,ADSS,RAD23B,CYP1B1,MTX2,DUSP12,XAB1,MYBL2,RAB9,ARIH1,T,SULT4A1,SPATS2,DUSP16,GOLPH3L,NAT12,SFRS10,NAT11,NTHL1,SFRS11,FH,…	ACTA2,ACTC1,ATP1B1,ATP6V1C1,BUB1,CAPN2,CCNB1,CCNE1,CCNG1,CDC2,CDK4,CHD1,CTBP2,CTGF,CTPS,DLAT,DLD,DTYMK,ECT2,ELAVL2,ELAVL1,EPS8,ACSL4,FBLN2,FBN1,FMO3,GSR,HADHB,HSPD1,IGFBP2,IGFBP3,IPP,TNPO1,LMAN1,SMAD1,SMAD7,ME1,MYO5A,NAP1L1,NDUFAB1,NDUFS1,NHP2L1,NMT1,NOTCH3,NOV,ORC1L,PDE4B,PDHA1,PLK1,PMS2,PPA1,PPP2CA,PPP2CB,PSMB5,PSMD12,RAD23B,RAD51,RFC1,RPS6KB1,SFRS1,SLC2A1,SLC2A3,SNAI2,SMN2,SNRPA1,SNRPG,SPAST,S…	1344	134	9.97024	1	Human
CACAMPATHWAY	SYT1,CAMK1G,CAMK2G,CREB1,CAMKK1,CAMKK2,CAMK4,CAMK2D,CALM3,CAMK1,CAMK2B,CAMK2A,CALM2,CALM1	CALM1,CALM2,CALM3,CAMK4,CAMK2A,CAMK2B,CAMK2D,CAMK2G,CAMK1,CAMK1G	14	10	71.4286	1	Human
CELL_CYCLE	E2F1,MAD1L1,E2F2,E2F3,E2F4,E2F5,CDC14A,E2F6,SMC1L1,PKMYT1,PTTG2,PTTG1,HDAC7A,PTTG3,TGFB1,CCNE2,CCNE1,MCM7,CDKN2A,ORC4L,MADH4,CCNA1,CCNA2,MADH3,CDC7,CDC6,CDC2,CCNH,SKP2,TP53,CDK6,ESPL1,RB1,MCM2,CDK4,MCM3,MCM4,WEE1,ORC1L,MCM5,CDK2,MCM6,MAD2L1,CCND3,CCND2,ITM1,ORC5L,BUB1B,MDM2,MAD2L2,GADD45A,PRO1073,PRKDC,CHEK1,CHEK2,ORC2L,CDC45L,ORC6L,BUB1,BUB3,TFDP1,PLK,CDC20,CDC25C,CDC25A,ATM,CDC25B,CCNB1,HDAC5,H…	BUB1,CCNA2,CCNB1,CCND2,CCND3,CCNE1,CCNH,CDC2,CDK2,CDK4,CDK6,E2F2,E2F3,E2F4,E2F5,ORC1L,CDC14A,HDAC3,CCNA1,CCNB2,CCNE2,ESPL1,MAD2L2	84	23	27.381	1	Human
HSA00500_STARCH_AND_SUCROSE_METABOLISM	ASCC3L1,SKIV2L2,MOV10L1,UXS1,SETX,DDX18,DDX23,TREH,AMY2B,AMY2A,NUDT5,UGT1A1,LYZL1,PGM3,UGT1A10,UGT2B17,G6PC,ASCC3,MGAM,PGM1,SMARCA5,GAA,UGT2B11,RUVBL2,UGT2B10,UGT2B15,AMY1C,SMARCA2,AMY1B,UGP2,EP400,AMY1A,IFIH1,ENPP1,ENPP3,UGDH,HK2,HK1,G6PC2,UGT1A7,UGT1A6,UGT1A9,DDX47,UGT1A8,UGT1A3,DDX19A,ENTPD7,NUDT8,HK3,UGT1A5,UGT1A4,GYS1,UGT2A1,GYS2,UGT2A3,ERCC3,DDX41,UGT2B28,DHX58,AGL,GBA,ERCC2,GUSB,SI,RAD54L,…	UGT2B4,UGT2B7,UGT2B15,UGT2B17,RAD54L,SMARCA5,DDX18,UGT2B11,UGT2A1,RAD54B,UGT2B28,UGT1A10,UGT1A8,UGT1A7,UGT1A6,UGT1A5,UGT1A9,UGT1A4,UGT1A1,UGT1A3,EP400,UGT2A3,LYZL1	84	23	27.381	1	Human
SA_REG_CASCADE_OF_CYCLIN_EXPR	E2F1,E2F2,PRB1,E2F4,CDK4,CDK2,CCNE2,CCNE1,CCND1,CDKN1B,CDKN2A,CCNA1,CCNA2	CCND1,CCNA2,CCNE1,CDK2,CDK4,E2F2,E2F4,CCNA1,CCNE2	13	9	69.2308	1	Human
PORPHYRIN_AND_CHLOROPHYLL_METABOLISM	HCCS,ALAD,FECH,HMBS,GUSB,UGT1A10 /// UGT1A8 /// UGT1A7 /// UGT1A6 /// UGT1A5 /// UGT1A9 /// UGT1A4 /// UGT1A1 /// UGT1A3,UROS,EPRS,PPOX,UGT1A8 /// UGT1A9,BLVRA,HMOX2,UGT1A10,UGT1A6,CPOX,HMOX1,BLVRB,UGT2B4,CP,UROD,UGT2B15	UGT2B4,UGT2B15,UGT1A10,UGT1A8,UGT1A7,UGT1A6,UGT1A5,UGT1A9,UGT1A4,UGT1A1,UGT1A3	21	11	52.381	1	Human
HSA00190_OXIDATIVE_PHOSPHORYLATION	ATP6AP1,NDUFAB1,COX5A,COX5B,ATP8,ATP6,UQCR,COX6C,ATP5C1,ATP6V1G3,COX7B,COX7C,ATP6V1B2,ATP12A,ATP6V1B1,ATP6V0B,ATP6V0C,COX6B1,COX6B2,ATP5J2,NDUFA4L2,COX8C,COX8A,LHPP,PPA2,PPA1,NDUFV3,COX3,COX2,COX1,NDUFV1,NDUFV2,COX6A2,COX6A1,UQCRC2,ATP5D,ATP5E,ATP6V0E1,UQCRC1,COX10,ATP5B,CYC1,UQCRFS1,UQCRQ,NDUFS7,NDUFS6,NDUFS5,NDUFS4,NDUFS8,ATP5L,ATP5O,ATP6V0D1,NDUFS3,ATP5I,ATP5H,COX17,ATP6V0D2,NDUFS2,NDUFS1,COX1…	ATP4B,ATP5A1,ATP5E,ATP6V1C1,ATP6V0B,ATP6V0A1,ATP6AP1,COX6C,COX7A1,COX7A2,NDUFA6,NDUFAB1,NDUFB1,NDUFS1,NDUFS3,NDUFV2,PPA1,UQCRC1,TCIRG1,ATP5L,ATP6V0A2,PPA2,UQCRQ,ATP6V0A4,NDUFA11,ATP6V1C2,NDUFS7	128	27	21.0938	1	Human
HSA00150_ANDROGEN_AND_ESTROGEN_METABOLISM	ARSD,ARSE,CYP11B1,CYP11B2,SULT2B1,PRMT3,AKR1C4,PRMT2,PRMT7,PRMT8,PRMT5,PRMT6,SRD5A1,SRD5A2,SULT1E1,HEMK1,STS,SULT2A1,METTL6,METTL2B,UGT1A1,UGT1A10,UGT2B17,HSD11B1,UGT2B11,HSD11B2,UGT2B10,UGT2B15,CARM1,AKR1D1,HSD3B2,HSD3B1,HSD17B2,HSD17B1,HSD17B12,WBSCR22,UGT1A7,UGT1A6,UGT1A9,UGT1A8,UGT1A3,UGT1A5,UGT1A4,UGT2A1,HSD17B3,UGT2A3,UGT2B28,HSD17B7,HSD17B8,CYP19A1,LCMT1,LCMT2,UGT2B4,UGT2B7	UGT2B4,UGT2B7,UGT2B15,UGT2B17,UGT2B11,UGT2A1,UGT2B28,UGT1A10,UGT1A8,UGT1A7,UGT1A6,UGT1A5,UGT1A9,UGT1A4,UGT1A1,UGT1A3,UGT2A3	54	17	31.4815	1	Human
HSA04310_WNT_SIGNALING_PATHWAY	WNT3A,BTRC,MMP7,PRKCB1,PRKX,CTNNB1,WNT2,MAP3K7,CSNK2A2,PRKACG,PRKY,WNT1,WNT4,WNT3,CSNK2A1,PRKACA,PRKACB,WNT6,CUL1,WNT10A,WNT10B,VANGL1,ROCK1,ROCK2,VANGL2,SKP1,EP300,JUN,MAPK9,MAPK8,WNT5A,WNT5B,CXXC4,DAAM1,DAAM2,RBX1,RAC2,RAC3,CACYBP,RAC1,AXIN2,PPP2R2B,PPP2R2C,AXIN1,DVL2,DVL3,TCF7,CREBBP,SMAD4,SMAD3,SMAD2,PORCN,DVL1,SFRP5,PRICKLE1,SFRP1,SFRP2,PRICKLE2,SFRP4,WIF1,PPARD,PLCB3,PLCB4,RHOA,FRAT1,FRAT2,…	CCND1,CAMK2A,CAMK2B,CAMK2D,CAMK2G,CCND2,CCND3,CREBBP,CSNK2B,CTBP1,CTBP2,EP300,FZD2,PPP2CA,PPP2CB,PPP2R1A,PPP2R1B,PPP3R1,RAC1,RAC2,RAC3,SIAH1,SKP1,WNT9A,WNT9B,FZD1,FZD7,PRICKLE1,PRICKLE2	149	29	19.4631	1	Human
CELLCYCLEPATHWAY	E2F1,CDC2,CCNH,RBL1,CDK6,RB1,CDK7,CDK4,CDC25A,CDK2,CCNB1,CCNE1,CDKN1A,CCND1,CDKN2A,CDKN1B,CDKN2B,CCND3,CDKN2C,CCND2,CDKN2D,CCNA1,TFDP1	CCND1,CCNB1,CCND2,CCND3,CCNE1,CCNH,CDC2,CDK2,CDK4,CDK6,CCNA1	23	11	47.8261	1	Human
FLECHNER_KIDNEY_TRANSPLANT_REJECTION_DN	AKR1C1 /// AKR1C2,OXA1L,PFTK1,TUBB2A,EHHADH,SELENBP1,MXI1,FAH,SH3YL1,BTBD3,SH3BGR,FAT,LOC646316 /// LOC648,PLS3,ACAA2,CGRRF1,GATM,CRYAA,PCBD1,CRYAB,MPDZ,CTNNA1,ST13,GRB10,HSD11B2,CENTG2,ABAT,GRB14,ACAA1,ACADSB,KIAA1109,PPP2R3A,AHCY,ERBB3,HADHB,PFN2,ATP6V0E,SYPL1,ALDH4A1,ZNF124,PRPF40A,FH,ZC3H14,KIF3B,KIF3A,PHB,MAOA,MAOB,ESRRG,GGH,RAB7L1,VDAC2,SERPINI1,SEPT10,ACPP,VDAC1,PRPSAP2,CYP17A1,RAB2,GSTA1 …	ACAT1,ANK2,ANK3,ATP5A1,CALM1,CCNG2,CLTB,COX7A1,CRYAA,CRYAB,CTBP1,CYP3A5,CYP4A11,DDOST,DLD,EPS8,FMO1,FYN,GLRX,HAGH,HADHB,HSPB1,HSPD1,IGFBP2,IGFBP4,IGFBP5,IMPA2,TNPO1,SMAD5,MAF,MYH10,MYH11,NDUFAB1,NDUFS1,PAFAH1B1,PAH,PDE8A,PHB,SERPINI1,PPP2CB,PPP2R1A,SFRS1,SLC17A1,SORD,DYNLT3,UGT2B7,UGT2B15,UGT8,UQCRC1,VDAC1,VDAC2,YES1,PDHX,CYP4F2,ALDH4A1,PMPCB,ACAA2,SLC17A3,KIAA0776,GABARAPL1,UQCRQ,UGT1A10,CYP3A43…	550	65	11.8182	1	Human
PGC1APATHWAY	MEF2C,SYT1,PPARA,MEF2B,ESRRA,MEF2A,CAMK1G,CAMK2G,HDAC5,MEF2D,PPARGC1,YWHAH,SLC2A4,CAMK4,PPP3CB,CAMK2D,CALM3,CAMK1,PPP3CC,CAMK2B,PPP3CA,CAMK2A,CALM2,CALM1	CALM1,CALM2,CALM3,CAMK4,CAMK2A,CAMK2B,CAMK2D,CAMK2G,SLC2A4,CAMK1,CAMK1G	24	11	45.8333	1	Human
ANDROGEN_AND_ESTROGEN_METABOLISM	ARSB,HSD3B2,ARSD,HSD3B1,ARSE,HSD17B2,CYP11B1,CYP11B2,UGT1A8 /// UGT1A9,UGT1A6,AKR1C4,HSD17B3,SRD5A1,SULT1E1,SRD5A2,HSD17B8,STS,SULT2A1,UGT1A10 /// UGT1A8 /// UGT1A7 /// UGT1A6 /// UGT1A5 /// UGT1A9 /// UGT1A4 /// UGT1A1 /// UGT1A3,UGT1A10,HSD11B1,HSD11B2,UGT2B4,UGT2B15,AKR1D1	UGT2B4,UGT2B15,UGT1A10,UGT1A8,UGT1A7,UGT1A6,UGT1A5,UGT1A9,UGT1A4,UGT1A1,UGT1A3	25	11	44	1	Human
HSA04350_TGF_BETA_SIGNALING_PATHWAY	NOG,ACVRL1,LTBP1,E2F4,E2F5,GDF7,GDF6,GDF5,FST,TGFB3,RPS6KB2,RPS6KB1,TGFB1,TGFB2,ACVR1C,ACVR1B,CDKN2B,ZFYVE16,ZFYVE9,IFNG,RHOA,MYC,CUL1,PITX2,PPP2R1B,PPP2R1A,ROCK1,RBL2,ROCK2,NODAL,RBL1,SKP1,LEFTY1,INHBB,ACVR2A,INHBA,AMH,MAPK1,ACVR2B,EP300,INHBE,hCG_1982709,INHBC,MAPK3,ACVR1,PPP2R2A,TNF,BMPR2,DCN,RBX1,COMP,PPP2CA,LEFTY2,PPP2CB,THBS1,PPP2R2B,THBS2,PPP2R2C,THBS3,THBS4,TFDP1,BMP4,AMHR2,BMP2,SMAD9,SMA…	COMP,CREBBP,E2F4,E2F5,EP300,SMAD1,SMAD5,SMAD6,SMAD7,SMAD9,PPP2CA,PPP2CB,PPP2R1A,PPP2R1B,RPS6KB1,RPS6KB2,SKP1,THBS1,THBS2,THBS3,THBS4	90	21	23.3333	1	Human
HSA04740_OLFACTORY_TRANSDUCTION	ADCY3,CAMK2G,ADRBK2,CNGB1,PRKG2,PRKG1,PRKX,PRKACG,PRKY,PDE1C,CALML3,CAMK2D,CAMK2B,CALML6,PRKACA,PRKACB,CAMK2A,GUCA1B,GUCA1A,CLCA2,GUCA1C,CLCA1,CLCA4,CNGA3,CNGA4,GNAL,ARRB2,PDC,CALM3,CALM2,CALM1	ARRB2,CALM1,CALM2,CALM3,CALML3,CAMK2A,CAMK2B,CAMK2D,CAMK2G,PDE1C,PRKG1,PRKG2	31	12	38.7097	1	Human
HSA04115_P53_SIGNALING_PATHWAY	STEAP3,LRDD,ZMAT3,RPRM,PMAIP1,PTEN,GTSE1,SCOTIN,CCNE2,CCNE1,TP53I3,CASP3,CDKN2A,CASP9,CASP8,SERPINE1,FAS,CDC2,CYCS,TP53,CDK6,CDK4,CDK2,RFWD2,PPM1D,CCND1,TNFRSF10B,CCND3,CCND2,SERPINB5,CD82,RRM2,GADD45G,DDB2,MDM2,SIAH1,MDM4,GADD45B,GADD45A,BID,CHEK1,RRM2B,SFN,CHEK2,CCNG1,SESN2,CCNG2,SESN1,SESN3,BAI1,RCHY1,THBS1,IGF1,ATR,ATM,TP73,CCNB1,EI24,CCNB3,CDKN1A,P53AIP1,CCNB2,BBC3,BAX,TSC2,APAF1,PERP,IGFBP3	CCND1,CCNB1,CCND2,CCND3,CCNE1,CCNG1,CCNG2,CDC2,CDK2,CDK4,CDK6,IGFBP3,SIAH1,THBS1,CCNB2,CCNE2,CCNB3	68	17	25	1	Human
HSA04330_NOTCH_SIGNALING_PATHWAY	MFNG,APH1A,JAG2,JAG1,NUMB,PSENEN,MAML3,LFNG,PTCRA,RBPJL,DVL2,DTX4,DVL3,CTBP1,CTBP2,DTX1,MAML1,DTX3L,DTX2,MAML2,CREBBP,DTX3,DLL3,SNW1,DLL1,RFNG,NUMBL,DVL1,NOTCH3,NCSTN,HES1,NOTCH2,NOTCH1,EP300,HDAC2,PSEN1,HDAC1,DLL4,PSEN2,NOTCH4,ADAM17,LOC652788,PCAF,GCN5L2,RBPJ,NCOR2,CIR	CREBBP,CTBP1,CTBP2,DTX1,EP300,NOTCH1,NOTCH2,NOTCH3,NOTCH4,DTX4,DLL1,DLL4,DTX2,DTX3L	47	14	29.7872	1	Human
G1_TO_S_CELL_CYCLE_REACTOME	E2F1,E2F2,E2F3,E2F4,E2F5,E2F6,CCNE2,PRIM1,CCNE1,MCM7,CDKN2A,ORC4L,CDKN2B,CDKN2C,CDKN2D,CREB3L1,CREB3L4,CREB3L3,CCNA1,MYC,CCNH,RBL1,POLE,TP53,RB1,CDK7,MCM2,CDK4,MCM3,MCM4,CDK2,ORC1L,MCM5,WEE1,CREBL1 /// TNXB,MCM6,CCND1,CCND3,CCND2,MDM2,ORC5L,GADD45A,NACA,FLJ14001,PRIM2A,POLA2,NACA /// FKSG17,MYT1,CCNG2,RPA3,RPA1,RPA2,ORC2L,CDC45L,POLE2,ORC6L,TFDP2,CREBL1,TFDP1,CREB3,CDC25A,ATM,CCNB1,CDKN1C,MNAT1,G…	CCND1,CCNB1,CCND2,CCND3,CCNE1,CCNG2,CCNH,CDK2,CDK4,E2F2,E2F3,E2F4,E2F5,ORC1L,RPA1,CCNA1,CCNE2	70	17	24.2857	1	Human
GLYCOGEN_METABOLISM	PHKA2,PPP2R3A,PPP2R5B,PPP2R5A,PHKB,PPP2R5D,PHKA1,PPP2R5C,PR48,PPP2CA,PPP2CB,GYS1,GYS2,PPP2R2B,PPP2R2C,AGL,PPP2R1B,PPP2R1A,PHKG1,PHKG2,GYG2,GBE1,PYGM,GSK3A,PYGL,GSK3B,GYG,PGM1,CALM3,PPP2R4,PPP2R5E,CALM2,UGP2,CALM1,PYGB,PPP2R2A	CALM1,CALM2,CALM3,PPP2CA,PPP2CB,PPP2R1A,PPP2R1B,PPP2R5A,PPP2R5B,PPP2R5C,PPP2R5D,PPP2R5E	36	12	33.3333	1	Human
OXIDATIVE_PHOSPHORYLATION	ATP5E,UQCRC1,COX10,ATP6AP1,COX5A,UQCRFS1,COX5B,ATP5O,ATP6V0D1,NDUFS2,NDUFS1,ATP6V0C_///_SHMT1,ATP4B,ATP6V1H,COX4I1,NDUFA10,ATP6V1D,ATP6V1F,NDUFA11,COX6C,ATP6V1C1,ATP6V1C2,ATP6V1A,SDHA_///_SDHAL2,PP,UQCRH,ATP6V1G3,UQCRB,NDUFB4,NDUFB5,NDUFB6,NDUFB7,COX7B,COX7C,ATP6V1G2,ATP6V1G1,ATP6V1B2,ATP6V1B1,ATP12A,ATP6V0B,NDUFB2,ATP6V0C,ATP6V0E,COX6B1,NDUFA4,NDUFA5,COX7A2,COX7A1,NDUFA8,COX8A,NDUFA1,PPA2,SDHA,A…	ATP4B,ATP5E,ATP6V1C1,ATP6V0B,ATP6V0A1,ATP6AP1,COX6C,COX7A1,COX7A2,NDUFS1,NDUFV2,UQCRC1,PPA2,ATP6V0A4,NDUFA11,ATP6V1C2	63	16	25.3968	1	Human
HSA05214_GLIOMA	E2F1,E2F2,HRAS,E2F3,PDGFB,PDGFA,PRKCB1,PTEN,AKT1,CDKN2A,TGFA,PIK3CA,SHC1,SHC3,SHC2,AKT3,SHC4,AKT2,EGFR,PIK3CG,PRKCA,FRAP1,BRAF,PIK3CB,PIK3CD,TP53,CDK6,PRKCG,RB1,CDK4,MAPK1,CCND1,MAPK3,PDGFRA,MDM2,PDGFRB,GRB2,CAMK2G,IGF1R,KRAS,CALML3,SOS1,SOS2,CAMK2D,CAMK2B,PIK3R5,CALML6,PIK3R3,EGF,CAMK2A,PIK3R1,PIK3R2,MAP2K1,MAP2K2,IGF1,RAF1,NRAS,CDKN1A,PLCG1,ARAF,PLCG2,CALM3,CALM2,CALM1	AKT1,AKT2,CCND1,CALM1,CALM2,CALM3,CALML3,CAMK2A,CAMK2B,CAMK2D,CAMK2G,CDK4,CDK6,E2F2,E2F3,AKT3	64	16	25	1	Human
HUMAN_MITODB_6_2002	HCCS,OXA1L,SLC9A6,RPLP2,OGDH,PDHA1,OKL38,ACAA2,OPA1,GATM,BCL2L11,UQCR,NME4,ABAT,ATPIF1,SURF1,ACADSB,GA,ACP6,WARS2,HSPA1A,BCL2L1,MTIF2,HADHA,HADHB,HSPA1L,ARG2,DIABLO,ALDH4A1,FH,GPD2,ODC1,FACL2,FACL3,MAOA,MAOB,ZNF11B,DLAT,VDAC2,MGC40084,VDAC3,NFKBIL2,CYB5-M,HMGCS2,MCSP,FACL5,FACL4,COX8,FACL6,BCKDK,BNIP3,MTHFD1,MTHFD2,MRPL2,CLN3,MRPL4,MTERF,ACO2,MRPL9,DGUOK,DECR1,NDUFA10,NOC4,MTRF1,TXN,TUFM,HSD3B2,H…	ACAT1,ATP5E,COX6C,COX7A1,COX7A2,DLAT,DLD,DUT,GSR,HADHB,HSPD1,ME2,NDUFA6,NDUFAB1,NDUFB1,NDUFS1,NDUFS3,NDUFV2,NRF1,PDHA1,SLC25A3,RPL3,MRPL12,TFAM,UQCRC1,VDAC2,VDAC3,PDHX,GALR3,ALDH4A1,COX7A2L,PMPCB,MRPL19,ACAA2,TXNRD2,ATP5L,ME3,MRPL46,MRPL13,MRPL18,MRPL15,MRPL22,MRPL2,MRPL4,MRPL39,MRPS14,MRPL44,MRPL24,SLC25A21,NDUFS7	428	50	11.6822	1	Human
RACCYCDPATHWAY	E2F1,HRAS,ARHA,RELA,RAF1,NFKBIA,NFKB1,CDK6,RB1,CDK4,CDK2,AKT1,MAPK1,CCNE1,CDKN1A,CCND1,CDKN1B,RAC1,MAPK3,PIK3CA,PAK1,PIK3R1,TFDP1	AKT1,CCND1,CCNE1,CDK2,CDK4,CDK6,NFKB1,RAC1,RELA	23	9	39.1304	1	Human
STARCH_AND_SUCROSE_METABOLISM	AMY1A /// AMY1B /// AMY1C /// AMY2A /// AMY2B,GANAB,ENPP1,ENPP3,UCHL1,HK2,UGDH,HK1,UXS1,AMY2B /// RNPC3,UGT1A8 /// UGT1A9,UGT1A6,HK3,GYS1,GYS2,AGL,GUSB,SI,UGT1A10 /// UGT1A8 /// UGT1A7 /// UGT1A6 /// UGT1A5 /// UGT1A9 /// UGT1A4 /// UGT1A1 /// UGT1A3,GBA3,GPI,PGM3,UGT1A10,G6PC,GBE1,PYGM,GCK,PYGL,MGAM,PGM1,GAA,UGT2B4,UCHL3,UGT2B15,PYGB	UGT2B4,UGT2B15,UGT1A10,UGT1A8,UGT1A7,UGT1A6,UGT1A5,UGT1A9,UGT1A4,UGT1A1,UGT1A3	35	11	31.4286	1	Human
FLECHNER_KIDNEY_TRANSPLANT_WELL_UP	HNRPK,AKR1C1 /// AKR1C2,OXA1L,PFTK1,PPP2R5C,HNRPR,SELENBP1,IGHM,CITED2,ACTG1,ACBD3,SERPINE2,C1ORF77,BTBD3,SH3BGR,FAT,LOC646316 /// LOC648,OGT,PLS3,IGKC /// IGKV1-5 ///,CRYAA,CRYAB,UGCG,MYH9,CTNNA1,GRB10,TFPI,ABAT,HLA-DPA1,WFDC2,HLA-DRA,ACADSB,KIAA1109,CYP1B1,ERBB3,HLA-DRB3,IGH@ /// IGHG1 /// I,ARF6,ARFGEF1,PFN2,ATP6V0E,SYPL1,KIAA1012,RAC1,TMEM123,FGL2,SFRS11,PRPF40A,DHX9,MAOA,TGFBR2,JTB,NXF1,RAB7…	ACTA2,ACTG1,ANK2,ANK3,CAPZA1,CCNG2,CREBBP,CRYAA,CRYAB,CYP4A11,DDOST,DHX9,DLD,DUT,E2F3,EPS8,EPS15,ACSL3,ACSL4,FMO3,FYN,GLRX,H2AFZ,H3F3B,IGFBP4,KPNA2,TNPO1,LYZ,SMAD5,MAF,MYH9,MYH10,MYH11,NAP1L1,NDUFS1,PAFAH1B1,PPP2CB,PPP2R1A,PPP2R5C,RAC1,SFRS1,SIAH1,DYNLT3,UGT8,UQCRC1,DYNLL1,GSTO1,NUP153,ACTR2,SAP18,SEC24B,NUP50,SLC17A3,BRD8,FRMD4B,KIAA0776,TARDBP,UGT1A10,H2AFV	565	59	10.4425	1	Human
BRENTANI_CELL_CYCLE	E2F1,MAD1L1,E2F2,CHES1,CDC14A,TTK,CDC16,MXI1,CNK,CCNE2,CDC42,CCNE1,MAX,CDKN2A,DDX11,CDKN2B,MOS,CCNA2,MYC,FOSL1,ZW10,CDC7,CDC6,RBBP2,CDC2,CCNH,RBL1,CCNF,SKP2,CDK8,TP53,CDK6,RB1,CDK7,CDK4,CDK5,ORC1L,CDK2,CCND1,MAD2L1,CCND3,BTG2,CCND2,BUB1B,MDM2,GADD45B,FRK,CKS1B,HUS1,CPR2,BCCIP,CHEK1,SKP1A,MYBL2,CDC37,NUMA1,CDC45L,CENPA,CDC2L1,CENPC1,NPM1,BUB1,TFDP2,CDC2L5,BUB3,MAD,ERH,CENPF,PLK,CDC20,GAS2,CENPE,GA…	CCND1,BUB1,CCNA2,CCNB1,CCND2,CCND3,CCNE1,CCNH,CDC2,CDK2,CDK4,CDK6,E2F2,FRK,ORC1L,CDC14A,CCNE2	86	17	19.7674	0.999999	Human
VENTRICLES_UP	ATP1B1,OXA1L,C7ORF44,PDLIM5,PPP2R5C,PDLIM1,OGDH,KIFC3,GOT2,MAP3K5,APOD,VPS13D,WWP1,GAB1,RAPGEF2,MRPL33,RAB21,ACAA2,CAPNS1,OPA1,PTPRM,ZHX2,JTV1,CD36,PGM1,ATP5C1,SH3GL2,ACAA1,CLCN1,PPP2R3A,ALDOC,HADHA,ARIH2,IDH2,GYS1,AMD1,LOC552889,FH,MAOB,PTPN14,PPFIBP1,SMYD2,AFG3L2,UBE2L3,CSRP2,ZBTB43,VDAC1,LAMA2,IFI27,GBE1,KIAA1279,PKP2,KCNJ8,HEBP2,MAP4,PARP1,NUAK1,COPS3,UBE2G1,DKFZP686A01247,MLH1,BNIP3,AUH,MCCC…	ATP1B1,ATP5A1,CAPN2,CAPNS1,CCND2,CD36,COX7A2,ACSL3,IMPA2,LPL,NDUFS1,NDUFS3,NDUFV2,PDE1C,SLC25A3,PPP2R5C,RPL3L,SPTBN1,UBE2H,UBE2L3,VDAC1,PDHX,HIST1H3E,COPS3,ACAA2,UQCRQ,STK39,ELAC2,HSPB6	206	29	14.0777	0.999999	Human
UVC_HIGH_ALL_DN	PFTK1,KIAA1128,PPP2R5C,PITPNB,AURKA,HMGN4,CD2AP,RAB1A,CITED2,AGTR1,DDX17,C1ORF77,CTGF,PHTF2,STAM,TLK1,LSM2,TLK2,RAPGEF2,CCNA2,CUL1,BHLHB2,TWIST1,EMG1,STRN3,YY1,UGCG,ZHX3,GEM,NAV3,TGIF,SFRS3,RND3,VEGFC,LHFPL2,MAPK6,RARS,PDGFRA,RAB14,HAS2,PMP22,C6ORF145,BLCAP,FUS,TPST1,GNAI1,ARF6,IGF2BP3,DUSP11,STK17A,U1SNRNPBP,COIL,WDR57,KIAA1012,HNRPH3,AMD1,MN1,SPOP,ZNF623,UAP1,NTF3,KLF9,SMAD7,RYBP,SMAD3,GAS1,ATP…	CCNA2,CCNG1,CHD1,CTGF,E2F3,EPS8,FYN,FZD2,CYR61,KPNA2,SMAD7,NAP1L1,NDUFV2,NFE2L2,CNOT2,PAFAH1B1,PDE4B,PPP2R1B,PPP2R5C,SIAH1,SIAH2,AURKA,THBS1,TLE1,TLE4,HDHD1A,FZD7,STX7,KIAA0174,NUP153,HMG2L1,RBM5,TUBGCP3,SEC24B,PLK4,BRD8,TARDBP	297	37	12.4579	0.999999	Human
HSA05215_PROSTATE_CANCER	E2F1,E2F2,E2F3,HRAS,PDGFB,PDGFA,FOXO1,NFKB1,NFKB2,PTEN,CTNNB1,INSRR,CCNE2,AKT1,CCNE1,PDPK1,CASP9,CREB3L2,CREB3L1,TGFA,PIK3CA,SRD5A1,CREB3L4,CREB3L3,SRD5A2,AKT3,CHUK,AKT2,PIK3CG,EGFR,AR,FRAP1,BRAF,PIK3CB,RELA,PIK3CD,TP53,LEF1,RB1,CDK2,MAPK1,CCND1,EP300,MAPK3,PDGFRA,MDM2,PDGFRB,GSTP1,FGFR2,FGFR1,GRB2,ERBB2,NFKBIA,TCF7L2,TCF7L1,IGF1R,KRAS,INS,SOS1,BCL2,SOS2,NKX3-1,PIK3R5,PIK3R3,EGF,PIK3R1,PIK3R2,TCF…	AKT1,AKT2,CCND1,CCNE1,CDK2,CREBBP,E2F2,E2F3,EP300,FGFR1,FGFR2,NFKB1,NFKB2,RELA,HSP90B1,CCNE2,AKT3	87	17	19.5402	0.999999	Human
PYRUVATE_METABOLISM	LDHC,ME1,LDHB,ME3,LDHA,ME2,LDHD,ADH5,ACAT2,ACAT1,PDHB,ALDH3A2,ALDH3A1,ALDH1A1,ALDH1A2,CACH_1,ALDH1A3,ACYP2,ACYP1,GLO1,PDHA2,PDHA1,ACACA,DLAT,GRHPR,ACAS2,PCK1,HAGH,ALDH1B1,PKM2,AKR1B1,PKLR,DLD,ALDH2,ACAS2L,HAGHL,MDH2,ALDH9A1,PC,MDH1	ACAT1,ACAT2,DLAT,DLD,HAGH,ME1,ME2,PDHA1,PDHA2,ME3,HAGHL	40	11	27.5	0.999999	Human
UVB_NHEK3_ALL	HCCS,HNRPK,HIST2H2AA3,LTBP1,PPP2R5A,CXORF40B,PGD,PTGS1,XRCC6,H1FX,WTAP,CITED2,CUL3,APP,MALL,DHX38,ISG15,CTGF,HNRPU,TLK1,FAT,PTPRK,YARS,KIF5B,PTPRF,CRYAB,RCOR1,UGCG,CTNNA1,TMEM131,NCAPD2,GLUL,HEAB,MAPK6,F3,EIF2S1,VGLL4,IL1R2,RAD23B,GNAI1,NFKBIA,ALCAM,ATP6V0C,PFN2,RPS24,MAP2K3,IL1RN,KCNK1,VDAC2,FXR1,PKP1,RAB2,TSG101,UBE2G1,BNIP3,MTHFD1,MTHFD2,DYNLL1,ZNF148,IL4R,ZNF146,USP11,USP10,MYC,SRPK2,ACO2,EXO…	AARS,ATP1B1,ATP1B3,CCND2,CCNG1,CLTA,CRYAB,CTGF,CTPS,DUT,CELSR2,EPS15,FBN2,FGFR3,HSP90AA1,CYR61,KPNA2,ME1,MYH10,NFE2L2,NMT1,PBX3,PPP2CB,PPP2R5A,RAD23B,RELA,RFC1,RPL3,SERPINB4,SLC2A1,SNRPA1,THBS2,UBE2H,VDAC2,XBP1,YES1,HDHD1A,DYNLL1,SFRS9,PRDX6,WTAP,DHX38,SCRN1,SAP18,TRAM1	397	45	11.335	0.999999	Human
ATRIA_UP	RARRES2,PFTK1,PDLIM4,ITSN1,ADORA1,MAGED1,AGTR1,CD47,CTGF,GRIN2C,LILRA4,PLOD3,CREB3L2,FAM21C,C10ORF7,VASH1,TMEM28,ERGIC3,ZNF785,PLA2G2A,ROR2,TGFB1I1,CHGB,IL1R1,RBP1,ERBB2,CALR,EPHB2,SLC11A2,CRMP1,FGL2,CRIP1,SMAD7,IL1RL1,AFAP,ASXL1,CELSR2,CSRP1,GAS1,KCNK1,LOC138046,S100A13,KCNK3,HYOU1,EPHA4,TULP3,SFRP1,EPS8,NTRK2,TGFBR3,TNK2,CHRNE,SLC9A1,RTN4,KIAA0367,KIAA1026,MYBPC1,EZH2,NAP1L1,RABAC1,PBXIP1,GPX3,…	ACTA2,ADORA1,COMP,CTGF,EEF1A1,CELSR2,EPS8,FBLN1,FBLN2,FGFR2,IGFBP6,SMAD7,ME1,MYH11,NAP1L1,PDE4B,PLK1,SMARCD2,KHSRP,CADPS,PDE8B,WISP2,FEZ1,RABAC1,CCDC85B,KDELR2,FRMD4B,PLXNB2	198	28	14.1414	0.999999	Human
GOLDRATH_CELLCYCLE	CKS1B,S100A6,NEK2,AURKA,CHEK1,AURKB,NCAPH,RAD21,CDC45L,CDKN2C,INCENP,BUB1,CCNA2,CCNB1-RS1 /// CCNB1,CDC6,GMNN,LYN /// LOC676654,LOC671904,CCNF,TACC3,ECT2,CITED2 /// LOC671495,GSG2,PLK4,CCNB2,MAD2L1,MAPK6,DUSP1,PLK1,FYN,CKS2,CDC2A,CHAF1A,RAN /// LOC625094 //	BUB1,CCNA2,CCNB1,ECT2,FYN,PLK1,AURKA,CCNB2,AURKB,PLK4	34	10	29.4118	0.999999	Human
OXSTRESS_RPETHREE_DN	BNIP3,CASK,NFIX,NFKB1,COMT,CDH3,ADORA1,AMPH,LCAT,ITGB6,JUND,CCNA2,ARHGDIA,PIK3R2,CAPNS1,NF2,RBL2,ZNF91,HMGA1,MCM4,DAPK1,CUTL1,ITGA5,ID1,POLD1,GNAS,IGFBP2,C6ORF108	ADORA1,AMPH,CAPNS1,CCNA2,IGFBP2,NF2,NFKB1,POLD1,CASK	28	9	32.1429	0.999999	Human
PENG_GLUCOSE_DN	XRCC5,MICB,BPAG1,RAB9A,PPP2R5A,CAPZA1,RPLP2,HNRPR,RAB1A,MAGED1,CD47,HTR1B,PICALM,OIP5,ILK,EIF3S3,EDG4,EIF2B4,VNN2,KIAA1093,KIAA0284,POLG,SMC5L1,ESPL1,STK6,SFRS1,WEE1,HSRNAFEV,SFRS2,SSTR5,ACK1,BAZ1A,HEAB,TNNT1,MAD2L1,MRPS18B,PSMA5,GC20,FUS,SH2B,FZR1,ELL,KIAA0150,MYEF2,ARPC5,C1orf8,CCNG1,PRKCABP,ATP6V0B,ADCYAP1,ECE2,FOLR1,GORASP2,ITGB7,DNAJA1,DKFZp434I1916,ASF1A,TRAF5,GCDH,DVL3,BMP1,MKI67,PHB,BFSP2…	ATP6V0B,CALM1,CAPZA1,CCNG1,CDC2,E2F4,GPR3,NAP1L1,PHB,PPP2R5A,RAP1A,SFRS1,SSTR5,ELL,FUBP1,EIF2B4,SEC24C,ESPL1,SF3A3,BAZ1A,GABARAP,GORASP2,MYEF2,FZR1	157	24	15.2866	0.999999	Human
HSA05212_PANCREATIC_CANCER	E2F1,E2F2,E2F3,PGF,TGFB3,NFKB1,NFKB2,TGFB1,TGFB2,ACVR1C,AKT1,CDC42,ACVR1B,CDKN2A,CASP9,RALB,TGFA,PIK3CA,RALA,AKT3,CHUK,AKT2,EGFR,PIK3CG,PLD1,BRAF,RALBP1,PIK3CB,ARHGEF6,RELA,PIK3CD,TP53,CDK6,RB1,CDK4,RAD51,VEGFB,VEGFC,MAPK1,CCND1,VEGFA,MAPK3,MAPK9,MAPK8,ERBB2,BCL2L1,KRAS,RAC2,RAC3,RAC1,PIK3R5,PIK3R3,EGF,FIGF,PIK3R1,PIK3R2,MAP2K1,TGFBR1,TGFBR2,SMAD4,BRCA2,SMAD3,RAF1,SMAD2,MAPK10,BAD,STAT1,STAT3,RAL…	AKT1,AKT2,CCND1,CDK4,CDK6,E2F2,E2F3,NFKB1,NFKB2,RAC1,RAC2,RAC3,RAD51,RELA,AKT3	73	15	20.5479	0.999999	Human
HSA00620_PYRUVATE_METABOLISM	LDHC,ME1,LDHB,ME3,LDHA,ME2,LDHD,ACSS2,ACAT2,ACAT1,PDHB,ALDH3A2,ALDH3A1,ACSS1,ALDH1A3,ACYP2,ACOT12,ACYP1,PDHA2,GLO1,PDHA1,LDHAL6B,LDHAL6A,ACACA,GRHPR,DLAT,ACACB,PCK2,PCK1,HAGH,ALDH7A1,ALDH1B1,PKM2,PKLR,AKR1B1,DLD,ALDH2,HAGHL,ALDH9A1,MDH2,PC,MDH1	ACAT1,ACAT2,DLAT,DLD,HAGH,ME1,ME2,PDHA1,PDHA2,ME3,HAGHL	42	11	26.1905	0.999999	Human
H2O2_CSBRESCUED_C1_UP	AEBP1,SLC20A1,PLXNA1,ATP6AP1,UNG,MPV17,ANKRD1,SERPINH1,CTNNB1,OAZ2,TAL1,HMOX1,RPL5,SEPP1,RPL7A,CCNA2,TCF3,ZBTB7A,PTGER4,CRYAB,CCNH,PRG1,RELA,UBE2J1,HCFC1R1,C4BPA,PKIA,COX6C,ATP6V1C2,PPP1CA,HNRPA1,PSMC4,PTP4A3,RAB36,PFDN5,CD59,TRIM58,TGFBR3,CTSB,GDF15,COMMD6,ENG,DUT	ATP6AP1,CCNA2,CCNH,COX6C,CRYAB,CTSB,DUT,PLXNA1,RELA,RPL5,ATP6V1C2	43	11	25.5814	0.999998	Human
HSA05040_HUNTINGTONS_DISEASE	CLTA,CLTB,GRB2,CLTC,CASP6,BDNF,CASP3,CALML3,CASP8,TGM2,CALML6,CASP1,GAPDH,HAP1,RASA1,HIP1,HTT,CREBBP,TP53,DCTN1,EP300,PLEKHA8,UBE2K,IFT57,BAX,CALM3,NCOR1,CLTCL1,CALM2,CBS,CALM1	CALM1,CALM2,CALM3,CALML3,CLTA,CLTB,CLTC,CREBBP,EP300	31	9	29.0323	0.999997	Human
HSA04720_LONG_TERM_POTENTIATION	HRAS,ADCY1,ADCY8,PRKCB1,PRKX,PRKY,PRKACG,PLCB3,PLCB4,GRIN2B,GRIN2C,GRIN2D,PPP1R1A,PRKACA,RAPGEF3,PRKACB,PLCB1,PLCB2,PRKCA,BRAF,GRIN2A,PRKCG,PPP1CC,GRM1,PPP1CB,GRM5,MAPK1,PPP1CA,EP300,CAMK4,GNAQ,MAPK3,CAMK2G,PPP3R1,PPP3R2,KRAS,CALML3,CAMK2D,PPP1R12A,PPP3CB,PPP3CC,CAMK2B,CALML6,CHP,PPP3CA,CAMK2A,MAP2K1,MAP2K2,CREBBP,GRIN1,RAF1,ITPR3,ITPR1,ITPR2,RPS6KA6,NRAS,RPS6KA3,ATF4,RPS6KA1,GRIA2,RPS6KA2,GRIA1,…	CALM1,CALM2,CALM3,CALML3,CAMK4,CAMK2A,CAMK2B,CAMK2D,CAMK2G,CREBBP,EP300,PPP3R1,RAP1A,RAP1B	69	14	20.2899	0.999997	Human
MUSCLE_MYOSIN	MYL6,MYL4,MYO1A,MYL5,MYH1,MYL3,MYL1,MYH4,MYH7,MYH6,MYH8,MYL9,MRCL3,MYH11,HUMMLC2B	MYH1,MYH4,MYH6,MYH7,MYH8,MYH11	15	6	40	0.999994	Human
RADIATION_SENSITIVITY	HRAS,ERBB2,TNFRSF6,IGF1R,CCNE1,BCL2,CASP1,ACTB,EGFR,TNFSF6,CDC2,LCMT2,TP53,ATR,RB1,ATM,RAD50,RAD51,GAPD,CDKN1A,CCNB2,CCND3,CCND2,BAX,MDM2,GADD45A,IGFBP3	ACTB,CCND2,CCND3,CCNE1,CDC2,IGFBP3,RAD51,CCNB2	27	8	29.6296	0.999993	Human
HSA05110_CHOLERA_INFECTION	ADCY3,ATP6V0E1,ATP6V1G2,ARF6,PDIA4,ATP6V1G1,ARF5,ATP6V0B,ACTG1,ATP6V0C,ACTG2,ERO1L,ATP6V0D1,ATP6V0D2,SEC61A1,SEC61A2,PRKCA,AK1,ATP6V1H,TRIM23,ATP6V1D,ATP6V1F,ATP6V1C1,ATP6V1C2,ATP6V1A,SEC61B,PLCG1,ADCY9,ARF1,ATP6V1E1,ARF3,ATP6V1E2,PLCG2,ARF4,ATP6V0A1,GNAS,ATP6V1G3,ARL4D,ATP6V0A4,ATP6V0A2,SEC61G	ACTG1,ACTG2,AK1,ATP6V1C1,ATP6V0B,ATP6V0A1,SEC61G,ATP6V0A2,ATP6V0A4,ATP6V1C2	41	10	24.3902	0.999992	Human
H2O2_CSBRESCUED_UP	AEBP1,SLC20A1,PLXNA1,ATP6AP1,MPV17,ANKRD1,CTNNB1,BAG4,HMOX1,SEPP1,CFD,CCNA2,PTGER4,CRYAB,CCNH,RELA,PRG1,CST3,UBE2J1,CRI1,HCFC1R1,PKIA,COX6C,ATP6V1C2,PPP1CA,HNRPA1,CCND1,PFDN5,CTSB,COMMD6,GADD45A,UNG,CDC34,SERPINH1,OAZ2,TAL1,RPL31,CKMT2,DNAJA1,RPL5,RPL7A,TCF3,ZBTB7A,C4BPA,PSMC4,CUTL1,PTP4A3,RAB36,CD59,TRIM58,TGFBR3,DNAJB1,TUBA1,GDF15,ENG,RCN1,DUT	ATP6AP1,CCND1,CCNA2,CCNH,COX6C,CRYAB,CTSB,DUT,PLXNA1,RELA,RPL5,ATP6V1C2	57	12	21.0526	0.999992	Human
PRMT5_KD_UP	NCBP2,HMGN2,LSMD1,AURKAIP1,TUBB2A,U2AF2,RBM3,GCAT,TTK,FAM29A,FSTL1,POSTN,AURKB,SART3,SLC35A1,WTAP,CXCL12,HNRPL,RCBTB1,LOC642393,SFRS6,NONO,PRIM1,SFRS7,INTS8,H2AFV,TARDBP,EIF1AX,INCENP,TIA1,TGFBI,LSM5,PSIP1,LSM3,NUP35,PTPRK,ANAPC5,NOP5/NOP58,FMR1,RBL1,TOPBP1,PRKCDBP,TACC3,SFRS1,CHRAC1,NCAM1,RFC5,UHRF1,NNT,CD34,IGBP1,SNRPA,HAS2,STMN1,PDCD6IP,MRPL48,EMP3,SLC38A4,PB1,HMGB2,AHCY,CYP1B1,IFITM2,STRAP,CT…	CALM3,CDK4,CTBP1,ECT2,NFKB1,PSMB5,SFRS1,TYMS,COPS3,CCNB2,AURKB,WTAP,SF3A3,PSIP1,DNAJC13,TARDBP,PPA2,MRPL18,EVL,NOP5/NOP58,CTPS2,FIGNL1,CUEDC2,GPR177,H2AFV	187	25	13.369	0.999991	Human
MITOCHONDRIA	HCCS,OXA1L,SLC9A6,EHHADH,APP,CYP7A1,PDHA1,OKL38,ACAA2,GATM,C15orf12,CYP2E1,UQCR,NME4,GRB10,NME2,ABAT,ATPIF1,YME1L1,SURF1,ACAA1,ACADSB,ERBB2,GA,MTX2,ACP6,MTX1,WARS2,BCL2L1,MTIF2,HADHA,HADHB,ARG2,DIABLO,ALDH4A1,FH,GPD2,FACL2,MAOA,MAOB,ZNF11B,DLAT,VDAC2,MGC40084,VDAC3,NFKBIL2,PEO1,CYB5-M,HMGCS2,MGC2615,MCSP,CDC42BPB,COX8,BCKDK,FAM3A,MTHFD1,MTHFD2,ADCK2,MRPL2,CLN3,MRPL4,MTERF,MRPL3,ACO2,TP53,MRPL9,DE…	ACAT1,ATP5E,COX6C,COX7A1,COX7A2,DLAT,DLD,DUT,HADHB,HSPD1,ME2,NDUFA6,NDUFAB1,NDUFB1,NDUFS1,NDUFS3,NDUFV2,PDHA1,SLC25A3,MRPL12,TFAM,UQCRC1,VDAC2,VDAC3,PDHX,ALDH4A1,PMPCB,MRPL19,ACAA2,TXNRD2,ATP5L,ME3,MRPL3,MRPL46,MRPL13,MRPL18,MRPL15,MRPL22,MRPL2,MRPL4,MRPL39,MRPS14,MRPL41,MRPL44,MRPL24,SLC25A21	447	46	10.2908	0.999991	Human
GREENBAUM_E2A_UP	FGFR2,KIF4A,PTGS1,HS3ST1,TTK,ANLN,AURKA,NULL,SLC7A5,KIF2C,TYMS,EIF4EBP1,WBP5,CDKN2C,BUB1,H2AFX,CCNA2,TOP2A,KIF11,MKI67,SLC12A2,PFKP,EPRS,NUSAP1,C330027C09RIK,RACGAP1,ECT2,KLHDC2,CCNB1,PLK4,CCNB2,MAD2L1,SCIN,CA2,PGK1	BUB1,CCNA2,CCNB1,ECT2,FGFR2,AURKA,TYMS,CCNB2,PLK4	35	9	25.7143	0.999989	Human
ATP_SYNTHESIS	ATP5E,ATP6V0C_///_SHMT1,ATP6AP1,ATP6V1H,ATP6V1G2,ATP6V1G1,ATP6V1B2,ATP6V1B1,ATP6V1D,ATP6V0B,ATP6V1F,ATP6V1C1,ATP6V0C,ATP6V1A,ATP6V1C2,ATP6V0E,ATP6V1E1,ATP6V0A1,ATP5O,ATP6V1G3,ATP6V0A4,ATP6V0D1	ATP5E,ATP6V1C1,ATP6V0B,ATP6V0A1,ATP6AP1,ATP6V0A4,ATP6V1C2	22	7	31.8182	0.999989	Human
FLAGELLAR_ASSEMBLY	ATP5E,ATP6V0C_///_SHMT1,ATP6AP1,ATP6V1H,ATP6V1G2,ATP6V1G1,ATP6V1B2,ATP6V1B1,ATP6V1D,ATP6V0B,ATP6V1F,ATP6V1C1,ATP6V0C,ATP6V1A,ATP6V1C2,ATP6V0E,ATP6V1E1,ATP6V0A1,ATP5O,ATP6V1G3,ATP6V0A4,ATP6V0D1	ATP5E,ATP6V1C1,ATP6V0B,ATP6V0A1,ATP6AP1,ATP6V0A4,ATP6V1C2	22	7	31.8182	0.999989	Human
TYPE_III_SECRETION_SYSTEM	ATP5E,ATP6AP1,ATP6V1H,ATP6V1G2,ATP6V1G1,ATP6V1B2,ATP6V1B1,ATP6V1D,ATP6V0B,ATP6V1F,ATP6V1C1,ATP6V0C,ATP6V1A,ATP6V1C2,ATP6V0E,ATP6V1E1,ATP6V0C /// SHMT1,ATP6V0A1,ATP5O,ATP6V1G3,ATP6V0A4,ATP6V0D1	ATP5E,ATP6V1C1,ATP6V0B,ATP6V0A1,ATP6AP1,ATP6V0A4,ATP6V1C2	22	7	31.8182	0.999989	Human
EGF_HDMEC_UP	RAD23B,NDUFB7,MARCKSL1,GRB2,CXCL2,PRDX2,ITGB3,CDH2,CCNG2,ITGB1,GSTM1,GPX1,CASP3,CASP4,DYNLL1,RPL6,CTGF,ITGAV,TEK,DAD1,RHOA,TIE1,HSP90AA1,IL8,RELA,AXL,TMSB10,SKI,DDIT3,PLAUR,GPI,CCND1,ITGA6,CCND2,ITGA5,MDM2,HSPB1,GNAS,TCEB1,IGFBP2,GADD45A,GSTP1,MAP3K11	CCND1,CCND2,CCNG2,CTGF,HSPB1,HSP90AA1,IGFBP2,RAD23B,RELA,DYNLL1	43	10	23.2558	0.999988	Human
FATTY_ACID_METABOLISM	CYP3A4,ACOX2,ACOX1,PPARA,CYP3A5,CYP3A7,CPT2,CYP2J2,CYP2C19,CYP2C18,EHHADH,CYP2D6,ADH1C,ADH1B,ADH1A,ASAH1,ACOX3,SC4MOL,PECR,GNPAT,OKL38,ACAA2,ACADM,CYP1A1,ACADS,CYP4A11 /// CYP4A22,CYP1A2,CYP2E1,ACADL,PECI,DHRS3,CD36,SDS,ALDH1B1,ALOX15B,CYP2A6,CROT,PCCA,ALDH9A1,ACAA1,ALOX12,ACADSB,CYP2F1,ADHFE1,CYP2B6,CYP51A1,ECHS1,ADH6,ADH7,ACAT2,ACAT1,DCI,ALDH3A2,HADHA,ALDH3A1,HADHB,ALDH1A1,ALDH1A2,ACSL1,ADH4,AL…	ACAT1,ACAT2,CD36,CYP3A7,CYP3A4,CYP3A5,CYP4A11,CYP4B1,ACSL3,ACSL4,HADHB,LPL,ACAA2,CYP4F8,CYP4A22	86	15	17.4419	0.999988	Human
HSA05120_EPITHELIAL_CELL_SIGNALING_IN_HELICOBACTER_PYLORI_INFECTION	ATP6V0E1,ATP6AP1,NFKB1,NFKB2,CDC42,CASP3,NOD1,PAK1,ATP6V0D1,CSK,ATP6V0D2,CHUK,EGFR,F11R,ADAM10,LYN,RELA,ATP6V1H,ATP6V1D,ATP6V1F,ATP6V1C1,IGSF5,ATP6V1C2,ATP6V1A,JUN,ADAM17,MAPK9,MAPK8,ATP6V1G3,MAP3K14,JAM2,JAM3,CXCL1,NFKBIA,ATP6V1G2,ATP6V1G1,ATP6V1B2,CCL5,ATP6V1B1,SRC,ATP6V0B,ATP6V0C,RAC1,GIT1,TCIRG1,IL8,PTPRZ1,MAP2K4,MET,MAPK11,MAPK10,PTPN11,IL8RA,IL8RB,TJP1,MAPK12,PLCG1,MAPK13,MAPK14,ATP6V1E1,AT…	ATP6V1C1,ATP6V0B,ATP6V0A1,ATP6AP1,NFKB1,NFKB2,RAC1,RELA,SRC,TCIRG1,ATP6V0A2,ATP6V0A4,ATP6V1C2	68	13	19.1176	0.999987	Human
PHOTOSYNTHESIS	ATP5E,ATP6AP1,FDXR,ATP6V1H,ATP6V1G2,ATP6V1G1,ATP6V1B2,ATP6V1B1,ATP6V1D,ATP6V0B,ATP6V1F,ATP6V1C1,ATP6V0C,ATP6V1A,ATP6V1C2,ATP6V0E,ATP6V1E1,ATP6V0C /// SHMT1,ATP6V0A1,ATP5O,ATP6V1G3,ATP6V0A4,ATP6V0D1	ATP5E,ATP6V1C1,ATP6V0B,ATP6V0A1,ATP6AP1,ATP6V0A4,ATP6V1C2	23	7	30.4348	0.999983	Human
SALMONELLAPATHWAY	ARPC1A,ACTR3,ACTR2,CDC42,ARPC1B,ACTA1,ARPC3,ARPC2,WASF1,RAC1,ARPC4,WASL	ACTA1,RAC1,ARPC3,ACTR2,ARPC2	12	5	41.6667	0.999983	Human
NFATPATHWAY	MEF2C,SYT1,HRAS,EDN1,RPS6KB1,PRKACG,AKT1,PRKAR2B,PRKAR2A,GATA4,PIK3CA,PRKACB,FGF2,CAMK1G,ACTA1,MYH2,MAPK1,CAMK4,MAPK3,F2,CAMK1,MAPK8,NPPA,CTF1,FKBP1A,CALR,LIF,HAND1,HAND2,AGT,PPP3CB,PPP3CC,NFATC4,PPP3CA,DTR,NFATC2,NFATC3,NKX2-5,PIK3R1,NFATC1,CSNK1A1,MAP2K1,CREBBP,IGF1,RAF1,ELSPBP1,PRKAR1B,MAPK14,GSK3B,PRKAR1A,CALM3,CALM2,CALM1	ACTA1,AKT1,CALM1,CALM2,CALM3,CAMK4,CREBBP,MYH2,RPS6KB1,CAMK1,CAMK1G	53	11	20.7547	0.999981	Human
BREASTCA_TWO_CLASSES	EIF2C2,AOF2,HMGN3,PDGFB,CTPS,ATP6AP1,GNA12,XRCC6,SNRPD1,CBX3,CTNNB1,FAH,CUL2,SFRS4,CDKN2C,CTGF,WWP1,SERPINE1,PSIP1,DERA,STAM,OGT,CCNA2,KIF5B,CRYAB,C10ORF9,C10ORF7,DLL1,CTNNA1,CSDA,PPP1CB,NCAPD3,COX6C,ST13,MAPK1,MAD2L1,KIAA0090,SERBP1,ADSL,DEAF1,FGFR4,FGFR3,ENPP1,GRB2,ERBB2,CHEK1,EPHB4,RAB9,PXN,HADHA,ALCAM,TUBB,TMEM127,OAZ1,ATN1,ITGB8,GCSH,GABRP,TAF1,VAV3,IKZF1,TP53BP2,DOCK7,SMAD2,CRAT,CD63,GART,H…	ATP6AP1,CCND1,CALM2,CCNA2,CDK4,COX6C,CRYAB,CTGF,CTPS,E2F3,ELAVL1,FGFR3,FGFR4,YES1,HDAC3,NUP93,TUBGCP3,SF3A3,PSIP1,DLL1	140	20	14.2857	0.99998	Human
UVB_NHEK1_DN	EIF2C2,SLC9A6,STRN,AURKA,ZNF638,SART3,ATP2B1,LPHN2,MAP3K5,TAF5L,INSIG2,BTBD3,PIK3C3,CREB3L2,RAPGEF5,FAT,VPS13A,TLK1,VPS13B,TLK2,RAPGEF2,BCL7A,FOXO3A,CUL1,ZNF44,KIAA0286,EFNB2,JARID1A,MECP2,ZHX2,NAV3,CCDC131,VEGFC,PCF11,BAZ1A,GAPVD1,BAZ1B,CEP350,ZZZ3,IRAK1BP1,KIAA0947,CCDC93,FOXO1A,BDKRB2,IGF2BP3,MTIF2,NAGK,DIDO1,TMCC1,PPP1R3C,KBTBD2,CEP170,C6ORF111,RCHY1,WDHD1,MN1,POLS,SPOP,KLF7,MKI67,KLF9,SMAD7,…	ADORA2B,CCNE1,CHD1,CREBBP,CTBP2,E2F3,E2F5,FGFR2,FYN,SMAD5,SMAD7,NFE2L2,NFKB1,CNOT2,PAFAH1B1,AURKA,TLE4,HDHD1A,CCNB2,NUP153,HMG2L1,TUBGCP3,APPBP2,PLK4,BRD8,POLS,BAZ1A,WAPAL,SSBP2,PCF11,DTX2	270	31	11.4815	0.999975	Human
ET743_SARCOMA_72HRS_DN	XRCC5,SNIP1,C14ORF2,RAB1A,MAP3K7,SFRS4,CTGF,SFRS9,PIK3C3,OGT,FAS,CCNA2,CYHR1,MRPL35,C11ORF30,SIRPA,TGIF,VEGFC,LHFPL2,GAPVD1,TMEM138,ADSL,PPP2R5E,FBXL7,MCTS1,HS3ST3B1,FBXL3,NOC3L,STK17B,STK17A,BCL2L1,ARFGEF2,MTIF2,RCC1,KIAA1008,HSPA1L,SLC4A1AP,SUPV3L1,GCNT1,PLAG1,MGC16824,IL1RL1,SMAD4,CDC23,C18ORF55,CDC27,RPS7,KIAA0157,CCT4,KIAA1279,EPS8,ATP2A2,UBA2,TMEM113,RAB2,PCNA,RAD54B,CLCN7,C15ORF41,EIF3S10,…	BUB1,CCNA2,CCNH,CDC2,CTGF,EPS8,EPS15,ACSL3,GLRX,PPP2CB,PPP2R1B,PPP2R5E,PSMD12,RAP1B,SLC2A1,SNRPG,TXNRD1,XBP1,FZD1,SMARCA5,SFRS9,DDX20,TARDBP,RAD54B,MRPL15,EXOC2,MRPL1	222	27	12.1622	0.999974	Human
ALCALAY_AML_NPMC_DN	KIFC1,HMGN3,DHFR /// LOC643509,CRHBP,RBM3,HNRPD,FAM105A,SIDT1,PMAIP1,PTTG1,MCM10,CD48,ANK1,TRAK2,CDKN2C,MDFIC,VEGF,PITPNC1,TUBG1,HADH,CCNA2,GNG7,CIITA,ACAA2,POLE,C11ORF32,TNFRSF14,CREBL1 /// TNXB,TMEM106C,ASB9,CD38,CHGN,NNT,MAD2L1,SERPINF1,CD34,HLA-DPA1,C22ORF9,DSU,SEPT9,HLA-DRA,RAD23B,IL1R2,KIF4A,PLXNC1,HLA-DRB1,IFITM1,IFITM2,NINJ2,CHEK1,DAAM1,TRH,ACAT1,TK1,PLAGL1,CORO2A,POLE2,CD69,GALC,IDH2,FLJ…	ACAT1,ANK1,ARL2,CCNA2,CCNB1,DTYMK,DUT,EPS8,PBX2,SERPINB6,SERPINI1,POLD1,RAD23B,RPA1,TYMS,ALDH4A1,USP13,CCNB2,ACAA2,PLXND1,KCNIP2,EVL,BANK1,TRAK2	187	24	12.8342	0.999974	Human
ADIP_DIFF_CLUSTER5	KIF22,S100A8,PRC1,ANLN,CAD,RANGAP1,PTTG1,AURKB,AQP1,TK1,HMMR,GALK1,ISYNA1,RANBP5,AGT,BUB1,H2AFX,CCNA2,C9ORF16,CENPL,CDC2,EXOSC5,ELAVL1,NUSAP1,XTP3TPA,CDC20,UBE2C,CDC25C,SFRS1,RACGAP1,CCNB1,LCN2,WFDC12,RRM1,TRAPPC5,SLPI,STMN1,MELK,KIF20A	BUB1,CCNA2,CCNB1,CDC2,ELAVL1,SFRS1,AURKB,C9orf16,TRAPPC5	39	9	23.0769	0.99997	Human
GCRPATHWAY	SYT1,RELA,ANXA1,NFKB1,NR3C1,HSPCA,AKT1,GNGT1,ADRB2,GNB1,CALM3,PIK3CA,GNAS,NOS3,NPPA,CALM2,CRN,PIK3R1,CALM1	AKT1,CALM1,CALM2,CALM3,NFKB1,RELA	19	6	31.5789	0.999963	Human
NDKDYNAMINPATHWAY	SYT1,SYNJ1,AMPH,EPS15,NME2,PICALM,AP2A1,NME1,PPP3CB,CALM3,PPP3CC,SYNJ2,PPP3CA,BIN1,CALM2,DNM1,EPN1,AP2M1,CALM1	AMPH,BIN1,CALM1,CALM2,CALM3,EPS15	19	6	31.5789	0.999963	Human
HSA04520_ADHERENS_JUNCTION	WASF3,WASF1,WASF2,LMO7,FER,IQGAP1,VCL,ACVR1C,CTNNB1,ACTG1,MAP3K7,CSNK2A2,CDC42,ACVR1B,CSNK2A1,RHOA,INSR,EGFR,PTPRJ,PTPRM,ACTN4,PTPRF,BAIAP2,ACTN1,LEF1,ACTN2,ACTN3,CTNNA1,WAS,CTNNA3,FARP2,CTNNA2,MAPK1,EP300,MAPK3,WASL,FGFR1,PARD3,ERBB2,CTNND1,CDH1,TCF7L2,ACP1,TCF7L1,SRC,PVRL4,IGF1R,SORBS1,PVRL1,RAC2,RAC3,PVRL3,PVRL2,RAC1,SSX2IP,YES1,MLLT4,PTPRB,ACTB,PTPN6,TCF7,TGFBR1,NLK,TGFBR2,CREBBP,MET,CSNK2B,S…	ACTB,ACTG1,CREBBP,CSNK2B,EP300,FGFR1,FYN,RAC1,RAC2,RAC3,SNAI2,SRC,YES1	75	13	17.3333	0.999958	Human
PEPTIDE_GPCRS	OPRM1,CCKAR,TACR3,TACR2,TACR1,LHCGR,GNRHR,CXCR3,EDNRA,EDNRB,AGTR1,AGTR2,GALR1,MC1R,CXCR4,GALR3,CXCR6,CCR10,GALR2,MC5R,CCKBR,NTSR1,FSHR,NTSR2,SSTR4,CCR8,SSTR2,CCR7,SSTR3,CCR6,CCR5,CCR4,SSTR1,CCR3,CCR2,MC2R,CX3CR1,BLR1,TSHR,C3AR1,AVPR2,ELA3A,CCR1,NPY2R,OPRK1,TRHR,PPYR1,FPR1,OXTR,BDKRB1,NPY6R,BDKRB2,C5R1,TAC4,FY,GRPR,MC3R,OPRL1,GALT,BRS3,NPY1R,GPR77,NPY5R,IL8RA,IL8RB,AVPR1B,FPRL2,AVPR1A,MC4R,FPRL1,G…	CCKAR,CCKBR,GALR1,OPRD1,OPRK1,OPRL1,OPRM1,SSTR1,SSTR2,SSTR3,SSTR4,GALR3,GALR2	75	13	17.3333	0.999958	Human
UVB_NHEK3_C8	LTBP1,PPP2R5A,SLC7A5,GLB1,FDFT1,CSNK2A2,MTHFD2,APP,KIFAP3,IL4R,SLC2A1,VEGF,SEMA3C,ATP5O,ITPK1,MYC,PTPRK,PTPRF,PFKP,CTNNA1,FLNB,STK3,ST6GALNAC2,TMEM131,RFC1,PRDX6,CCND2,PGM1,TOMM20,ALDH9A1,SEPT8,GLG1,ME1,FGFR3,FHL1,HK1,TTC3,ALCAM,COL17A1,PFN2,FASN,TMED10,PPP3CA,FBN2,LAMB1,THBS2,MRPS27,BRD3,PTPRZ1,SCRN1,EPRS,ITGA3,COL5A2,GJB2,FXR1,SDHA,R3HDM1,EPHA4,TNFSF10,LAMA3,HDHD1A,CYFIP1,PON2,DSC1,ID3,MYH10	CCND2,FBN2,FGFR3,ME1,MYH10,PPP2R5A,RFC1,SLC2A1,THBS2,HDHD1A,PRDX6,SCRN1	66	12	18.1818	0.999957	Human
HSA00252_ALANINE_AND_ASPARTATE_METABOLISM	ADSS,ASS1,NARS,CAD,ASNS,ASL,AGXT,PDHB,GOT2,GAD2,ASPA,GOT1,NARS2,ASRGL1,PDHA2,PDHA1,GPT2,GAD1,ADSSL1,DARS,ACY3,AARS,DLAT,CRAT,DARS2,DDO,DLD,ABAT,ADSL,AGXT2,GPT,AARS2,PC	AARS,DLAT,DLD,GAD1,GAD2,PDHA1,PDHA2,AARS2	33	8	24.2424	0.999955	Human
FATTY_ACID_BIOSYNTHESIS_PATH_2	ACAA2,SDS,EHHADH,ECHS1,ACAT2,ACAT1,HADHA,ACAA1,HADHB	ACAT1,ACAT2,HADHB,ACAA2	9	4	44.4444	0.999952	Human
HSA05220_CHRONIC_MYELOID_LEUKEMIA	E2F1,E2F2,E2F3,HRAS,STAT5A,STAT5B,TGFB3,NFKB1,NFKB2,TGFB1,TGFB2,ACVR1C,EVI1,AKT1,ACVR1B,CDKN2A,GAB2,PIK3CA,SHC1,SHC3,SHC2,MYC,AKT3,CHUK,AKT2,SHC4,PIK3CG,CTBP1,BCR,CTBP2,BRAF,PIK3CB,RELA,PIK3CD,TP53,CDK6,RB1,CDK4,MAPK1,CCND1,CRKL,MAPK3,MDM2,GRB2,NFKBIA,BCL2L1,KRAS,SOS1,SOS2,PIK3R5,RUNX1,PIK3R3,PIK3R1,PIK3R2,MAP2K1,MAP2K2,TGFBR1,CBL,TGFBR2,SMAD4,RAF1,SMAD3,BAD,PTPN11,CBLC,NRAS,CBLB,CDKN1A,HDAC2,CDK…	AKT1,AKT2,CCND1,CDK4,CDK6,CTBP1,CTBP2,E2F2,E2F3,NFKB1,NFKB2,RELA,AKT3	76	13	17.1053	0.999952	Human
SMOOTH_MUSCLE_CONTRACTION	ADCY3,MGC11266,ADCY4,ADCY1,ADCY2,ADCY7,ADCY8,ADCY5,ADCY6,CMKOR1,PRKCB1,PRKAR2B,PRKAR2A,RLN1,PDE4B,IL1B,GNG2,PRKACA,GUCA2A,SARA1,GNG3,EDG2,PRKACB,GNG4,GUCA2B,GNG5,GABPB2,GNG7,PKIG,GABPA,MYLK2,PDE4D,PKIB,PKIA,CREBL1 /// TNXB,CRHR1,HEAB,ARRB2,ARRB1,JUN,RYR3,RYR1,RYR2,MYL4,MYL2,CACNB3,ATF1,ATF2,CREBL1,MAFF,GNGT1,ATF5,ATF4,ATF3,RGS1,RGS2,PLCG1,ATP2A2,RGS3,ATP2A3,PRKAR1B,RGS4,ETS2,PRKAR1A,PLCG2,RGS5,GR…	ACTA1,ACTA2,ARRB1,ARRB2,CALM1,CALM2,CALM3,CAMK2A,CAMK2B,CAMK2D,CAMK2G,IGFBP1,IGFBP2,IGFBP3,IGFBP4,IGFBP6,NFKB1,PDE4B,USP5,GSTO1	150	20	13.3333	0.999944	Human
ET743_SARCOMA_DN	C7ORF42,XRCC5,AOF2,SNIP1,LUZP1,AURKA,RAB1A,MAP3K7,SFRS4,MAP3K4,CTGF,SFRS9,OGT,CCNA2,CYHR1,PTPRK,C11ORF30,RCOR1,SIRPA,TGIF,GCC2,SFRS3,VEGFC,LHFPL2,GAPVD1,C14ORF104,TMEM138,SERBP1,ADSL,PPP2R5E,FBXL7,MCTS1,HS3ST3B1,FBXL3,ZNHIT3,RAD23B,CDK5R1,NOC3L,STK17B,KIAA0674,IGF2BP2,STK17A,BCL2L1,KIAA1008,ARFGEF2,MTIF2,RCC1,HSPA1L,SLC4A1AP,SUPV3L1,PLAG1,MGC16824,OSBPL9,CDC23,C18ORF55,CDC27,KIAA0157,SYNE1,KIAA12…	BUB1,CCNA2,CCNH,CDC2,CTGF,EPS8,EPS15,ACSL3,FYN,GLRX,PLK1,PPP2R1B,PPP2R5E,RAD23B,RAP1B,SLC2A1,AURKA,TXNRD1,UCK2,XBP1,FZD1,SMARCA5,SFRS9,DDX20,TARDBP,RAD54B,MRPL15,C14orf104,EP400,MRPL1	269	30	11.1524	0.999943	Human
HSA05222_SMALL_CELL_LUNG_CANCER	E2F1,FHIT,E2F2,E2F3,PTGS2,NFKB1,NFKB2,PTEN,CCNE2,NOS2A,AKT1,CCNE1,MAX,CASP9,CDKN2B,PIK3CA,NOS3,RARB,MYC,AKT3,CHUK,AKT2,PIK3CG,RXRB,PIK3CB,RXRA,RELA,CYCS,PIK3CD,TP53,SKP2,RXRG,CDK6,RB1,CDK4,CDK2,CCND1,PIAS4,LAMC3,PIAS3,PIAS2,LAMC2,PIAS1,LAMC1,ITGA2B,TRAF1,TRAF2,CKS1B,NFKBIA,BCL2L1,ITGB1,LAMB4,PTK2,LAMB3,LAMB2,BCL2,ITGAV,PIK3R5,PIK3R3,TRAF6,LAMB1,TRAF5,TRAF4,PIK3R1,TRAF3,PIK3R2,FN1,COL4A4,COL4A2,NO…	AKT1,AKT2,CCND1,CCNE1,CDK2,CDK4,CDK6,E2F2,E2F3,NFKB1,NFKB2,RELA,CCNE2,AKT3	87	14	16.092	0.999941	Human
CELL_MOTILITY	GNA13,HRAS,PTGS2,CAPZA2,CAPZA1,CSPG4,CSPG3,IL13,CXCL10,LTB4R,FLJ23042,CTGF,IFNG,VNN1,TSPAN-1,TSPAN-2,VNN2,F11R,YARS,ACTN4,OR1D2,KIAA1522,ARPC1B,BLR1,MAPK8,MST1R,AMFR,AKAP3,AKAP4,ITGAL,PALM,C3AR1,CCL3,TNFRSF12A,ENPP2,KATNB1,ARPC4,ARPC5,CCL5,CCL4,ARPC3,ARPC2,KAL1,RAC1,ADRA2A,FN1,HUMAUANTIG,MAP2K1,NTF3,ARFIP2,HGF,TPBG,NTN1,SERPINI2,CORO1A,NPY,FPRL2,MARCKS,FPRL1,PYY,WASF1,CXCR3,CD97,ACTR3,ACTR2,MKLN1…	ACTB,CAPZA1,CAPZA2,CTGF,DNAH5,DNAH8,DNAH9,PAFAH1B1,SERPINI2,RAC1,THBS1,THBS3,THBS4,DNALI1,ARPC3,ACTR2,ARPC2	118	17	14.4068	0.999939	Human
HDACI_COLON_SUL_UP	RP5-1022P6.2,XPO1,EIF2C2,KIAA0748,KIAA0274,OSGIN2,UXS1,MMRN2,CSNK2A1,WWP2,SERPINE1,VEGF,RPP30,GABPB2,WWOX,API5,LPHN1,ACAA2,GTPBP4,PTPRM,LAD1,C1QDC1,RXRB,SPARCL1,LYRM4,TGIF,STK3,NPC2,EIF2S1,EIF2S2,EFTUD1,VPS26B,C9ORF30,ME1,CAV2,TALDO1,ENPP1,PHKA1,AKAP12,HSPA1A,SESN2,ATP6V1B1,TIMP1,SLC11A2,LIF,PSMB7,HECTD2,TUBE1,DNAJA4,XPOT,SCD,SMG1,SMAD2,OXSR1,C10ORF78,PTPN12,P2RX7,ATF4,CD55,CD58,RHEB,RFX3,ATP5D,E…	E2F2,SERPINB1,GSR,HSP90AA1,IGFBP3,ME1,PPP2CB,PSMD12,SNAI2,UBE2H,XBP1,API5,OXSR1,ACAA2,LYRM4,ZSWIM6,VPS26B,IRF2BP2	131	18	13.7405	0.999923	Human
MEF2DPATHWAY	PRKCA,SYT1,CAPNS2,CAPNS1,CAPN2,PRKCB1,TRA@,TRB@,MEF2D,EP300,HDAC2,HDAC1,PPP3CB,CABIN1,CALM3,PPP3CC,PPP3CA,NFATC2,CALM2,NFATC1,CALM1	CALM1,CALM2,CALM3,CAPN2,CAPNS1,EP300	21	6	28.5714	0.999922	Human
ELECTRON_TRANSPORT_CHAIN	NDUFAB1,COX5A,COX5B,ZNF183,SLC25A27,QP-C,COX6B,COX6C,UQCR,SDHA /// SDHAL2,ATP5C1,ATPIF1,SURF1,LALP1,COX7B,COX7C,KBTBD4,COX6B1,ATP5J2,UCP1,AFG3L2,SALL3,NDUFV3,SLC25A14,UCP3,UCP2,NDUFV1,NDUFV2,COX6A2,COX6A1,COX8,ATP5D,UQCRC2,ATP5E,COX11,LOC339231,UQCRC1,ATP5B,UQCRFS1,15E1.2,NDUFS7,NDUFS6,NDUFS5,NDUFS4,ATP5S,NDUFS8,ATP5L,ATP5O,NDUFS3,ATP5I,ATP5H,NDUFS2,COX17,NDUFS1,ATP5J,COX15,NDUFB10,SLC25A4,UCRC,S…	ATP5A1,ATP5E,COX6C,COX7A1,COX7A2,NDUFA6,NDUFAB1,NDUFB1,NDUFS1,NDUFS3,NDUFV2,UQCRC1,COX7A2L,ATP5L,PTPMT1,NDUFS7	110	16	14.5455	0.999919	Human
G1PATHWAY	E2F1,TGFB3,TGFB1,TGFB2,CCNE1,CDKN2A,CDKN2B,MADH4,CCNA1,MADH3,TFDP1,CDC2,SKP2,TP53,CDK6,ATR,RB1,CDK4,ATM,CDC25A,CDK2,CDKN1A,CCND1,CDKN1B,DHFR,HDAC1,GSK3B,ABL1	CCND1,CCNE1,CDC2,CDK2,CDK4,CDK6,CCNA1	28	7	25	0.999918	Human
CALCINEURIN_NF_AT_SIGNALING	MEF2B,MEF2A,HRAS,XPO5,IL13,IL10,TGFB1,CSNK2A1,GATA3,GATA4,IFNG,VEGF,IL1B,MAP2K7,CD3Z,CD3G,CD3E,RELA,JUNB,EP300,CAMK4,IFNB1,MAPK9,MAPK8,TRAF2,NFKBIE,NFKBIB,PIN1,IFNA1,CD69,CNR1,ICOS,FCER1A,ITK,VAV3,CREBBP,VAV2,VAV1,P2RX7,CDKN1A,PPIA,NFKB2,SLA,FOS,FLJ14639,PAK1,TRPV6,FCGR3A,FOSL1,KPNB3,EGR3,EGR2,NCK2,GAPD,NPPB,KPNA5,CSF2,TNF,PPP3R1,SFN,FKBP1B,NUP214,BCL2,NFAT5,PPP3CB,PPP3CC,CAMK2B,NFATC4,NFATC2,NFA…	ACTB,CALM1,CALM2,CALM3,CAMK4,CAMK2B,CNR1,CREBBP,CSNK2B,EP300,NFKB2,OPRD1,PPP3R1,RELA,TRPV6	100	15	15	0.999914	Human
VHL_NORMAL_UP	PPP2R5D,HNRPD,TUBB2C,PGAM1,ASCC1,HNRPR,FSTL1,AMOTL2,TMEM141,CDCA8,PGPEP1,C1ORF77,MC1R,PDHA1,IBTK,UGCG,NOP5/NOP58,SIRPA,MED10,PTRF,MAPK6,EIF2S2,CENTG1,SURF5,RPS10,C9ORF30,DCBLD2,RAD23B,GNAI3,TNRC18,RAD23A,RER1,CACNB3,DIDO1,ATP6V0E,TMEM50A,MYO15A,OBSL1,LFNG,LOC552889,SFRS11,ASXL1,GGH,LACTB2,APOL1,PKP3,RAB2,H3F3B,GALNAC4S-6ST,KIAA1377,POP7,PLCXD2,C21ORF86,SEPHS2,LOC347273,C22ORF28,PDIA5,PDIA4,RTN3,C…	CAPZA2,COX6C,CYP4A11,DUT,ECT2,EEF1A1,FZD2,H3F3B,IGFBP3,KPNA2,MAF,NMT1,PDHA1,PGAM1,PHF2,PLK1,PPP2R5D,RAD23A,RAD23B,SLC2A1,SPTAN1,HSP90B1,TYMS,UBE2H,RAD54L,CAMK1,VAPB,OXSR1,KHDRBS1,RER1,PLEKHA6,TARDBP,TRAM1,SSBP3,ZNF593,MYO15A,FZR1,EVL,NOP5/NOP58,CSGLCA-T,EPS8L2,H2AFV,PTPMT1	447	43	9.61969	0.999912	Human
HSA05221_ACUTE_MYELOID_LEUKEMIA	HRAS,PPARD,STAT5A,SPI1,RPS6KB2,NFKB1,RPS6KB1,NFKB2,AKT1,EIF4EBP1,PIK3CA,RARA,CCNA1,MYC,AKT3,CHUK,AKT2,PIK3CG,FRAP1,BRAF,PIK3CB,RELA,PIK3CD,RUNX1T1,PIM1,LEF1,PIM2,JUP,MAPK1,CCND1,MAPK3,GRB2,PML,KIT,ZBTB16,TCF7L2,TCF7L1,KRAS,SOS1,SOS2,RUNX1,CEBPA,TCF7,MAP2K1,FLT3,MAP2K2,RAF1,BAD,STAT3,NRAS,IKBKG,ARAF,IKBKB	AKT1,AKT2,CCND1,NFKB1,NFKB2,RELA,RPS6KB1,RPS6KB2,CCNA1,AKT3	53	10	18.8679	0.999899	Human
ARAPPATHWAY	ARFGAP1,KDELR3,KDELR2,PSCD1,COPA,ARFGAP3,CLTA,PSCD2,CLTB,PSCD3,GPLD1,COP,ARFGEF2,ARF1,GBF1,CENTD1,CENTD2,DDEF2,PSCD4,DDEF1,KDELR1,BIG1	CLTA,CLTB,GBF1,KDELR1,KDELR2,KDELR3	22	6	27.2727	0.999891	Human
HSA04916_MELANOGENESIS	ADCY3,ADCY4,HRAS,ADCY1,ADCY2,ADCY7,ADCY8,WNT3A,ADCY5,ADCY6,EDN1,PRKCB1,PRKX,CTNNB1,PRKACG,PRKY,WNT2,WNT1,WNT4,WNT3,MC1R,CREB3L2,CREB3L1,PRKACA,CREB3L4,CREB3L3,PRKACB,WNT6,WNT10A,WNT10B,MAPK1,EP300,MAPK3,WNT5A,GNAI3,WNT5B,GNAI2,GNAI1,POMC,KRAS,DVL2,DVL3,TCF7,MAP2K1,MAP2K2,CREBBP,DVL1,ASIP,MITF,EDNRB,PLCB3,TYR,PLCB4,PLCB1,PLCB2,PRKCA,LEF1,PRKCG,GNAQ,WNT9B,LOC652788,GNAS,WNT11,WNT9A,WNT16,TYRP1,CAMK…	CALM1,CALM2,CALM3,CALML3,CAMK2A,CAMK2B,CAMK2D,CAMK2G,CREBBP,EP300,FZD2,WNT9A,WNT9B,FZD1,FZD7	102	15	14.7059	0.999891	Human
HSA00650_BUTANOATE_METABOLISM	HSD17B10,PPME1,HSD3B7,EHHADH,HMGCS1,ECHS1,ACAT2,ACAT1,PDHB,ALDH3A2,HADHA,ALDH3A1,DDHD1,GAD2,OXCT1,ALDH1A3,OXCT2,PLA1A,ILVBL,BDH2,PDHA2,PDHA1,HSD17B4,HADH,BDH1,GAD1,HMGCL,ALDH5A1,ACADS,RDH12,AADAC,RDH11,ALDH7A1,ACSM1,HMGCS2,PRDX6,L2HGDH,ALDH1B1,AKR1B10,ALDH2,ABAT,AACS,RDH14,ALDH9A1,RDH13	ACAT1,ACAT2,GAD1,GAD2,HSD17B10,PDHA1,PDHA2,PRDX6,PLA1A	45	9	20	0.999887	Human
PGC	HCCS,LDHB,ARHD,LDHA,LSM8,PGAM1,C7orf32,RANGAP1,SH3BGR,PDHA1,LSM1,BSG,RXRB,FLJ10134,E2IG5,NME7,ADSL,MAPK8,HLA-DRA,ADSS,SCN1B,PUS1,MTX2,MTX1,C6orf209,HADHB,ARIH1,SPP1,FH,ESRRA,MAP2K1,MAP2K3,ZNF11B,HBA1,FXR2,TNNI3,VDAC3,ZNF216,GK,MUC5AC,DKFZp434O0213,HADH2,SZF1,CHRNE,COX8,RTN4,SLC20A1,LATS1,MTHFD2,P4HA2,AKIP,MRPL4,ACO2,GTF2H4,CIAO1,GAPD,ARVCF,INHBA,THEM2,RRM2,EIF4A2,RRM1,HSPC051,RUVBL2,TUFM,SKIV2L,A…	AK1,ATP1B1,ATP5A1,COX7A1,COX7A2,DLD,EEF1A2,GLRX,HADHB,HSPD1,ME1,MYH11,NDUFA6,NDUFAB1,NDUFS3,NDUFV2,PDHA1,PGAM1,PSMB5,SGTA,SLC2A4,SRC,UQCRC1,VDAC3,DHX16,COPS3,CIAO1,GSTO1,ACTR2,TCIRG1,ATP5L,GABARAPL1,MRPL46,LSM1,MRPL13,MRPL18,MRPL15,MRPL4,MRPL39,KIDINS220,C9orf16	425	41	9.64706	0.999884	Human
FMLPPATHWAY	SYT1,HRAS,GNA15,FPR1,ELK1,NFKBIA,NFKB1,MAP3K1,RAC1,PPP3CB,PPP3CC,NFATC4,PAK1,PPP3CA,PLCB1,NFATC2,NFATC3,MAP2K6,NFATC1,CAMK1G,PIK3C2G,NCF2,MAP2K1,MAP2K2,NCF1,MAP2K3,RELA,RAF1,MAPK1,GNGT1,GNB1,MAPK14,MAPK3,CALM3,CAMK1,CALM2,CALM1	CALM1,CALM2,CALM3,NFKB1,RAC1,RELA,CAMK1,CAMK1G	37	8	21.6216	0.999882	Human
INOS_ALL_UP	IER2,RPL17,PDCD2,ACTG1,CCNE1,HSPH1,H2AFZ,EED,STAM,IFRD1,POLR1D,RAN,LIG1,PICK1,CDK7,MCM2,RBBP7,MCM4,CDK2,MCM5,MCM6,ATP6V1C1,ADM,RRM1,RPS12,TMSB4X,SMS,HMGB2,EEF1B2,IFITM1,SRM,PABPC4,NEDD8,NGFB,MIF,TYMS,RAC1,ANKIB1,PCSK7,FEN1,HSPA8,IL1RN,PTPN14,SMAD2,ACLY,CSRP1,APRT,PPA1,YWHAH,GTF2F1,ZNF259,DNAJB1,EIF4E2,CSN3	ACTG1,ATP6V1C1,CCNE1,CDK2,H2AFZ,PPA1,RAC1,TYMS,PABPC4,POLR1D	54	10	18.5185	0.99988	Human
RELAPATHWAY	TNF,RELA,CREBBP,NFKBIA,FADD,NFKB1,TRADD,TNFRSF1A,HDAC3,TNFRSF1B,EP300,RIPK1,IKBKG,TRAF6,IKBKB,CHUK	CREBBP,EP300,NFKB1,RELA,HDAC3	16	5	31.25	0.999878	Human
PENG_GLUTAMINE_UP	MEF2B,MEF2A,VAPB,PPP2R5A,PPP2R5C,GGT1,IGHM,KIAA0652,DKFZP566A1524,KIFAP3,ASMTL,APS,CHRNA5,PQBP1,PXR1,OGT,MADH5,BCL7A,HRMT1L1,YARS,STC2,NCF4,AARS,UBE2J1,KIAA0141,GSTT1,PTPRT,UQCR,BART1,SPAG9,HADHSC,FLJ21439,RDBP,CAMK1,GCN5L1,ADD3,SURF1,CNIH,TXN2,FOXO1A,HSRTSBETA,FCGRT,LAP1B,DAAM1,ACP1,ADA,BC-2,LGALS3BP,SAS,DRAP1,BAI2,IDH2,IGLJ3,MAP2K3,ASXL1,S100A11,TRIO,KIAA0663,SERPINI1,DVL1,CBLB,LKAP,ASS,NOTCH4,…	AARS,ACTA1,ARRB2,ATP6V0A1,CCNG1,CCNG2,CSNK1G2,EPS15,GSTT1,HAGH,NCF4,NFE2L1,NOTCH4,PHF2,SERPINI1,PPP2R5A,PPP2R5C,PPP3R1,SIAH1,SMARCB1,CAMK1,SPAG9,VAPB,PQBP1,RBM5,DRAP1,BRD8,KDELR1,GABARAP,PLXNB2,HNRNPA3	296	31	10.473	0.999853	Human
LE_MYELIN_UP	IQGAP3,NT5DC2,AURKA,D17H6S56E-5,MKI67 /// LOC638774,CDCA8,CD44,DNAJC9,INCENP,H2AFZ,SPRED2,LOC671237,H2AFX,LSM2,CCNA2,ERDR1,ODZ3,SH3GL3,RBL1,BASP1,UHRF1,MAD2L1,IGSF4,TNFAIP8,CCL2,LMNB1,SOX2,NOLA2,COL18A1,KLF10,HIST3H2A /// HIST1H2,CDC20,REEP1,MCAM,CSRP2,2810417H13RIK,CDKN1C,CORO1C,EPHA5,P2RX4,PLK4,ATF3,HDAC2,CXCL14,PLK1,ETS1,TCF19,CDC2A,KIF23,KIF22,FIGNL1,MARCKSL1,KPNA2 /// LOC670551,EZH2,BZW2,EDN…	CCND1,BUB1,CCNA2,CCNB1,ECT2,H2AFZ,KPNA2,PDE8A,PLK1,RAD51,AURKA,CCNB2,PLK4,FIGNL1,CUEDC2	105	15	14.2857	0.999845	Human
TARTE_PLASMA_BLASTIC	LDHB,KIFC1,ATP1B3,U2AF2,XRCC6,PDLIM1,CCT2,CD52,SSR1,GLDC,PRIM1,GIT2,FAS,CCNA2,RAB27A,YARS,BYSL,JARID1A,C10ORF7,ESPL1,JTV1,SFRS3,ORC1L,MAPK1,RFC3,RFC4,NNT,MAD2L1,HUWE1,MAPK6,PSCDBP,NME1,EIF2S1,RARS,LILRB4,C6ORF32,ADD1,COASY,CLCN3,OSTF1,AHCY,LMNB1,NEK2,IFI30,BOP1 /// LOC653119,IDH2,SFRS10,FH,NKRF,MKI67,LGALS1,PHB,GARS,GGH,S100A10,CDC20,TKT,ATP13A3,UBE2L3,TAX1BP3,CDC27,GART,VDAC1,CCT7,CCT5,LSP1 /// …	ACTA2,ATP1B3,CCNA2,CCNB1,CCND2,CCNE1,CDC2,COX6C,CTPS,DTYMK,DUT,KPNA2,LIMS1,MYO5A,NDUFS1,NDUFV2,ORC1L,PHB,PSMB8,RPA1,MRPL12,SNRPG,TYMS,UBE2L3,UCK2,VDAC1,ESPL1,MRPL19,PLK4,BRD8,MRPL3,ZMAT2	310	32	10.3226	0.999844	Human
HSA00071_FATTY_ACID_METABOLISM	ACOX1,HSD17B10,ACADSB,CPT2,ADHFE1,EHHADH,ADH5,ADH1C,ADH6,ADH1B,ECHS1,ADH7,ADH1A,ACAT2,ACAT1,HADHA,ALDH3A2,DCI,ACOX3,HADHB,ALDH3A1,CYP4A22,ACSL1,ADH4,ALDH1A3,HSD17B4,HADH,ACSL4,ACSL3,ACSL6,ACSL5,CPT1C,GCDH,CPT1B,ACAA2,ACADM,ACADS,ACADL,PECI,CPT1A,ACADVL,CYP4A11,ALDH7A1,ALDH1B1,ALDH2,ALDH9A1,ACAA1	ACAT1,ACAT2,CYP4A11,ACSL3,ACSL4,HSD17B10,HADHB,ACAA2,CYP4A22	47	9	19.1489	0.999833	Human
MRNA_PROCESSING	FUSIP1,U2AF2,SNRPB2,HNRPR,SF3B4,SF3B3,SMNDC1,NONO,SFRS7,SFRS4,SFRS5,SFRS8,PRPF8,USP39,SFRS9,DHX15,LSM5,U2AF1,SFRS10,LSM3,SPF45,SFRS2IP,LSM1,SFRS11,SPOP,KHDRBS1,U5-116KD,SNRP70,CUGBP1,PTBP1,PRPF3,ELAVL4,SFRS1,PRPF18,SF3A1,SFRS2,SF3A3,SLBP,HNRPA1,HNRPA0,SFPQ,KHSRP,SLU7,CPSF6,CPSF5,MGC12538,SIP1	DHX15,ELAVL4,SFRS1,KHSRP,SFRS9,PRPF3,KHDRBS1,SF3A3,LSM1	47	9	19.1489	0.999833	Human
UVB_SCC_DN	RPP38,TUSC2,KIFC1,EIF2C2,HMGCR,CNOT2,AURKA,CNOT4,LOC220594,GATA3,PGRMC2,FOXF2,PATZ1,TLK1,TLK2,RAPGEF2,DDEF2,FOXO3A,MYST3,BAIAP2,FADD,NAV3,MARK3,TGIF,YTHDF3,WEE1,DDIT4,MTF2,TNFAIP8,MFAP1,TNFAIP3,EXT1,SEPT8,C6ORF145,BLCAP,ADORA2B,SOX4,NAGK,COIL,ZC3H8,KBTBD2,TRAM2,DDX3Y,HEG1,AMD1,TRAF4,POLS,SPOP,KLF7,RYBP,SACS,ATP13A3,PHF3,RBPSUH,DYRK1A,RRS1,CSTF1,SCHIP1,E2F3,KIAA0174,SHOC2,CTCF,BAG5,HSPC111,GARNL4,…	ADORA2B,CHD1,E2F3,FZD2,CYR61,CNOT2,SIAH1,SIAH2,AURKA,TRAM2,KIAA0174,NUP153,BRD8,POLS,PATZ1	106	15	14.1509	0.999826	Human
ALZHEIMERS_DISEASE_UP	CDIPT,CRHBP,PPP2R5D,ITSN1,OGDH,PLEC1,AMOTL2,SART1,AGTR1,APP,CUL5,MC1R,PIK3C3,PATZ1,ROS1,STAG2,STAG1,SH3GL3,TTTY9A,KIF5B,PDPN,C4B,RREB1,LRRC1,PTBP1,JARID1A,UGCG,LIFR,SERPING1,GEM,MARK3,PROX1,NCAPD2,RAD1,MAPK1,NPC1,PTRF,SAPS3,JUN,EIF2AK2,ACAA1,DCBLD2,HSPBAP1,RALGPS1,ZNF131,AHCTF1,NFKBIA,GAST,PDSS1,PDSS2,SCRIB,JRK,KBTBD2,ARIH2,SFRS15,SLC29A2,SFRS16,ARG2,RAC1,PABPC3,PABPC1,FGL1,HLA-DOA,SPOP,KIF3B,TAO…	AP1B1,AK1,BIN1,CCND3,CDK2,CHD1,CHD2,CREBBP,CTBP1,CTBP2,DUT,E2F5,EEF1A1,EP300,EPS8,FBLN1,FBN1,FBN2,FGFR1,FGFR3,FMO2,FYN,GSTT2,H3F3A,H3F3B,IGFBP5,IPP,TNPO1,LPL,CYP4F3,SMAD5,NAGA,NAP1L1,NFE2L1,NFKB1,CNOT2,NOTCH4,PABPC3,PAH,PBX2,PDE4C,PGC,SERPINI2,PPP2R5D,RAC1,RPL5,SERPINB4,SGTA,SLC2A1,SNAI2,SMARCD1,SORD,DYNLT1,TLE4,UBE2L3,TRPV1,XBP1,YES1,ZNF24,VEZF1,ZNF202,ZNF232,LHX3,LZTR1,RBM10,ARID1A,CDC14A,KHSRP…	1473	110	7.46775	0.999823	Human
NO1PATHWAY	SYT1,CAV1,PDE3B,PRKG2,BDKRB2,PRKG1,PRKACG,AKT1,PRKAR2B,PRKAR2A,VEGF,NOS3,PRKACB,CHRNA1,BDK,FLT1,ACTA1,FLT4,PDE3A,HSPCA,TNNI1,KDR,PDE2A,SLC7A1,CHRM1,PRKAR1B,PRKAR1A,RYR2,CALM3,CALM2,CALM1	ACTA1,AKT1,CALM1,CALM2,CALM3,PRKG1,PRKG2	31	7	22.5806	0.999819	Human
BIOPEPTIDESPATHWAY	SYT1,HRAS,GRB2,GNAI1,STAT5A,GNA11,CAMK2G,PRKCB1,AGTR2,PTK2B,MAPT,SOS1,AGT,CAMK2D,CAMK2B,SHC1,BDK,CAMK2A,PRKCA,MAP2K1,MAP2K2,RAF1,STAT1,CDK5,STAT3,MAPK1,GNGT1,PLCG1,FYN,GNB1,MAPK14,F2,MAPK3,CALM3,MAPK8,JAK2,MYLK,CALM2,CALM1	CALM1,CALM2,CALM3,CAMK2A,CAMK2B,CAMK2D,CAMK2G,FYN	39	8	20.5128	0.999817	Human
DFOSB_BRAIN_2WKS_UP	MEF2C,SCN1A,PFTK1,TUBB2A,SYT2,IMPACT,MFSD4,HMGCS1,FHL2,PIB5PA,C17ORF79,ZNRF2,NOV,BDNF,CTGF,GEFT,NEFH,APBA2,GSTO1,DDEF1,OLFM1,PTPRK,ADARB1,MOBP,STMN2,GARS,ELAVL2,SMAD1,SERPINI1,COL5A2,TBR1,CADPS,MGST3,ACCN1,TXN,VSNL1,FHOD3,STMN1,SEPT9	ACCN1,CTGF,ELAVL2,SMAD1,NOV,SERPINI1,CADPS,GSTO1	39	8	20.5128	0.999817	Human
HEMATOPOESIS_RELATED_TRANSCRIPTION_FACTORS	BMI1,E2F1,E2F2,ELF1,LMO2,STAT5A,PRRX1,PAX6,SPI1,PAX5,HOXD13,NFKB1,NFKB2,HLX1,HOXC6,GATA1,GATA2,FLI1,GATA3,PAX8,EED,MYB,MYC,PHC1,EGR1,ZNF42,HHEX,EP300,HIF1A,HOXD3,JUN,TFAP2A,HMGB3,TFAP4,NFIX,ZNFN1A1,NFYA,POU1F1,SRF,MEIS1,WT1,TAL1,MEFV,XBP1,HOXA5,LHX2,HOXA7,POU2F1,HOXA10,GBX2,HOXA9,GFI1,ETV6,RUNX1,TCF3,ETV4,FOXD3,CEBPA,BMP4,CEBPB,MLL,NFE2,CEBPE,EPAS1,MAFB,KLF13,NF1,CREBBP,STAT1,MAFK,USF2,STAT3,HOXB…	CREBBP,E2F2,EP300,MLL,NFE2,NFKB1,NFKB2,NFYA,NOTCH1,PBX1,TFAP4,XBP1,MAFB	86	13	15.1163	0.999806	Human
ELECTRON_TRANSPORT	CYP3A4,HCCS,AOF1,CYP24A1,CYP3A5,OXA1L,CYP3A7,UQCRC1,CYP2J2,CYP2C18,CYP11B2,CYP2S1,FRDA,CYP2D6,PPOX,P450RAI-2,CYP3A43,ALAS2,CYP39A1,PTGIS,CYP7A1,PGRMC1,PGRMC2,SPUF,SMOX,NCB5OR,SUOX,FLJ23153,CYP1A1,CYP11A1,CYP26A1,CYP1A2,CYP2E1,CYP27A1,KIAA0090,UQCRH,MGC32124,ERN1,CYBRD1,CYP2A6,FLJ32499,CYP2A7,STEAP2,SURF1,EIF2AK3,UQCRB,CYP2F1,CYP1B1,CYP2B6,CYP51A1,UGDH,CYP2A13,CYP27B1,TSAP6,DHODH,SCO2,CYP19A1,SCO1…	CYP3A7,CYP3A4,CYP3A5,CYP4A11,CYP4B1,CYP4F3,TBXAS1,UQCRC1,CYP4F2,CYP4F8,CYP4F11,CYP3A43,CYP4F12	87	13	14.9425	0.999781	Human
MOOTHA_VOXPHOS	ATP5D,UQCRC2,ATP5E,COX11,UQCRC1,COX10,ATP5B,CYC1,NDUFAB1,CNOT7,COX5A,UQCRFS1,COX5B,ZNF183,NDUFS7,NDUFS6,NDUFS5,NDUFS4,NDUFS8,ATP5L,NGFRAP1,ATP5O,NDUFS3,ATP5I,QP-C,ATP5H,NDUFS2,NDUFS1,COX15,ATP5J,CYCS,NDUFC2,COX4I1,MBD3,NDUFC1,NDUFA10,COX6B,COX6C,UQCR,UQCRH,ATP5C1,HSPC051,SURF2,SURF1,UQCRB,NDUFB3,NDUFB4,NDUFB5,NDUFB6,NDUFB7,NDUFB8,COX7B,COX7C,GRIM19,ATP5G2,ATP5G1,BCL2L1,COX7A2L,ATP5G3,NDUFB1,NDUFB…	ATP5E,COX6C,COX7A1,COX7A2,NDUFA6,NDUFAB1,NDUFB1,NDUFS1,NDUFS3,UQCRC1,COX7A2L,ATP5L,NDUFS7	87	13	14.9425	0.999781	Human
STEMCELL_HEMATOPOIETIC_UP	MEF2C,LDHB,ISGF3G,SART3,ITSN1,WTAP,PLEC1,TMEM141,SHKBP1,EPC1,ISG15,PIK3C3,VNN1,OGT,JAGN1,DHX30,ACAA2,MCRS1,NDNL2,PCBD1,RREB1,JARID1B,CRTAP,MECP2,MED12,MED11,SERPING1,JTV1,BRAP,C1ORF86,JUP,KIAA1522,GLUL,SERPINF1,PTRF,SERPINF2,JUN,TFPI,PPP2R5E,MAPK8,MYBBP1A,EIF2AK4,SH3GL1,DUSP12,XAB1,ASL,CHCHD7,CHCHD6,SERPINH1,XAB2,ARIH1,HBLD1,ARIH2,SFRS16,LYL1,SERF2,C1ORF58,LAPTM4B,HD,LAPTM4A,ASXL1,GARS,GAS2,NXF1,…	ADORA2A,AP1B1,AK1,ARL2,ARRB1,CHD1,PLK3,CREBBP,CSNK1G2,CSNK2B,CTBP2,DLG3,DYNC1H1,DTYMK,E2F5,FGFR1,FGFR2,GSTT1,INPP5A,SMAD1,SMAD6,SMAD7,MAF,MLL,NAP1L4,NDUFA6,NDUFAB1,NDUFV2,NFE2,NFE2L1,NFKB1,NFKB2,NFYA,NOTCH1,PAFAH1B1,PBX3,PDE8A,SERPINI1,PLXNA2,PPA1,PPP2R5E,PSMD12,RELA,RPS6KB1,SRPR,TBXAS1,TESK1,TLE1,TPP2,TSN,TXNRD1,UCK2,YES1,ZNF18,ELL,RFXANK,AP1M1,GSTO1,PMPCB,WTAP,KIAA0174,DCLRE1A,ARPC3,STUB1,TUBGC…	1452	108	7.43802	0.999765	Human
ERM_KO_SERTOLI_DN	IL6,PLEK,CXCL5,ELAVL2,CD53,CXCL12,CCL7,MMP12,GCG,THBD,CD36,GBF1,KIAA1199,CLEC7A,GPNMB,SEC24D,ANGPTL2,IGFBP4	CD36,ELAVL2,IGFBP4,GBF1,SEC24D	18	5	27.7778	0.999742	Human
UCALPAINPATHWAY	CAPNS2,TLN1,CAPNS1,ACTA1,ARHA,VIL2,ITGA1,ACTN1,ACTN2,ACTN3,ITGB3,ITGB1,SRC,PXN,CAPN1,PTK2,RAC1,SPTAN1	ACTA1,CAPNS1,RAC1,SPTAN1,SRC	18	5	27.7778	0.999742	Human
PELP1PATHWAY	MAPK1,EP300,PELP1,CREBBP,MAPK3,ESR1,SRC	CREBBP,EP300,SRC	7	3	42.8571	0.999741	Human
TSP1PATHWAY	FOS,CASP3,CD36,FYN,JUN,MAPK14,THBS1	CD36,FYN,THBS1	7	3	42.8571	0.999741	Human
PANTOTHENATE_AND_COA_BIOSYNTHESIS	BCAT1,PANK4,COASY,PANK2,PANK3,ENPP1,PANK1,ENPP3,UPB1,DPYS,PPCS,DPYD	PANK1,PANK4,PANK3,PANK2	12	4	33.3333	0.999739	Human
LIZUKA_G1_SM_G2	IMPA2,DICER1,UBQLN2,KIAA0494,TSC22D2,ATXN2L,GORASP2,RPN1,TCEA1,VEZF1,PRPF40A,ACTB,ZNF91,AARS,FDPS,ADNP,TPD52L2,CCT6A,EIF4G1,PPIB,ATP2A2,SP3,SFPQ,SIAH1,PSME4	AARS,ACTB,IMPA2,SIAH1,VEZF1,GORASP2	25	6	24	0.999734	Human
STEMCELL_COMMON_UP	XRCC5,XPO1,IMPAD1,EIF3S1,DTYMK,NDUFAB1,ZNF639,GCAT,RPS6KB1,IARS2,WTAP,MRPS31,KLHL7,SFRS6,STATIP1,TBC1D15,EIF4EBP1,MDFIC,PHTF2,GAB1,STAM,ELOVL6,JAGN1,GNL2,NUP35,PLS3,MRPL34,ADAM9,TXNL1,MTERFD1,RPUSD4,SOCS2,ZNF644,ROCK2,SUCLG2,STRN3,NOP5/NOP58,CRTAP,TBRG4,TXNDC9,SFRS3,RSL1D1,MAP4K3,PCF11,RCL1,RAB18,RNF138,ZZZ3,TGIF2,SNRPC,MRPL45,RAD23B,SLC38A2,PAFAH2,MRPS10,COPS7A,PANX3,RFFL,GCLM,ITGB1,FLJ11021,RAB…	CHD1,CTBP2,DTYMK,SMAD1,NDUFAB1,PPA1,PSMD12,RAD23B,RPS6KB1,TPP2,TXNRD1,YES1,WTAP,MRPL3,ANKRD17,RSL1D1,COPS7A,PCF11,NOP5/NOP58,ZCCHC10,SH3D19	181	21	11.6022	0.99969	Human
CALRES_MOUSE_NEOCORTEX_UP	TUSC4,CD8B,EDN2,HINT2,AQP4,CNOT2,CNOT7,UBE1L,GATA4,SERPINE1,TUBB6,STK39,E4F1,CSK,NQO1,MLL4,KHDRBS1,PRKCA,OSBP2,ACTA1,GPR19,LDB1,RELB,GIF,TLE1,PURA,PRKD1,UMPS,PPEF2,EIF2AK3,BAT3,LOC642956,NFKBIA,MTIF2,TSC22D1,ANXA6,TYMS,KIAA2013,POLE3,PRSS15,THBS3,DTNA,TFDP1,MAFF,SELP,ZBTB7A,PTPRD,GABRA2,BMP1,SLC12A2,MSH2,SAMHD1,SLC6A15,ATP13A2,GAS6,PPIC,HOXB9,CIT,ASIP,OPRD1	ACTA1,CNOT2,OPRD1,PPEF2,THBS3,TLE1,TYMS,MLL4,KHDRBS1,STK39	60	10	16.6667	0.999679	Human
BRCA1_OVEREXP_DN	XRCC5,CCDC85B,CTPS,BMS1L,ARMET,H1FX,SLC7A5,FDFT1,DDX11,RAE1,U2AF1,DNAJC7,EIF3S6,EIF3S9,PRKACA,DDX10,EIF2B2,MAP2K5,SNRPA1,POLG,EMG1,RELA,BYSL,RXRA,JARID1C,C10ORF7,JTV1,PWP2H,NME3,RARS,FARSLA,DNTTIP2,FAM38A,SMARCA4,FGFR3,LMNB2,MRPS12,RABEPK,SOX4,BOP1,KIAA0152,SCRIB,PPAT,CDC37,SLC29A1,GCSH,NDRG1,UBAP2L,SFRS11,SMAD6,CKAP4,WBSCR1,VDAC1,GCS1,NMT1,POLRMT,NOLC1,POLD1,CHAF1A,TAF1C,CLTA,NARS,TCOF1,ALG3,CAD…	CCND1,CCNE1,CLTA,CTPS,FGFR3,SMAD6,NMT1,POLD1,RELA,SNRPA1,HSP90B1,VDAC1,SEC24C,SF3A3,CCDC85B	112	15	13.3929	0.999669	Human
HDACI_COLON_SUL16HRS_UP	ATP5D,ME1,RP5-1022P6.2,CAV2,E2F2,EIF2C2,KIAA0748,SLC20A1,PHKA1,ABHD3,CDH1,TEGT,UXS1,LARP2,TRIB1,MMRN2,CSNK2A1,MAP1LC3B,PPP2CB,RHOB,TUBE1,MYC,WWOX,API5,XPOT,ACAA2,ARHGEF2,HSP90AA1,TNCRNA,LYRM4,ARRDC3,ANXA5,FLNB,ANXA2,SDHB,CD55,NGFRAP1L1,PTGDS,GFPT1,CD58,SERPINB1,PLGLA1	E2F2,SERPINB1,HSP90AA1,ME1,PPP2CB,API5,ACAA2,LYRM4	42	8	19.0476	0.999668	Human
MYC_TARGETS	LDHA,SRM,FKBP4,RPS15A,FASLG,CAD,RCC1,TPM1,PTMA,PPAT,CCNE1,DDX18,CDKN2B,RPL6,NPM1,FASN,RPL3,HSPA4,HSPE1,THBS1,CCNA2,APEX1,MYC,TERT,ENO1,FN1,HSP90AA2,ODC1,TP53,CDK4,NCL,CDKN1A,NME2,EIF4E,TFRC,RPL23,DUSP1,CCND2,NME1,HSPD1,GADD45A,MGST1	CCNA2,CCND2,CCNE1,CDK4,HSPD1,RPL3,THBS1,DDX18	42	8	19.0476	0.999668	Human
STRESS_GENOTOXIC_SPECIFIC_DN	MEF2C,ABCF3,SEC24B,TNF,E2F5,PDLIM7,HK2,AKAP13,AURKA,TKTL1,CD48,GLS2,RPA2,SPRY2,PRR3,CENPA,TARDBP,BUB1,AMD1,ACSL4,TFPI2,MYC,CHUK,NR2F1,PHLDA1,GTPBP1,ARHGEF2,TAF5,CCNH,GABRA6,MGP,CCL4L1,CHST1,CDR2,ZNF217,ST8SIA4,IRF2,SEMA4D,VCX,NFE2L3,NEK6,LCP2	BUB1,CCNH,E2F5,ACSL4,AURKA,NFE2L3,SEC24B,TARDBP	42	8	19.0476	0.999668	Human
O6BG_RESIST_MEDULLOBLASTOMA_DN	C7ORF44,UBXD7,ZC3HAV1,TLN2,TSPAN3,PDIA2,CAD,CSPG2,ATP2B2,CXCR4,SMPDL3A,OGT,MAP2K6,INA,KDELR2,YARS,76P,SLC25A6,UBE2J1,LIG4,SFRS1,TBR1,PRPF4,PURA,MTRR,SFRS2,RENBP,C5ORF13,KHSRP,LRPPRC,MEGF9,CCNG1,TUBB,CDC42EP1,ZNF124,TCEA1,VEZF1,SETDB1,COL4A1,TRIM28,CS,EPRS,FZD7,ATRX,CCT5,SFPQ,PTTG1IP,NHLH2,H3F3B,PHF8,ATP8A1	CCNG1,H3F3B,NHLH2,SFRS1,VEZF1,FZD7,KHSRP,KDELR2,PHF8	51	9	17.6471	0.999662	Human
ROS_MOUSE_AORTA_UP	PPARA,NDUFB6,TTC24,PEX6,AQP7,IARS2,ATP5G3,UQCRQ,CIB2,NDUFS3,COX17,AKT2,MRPL4,CES1,NDUFB10,SLC25A5,PNPLA2,CYP4B1,VEGFB,SDHB,THEM2,DGAT1,UBE2M,TYSND1,FABP3,HSPD1	AKT2,CYP4B1,HSPD1,NDUFS3,UQCRQ,MRPL4	26	6	23.0769	0.999653	Human
WNTPATHWAY	MAP3K7IP1,PPARD,BTRC,CTNNB1,MAP3K7,WNT1,CSNK2A1,PPP2CA,FRAT1,MADH4,TCF1,MYC,APC,AXIN1,CSNK1A1,CTBP1,NLK,CREBBP,FZD1,TLE1,DVL1,CCND1,CSNK1D,HDAC1,GSK3B,WIF1	CCND1,CREBBP,CTBP1,PPP2CA,TLE1,FZD1	26	6	23.0769	0.999653	Human
ZELLER_MYC_UP	LDHA,FKBP4,RPS15A,FASLG,PTMA,DDX18,RPL6,NPM1,RPL3,HSPE1,HSPA4,APEX1,CCNA2,TERT,ENO1,TP53,CDK4,NME2,EIF4E,TFRC,CCND2,NME1,CENTG1,HSPD1,PTMA /// LOC440085 /,RNU17D	CCNA2,CCND2,CDK4,HSPD1,RPL3,DDX18	26	6	23.0769	0.999653	Human
ACTINYPATHWAY	ABI-2,WASF3,ACTA1,WASF1,WASF2,ARPC4,PSMA7,NCKAP1,ACTR3,ARPC1A,ACTR2,ARPC1B,ARPC3,ARPC2,NCK1,NTRK1,PIR,RAC1,WASL	ACTA1,RAC1,ARPC3,ACTR2,ARPC2	19	5	26.3158	0.999641	Human
AGED_MOUSE_CEREBELLUM_UP	GFAP,MPEG1,HEXB,PGLYRP1,B2M,BDNF,PIGF,APOE,NOS3,PTBP2,RHOG,EIF2B5,CTSZ,IRGM,SIPA1L2,CTSS,UBE2H,CDK4,PTPRO,MYH8,ACADVL,GNB2,CST7,F2,TRAPPC5,CTSD,CTSH,SEZ6,LMNB1,ITGB5,GNG11,NFYA,IARS,TYMS,SLC11A1,LGALS3BP,CD68,AGT,TBC1D1,IFIT1L,SELPLG,THBS2,SPP1,APC,WDFY3,TBX6,LGALS3,AXL,EFS,EPRS,CAPN2,EPS15,MNAT1,IFI27,NOTCH1,SLC7A3,GCK,IRF7,TGFBR3,DNAJB2,SNTA1	CAPN2,CDK4,EPS15,MYH8,NFYA,NOTCH1,THBS2,TYMS,UBE2H,TRAPPC5	61	10	16.3934	0.999627	Human
PYRIMIDINE_METABOLISM	CTPS,DTYMK,CAD,CANT1,NT5M,AK3L1 /// AK3L2,NT5E,NT5C,POLL,NUDT2,ECGF1,POLG,POLE,POLB,POLR1B,POLA,UMPS,NME2,NME1,RRM2,RRM1,TXNRD1,CMPK,POLR2H,POLR2G,POLR2F,POLR2E,POLR2L,POLR2K,UNG,POLR2J,POLR2I,DCK,UPP1,DPYS,CTPS2,POLR2D,AK3L1,NP,POLR2C,TK2,POLR2B,TK1,POLR2A,TYMS,DHODH,CDA,UCK1,UCK2,POLQ,ENTPD1,POLS,DCTD,UPB1,AK3,POLRMT,ITPA,POLD1,POLD2,DPYD,DUT	NUDT2,CTPS,DTYMK,DUT,POLD1,TXNRD1,TYMS,UCK2,POLS,CTPS2	61	10	16.3934	0.999627	Human
TCELL_ANERGIC_UP	IER3,HLF,S100A5,CDC14A,BNIP3,KCNJ11,KIFC3,CD97,RCBTB1,KCNQ5,CASP4,HIF1AN,KCNK5,ANP32A,DLG2,LAG3,LRRC3,EGR2,ACTN4,PRG1,PFKP,SOCS4,JUP,DDR1,ANKRD28,CTSE,GADD45B,RNF19,CCL1,ING4,MYL7,CCRN4L,ADORA2B,ADORA2A,CSF1,MMD,HSPA1B,TNFRSF4,GCH1,ZFP36L1,OAZ3,GPR23,ISYNA1,SLC29A3,AGT,TEKT2,HSD17B6,TNFRSF19,NDRG1,ETV6,STX11,ANGPTL2,NFATC1,DTNA,MYO1C,PLA2G10,GABRA4,JARID2,MYO1E,NR4A2,NR4A3,ARFIP1,TNFSF9,FURIN,TIN…	ADORA2A,ADORA2B,CTSE,DLG2,FYN,NOTCH1,CDC14A,CCRN4L,FOXP1,TEKT2,KCNQ5,MYH14	81	12	14.8148	0.999626	Human
OLD_FIBRO_DN	HCCS,EIF2C2,CYP3A7,LTBP1,STK38,ATP1B3,HNRPF,VKORC1L1,CAPZA1,SNRPD2,SLC35A1,AIP,CUL2,DDX17,PICALM,GSTM4,CLK2,FBXO25,KIAA0082,CSF3R,RGN,HADH,DDAH1,FNDC3B,ALDH6A1,KIF5B,MADD,BCL2A1,C10ORF7,TIMD4,LIG4,SFRS1,TACC2,MGAT2,RND3,STRA13,ZNF193,PSMA5,PRCC,C14ORF106,ST14,C20ORF74,MNDA,SURF5,SLC25A37,NFE2L2,ZNF588,WFDC2,COASY,MST101,GRB2,ITGB4,LRBA,BEX2,KARS,MIA3,ECE1,ARPC2,DRAP1,VDP,GALC,TFDP2,DYRK4,VEZF1,AB…	ATP1B3,ATP6V0A1,CAPZA1,CYP3A7,IGF2R,IGFBP6,SMAD6,NFE2L2,PBX1,SFRS1,VEZF1,HDHD1A,AIP,GSTO1,AMMECR1,ARPC2,DRAP1,PLEKHG1,COG6	160	19	11.875	0.999604	Human
CMV_ALL_DN	MGC11257,CRHBP,TSPAN6,POSTN,ITSN1,CXCL12,CSPG2,MMP1,PTGIS,SERPINE1,CFD,MATK,ANAPC1,AARS,MYH9,AHR,WEE1,DDIT4,PYCR1,COL1A2,PDGFRA,TFAP2A,RAB13,COL1A1,CYP1B1,TFAP4,TIMP3,TRAM2,LAMB2,HNMT,ADRA2A,PABPC1,RUNX1,MN1,BMP4,TP53BP1,EFEMP1,PTPN13,ZNF521,GAS1,LAMA4,HIVEP2,TGFBR3,MARCKS,ABL1,ENG,MYLK,FGF7,MITF,ANPEP,DDR2,GPX1,CXCR7,ANP32A,ZCCHC9,SULT1E1,NR2F2,AR,ACTA2,ACO1,FLNA,ACVR2A,CCND1,XPC,ADM,SGCG,SERPIN…	AARS,ACTA2,CCND1,FBLN1,IGFBP2,IGFBP5,MYH9,PAFAH1B1,SERPINB6,TFAP4,THBS1,THBS2,TRAM2,PABPC1	103	14	13.5922	0.999592	Human
GPCRDB_CLASS_A_RHODOPSIN_LIKE	F2RL2,F2RL3,ADORA3,F2RL1,LHCGR,CMKOR1,ADORA1,AGTR1,HTR1B,AGTR2,PTGIR,HTR1A,MC1R,GALR1,LTB4R,GPR44,GALR3,GALR2,CCR10,OR7C1,HTR1D,RGR,HTR1F,HTR1E,Rgr,HTR4,AGTRL1,NTSR1,NTSR2,CCR9,SSTR4,CCR8,SSTR2,CCR7,SSTR3,CCR6,CCR5,SSTR1,CCR4,HTR7,CCR3,HTR6,BLR1,CX3CR1,CCR2,OR8B8,GPR50,GPR147,C3AR1,DRD1,ADORA2B,ELA3A,DRD3,DRD2,ADORA2A,DRD5,TRHR,DRD4,PPYR1,BDKRB1,OPN1SW,NPY6R,BDKRB2,HCRTR2,GPR24,HCRTR1,ADRB3,GPR23…	ADORA1,ADORA2A,ADORA2B,CCKAR,CCKBR,CHML,CNR1,CNR2,GALR1,GPR3,GPR6,OPRD1,OPRK1,OPRL1,OPRM1,SSTR1,SSTR2,SSTR3,SSTR4,GALR3,GALR2	185	21	11.3514	0.999579	Human
HSA04920_ADIPOCYTOKINE_SIGNALING_PATHWAY	PRKAG3,PPARA,CPT2,LEPR,PRKAG1,PRKAG2,NFKB1,NFKB2,CAMKK1,CAMKK2,AKT1,SLC2A4,SLC2A1,AKT3,CHUK,AKT2,IRS4,IRS2,FRAP1,SOCS3,RXRB,RXRA,RELA,PRKAB2,ADIPOR2,RXRG,PRKAB1,ADIPOR1,IRS1,PPARGC1A,TYK2,PRKCQ,G6PC,CD36,MAPK9,MAPK8,TRAF2,TNF,STK11,NFKBIE,NFKBIB,NFKBIA,POMC,G6PC2,TNFRSF1A,TNFRSF1B,ACSL1,PRKAA1,PRKAA2,ACSL4,AGRP,ACSL3,ACSL6,ACSL5,CPT1C,CPT1B,ACACB,MAPK10,PCK2,ADIPOQ,STAT3,CPT1A,TRADD,PCK1,PTPN11,L…	AKT1,AKT2,CD36,ACSL3,ACSL4,NFKB1,NFKB2,RELA,SLC2A1,SLC2A4,AKT3	72	11	15.2778	0.999563	Human
GAMMA-UV_FIBRO_UP	NRP2,MORF4L1,NDUFB6,CRHBP,SHFM1,HEXB,ITPKB,TPM1,COPB2,CDCA7,IL10RB,SEMA7A,DNAJA1,APBA3,ITIH2,RAB6A,LOX,TCF4,CCNA2,DLG1,CSNK1A1,P11,PTGER4,ACTN4,CCNH,CREBBP,RBL1,PSG2,CCNC,CCND1,COG6,SERPINB6,GADD45A,ALDH9A1,NNMT	CCND1,CCNA2,CCNH,CREBBP,DLG1,SERPINB6,COG6	35	7	20	0.999554	Human
HIPPOCAMPUS_DEVELOPMENT_PRENATAL	RPL13,LOC653314,SNRPB2,NFYB,RPL37,MYT1,CCNG2,WBP1,SFRS6,H2AFV,DDX48,RPL34,RPL9,RPL8,LSM4,H2AFX,H1F0,EEF1A1,NEUROG2,POLR1C,CDK4,UBE2C,RPS8,RPS18,CCNB2,RPL13A,CCND2,RBPSUH,HNRPA0,SFPQ,GADD45G,CKS2,PCNA,EEF1G,MAP7	CCND2,CCNG2,CDK4,EEF1A1,RPS8,CCNB2,H2AFV	35	7	20	0.999554	Human
ABRAHAM_AL_VS_MM_UP	FGFR1,A2M,BTRC,TNFRSF6,DCN,CXCL12,PDGRFB,TNFRSF1A,APP,CD44,APOE,HMOX1,RB1/Rb,B1A,RARA,BCL6,SERPINA1,RUNX2,NFE2,CDC25B,CCND1,CD36,CDKN1B,MAPK12,JUN,IGFBP3,IGFBP5	CCND1,CD36,FGFR1,IGFBP3,IGFBP5,NFE2	27	6	22.2222	0.999553	Human
CREBPATHWAY	ADCY1,HRAS,GRB2,CAMK2G,PRKCB1,PRKACG,AKT1,PRKAR2B,PRKAR2A,SOS1,RAC1,CAMK2D,PIK3CA,CAMK2B,PRKACB,CAMK2A,PIK3R1,PRKCA,CREB1,RPS6KA5,MAPK1,RPS6KA1,MAPK14,PRKAR1B,PRKAR1A,MAPK3,GNAS	AKT1,CAMK2A,CAMK2B,CAMK2D,CAMK2G,RAC1	27	6	22.2222	0.999553	Human
GSK3PATHWAY	TOLLIP,GNAI1,TIRAP,PRKR,GJA1,TLR4,NFKB1,CTNNB1,AKT1,WNT1,PDPK1,MYD88,PPP2CA,PIK3CA,LBP,PIK3R1,APC,AXIN1,IRAK1,LY96,RELA,FZD1,LEF1,DVL1,CCND1,GSK3B,CD14	AKT1,CCND1,NFKB1,PPP2CA,RELA,FZD1	27	6	22.2222	0.999553	Human
HSA04020_CALCIUM_SIGNALING_PATHWAY	SLC8A3,ADCY3,GNA14,ADCY4,GNA15,ADCY1,ADCY2,TNNC2,ADCY7,TNNC1,ADCY8,GNA11,LHCGR,ITPKB,PRKCB1,ITPKA,PRKX,MLCK,PRKY,PRKACG,ATP2B1,AGTR1,ATP2B2,ATP2B3,ATP2B4,GRIN2C,GRIN2D,PRKACA,CHRNA7,PRKACB,EGFR,BST1,GRIN2A,HTR4,MYLK2,NTSR1,CD38,PLCE1,CAMK4,RYR3,HTR7,HTR6,RYR1,PDGFRA,RYR2,PDGFRB,PHKA2,DRD1,ERBB4,CYSLTR1,ADORA2B,CYSLTR2,ERBB3,ADORA2A,ERBB2,TRHR,PHKA1,BDKRB1,BDKRB2,ADRB3,GRPR,TRPC1,SPHK2,CACNA1I,SPH…	ADORA2A,ADORA2B,CALM1,CALM2,CALM3,CALML3,CAMK4,CAMK2A,CAMK2B,CAMK2D,CAMK2G,CCKAR,CCKBR,PDE1A,PDE1C,PDE1B,PPP3R1,VDAC1,VDAC2,VDAC3	174	20	11.4943	0.999538	Human
LI_FETAL_VS_WT_KIDNEY_DN	XRCC5,NCBP2,KIFC1,NELL2,CRABP2,TTK,AURKA,CCT3,AURKB,PTTG1,APOBEC3B,PRIM1,SLC16A1,DDX23,DNAJC9,TIA1,ELOVL2,H2AFZ,BCL7A,SNRPA1,YARS,LIG3,TOPBP1,ESPL1,RNASEH2A,RFC5,MAP4K4,BAZ1A,MAD2L1,TIMELESS,BAZ1B,NME1,SPAG5,IGSF4,SIX1,ROR2,STMN1,SEPT6,ZNF516,LMNB1,BLM,STRAP,ABCA2,CACNB3,BOP1 /// LOC653119,MIZF,ACP1,FLJ11021,NR2C1,TCERG1,POLE3,HOXA9,TMSL8,MN1,ZNF423,XPOT,ST6GAL1,MKI67,TAF5,TP53BP2,CKAP5,DDX1,SACS…	CCND2,CDC2,CDK2,H2AFZ,KPNA2,NAP1L1,PBX3,SNRPA1,AURKA,TXNRD1,UCK2,FZD7,CCNB2,AURKB,ESPL1,SCRN1,PLK4,BAZ1A,NUP188	162	19	11.7284	0.999534	Human
HSA00430_TAURINE_AND_HYPOTAURINE_METABOLISM	GGTL4,GAD2,BAAT,CSAD,GGTL3,GGT1,CDO1,GAD1	GAD1,GAD2,CSAD	8	3	37.5	0.999505	Human
CIS_XPC_UP	ITGB3BP,CGA,C20ORF59,HMGN3,GPR126,AP1G2,TTK,ARMET,AURKA,VTN,PRKX,GLDC,RNF144,APOA2,PICALM,DDX11,GATA3,TDGF1,H2AFZ,RPN1,H2AFX,RGR,PRAME,PDXK,PTPRF,SEMG1,PTPRN2,PUNC,ZNF502,MGP,F7,RNASEH2A,NCAPD3,NCAPD2,HES1,RFC5,ASB9,PYCR1,NPC2,KRT18,MAD2L1,CX3CR1,TELO2,ZNF589,COL1A1,PPP5C,HMGB2,FXYD3,HMGCS1,MYEF2,PAH,IL32,IGF2BP3,PIN4,VRK2,FGB,ITGB7,SCARB1,TFF1,TMSL8,IGKC,MUC1,COL18A1,YEATS4,CFB,FDPS,TOMM40,PSMC5…	CDC2,DYNC1H1,H2AFZ,IGF2R,IGFBP1,IGFBP2,CYP4F3,PAH,POLD1,AURKA,THBS1,THBS2,HSP90B1,WISP2,NUP93,TELO2,MYEF2,FIGNL1	151	18	11.9205	0.999496	Human
UVC_TTD_ALL_DN	DLC1,XRCC4,KIAA1128,PDLIM5,RAB3GAP1,HIRA,ITSN2,ZNF638,ITSN1,CD2AP,ATP2B1,SHB,CTGF,TRAK1,SERPINE1,VPS13A,TLK1,FAT,OGT,TLK2,DDX10,CAMSAP1L1,RAPGEF2,CRY1,DDEF2,FOXO3A,BHLHB2,STAG1,PTPRK,PTPRM,ROCK2,STRN3,UGCG,JARID1A,ZHX2,ZHX3,TMEM23,TMEM131,VEGFC,LHFPL2,SCC-112,SPAG9,BAZ1A,AQR,GAPVD1,CEP350,MAPK6,MTF2,ASCC3,F3,SIPA1L1,FCHSD2,ROR1,CENTG2,ZZZ3,PPP2R5E,FBXL7,HAS2,EXT1,MGAT5,IRAK1BP1,NEK7,TDRD3,KIAA110…	AMPH,CCND1,BICD1,CHD1,CREBBP,CTBP2,CTGF,DHX15,E2F3,FYN,SMAD7,CNOT2,PAFAH1B1,PBX3,PPP2R5E,TLE1,TLE4,CASK,FUBP1,SPAG9,TRAM2,NUP153,RBM6,ANAPC10,TUBGCP3,SEC24B,BAZ1A,TRAK1,WAPAL,SSBP2,ANKRD17,ZBTB20,STK39,MPP6	360	34	9.44444	0.999438	Human
PENTOSE_AND_GLUCURONATE_INTERCONVERSIONS	GUSB,UCHL1,UGDH,UGT1A10,UGT1A6,RPE,UGT1A8_///_UGT1A9,AKR1B1,UGT2B4,RPE_///_LOC440001,UGT1A10_///_UGT1A8_///_UGT1A7_///_UGT1A6_///_UGT1A5_///_UGT1A9_///_UGT1A4_///_UGT1A1_///_UGT1A3,UCHL3,UGT2B15,DCXR	UGT2B4,UGT2B15,UGT1A10,UGT1A6	14	4	28.5714	0.999398	Human
GH_EXOGENOUS_ANY_DN	APOBEC2,UBXD6,NRTN,C1ORF158,KCNAB2,ARSF,KIAA0368,CDC14A,WFS1,DBF4,MITF,GPLD1,CBX1,PRDX3,LUZP4,FAM63B,SLC2A8,RNF144,SPRY2,FANCM,SLC23A1,HIST1H2BK,KIAA1411,SLC23A2,HPSE,INTS6,NDUFS3,APOM,DNAJC1,PHOX2B,PURG,LBX1,METTL5,PMCH,PIK3C2A,GPR171,CYB5A,PPP1R3A,ACADL,ICEBERG,PDCD1LG2,SCGB2A1,PPEF2,RASGRF2,FLJ12688,CA6,SMARCA1,GALNT9,FLJ21736,HMGB2,GPR180,MLLT7,SNAP91,PFKFB4,SOX1,PPP1R2P9,HS3ST1,OAS2,ITGB3,ME…	ELAVL4,GAD2,GLRX,CYP4F3,NDUFS3,PPEF2,SLC17A1,SNAI2,SMARCA1,CDC14A,PHOX2B,LBX1,DNAJC1	96	13	13.5417	0.999381	Human
INTEGRIN_MEDIATED_CELL_ADHESION_KEGG	TLN1,BCAR1,VCL,AKT1,PAK6,CDC42,PDPK1,PAK2,PAK3,PAK4,ILK,GIT2,SHC1,SEPP1,ZYX,PAK1,SHC3,CSK,RAPGEF1,AKT3,MAP2K6,CAPNS1,ROCK1,ROCK2,MYLK2,VASP,CAPN10,TNS1,MAPK6,CAPN11,MAPK4,MAPK7,ITGA2B,CAV3,ITGAL,CAV2,SDCCAG8,CAV1,GRB2,ITGAE,ITGA11,ITGB4,ITGA10,ITGB5,ITGB2,ITGB3,ITGB1,ITGAM,PXN,SRC,LOC283874_///_PDPK1,PTK2,DOCK1,FLJ40125,ITGAX,RAC2,SORBS1,RAC3,ITGB8,SOS1,ITGAV,ITGB7,RAC1,ITGB6,TNS,DKFZp434E1119,PI…	AKT1,CAPN2,CAPN3,CAPNS1,FYN,RAC1,RAC2,RAC3,RAP1B,SRC,AKT3,CAPN9,CAPN11	96	13	13.5417	0.999381	Human
OLDONLY_FIBRO_DN	PPARA,NRP1,ATP1B3,HINT1,IGFBP6,AMMECR1,DDX17,ALAS2,PICALM,FBXO25,RGN,ZC3HAV1L,HADH,DDAH1,FNDC3B,CABLES1,STX5,SH3PXD2A,TIMD4,LIG4,METTL2A,SFRS1,TACC2,STRA13,NFE2L2,ZNF588,COASY,HIST1H2AC,MST101,USP4,LRBA,ITGB4,BEX2,ROPN1L,MTMR3,MTM1,PLEKHG1,RNASET2,FVT1,RGC32,PPP1R12A,GPATC8,HSD17B4,BAZ2A,IL2RB,SMAD6,BCKDHB,MT1X,RPL28,POLRMT,HDHD1A,THRAP2,PBX1,APOL6,TJP2	ATP1B3,IGFBP6,SMAD6,NFE2L2,PBX1,SFRS1,HDHD1A,AMMECR1,PLEKHG1	55	9	16.3636	0.999363	Human
WNT_SIGNALING	LDLR,ARHA,PPP2R5C,PRKCB1,CTNNB1,WNT2,WNT1,WNT4,WNT3,RHOA,FRAT1,WNT6,MYC,FOSL1,PRKCA,WNT10A,WNT10B,PRKCI,PRKCH,PRKCG,PRKCE,PRKCD,PRKD1,PRKCQ,CCND1,CCND3,PRKCM,CCND2,JUN,MAPK9,PPP2R5E,WNT11,WNT5A,PRKCZ,WNT16,WNT5B,DIPA,RAC1,FBXW2,PAFAH1B1,AXIN1,APC,FZD9,DVL2,FZD8,DVL3,TCF7,FZD1,FZD3,FZD2,MAPK10,FZD5,FZD7,DVL1,WNT2B,FZD6,FZD10,WNT7B,CSNK1E,GSK3B,SFRP4,CSNK1E /// LOC400927,WNT7A,PLAU,C2orf31	CCND1,CCND2,CCND3,FZD2,PAFAH1B1,PPP2R5C,PPP2R5E,RAC1,FZD1,FZD7	65	10	15.3846	0.999345	Human
SHIPP_FL_VS_DLBCL_DN	ALDOA,HSP90AB1,LDHA,CLTA,GM2A,IFI30,CCT3,PRDX1,SLC29A1,PGAM1 /// PGAM4 ///,SLC1A5,MTHFD2,MCM7,PLOD1,ATIC,CENPA,DLG7,IDH2,P4HB,HSP90AA1,MT1M /// MT2A /// LO,EXOSC7,BCL2A1,PFKP,CDKN3,CCNB1,TRAP1,CCT5,KPNA2 /// MGC40489 /,TFRC,NME1,PSME2,PKM2,PSMC1,CTSD,HSPD1,MELK	CCNB1,CLTA,HSP90AA1,HSP90AB1,HSPD1,KPNA2,PGAM1	37	7	18.9189	0.999335	Human
BASSO_REGULATORY_HUBS	TGOLN2,S100A4,HNRPAB,LOR,LOC54103,CTPS,DBF4,RBM5,NDUFAB1,PRKCB1,SLC7A5,EBNA1BP2,CD44,MDFIC,LSM3,TUBG1,SAR1A,SLC4A3,CCNA2,BHLHB2,ZNF593,EMG1,BYSL,JTV1,HLA-E,CTNNA1,SFRS1,UNC84B,HHEX,RFC4,MAD2L1,NME1,SERBP1,EIF2S1,PSMA3,C6ORF32,BIN1,HSPA9B,MVP,HIST2H2AA /// LOC653,LITAF,MRPS12,PFAAP5,RCC1,PSMB5,RPS26,PSMB7,LAPTM5,CSE1L,3.8-1,PSMB2,NDRG1,HSPE1,LOC283537,XPOT,CRIP1,HDDC2,LGALS1,GARS,TOMM40,AFG3L2,LGA…	BIN1,CCNA2,CCNB1,CCND2,CDC2,CTPS,NDUFAB1,PSMB5,MRPL12,RPS26,SFRS1,UCK2,RBM5,MRPL3,GABARAP,ZBTB20,ZNF593	143	17	11.8881	0.999303	Human
BUTANOATE_METABOLISM	EHHADH,ECHS1,ACAT2,ACAT1,HADHA,PDHB,ALDH3A2,ALDH3A1,ALDH1A1,ALDH1A2,GAD2,BDH,OXCT1,ALDH1A3,PDHA2,PDHA1,GAD1,HMGCL,BUCS1,ALDH5A1,ACADS,SDHB,L2HGDH,SDS,ALDH1B1,ALDH2,ABAT,AACS,ALDH9A1	ACAT1,ACAT2,GAD1,GAD2,PDHA1,PDHA2	29	6	20.6897	0.999285	Human
STANELLE_E2F1_UP	BID,FGFR3,LPPR4,UNG2,AURKA,PAWR,CCNE2,ARHGAP4,CD9,IFNA2,BAK1,CCNE1,MAP3K5,ENO2,CERK,FGF2,CFLAR,TP53BP2,MMP16,BAD,TNFSF9,RAD52,TP73,VEGFB,CCND1,HSP90B1,RFC3,SERPINF2,MAP3K14	CCND1,CCNE1,FGFR3,AURKA,HSP90B1,CCNE2	29	6	20.6897	0.999285	Human
UVC_XPCS_ALL_DN	DLC1,XRCC4,KIAA1128,APRIN,PPP2R5C,ITSN2,INTS3,ZNF638,ITSN1,CUL2,CTGF,PIK3C3,SERPINE1,TLK1,FAT,TLK2,OGT,CUL1,BHLHB2,STAG1,IBTK,PTPRK,OPA1,ROCK2,RCOR1,KIF5C,UGCG,MECP2,ZHX2,ZHX3,MARK3,TMEM131,ASCC3,F3,FCHSD2,CENTG2,ZZZ3,PPP2R5E,IRAK1BP1,RAD23B,KIAA1109,CCDC93,GNAI1,MTX2,ARFGEF1,ARIH1,PVRL3,KIAA1012,CENTD1,MAP2K1,PCNT,KLF10,PAIP1,MAP2K4,ASXL1,ATP11B,ATR,KIAA0528,FXR1,RBPSUH,PKP4,CDC42BPA,RGS7,TGFBR3…	BICD1,CHD1,CREBBP,CTBP2,CTGF,DHX15,DLG1,E2F5,EPS8,EPS15,ACSL3,FYN,CYR61,NFKB1,CNOT2,PAFAH1B1,PBX3,PDE8A,PPP2R5C,PPP2R5E,RAD23B,THBS2,TLE1,TLE4,UCK2,CASK,USP13,NMT2,TRAM2,OXSR1,NUP153,HMG2L1,TUBGCP3,SEC24B,APPBP2,BAZ1A,TRAK1,WAPAL,DNAJC13,SSBP2,ANKRD17,STK39	478	42	8.78661	0.999276	Human
WERNER_FIBRO_UP	ATP5E,C18ORF19,APOB,ARHGAP5,CTGF,BTBD1,SEMA7A,SLC4A1,ELP3,FECH,CDC2,SPECC1,PRKAB2,DYNLT3,MBNL2,MARK3,C10ORF4,MBD1,RNASEH2B,MYCN,LARP5,TRAP1,TNFRSF10B,BTG2,PRDX6,TIAL1,HSPB8,FLJ36874,DCBLD2,C6ORF155,TNFRSF12A,SNX8,CHIT1,NUDT21,RAB11A,NDRG1,INPP5E,AMD1,HNRPH1,C14ORF119,B4GALT1,STAMBP,ZNF529,TP53I11,ATRN,KIAA1644,RPS6,RPS6KA4,ARMC8,GTDC1,TCF12,CPB2,IGFBP3,C15ORF41,C20ORF94,GPR116	ATP5E,CDC2,CTGF,IGFBP3,DYNLT3,PRDX6,STAMBP,ELP3,RNASEH2B	56	9	16.0714	0.999261	Human
FERRANDO_MLL_T_ALL_DN	S100A4,HMGN2,HINT1,PGAM1,VBP1,PKMYT1,AP3S1,PRRX2,ITPKA,H2-ALPHA,GOT2,SLC1A5,EIF3S9,RANBP1,USP10,HADH,MX2,PLCB2,MYC,TOP2A,LBR,KPNB1,ACAA2,CSNK1G1,AGTRL1,MCM2,UBE2C,RFTN1,HMGA1,SFRS3,MCM5,CDK2,TMEM131,PSMA2,STRA13,DDX39,GLUL,PSMA6,PRDX6,TXN,RRM1,KHSRP,RPS4Y1,EEF1D,UBE2S,PPP2R2A,HMGB2,BCLAF1,LST1,SORD,LMNB1,FKBP5,MAPKAPK3,NUP93,POLA2,HPRT1,NULL,GCGR,ATP5G3,APLP2,SLC29A1,TYMS,DOCK2,CSE1L,PSMB2,CD2,TF…	CDK2,DUT,EPS15,IGFBP2,PGAM1,SORD,TYMS,KHSRP,PRDX6,NUP93,ACAA2,CSNK1G1	87	12	13.7931	0.999242	Human
KANG_TERT_DN	A2M,MMP9,EFNA3,TSPAN5,PTGS1,ADH1C,CD52,MMP3,MMP1,ST3GAL1,OGN,CD44,SH3BGR,TFPI2,SPN,NET1,MYH1,MYH2,MYH4,PDE4D,PRELP,ZNF236,GLUL,GABRR1,ATP9A,PMP22,ADAMTS3,TNFAIP3,SNTG2,RAD23B,FGFR1,ACHE,CCL2,SERPINA10,ADRBK1,NULL,CNR1,IMPG2,TRAV8-5,PPP2R2B,KLF9,MAP2K2,MAFB,PRB4,MYO1D,NR4A1,SMG1,NR4A3,SERPINI1,DLX6,ST8SIA5,NTRK2,ADAM20,TGFBR3,E2F1,INSL5,GPR88,CKB,WISP2,CXCR4,MGLL,ACYP1,CASP1,KLK14,GHR,EGR3,ARHGEF6…	CNR1,FGFR1,GFRA3,MYH1,MYH2,MYH4,OPRL1,SERPINI1,RAD23B,THBS2,THBS4,WISP2,MAFB	98	13	13.2653	0.999236	Human
MRNA_PROCESSING_REACTOME	HNRPAB,NCBP2,NCBP1,PRPF4B,RNMT,U2AF2,SNRPD3,HNRPD,LSM7,SMC1L1,SNRPN /// PAR1,RBM5,SNRPD1,HNRPR,SNRPD2,HNRPL,NONO,SFRS6,SFRS7,SFRS4,SFRS5,PSKH1,CLK3,DHX38,CLK2,SFRS8,DNAJC8,SFRS9,HNRPU,CLK4,U2AF1,SRRM1,LSM2,PTBP2,DDX20,SUPT5H,TMP21,HRMT1L2,PABPN1,SNRPA1,SNRPN,PTBP1,CSTF2T,DDIT3,C20orf14,SFRS2,HNRPA3,HEAB,SNRPB,SNRPA,SNRPF,SNRPE,XRN2,SNRPG,FUS,SNRPB2,GIPC1,WDR57,SFRS16,METTL3,CDC40,SFRS10,SFRS14,HN…	DHX8,DHX9,DHX15,SNRPA1,SNRPG,SF3A2,DHX16,SFRS9,PRPF3,DHX38,RBM5,CD2BP2,SF3A3,DDX20,PHF5A	121	15	12.3967	0.999208	Human
UVC_HIGH_D4_DN	TPST1,XPO1,SEC24B,HMGB2,GNE,SLC20A2,GNAI1,UBE2G1,DICER1,PPP2R5C,RBM5,FHL5,AURKA,ARF6,RAB1A,WDR57,GATA2,DDX17,ANKRD15,RAD21,DDX3X,CTGF,USP10,RAPGEF2,CLINT1,SAMD4A,PHC2,BHLHB2,UAP1,PDCD10,POGZ,USP1,ARID5B,THUMPD1,DOC1,SPEN,ATP13A3,HMGA2,FZD7,ATP2A2,MAPK6,KRIT1,SMURF2,CHSY1,SIAH1,KPNA2,BMPR1A	CTGF,KPNA2,PPP2R5C,SIAH1,AURKA,FZD7,RBM5,SEC24B	47	8	17.0213	0.999203	Human
MAGRANGEAS_MULTIPLE_MYELOMA_IGL_VS_IGK_DN	EDN3,HSD17B2,FGR,UBE3A,BPHL,TNFRSF6,GSTM5,PRKCABP,NR2C1,CSNK2A2,LAMB3,TGF3,IGKC,Mip-1,ESTs,NRID1,BMP2,RECQL5,UBE4A,PLXNB3,PRKCI,ELAVL4,CYB5,MMP12,DDR1,ACK1,CUL4A,ZNF198,DSG1,SIAH2,CTSB,EXT1,HOX11,SMARCA1,NFE2L3,TJP2,SH3GL2,CEP3	CTSB,ELAVL4,FGR,PLXNB3,SIAH2,SMARCA1,NFE2L3	38	7	18.4211	0.999197	Human
INOS_ALL_DN	ATP5D,PDIA3,AP1B1,TSPAN4,EIF5A,HP,PDIA4,CD151,RABAC1,AKR1C2,AZGP1,APP,APOB,CFH,RRAS,EIF3S9,SOX17,DYNC1H1,PPP2R1A,F12,CTSZ,SARS,DDB1,SERPING1,EEF2,MYH9,JUP,MGAT1,IFNAR2,MAN2A1,PPP1CA,EIF4G3,CD36,GNB2,HSPB8,PKM2,RIPK1,RARS,EIF2S2,SRCRB4D,CD81,UBC,EEF1G,HSPB1,SORD,MYL2,FDX1,FKBP3,SOX4,CACNB3,STARD10,GCLM,ATP6V0C,ZFP36L1,PEA15,GALK1,ALOX5AP,PCYT1A,PRSS15,ACTB,EEF1A1,HPN,MAP2K2,SLC6A13,EFS,ATP1A1,PRPS…	ACTB,AP1B1,CD36,DYNC1H1,EEF1A1,HSPB1,MYH9,PPP2R1A,SORD,VDAC1,RABAC1	77	11	14.2857	0.999184	Human
PENG_GLUTAMINE_DN	ADCY3,XRCC5,LDHB,LDHA,HRAS,ATP1B3,BMS1L,PGAM1,SYNCRIP,RNASEH1,RPLP2,CCT2,RANGAP1,HNRPL,BTK,DDX18,MYD88,TMP21,MGC2749,ARHG,EIF2B4,HRMT1L2,EIF2B5,RPP20,BYSL,GRIN2A,HSGP25L2G,SFRS1,NOL5A,SFRS2,BAZ1A,NME1,RNU3IP2,SURF5,PRODH,FUS,ALDOA,LMNB1,IFI30,BOP1,CALR,ACAT2,PRKCABP,SLC29A1,PFN1,RPS26,LAMB3,SLC29A2,GCSH,IDH1,ZMPSTE24,TNRC11,AMD1,NUDC,DHX9,ODC1,GCDH,M11S1,SCD,PHB,L3MBTL,DDX1,RBP1L1,CDC20,CELSR2,GA…	ACAT2,ATP1B3,CCND1,CCNB1,CTPS,DHX9,DHX15,CELSR2,KPNA2,MAZ,ME2,NMT1,PGAM1,PHB,PSMD12,MRPL12,RPS26,SFRS1,SGTA,SNRPA1,VDAC1,XBP1,COPS3,KHSRP,DDX18,EIF2B4,BAZ1A,MRPL3,COG2,TARDBP	313	30	9.58466	0.999163	Human
PPARGPATHWAY	PPARGC1,LPL,PPARBP,NCOA1,EP300,NCOA2,RXRA,CREBBP,PPARG	CREBBP,EP300,LPL	9	3	33.3333	0.999146	Human
CDC42RACPATHWAY	ARHA,ARPC4,ACTR3,ARPC1A,ACTR2,CDC42,ARPC1B,ARPC3,ARPC2,RAC1,PDGFRA,PIK3CA,WASL,PAK1,PIK3R1	RAC1,ARPC3,ACTR2,ARPC2	15	4	26.6667	0.999136	Human
SA_G1_AND_S_PHASES	NXT1,E2F1,E2F2,PRB1,TP53,CDK4,CDK2,CDKN1A,CCND1,CDKN1B,CDKN2A,ARF1,ARF3,CFL1,MDM2	CCND1,CDK2,CDK4,E2F2	15	4	26.6667	0.999136	Human
SHEPARD_BMYB_MORPHOLINO_DN	BMS1L,PTPN22,FTHFSDC1,AURKB,AQP1,AQP3,PRIM1,DDX17,APOE,SFRS9,CDCA2,BHLHB5,TSPAN-2,GPT2,CDCA3,LIG1,EOMES,F7,PTPRN,MYH8,GPAD9366,UHRF1,KRT17,UNQ9366,CHX10,PMP22,UCC1,RBP4,C14orf4,PFKFB4,CGI-72,SFXN2,ACAT2,TK1,OTP,SLC29A2,LHX1,DRAP1,KAL1,FBXO5,KRT2A,MGAT4B,MKI67,CDC20,ACAS2,PCDH18,NOTCH2,DLX2,DLX1,DHFR,RGS2,SFRP1,LOC112817,LOC388585,RGS4,PRODH2,C22orf18,MAB21L2,PAXIP1L,TM7SF2,LOC57151,FLJ12973,GTSE1…	ACAT2,SERPINC1,CCNB1,CCNG2,CDC2,CDK2,DUT,ELAVL4,FGFR4,IGFBP1,IGFBP2,MYH8,NOTCH2,SLC2A5,NR2E1,CDC14B,SFRS9,AURKB,LIPG,DRAP1,C14orf4,CCNB3	208	22	10.5769	0.999121	Human
HDACPATHWAY	MEF2C,SYT1,MYOD1,MEF2B,MEF2A,AKT1,IGF1R,INS,PPP3CB,PIK3CA,PPP3CC,PPP3CA,NFATC2,INSR,PIK3R1,MAP2K6,NFATC1,AVP,CAMK1G,IGF1,HDAC5,MEF2D,YWHAH,MAPK14,CABIN1,CALM3,CAMK1,MAPK7,CALM2,CALM1	AKT1,CALM1,CALM2,CALM3,CAMK1,CAMK1G	30	6	20	0.999111	Human
PARP_KO_UP	S100A6,CAV1,FGF7,FST,IGFBP6,ELN,RANGAP1,PRRX2,DCN,CCNG1,TIMP3,B2M,NOV,CTTN,APP,GPX3,AK1,MGP,EEF2,TINAGL1,ANXA3,COL4A5,CDKN1A,CCND2,ID1,CD81,PCNA,MDM2,MFAP5,IGFBP4	AK1,CCND2,CCNG1,IGFBP4,IGFBP6,NOV	30	6	20	0.999111	Human
VHL_RCC_UP	OXA1L,MRPL41,HMGN2,VAPB,PPP2R5D,PNKD,TRAPPC2L,PGAM1,SLC7A5,C14ORF4,PECR,RPLP0,TBC1D13,BXDC2,RPL26L1,PATZ1,HIRIP3,FAM53C,LSM3,DNAJC1,EIF3S4,BCL7B,MRPL53,GTF2IP1,STK24,PTBP1,EBPL,RNF130,RFC4,SERBP1,FBXO18,FBXL5,RAB14,PDGFRA,NFE2L1,C9ORF30,RNF20,PCCB,UBA52,PAQR3,PAQR4,TMEM50A,C12ORF10,SCYE1,SCARB2,BCOR,EWSR1,ABCB8,MKI67,CKAP4,C14ORF151,IKBKE,LAMP1,TNFSF10,UACA,POLD1,TROAP,NIPSNAP1,PCNA,DNAPTP6,AHDC1…	SCARB2,CDK2,NFE2L1,PGAM1,POLD1,PPP2R5D,VAPB,PATZ1,MRPL15,TRAPPC2L,C14orf4,DNAJC1,MRPL41,SLC39A13	112	14	12.5	0.999001	Human
RUIZ_TENASCIN_TARGETS	E2F1,SNCAIP,CTPS,FST,CASK,MCM10,WNT2,EDNRA,CCNE2,FOS,WNT1,WNT4,MCM7,WNT3,HEY1,FOXF2,H2AFX,ZYX,WNT6,NRG1,CCNA2,FOSL1,NR2F1,CYR61,EGFR,WNT10B,STC2,PTPRF,JARID1B,LEF1,MCM2,MCM3,MCM4,MCM5,ORC1L,MCM6,RRM2,RRAS2,PDGFRA,WNT11,WNT5A,IL1R1,IFIH1,WNT5B,DHFR /// LOC643509 /,WNT7B /// LOC647836,SOX4,TPM1,VCAM1,TYMS,DMD,HBP1,THBS1,PPAP2A,BAZ2B,CDC42EP3,WNT8B,FZD9,KLF9,EFEMP1,MET,FZD1,FZD3,FZD2,FZD5,FZD4,FZD7,…	CCNA2,CTPS,FZD2,CYR61,ORC1L,THBS1,TYMS,FZD1,FZD7,CASK,CCNE2	79	11	13.9241	0.99897	Human
BREAST_CANCER_ESTROGEN_SIGNALING	DLC1,BPAG1,PTGS2,IL6ST,SLC7A5,CTNNB1,PGR,AZGP1,CDKN2A,CD44,PAPPA,GATA3,SERPINE1,VEGF,CCNA1,CCNA2,MAP2K7,S100A2,EGFR,STC2,SCGB2A1,KRT19,KRT18,NME1,SCGB1D2,F3,JUN,HSPB1,TNFAIP2,SCGB2A2,HMGB1,ERBB2,CLU,ITGB4,BCL2L2,ATF2,RAC2,TFF3,TFF1,GABRP,CYP19A1,MUC1,KLF5,MKI67,CDKN1A,CDKN1B,ITGA6,PPIA,MLP,PLAU,CLDN7,PTEN,CCNE2,CCNE1,BAG1,GSN,SERPINA3,TGFA,FGF1,FOSL1,TOP2A,MT3,AR,TP53,ESR1,TIE,IL6R,ESR2,GAPD,CCND…	ACTB,CCND1,CCNA2,CCNE1,CTSB,HSPB1,IGFBP2,RAC2,THBS1,THBS2,THBS4,CCNA1,CCNE2	101	13	12.8713	0.998965	Human
HDACI_COLON_SUL48HRS_UP	ATP5D,RP5-1022P6.2,XPO1,EIF2C2,SLC20A1,HP1BP3,CPEB4,OSGIN2,TEGT,SDC4,LARP2,GSR,MKLN1,TMEM142B,CSNK2A1,WWP2,PCBP1,VEGF,NECAP1,RPP30,NFIL3,MYC,GABPB2,WWOX,API5,ABCE1,ACAA2,GTPBP4,HSP90AA1,PTPRM,C1QDC1,RXRB,SPARCL1,ZSWIM6,IRF2BP2,UBE2H,ARRDC3,TGIF,FLNB,STK3,CDR2,NPC2,XPC,PTGDS,EIF2S1,EFTUD1,PLGLA1,FLJ36874,C9ORF30,PPP2R2A,ME1,CAV2,PPP4R2,RBM33,TALDO1,ENPP1,PHKA1,C5,AKAP12,ABHD3,CDH1,HSPA1A,ATP6V1B1,…	GSR,HSP90AA1,IGFBP3,ME1,PSMD12,SNAI2,UBE2H,API5,OXSR1,ACAA2,ZSWIM6,IRF2BP2	90	12	13.3333	0.998952	Human
IDX_TSA_UP_CLUSTER3	KIF22,PRC1,OSMR,FIGNL1,LMO4,EZH2,E2F8,DTYMK,TTK,AURKA,MCM10,AQP1,PRIM1,CCNE2,KIF2C,BZW1,WNT4,CDCA8,MCM7,CDCA7,DLG7,INCENP,TUBB6,NQO1,ADAM8,IL13RA1,IMPDH2,CDC6,KIF11,CDC2,DTL,USP1,CCNF,NUSAP1,TOPBP1,NUP85,MCM2,MCM3,TACC3,MCM4,MCM5,RNASEH2C,RAD51,RFC5,MAN2A1,MAD2L1,RRM2,RRM1,CKS1B,KIF4A,HMGB2,POLA1,DCK,KIAA0101,ABCA1,CX3CL1,TYMS,NCAPH,CDC45L,BUB1,SLCO3A1,ASF1B,FEN1,HELLS,TFDP1,TRIP13,KLF5,CSTF2,RAD…	BUB1,CCNB1,CDC2,DTYMK,PLK1,RAD51,AURKA,TYMS,LMO4,CCNB2,CCNE2,FIGNL1	90	12	13.3333	0.998952	Human
P21_P53_ANY_DN	ZNF84,PRC1,KNTC1,TTK,AURKA,AURKB,MCM7,DLG7,TRIM44,VEGF,TUBB3,ASPM,CYR61,TUBB4,CDC2,TPX2,MCM2,PBK,MCM3,TCN2,UBE2C,MCM4,NCAPD3,MCM6,C14ORF106,UBE2T,CCDC99,HMGB2,ANLN,CEP55,TYMS,NCAPG,FAT2,NPM1,BUB1,WDHD1,EXO1,MKI67,ATAD2,RACGAP1,SMC2,BIRC2,CDC25B,SERPINI2,KIAA1794,TUBA3,ZBTB5,HNRPA2B1,PARP2	BUB1,CDC2,CYR61,SERPINI2,AURKA,TYMS,AURKB,PBK	49	8	16.3265	0.998908	Human
AGED_MOUSE_CORTEX_UP	PREP,VIM,FKBP3,DCK,RDX,CCNG1,PRDX1,TIMP3,FAH,CASP6,SOS2,H2AFZ,COL6A2,BCAP29,SFRS10,RPL5,PAFAH1B1,EIF1,SEPP1,PABPC1,RPS24,ACTB,EGR2,SLC25A4,CDC5L,EPHA7,CPE,C1QBP,RASGRF1,MARCKS,GADD45B	ACTB,CCNG1,H2AFZ,PAFAH1B1,RPL5,PABPC1	31	6	19.3548	0.998904	Human
STRESS_ARSENIC_SPECIFIC_UP	RBM5,CLK1,AGXT,SLC7A5,KIFC3,ZNF184,EIF4EBP1,ST3GAL5,ZNF187,PLOD1,INTS6,VEGF,OGT,ZNF43,CARS,MGC39900,STC2,RELB,ARNTL,MLLT11,EIF2S2,BMP2K,NFE2L1,ASB3,NEU1,DNTTIP2,NFE2L2,EXT1,HSPA9B,ME1,ZFAND5,STK10,TFE3,ANLN,STK17A,DAZAP2,SERPINH1,HSPA1L,ARIH1,ATP6V0E,ITGAX,B3GNT1,DNAJA1,TNKS,CDC42EP3,RUNX3,PLTP,MAFG,MAFF,KLF12,GARS,FXR1,ATF3,TSC1,HRASLS3,AHSA1,DNAJB6,DNAJB5,UBXD6,ZNF85,HPS5,E2F6,UTX,CPEB4,HEXA,IG…	ATP6V1C1,ATP6V0A1,CDK6,CHD2,GLA,IGF2R,IGFBP6,LYZ,ME1,NFE2L1,NFE2L2,SIAH2,TLE4,UBE2H,RBM5,TUBGCP3,SCRN3	149	17	11.4094	0.998869	Human
BIOGENIC_AMINE_SYNTHESIS	DDC,ACHE,DXYS155E,PNMT,MAOA,TH,PAH,COMT,DBH,GAD2,HDC,AANAT,SLC18A3,TPH1,GAD1,CHAT	GAD1,GAD2,PAH,TH	16	4	25	0.998799	Human
HSA00770_PANTOTHENATE_AND_COA_BIOSYNTHESIS	BCAT1,COASY,BCAT2,ENPP1,ENPP3,UPB1,DPYS,PPCS,PPCDC,PANK4,PANK2,PANK3,PANK1,VNN1,ILVBL,DPYD	PANK1,PANK4,PANK3,PANK2	16	4	25	0.998799	Human
P53PATHWAY	E2F1,TP53,RB1,CDK4,TIMP3,ATM,CDK2,CCNE1,CDKN1A,CCND1,BCL2,BAX,PCNA,MDM2,APAF1,GADD45A	CCND1,CCNE1,CDK2,CDK4	16	4	25	0.998799	Human
AGED_RHESUS_UP	LTBP2,CXORF40B,AIF1,HNRPD,MPV17,H1FX,PDLIM1,TPD52,FAH,DDX18,FOXF2,FAM53B,SH3GL3,PIK3CG,EFNB3,LIFR,EIF2S3,PTPRU,TBR1,CRHR2,MAPK8,ZNF77,CYP2B6,FOXO1A,EPHB3,VPS72,ADRB3,TCF20,ATN1,STX16,AMD1,MLC1,CYP2C9,CYP2C8,ARFIP2,TFCP2,USF1,HYOU1,CBLB,POP1,TMEM41B,FGF6,TIMM17A,GLRA2,RTN1,AP2B1,SERPINA4,GUCY1A2,ANGPT1,CEACAM4,SULT1E1,KCNMA1,STX4,AR,GZMA,VIL2,ZBTB25,SGCG,SQLE,GNB3,SGCB,RBM34,FUT8,CSF1,POLA2,PCDHB1…	ADORA2A,AP2B1,ATP6V0A1,DLG3,EEF1A1,FBN2,FGFR2,ONECUT1,INPP5A,TNPO1,NPR2,PDE4B,PLXNB1,RELA,SLC2A4,UGT2B7,KHSRP,STX16,DDX18,SLC17A2,PASK	200	21	10.5	0.998793	Human
HSA04510_FOCAL_ADHESION	HRAS,PGF,MLCK,CTNNB1,ACTG1,ILK,PIK3CA,RAPGEF1,MYL8P,PIK3CG,ROCK1,BRAF,ROCK2,PIK3CB,PIK3CD,MYLK2,FARP2,VEGFB,MAPK1,VEGFC,PPP1CA,LAMC3,JUN,MAPK3,VEGFA,PDGFRA,PDGFRB,MAPK9,LAMC2,MAPK8,LAMC1,ITGA2B,IBSP,ERBB2,ITGA11,ITGA10,PXN,LAMB4,LAMB3,LAMB2,RAC2,RAC3,RAC1,LAMB1,SPP1,MAP2K1,MRLC2,HGF,KDR,LAMA2,LAMA1,LAMA4,LAMA3,LAMA5,BCAR1,PTEN,PDPK1,COL11A2,COL11A1,PARVG,FLNC,FLNB,FLNA,CCND1,CCND3,CCND2,MYLC2PL,P…	ACTB,ACTG1,AKT1,AKT2,CCND1,CAPN2,CCND2,CCND3,COMP,FYN,RAC1,RAC2,RAC3,RAP1A,RAP1B,SRC,THBS1,THBS2,THBS3,THBS4,AKT3	200	21	10.5	0.998793	Human
BRENTANI_PROTEIN_MODIFICATION	PPP2R5B,PPP2R5A,PPP2R5D,PRKR,RPS6KB1,PRKG2,PRKCB1,PRKG1,DMPK,PRKACG,CSNK2A2,CUL2,PRKAR2B,PIK3CA,PRKACA,PRKACB,PPP4C,CUL1,MATK,PTPRK,BCR,PTPRM,PTPRF,PTPRG,PTPRN2,PTPRH,PIM1,PTPRR,PRKCL1,PPP1R3A,PTPRN,PPP1CC,STK4,PPP1CB,STK3,ST13,PPP1CA,EP300,TESK1,PPP2R5E,PPP5C,PHKA2,SIAT1,PPP2R3A,FGR,STK11,BLK,PTK7,ELK1,ACP5,MME,ACP2,PTK9,ELK3,ACP1,PRKCL2,PTPN7,PTPN6,PTPN9,PTPN3,PTPN18,PTPN2,RYK,PTPN4,BMX,PTPN13,…	CSNK2B,CTSB,EP300,FGR,PPEF1,PPP2CA,PPP2R1B,PPP2R5A,PPP2R5B,PPP2R5D,PPP2R5E,PRKG1,PRKG2,RPS6KB1,TESK1,YES1,USP5	150	17	11.3333	0.998778	Human
HOFMANN_MANTEL_LYMPHOMA_VS_LYMPH_NODES_UP	COPS5,E2F5,IL18,DTYMK,IL13,TBP,PRKCB1,FLI1,IL13RA1,MYC,H1F0,RBBP5,JARID1A,RXRG,SKP2,LIFR,CDK4,TAF13,CCND1,BNIP2,MLLT10,NCK1,MDM2,TFAP2A,MAPK8,CKS1B,IL1R1,BLK,GPR68,MYBL2,CCNG2,RAB9,NULL,ATF1,REL,IFNA4,TFDP2,C2,IFNA8,YES1,IL3,IL8,TAF5,CEBPG,ILF3,TRIM22,NRAS,IRF8,RAB2,PBX2	CCND1,CCNG2,CDK4,DTYMK,E2F5,PBX2,REL,YES1	50	8	16	0.998731	Human
ET743_SARCOMA_48HRS_DN	PDGFB,TBK1,SNIP1,RAB1A,MAP3K7,TOP1,SFRS4,CSNK2A1,FNTA,ATG5,TIAM2,CTGF,TARDBP,SFRS9,SLC2A1,DDX21,DDX20,PRKACB,ELOVL6,OGT,CYHR1,FNDC3A,CCNA2,GABPB2,RCOR1,KIAA0859,PPP1CC,SIRPA,TGIF,GCC2,TNFSF5IP1,VEGFC,LHFPL2,GAPVD1,PSMA5,TMEM138,PSMA4,SMARCA5,MFAP1,ADSL,FBXL7,MCTS1,HS3ST3B1,FBXL3,ARFGAP1,WNT5B,PANX1,PAFAH2,MAPKAPK5,NOC3L,STK17B,KIAA0674,IGF2BP2,CXXC5,BCL2L1,STK17A,MTIF2,KIAA1008,FLJ11021,RABGGTB,A…	BUB1,CCNA2,CCNH,CDC2,CTGF,EPS8,PLK1,PPP2R1B,RAP1B,SLC2A1,TXNRD1,XBP1,FZD1,SMARCA5,SFRS9,DDX20,TARDBP,RAD54B,MRPL15,MRPL1	188	20	10.6383	0.998729	Human
TGF_BETA_SIGNALING_PATHWAY	HRAS,NOG,LTBP1,FST,NFKB1,TGFB1,CTNNB1,FOS,WNT1,ZFYVE9,IFNG,SERPINE1,MADH6,MADH7,MADH4,MADH5,MADH2,MADH3,MADH1,LEF1,TGIF,INHBA,EP300,JUN,OAZ,MAPK3,MAPK9,TNF,TFE3,FKBP1A,FOXH1,LIF,ZFHX1B,KIAA1579_///_JAK1,ITGB6,SKIL,THBS1,EGF,RUNX2,RUNX3,ZNF423,SPP1,BMP4,SMAD9,SMAD7,SMAD6,TGFBR1,TGFBR2,CREBBP,SMAD5,SMAD4,SKI,SMAD2,SMAD1,STAT1,STAT3,MADHIP,JAK1,TGFBR3,ENG	CREBBP,EP300,SMAD1,SMAD5,SMAD6,SMAD7,SMAD9,NFKB1,THBS1	60	9	15	0.998713	Human
TARTE_PC	HEXB,ALG3,PRDX4,ARMET,PDIA6,PDIA5,CXCR3,CANX,AQP3,CITED2,SSR1,PLOD1,LOC653518,RPN1,IL15RA,RPN2,DDOST,KDELR1,SPN,PLD3,TM9SF2,KDELR2,PDXK,IGL@,ICAM2,PRG1,AARS,PRKCI,TNFRSF17,MAN1A1,IL6R,YIF1A,ELL2,HAGH,PYCR1,CD38,SEC61B,NUCB2,NEU1,FKBP2,GGCX,CAV1,HDLBP,FUT8,TNFRSF7,KIAA0103,LMAN2,TRIB1,SLC35B1,TRAM2,STT3A,LGALS3 /// GALIG,TMED10,FGL2,HSPA5,IGKC,TRAM1,SELPLG,HSD17B8,AGA,NOMO1 /// NOMO2 ///,PDK1,P4HB…	AARS,DDOST,HAGH,SERPINI1,HSP90B1,TRAM2,KDELR1,KDELR2,ELL2,NOMO1,TRAM1	81	11	13.5802	0.998711	Human
IRITANI_ADPROX_LYMPH	MEF2C,LMO2,CTDSPL,PDLIM3,IQGAP2,PDLIM1,AURKB,PTTG1,CXCL12,HOXD10,ISG20,KIAA1462,APOD,CH25H,BTBD3,GAB1,RAPGEF5,CCNA2,CYP1A1,SOCS2,CSNK1G1,PDPN,OLFML2A,MGP,DCAMKL1,PROX1,CLEC4M,RBPMS,KNTC2,ARRB2,SPAG5,DSP,RELN,PELO,ADD3,EMP2,KALRN,HMGB2,RBP1,GRAP,LMNB1,MYBL2,TIMP3,NULL,PAQR3,NP,TK1,PEG10,PTPLB,CRMP1,TFF3,NDRG1,DYRK3,HIST1H4C,HLA-DPB1,MRC1,GINS1,MAOA,REEP1,EPB49,CSRP2,CDKN1C,ITGA9,LAMP3,PLK1,FABP4,C…	ARRB2,BUB1,CCNA2,CCNB1,CDC2,ACSL3,IGFBP2,MAF,PDE8A,PLK1,USP13,CCNB2,CCNE2,AURKB,CSNK1G1	127	15	11.811	0.998662	Human
EPHA4PATHWAY	EPHA4,SELP,ACTA1,LYN,FYN,ITGA1,RAP1B,L1CAM,ITGB1,EPHB1	ACTA1,FYN,RAP1B	10	3	30	0.998638	Human
FREEPATHWAY	GSS,XDH,GSR,GPX1,TNF,IL8,RELA,NOX1,NFKB1,SOD1	GSR,NFKB1,RELA	10	3	30	0.998638	Human
HSA00062_FATTY_ACID_ELONGATION_IN_MITOCHONDRIA	HSD17B10,ACAA2,PPT2,ECHS1,PPT1,HSD17B4,HADH,MECR,HADHA,HADHB	HSD17B10,HADHB,ACAA2	10	3	30	0.998638	Human
NUCLEOTIDE_GPCRS	GPR23,P2RY6,P2RY5,ADORA3,ADORA2B,LTB4R,ADORA2A,P2RY2,P2RY1,ADORA1	ADORA1,ADORA2A,ADORA2B	10	3	30	0.998638	Human
SKP2E2FPATHWAY	E2F1,CCNE1,SKP2,CDC34,RB1,SKP1A,CCNA1,CDK2,CUL1,TFDP1	CCNE1,CDK2,CCNA1	10	3	30	0.998638	Human
YEN_MYC_WT	ACTR2,YPEL1,UQCRC1,CASK,VPS45A,KCNJ10,IVNS1ABP,ZNF333,KIAA0652,SIRT2	UQCRC1,CASK,ACTR2	10	3	30	0.998638	Human
AGUIRRE_PANCREAS_CHR9	CLTA,TLN1,CREB3,SNAPC3,C9ORF127,RRAGA,FAM29A,NPR2,KIAA1797,TPM2,RPS6,PDCD1LG2,KIAA0020,SPAG8,CDKN2A,KLHL9,RANBP6,PSIP1,RNF38,MTAP,C9ORF46,SMARCA2,NFIB,VLDLR	CLTA,NPR2,SNAPC3,PSIP1,KIAA1797	24	5	20.8333	0.998585	Human
WELCH_GATA1	BACH1,MAFG,MAFF,NFE2,MAFB,TFR2,HMBS,SLC12A5,GYPA,UROS,PPOX,GSTT2,HBA2,EPB49,MAFK,SERPINI1,ANK1,TFRC,HEBP2,HBZ,HEBP1,HBB,KLF1,FTL	ANK1,GSTT2,NFE2,SERPINI1,MAFB	24	5	20.8333	0.998585	Human
UVB_NHEK1_UP	RALY,NCBP2,HIST2H2AA3,CCDC85B,PDLIM5,S100A9,H1FX,PMAIP1,TGFB1,CRADD,CITED2,CTGF,APOE,HIST1H2BJ,H2AFX,CCNA1,API5,EIF3S4,CAPNS1,HTR4,GEM,TCN1,BCL2L11,ERGIC3,CST6,PPBP,TACSTD2,RPS17,NEU1,PRDM1,TNFAIP3,SURF1,SNRPE,SEC61G,TFE3,COX7C,GAST,OAS2,TAGLN3,ZNF330,PFN1,GAD2,RPS27,HEXIM1,JUND,RPS21,ARHGDIA,RPS23,EEF1A1,ZNF623,C9ORF16,IL1RL1,MAOB,NR4A2,CSRP1,LAMA2,PPIF,DLX2,DSCR1L1,ATF3,HMGCS2,CHRNB4,SPTBN1,RAP…	CAPNS1,CLTB,COX7A2,CTGF,EEF1A1,GAD2,HSP90AB1,IGFBP6,CYR61,PPP2R1A,RAP1A,SCG5,SPTBN1,API5,DYNLL1,CCNA1,CCDC85B,SEC61G,C9orf16	177	19	10.7345	0.998574	Human
UVC_XPCS_8HR_DN	DLC1,XRCC4,KIAA1128,PPP2R5C,ITSN2,INTS3,ZNF638,ITSN1,CUL2,SERPINE1,PIK3C3,TLK1,FAT,TLK2,OGT,CUL1,STAG1,IBTK,PTPRK,OPA1,ROCK2,KIF5C,ZHX3,MARK3,TMEM131,ASCC3,F3,FCHSD2,ZZZ3,CENTG2,PPP2R5E,IRAK1BP1,RAD23B,KIAA1109,MTX2,ARFGEF1,ARIH1,KIAA1012,MAP2K1,PCNT,PAIP1,MAP2K4,ASXL1,ATP11B,ATR,KIAA0528,FXR1,RBPSUH,PKP4,CDC42BPA,RGS7,SMURF2,PTENP1,FGF5,KIAA1026,UBE2G1,AUH,CENTB2,ZNF148,IL1RAP,DLEU2,KIAA1033,USP…	CHD1,CREBBP,CTBP2,DHX15,DLG1,E2F5,EPS8,EPS15,ACSL3,FYN,NFKB1,CNOT2,PAFAH1B1,PBX3,PDE8A,PPP2R5C,PPP2R5E,RAD23B,THBS2,TLE1,TLE4,UCK2,CASK,USP13,NMT2,TRAM2,OXSR1,TUBGCP3,SEC24B,APPBP2,TRAK1,WAPAL,DNAJC13,SSBP2,ANKRD17,STK39	408	36	8.82353	0.998569	Human
HDACI_COLON_BUT48HRS_DN	ENAH,DTYMK,ALDH1L2,SLC7A4,TCEAL4,CTTNBP2,AADACL1,VEGF,DDX21,IFRD1,CUL1,MYST4,ZNF593,STC2,C10ORF104,MDGA1,LYPLA1,ARID1B,STK3,FARP1,VEGFB,MAPK4,GPR56,EIF2S2,MCTS1,SUV420H1,FUS,IQCB1,HMGB1,HMGB2,TALDO1,IFITM1,IFITM2,REV1L,HDGF,ITGB5,CCNG1,TIMP3,QRSL1,BTF3,FAIM,PABPC1,TMEM77,HNRPH3,RPS23,XPOT,YEATS4,HERPUD1,TP53I11,SCD,PPAPDC1A,CAMK2N1,CACNA2D4,ATF4,PHF2,FLJ14668,ITGA6,ETS2,LASS2,SPCS2,CACNA1D,ELF1,A…	CCNG1,CDC2,CDK6,DTYMK,NAP1L1,NFKB2,PHF2,TYMS,XBP1,PABPC1,ZNF593,CCNJ,ENAH,ARID1B	116	14	12.069	0.998566	Human
SYNTHESIS_AND_DEGRADATION_OF_KETONE_BODIES	BDH,OXCT1,ACAT2,ACAT1,HMGCL	ACAT1,ACAT2	5	2	40	0.998557	Human
SIG_INSULIN_RECEPTOR_PATHWAY_IN_CARDIAC_MYOCYTES	F2RL2,RPS6KB1,PTEN,LNPEP,AKT1,CDC42,CDKN2A,SLC2A4,PIK3CA,SHC1,BRD4,CAP1,AKT3,AKT2,IRS4,IRS2,INPPL1,FLOT2,FLOT1,PIK3CD,IRS1,MAPK1,SERPINB6,MAPK3,YWHAZ,PARD3,GRB2,FOXO1A,PPYR1,SFN,SORBS1,SOS1,SOS2,PIK3R1,PDK1,PARD6A,PSCD3,CBL,YWHAB,RAF1,YWHAE,YWHAG,RPS6KA3,YWHAH,RPS6KA1,RPS6KA2,GSK3A,GSK3B,YWHAQ,IGFBP1,PTPN1	AKT1,AKT2,IGFBP1,SERPINB6,RPS6KB1,SLC2A4,AKT3,PARD6A	51	8	15.6863	0.998532	Human
TPA_SENS_EARLY_DN	ITGB3BP,HMGN1,MSTP9,KLRC3,S100A8,PITPNA,AQP1,CD47,PSKH1,APOD,CD44,GAB1,RPP30,ZRSR2,MAP2K6,FAM40A,SYK,S100A2,TXNL1,F11,PLD1,EMX1,BYSL,CYP26A1,HCFC1R1,GEM,PTPRU,PITPNM1,MAD2L1,NNT,MAPK3,MADCAM1,EXT2,MDH1,IL1R2,CYP51A1,ERBB2,AKAP13,MYO9B,CHEK1,BDKRB2,LGALS3BP,SYPL1,HNMT,ATN1,DRAP1,IMPG1,NAGA,PABPC1,DHX9,MOBP,MAP2K1,SMAD7,SCD,CREBBP,ARFIP2,PTPN14,SMAD3,SMAD2,CD5L,HGF,COL16A1,KCNK3,C1ORF123,KDR,RPE,GB…	AP2B1,CREBBP,CTPS,DHX9,EMX1,FBLN1,FMO3,INPP5A,SMAD7,MYH10,NAGA,NFE2,PBX3,PDE1A,PLK1,RPS6KB1,SLC2A2,SLC2A5,UCK2,CADPS,USP13,ARPC2,RBM5,DRAP1,KDELR1,PABPC1,TNPO2	284	27	9.50704	0.998438	Human
PURINE_METABOLISM	ADCY3,FHIT,ADCY4,ATP1B1,ADCY1,GDA,ADCY2,ADCY7,ADCY8,ADCY5,ADCY6,PDE4A,PDE4B,POLL,NUDT2,SAC,POLG,POLE,PDE4D,POLB,PDE4C,POLA,NME2,NME1,PDE5A,ATP5C1,ADSL,PRPS2,PRPS1,ADSS,ENPP1,ENPP3,NP,ADA,PPAT,PDE6B,PDE6C,PRPS1L1,POLQ,ENTPD1,ENTPD2,ALLC,POLS,GUCY2F,ATP5J2,AK1,AK2,AK5,GUCY2C,PDE6G,GART,GUCY2D,POLRMT,PDE7B,POLD1,POLD2,GUK1,ATP5D,ATP5B,CANT1,NT5M,GUCY1A2,GUCY1A3,PDE8A,ATP5I,ATP5H,IMPDH1,NT5E,IMPDH2,A…	AK1,NUDT2,ATP1B1,ATP5A1,NPR1,NPR2,PDE1A,PDE4A,PDE4B,PDE4C,PDE8A,POLD1,POLS,AK5	117	14	11.9658	0.998435	Human
FATTY_ACID_DEGRADATION	ACADSB,CPT2,GK2,GRCC9,HADHA,HADHB,SLC25A20,TPI1,ACSL1,ACSL4,ACSL3,ACSL6,MYO5B,ACSL5,GPD2,LPL,CPT1B,ACAA2,FACL2,FACL3,ACADM,ACADS,MGC5139,CRAT,ACADL,CPT1A,ACADVL,HADHSC,CHKB /// CPT1B,GK,FACL5,FACL4,FACL6	ACSL3,ACSL4,HADHB,LPL,MYO5B,ACAA2	33	6	18.1818	0.998379	Human
PITUITARY_FETAL_UP	FGFR1,SLC44A1,UCN,ING2,CDC2,PIK3CB,CCNG1,VGF,PRKCD,FUBP1,TP53RK,RGS10,ZNF238,RGS2,TNR,G0S2,PIK3R1	CCNG1,CDC2,FGFR1,FUBP1	17	4	23.5294	0.998374	Human
UVC_TTD_4HR_DN	DLC1,XRCC4,KIAA1128,RAB3GAP1,HIRA,ITSN2,ZNF638,ITSN1,CD2AP,ATP2B1,CTGF,VPS13A,TLK1,OGT,TLK2,DDX10,CAMSAP1L1,RAPGEF2,CRY1,DDEF2,FOXO3A,BHLHB2,STAG1,PTPRK,ROCK2,STRN3,UGCG,JARID1A,ZHX2,ZHX3,TMEM23,VEGFC,LHFPL2,SCC-112,BAZ1A,AQR,GAPVD1,MAPK6,CEP350,MTF2,SIPA1L1,F3,FCHSD2,ROR1,ZZZ3,CENTG2,PPP2R5E,FBXL7,HAS2,EXT1,MGAT5,IRAK1BP1,NEK7,KIAA1109,PPP2R3A,GNAI1,IGF2BP3,DAAM1,ARFGEF1,ARIH1,TRAM2,KIAA1012,CEP…	BICD1,CHD1,CREBBP,CTBP2,CTGF,DHX15,E2F3,FYN,CNOT2,PAFAH1B1,PBX3,PPP2R5E,TLE1,TLE4,FUBP1,TRAM2,NUP153,RBM6,ANAPC10,TUBGCP3,SEC24B,BAZ1A,WAPAL,SSBP2,ANKRD17,ZBTB20,STK39,MPP6	299	28	9.36455	0.99833	Human
UVB_NHEK1_C6	XPO1,EIF2C2,SLC9A6,ZNF451,CNOT2,STRN,ZNF638,CNOT4,LPHN2,ATP2B1,MAP3K5,INSIG2,KLHL9,PIK3C3,RAI17,CREB3L2,TLK1,FAT,VPS13B,TLK2,BCL7A,FOXO3A,FNDC3A,MTUS1,CUL1,MYST4,MYST3,ZHX2,MECP2,AJAP1,NAV3,IRS1,VEGFC,BAZ1A,FNBP1L,SLC25A36,ZZZ3,IRAK1BP1,FGFR2,PHLPP,GNE,FOXO1A,RABGAP1L,IGF2BP3,MEIS1,ATF2,PTK2,POLE2,CENPC1,AUTS2,CLASP1,DOPEY1,MN1,RNF13,SPOP,KLF7,MKI67,DOCK9,WAPAL,SMAD3,ATP13A3,DOCK4,POLD3,PHF3,HDHD…	CTBP2,E2F5,FGFR2,FYN,NFKB1,CNOT2,PAFAH1B1,TLE4,HDHD1A,CCNB2,TUBGCP3,APPBP2,BAZ1A,WAPAL,SSBP2	130	15	11.5385	0.998287	Human
CROONQUIST_IL6_RAS_DN	KIF22,SBNO2,FOXM1,MYBL2,TRAIP,NULL,KIF2C,CENPA,OIP5,GALE,EXO1,CDC6,MKI67,CDC2,SPBC25,CDC20,CDKN3,CDC25C,MCM3,UBE2C,WEE1,CCNB1,CCNB2,POLD1,BUB1B	CCNB1,CDC2,GALE,POLD1,CCNB2	25	5	20	0.998223	Human
YU_CMYC_UP	CKS1B,HMGN2,LOC664889 /// LOC672,TSPAN4,E2F8,KPNA2 /// LOC670551,TXN1,ANLN,AURKA,MKI67 /// LOC638774,HNRPLL,WIZ /// MTM1,NUDCD2,BUB1,NUP54,2010309E21RIK,TOP2A,ASPM,CCNB1-RS1 /// CCNB1,DTL,GMNN,FDPS,BRCA2,BIRC5,HMGB2 /// LOC678110,RACGAP1,CSDA,DFNA5H,CDKN3,ECT2,2810417H13RIK,CCNB2,PLK1,CLIC4,RRM1,PCNA,CKS2,UCHL5,2410015N17RIK,CDC2A,IDI1,UBE2S,KIF20A	BUB1,CCNB1,ECT2,KPNA2,PLK1,AURKA,CCNB2	43	7	16.2791	0.998123	Human
LEE_DENA_DN	PNLIP,ACOX1,CPT2,TNNC2,TRPV2,EHHADH,RORC,SELENBP1,MCM10,SLC1A2,MAT1A,CYP7A1,SLC2A2,IL1RAP,PLA2G1B,RGN,ALOX12B,AKR1C1,HPD,WNT10B,MYH1,OTC,PADI4,CYP2E1,SAH,TNNT3,G6PC,BHMT,CA3,OAT,SLC27A5,PRODH,ME1,NETO2,HSD3B2,ACADSB,CYP2F1,CA5A,DPYS,AASS,PAH,ALDH3A2,ALDH1A1,ACSL1,REG1A,CSAD,HOXA5,CTRC,ABCD3,NDRG2,GSTO1,KRT4,NR1H3,GCDH,PNLIPRP1,EPHX2,C4BPA,PHYH,LACTB2,PCK1,TNNI2,PEX11A,CYP7B1,GLYAT,SLC25A13,BAAT,G…	LIPC,ME1,MYH1,PAH,RORC,SLC2A2,CYP4F2,GSTO1,CSAD,TRPV2	74	10	13.5135	0.998032	Human
ALZHEIMERS_INCIPIENT_DN	RAD51C,GRPEL1,MEF2A,SEC31A,SCN3A,GABRB3,RPL14,NELL1,MPV17,CCT2,CCT3,CUL2,CSNK2A1,ROBO1,PDHA1,RPN2,HADH,EIF2B3,OPA1,ROCK2,PTPRR,ACTN1,HLA-G,GLUL,SERBP1,MGA,WFDC1,CSNK1G3,VAMP1,DEAF1,PANX1,NHP2L1,COX7C,RY1,NEDD8,RIMS2,TTC3,CEPT1,GPR22,RPL6,DRAP1,TRO,CACYBP,BAI2,DNAJA1,FCER1G,SUPT7L,C9ORF16,PCNT,MAOA,MAP2K4,LGALS8,DDX5,CDC27,UBP1,REEP5,PPA1,CCT5,CCT4,ATP2A2,CD59,RGS4,PSMC2,PARP1,SST,AHSA1,WRB,TMOD1,…	CSNK1G3,GLRX,HSP90AA1,HSP90AB1,NHP2L1,PAFAH1B1,PDHA1,PPA1,PPP3R1,PDHX,COX7A2L,DRAP1,MRPL15,KCNIP1,KIDINS220,C9orf16	144	16	11.1111	0.99803	Human
IRINOTECAN_PATHWAY_PHARMGKB	CES4,CYP3A4,CYP3A5,UGT1A6,CES2,CES1,BCHE,ABCC1,UGT1A10_///_UGT1A8_///_UGT1A7_///_UGT1A6_///_UGT1A5_///_UGT1A9_///_UGT1A4_///_UGT1A1_///_UGT1A3,ABCC2,ABCG2	CYP3A4,CYP3A5,UGT1A6	11	3	27.2727	0.997951	Human
PTC1PATHWAY	CCNB1,XPO1,MNAT1,PTCH,CCNH,CDC2,CDK7,CDC25C,CDC25A,SHH,CDC25B	CCNB1,CCNH,CDC2	11	3	27.2727	0.997951	Human
SRCRPTPPATHWAY	PRKCA,CCNB1,GRB2,CDC2,PTPRA,CSK,PRKCB1,CDC25C,SRC,CDC25A,CDC25B	CCNB1,CDC2,SRC	11	3	27.2727	0.997951	Human
TGFBETA_C4_UP	PAK2,TNC,RAC1,MTA1,MMP17,LAMB1,COL16A1,THBS1,THBS2,MMP1,EPHB2	RAC1,THBS1,THBS2	11	3	27.2727	0.997951	Human
DIAB_NEPH_DN	HMGN1,XRCC5,RARRES2,HMGN3,PNMA2,AIF1,OSMR,PDLIM5,HIRA,POSTN,SART3,ADORA1,CD2AP,RAB1A,AQP3,CITED2,ACTG1,CD47,ACBD3,DDX17,GAB2,ISG15,APOD,ATXN10,VPS13D,HTRA1,PLOD2,CTGF,WWP1,SERPINE1,CREB3L2,TLK1,FAT,CAMSAP1L1,RAB21,PLS3,TBC1D9B,TYRO3,PCID1,MAGI2,KIF5B,UGCG,MECP2,CRI1,KIAA0143,UBR2,OPTN,TMEM23,CTNNA1,PTPRO,FRY,GLUL,COLQ,F3,NPTN,MGAT5,ADD3,NEK7,RAD23B,CYP1B1,CYP51A1,MTX2,DAG1,MME,CACNB2,OAS1,ARF6,AK…	ACTG1,ADORA1,CALM2,CAPN2,CTBP1,CTGF,EPS15,ACSL3,FGFR2,FYN,HSP90AA1,IGFBP2,CYR61,LPL,NFE2L1,PAFAH1B1,PDE4B,PPP2CB,RAD23B,TLE4,HSP90B1,STX7,CDC14A,VPS26A,PRDX6,TRAM2,SCRN1,SPOCK2,SEC61G,SSBP2,PLXNB2,ATXN10,LETMD1	374	33	8.82353	0.997899	Human
G_PROTEIN_SIGNALING	ADCY3,GNA13,MGC11266,ADCY4,GNA14,HRAS,GNA15,ADCY1,ADCY2,ADCY7,ADCY8,ADCY5,GNA11,ADCY6,GNA12,PRKCB1,PRKACG,PRKAR2B,PRKAR2A,PDE4A,PDE4B,RRAS,AKAP2 /// PALM2_AKAP2,PRKACA,GNG3,PRKACB,SARA1,GNG4,GNG5,GNG7,PDE4D,PDE4C,AKAP5,AKAP6,AKAP7,AKAP8,AKAP1,AKAP3,AKAP4,GNAI3,GNAI2,AKAP12,AKAP10,AKAP11,KCNJ3,KRAS,PALM2 /// PALM2_AKAP2,GNGT1,PDE7B,GNGT2,PDE7A,PRKAR1B,PRKAR1A,SLC9A1,GNAZ,PLCB3,RHOA,PDE8B,PDE8A,PRK…	CALM1,CALM2,CALM3,PDE1A,PDE1C,PDE4A,PDE4B,PDE4C,PDE8A,PDE1B,USP5,PDE8B	97	12	12.3711	0.997897	Human
COCAINE_BRAIN_5D_UP	KIF23,ATP1B2,LRTM1,BTRC,NELL2,HPS4,TSPAN7,H1FX,ADORA1,SYP,ACTR2,CD47,CTGF,PDE4B,DLG4,GOLGA4,TM9SF3,ITFG1,TUBB4,FMNL1,SH3GL3,SOX10,KCND2,BAIAP2,STXBP1,LENG8,TBR1,RNMTL1,MARK2,JUP,XPA,KRT16,NPTN,NRGN,VAMP2,SMARCA2,MAPRE3,LOC442423,PALM,ZFP64,SPOCK2,ELN,UNC93B1,WBP11,SEC14L1,TMEM50B,CORO2B,PVRL2,POU2F1,PER2,ACTL6B,MTMR9,GAD1,CAMK2A,PTPN5,FSCN1,CUGBP2,GRIA4,DNAJB9,PENK,AP2A1,GRIA1,SDHC,PTP4A2	ADORA1,ATP1B2,CAMK2A,CTGF,GAD1,PDE4B,SPOCK2,ACTR2,WBP11	64	9	14.0625	0.997871	Human
HDACI_COLON_SUL24HRS_UP	RP5-1022P6.2,EIF2C2,ABCF2,NIF3L1,SLC20A1,KIAA0274,TEGT,SDC4,PRDX1,LARP2,CSNK2A1,YRDC,NFIL3,MYC,IMPDH2,WWOX,PSMD8,API5,LPHN1,C9ORF86,ACAA2,GTPBP4,ARHGEF2,HSP90AA1,LAD1,SARS,CYCS,PFKM,ARRDC3,FLNB,STK3,EYA2,PTGDS,EIF2S1,EIF2S2,EFTUD1,SERPINB1,VPS26B,PPP2R2A,ME1,CAV2,TALDO1,PHKA1,CDH1,SESN2,FEM1A,TRIB1,XBP1,HECTD2,TUBE1,XPOT,TNCRNA,SCD,SMAD2,SNAI2,ANXA2,SDHB,CD55,P2RX7,GFPT1,RHEB,LRP8,CMTM4,IGFBP3	SERPINB1,HSP90AA1,IGFBP3,ME1,SNAI2,XBP1,API5,ACAA2,VPS26B	64	9	14.0625	0.997871	Human
HSA04662_B_CELL_RECEPTOR_SIGNALING_PATHWAY	HRAS,NFKB1,NFKB2,PRKCB1,BTK,AKT1,FOS,PIK3CA,AKT3,CHUK,SYK,AKT2,PIK3CG,BCL10,LYN,PIK3CB,PIK3CD,CARD11,JUN,LILRB3,CD81,IFITM1,NFKBIE,NFKBIB,PPP3R1,NFKBIA,PPP3R2,CD72,KRAS,RASGRP3,RAC2,RAC3,RAC1,NFAT5,PPP3CB,CD22,PPP3CC,PIK3R5,NFATC4,INPP5D,CHP,PPP3CA,PIK3R3,NFATC2,NFATC3,PIK3R1,NFATC1,BLNK,PIK3R2,PTPN6,VAV3,CR2,MALT1,VAV2,VAV1,NRAS,CD19,FCGR2B,GSK3B,IKBKG,PLCG2,CD79B,CD79A,IKBKB	AKT1,AKT2,NFKB1,NFKB2,PPP3R1,RAC1,RAC2,RAC3,AKT3	64	9	14.0625	0.997871	Human
HBX_HEP_UP	MFNG,CCNI,IFITM1,TFAP4,PTK9,CDKN3,CDK4,VCL,PDCD2,TYMS,GSTM2,IFNAR2,CASP4,SLC2A5,DAD1,FAS,MYB,MYC	CDK4,SLC2A5,TFAP4,TYMS	18	4	22.2222	0.997848	Human
DOX_RESIST_GASTRIC_UP	KIF4A,HMGB2,LMNB1,PRC1,FOXM1,DTYMK,KIAA0101,POLA2,HMMR,TYMS,CDCA8,OIP5,CENPA,NCAPG,NCAPG2,BUB1,ASF1B,NQO1,TOP2A,GINS1,CDC6,CENPM,MKI67,DCC1,CDC2,KIAA0286,TPX2,ATAD2,CDC20,FOSB,PBK,CDKN3,MCM4,KIAA1794,PLK4,RFC4,NPIP,DKFZP762E1312,MAD2L1,PLK1,RRM2,RRM1,ABCC1,BARD1	BUB1,CDC2,DTYMK,PLK1,TYMS,PLK4,PBK	44	7	15.9091	0.997813	Human
GLYCOLYSIS_AND_GLUCONEOGENESIS	LDHC,ALDOA,LDHB,LDHA,ALDOC,ALDOB,PGAM1,HK2,PGAM2,HK1,PDHB,GOT2,TPI1,GOT1,HK3,ENO2,ENO3,PDHA2,PDHA1,PDHX,GAPDH,ENO1,PFKL,LDHAL6B,GAPDS,FBP1,PFKP,DLAT,FBP2,PFKM,PCK1,GAPDHS,GPI,G6PC,GCK,PKM2,PKLR,DLD,PGK1,MDH2,TNFAIP1,PC,MDH1,PGK2	DLAT,DLD,PDHA1,PDHA2,PGAM1,PGAM2,PDHX	44	7	15.9091	0.997813	Human
ABRAHAM_MM_VS_AL_DN	NFB1A,FGFR1,A2M,BTRC,DCN,TNFRSF6,CXCL12,PDGRFB,TNFRSF1A,APP,CD44,APOE,HMOX1,RB1/Rb,RARA,BCL6,SERPINA1,RUNX2,CDC25B,CCND1,CD36,CDKN1B,MAPK12,JUN,IGFBP3,IGFBP5	CCND1,CD36,FGFR1,IGFBP3,IGFBP5	26	5	19.2308	0.997794	Human
ST_INTERLEUKIN_4_PATHWAY	GRB2,RPS6KB1,SRC,IARS,AKT1,STAT6,IL4R,SOS1,SOS2,SERPINA4,PIK3CA,SHC1,IL2RG,INPP5D,IL13RA1,AKT3,AKT2,IL4,NR0B2,CISH,TYK2,PI3,JAK1,JAK2,PPP1R13B,JAK3	AKT1,AKT2,RPS6KB1,SRC,AKT3	26	5	19.2308	0.997794	Human
HSA05223_NON_SMALL_CELL_LUNG_CANCER	E2F1,FHIT,E2F2,HRAS,E2F3,FOXO3,PRKCB1,AKT1,PDPK1,CDKN2A,CASP9,TGFA,PIK3CA,RARB,AKT3,AKT2,EGFR,PIK3CG,PRKCA,BRAF,PIK3CB,RXRB,RXRA,PIK3CD,TP53,RXRG,CDK6,PRKCG,RB1,CDK4,STK4,MAPK1,CCND1,MAPK3,GRB2,ERBB2,KRAS,SOS1,SOS2,PIK3R5,PIK3R3,EGF,PIK3R1,PIK3R2,MAP2K1,MAP2K2,RAF1,BAD,NRAS,RASSF5,PLCG1,RASSF1,ARAF,PLCG2	AKT1,AKT2,CCND1,CDK4,CDK6,E2F2,E2F3,AKT3	54	8	14.8148	0.997779	Human
CROONQUIST_IL6_STARVE_UP	KIFC1,KIF22,FOXM1,CHEK1,PTTG1,MYBL2,NULL,TK1,KIF2C,CDC45L,OIP5,CENPA,BUB1,TOP2A,SPP1,GINS1,CDC6,KIF11,CSNK1G1,LIG1,SPBC25,CENPE,CDC20,CDKN3,UBE2C,WEE1,CCNB1,PLK4,DHFR,CCNB2,MAD2L1,RRM2,ZWINT,POLD1,BUB1B	BUB1,CCNB1,POLD1,CCNB2,PLK4,CSNK1G1	35	6	17.1429	0.997678	Human
AS3_FIBRO_C3	ITGAL,XRCC6,RNH1,ITGB4,ITGB5,XK,CCNG1,SLC7A5,SRF,VCAM1,RPA1,BAK1,CDKN2B,DYNLL1,FMO1,SPINT2,TPP1,TCEA1,ZYX,STCH,HGFAC,ACTB,BMP4,CDC2,CCNF,SF1,TP53,QSCN6,RB1,CTNNA1,CDC25C,CAPN2,CDKN3,CDC25A,MMP11,RFC5,CASP10,RFC4,HDAC1,RPL13A,MDM2,TUBA3,GAP43,NEK6,CDH11	ACTB,CAPN2,CCNG1,CDC2,FMO1,RPA1,DYNLL1	45	7	15.5556	0.997463	Human
AS3_FIBRO_UP	ITGAL,XRCC6,RNH1,ITGB4,ITGB5,XK,CCNG1,SLC7A5,SRF,VCAM1,RPA1,BAK1,CDKN2B,DYNLL1,FMO1,SPINT2,TPP1,TCEA1,ZYX,STCH,HGFAC,ACTB,BMP4,CDC2,CCNF,SF1,TP53,QSCN6,RB1,CTNNA1,CDC25C,CAPN2,CDKN3,CDC25A,MMP11,RFC5,CASP10,RFC4,HDAC1,RPL13A,MDM2,TUBA3,GAP43,NEK6,CDH11	ACTB,CAPN2,CCNG1,CDC2,FMO1,RPA1,DYNLL1	45	7	15.5556	0.997463	Human
HIPPOCAMPUS_DEVELOPMENT_POSTNATAL	ALDOA,LDHB,RAB3A,CLTB,NAPA,CX3CL1,NDUFB2,AIP,ATP6V0C,IGHMBP2,TPI1,BDNF,GEFT,ENO2,PPP3CA,NDUFS2,KCNMA1,EGR1,TYRO3,SOX10,PFKL,EEF1A2,COX8A,STXBP1,NTSR2,VDAC1,SIRT3,ATP6V1C1,SDHA,GPI,ATP2A2,PYGM,GRIA2,PRDX6,GRIA1,PKM2,GRINA,MAPK3,DGKZ,RYR2,VAMP2,NRGN,BIN1,SH3GL2,MDH1	BIN1,ATP6V1C1,CLTB,EEF1A2,VDAC1,AIP,PRDX6	45	7	15.5556	0.997463	Human
GAY_YY1_DN	XRCC4,ADCY7,TUBB2A,PTGS1,TCFAP4,D17H6S56E-5,AURKA,PRKG2,REST,AURKB,LYZS,INCENP,H2AFZ,PLA2G1B,CCNA2,CDCA3,RAB27A,MATN2,MRPL52,POLH,LIG1,CYP3A11,LIG3,ADAM26A,PTPRO,THY1,PRELP,IFI202B,UHRF1,RFC4,MAD2L1,SPAG5,PDGFRA,HAS2,CLCN1,FUS,IL1R1,LMNB1,CYP51A1,FARS2,HMGCS1,SFXN1,ACAT2,TK1,SLC29A1,PVRL4,SERPINA1A,LHX4,IDH1,IL1RAPL2,TDRD1,NR1H4,SPP1,NKX2-3,CRIP1,MKI67,IL1RL1,SCD,TGFBR1,IGH-6,TNNI3,DLX3,CYP7B1,NI…	ACAT2,ANK1,BUB1,CCNA2,CCNB1,DUT,ELAVL3,GALR1,GFRA1,H2AFZ,IGFBP5,PLK1,PRKG2,AURKA,THBS2,THBS4,API5,WISP2,HIST1H3F,CCNB2,AURKB,MRPL19,KHDRBS1,PLK4,SPTBN4,LHX4	281	26	9.25267	0.997297	Human
VIPPATHWAY	VIP,SYT1,NFKBIA,NFKB1,VIPR2,PRKACG,PRKAR2B,PRKAR2A,MAP3K1,PPP3CB,PPP3CC,PPP3CA,PRKACB,NFATC2,MYC,CHUK,NFATC1,EGR3,EGR2,RELA,PLCG1,GNAQ,PRKAR1B,PRKAR1A,CALM3,CALM2,CALM1	CALM1,CALM2,CALM3,NFKB1,RELA	27	5	18.5185	0.997291	Human
FSH_GRANULOSA_DN	TLN1,PFTK1,ADCY7,RAB5C,PPP2R5C,CAPZA1,PDLIM3,RPRM,RANGAP1,PMAIP1,PAWR,LOC81691,VCL,ACTG2,TNFRSF11B,CASP4,SMARCD1,ARHGAP1,TLK1,CHUK,TYRO3,ACTA1,STK24,ACTA2,VIL2,PIK3CD,TP53,ACTN1,GEM,KIDINS220,FLNC,CARD10,DAPK1,PRKD1,MAP4K4,DHRS3,NPC2,KRT18,MAPK6,ATP9A,MAPRE2,ARL4C,SMARCA4,ABLIM1,PPP3R1,AKAP12,ITGB5,STK17A,TPM2,TRIB1,RASAL2,PLCL1,DUSP14,DYRK3,THBS1,ARL6IP5,CFLAR,PI4KII,TP53I11,PTPRE,CAP2,BECN1,MAP…	ACTA1,ACTA2,ACTG2,CAPZA1,PPP2R5C,PPP3R1,SMARCD1,THBS1,KIDINS220,LOC81691	77	10	12.987	0.997282	Human
LH_GRANULOSA_DN	TLN1,PFTK1,ADCY7,RAB5C,PPP2R5C,CAPZA1,PDLIM3,RPRM,RANGAP1,PMAIP1,PAWR,LOC81691,VCL,ACTG2,TNFRSF11B,CASP4,SMARCD1,ARHGAP1,TLK1,CHUK,TYRO3,ACTA1,STK24,ACTA2,VIL2,PIK3CD,TP53,ACTN1,GEM,KIDINS220,FLNC,CARD10,DAPK1,PRKD1,MAP4K4,DHRS3,NPC2,KRT18,MAPK6,ATP9A,MAPRE2,ARL4C,SMARCA4,ABLIM1,PPP3R1,AKAP12,ITGB5,STK17A,TPM2,TRIB1,RASAL2,PLCL1,DUSP14,DYRK3,THBS1,ARL6IP5,CFLAR,PI4KII,TP53I11,PTPRE,CAP2,BECN1,MAP…	ACTA1,ACTA2,ACTG2,CAPZA1,PPP2R5C,PPP3R1,SMARCD1,THBS1,KIDINS220,LOC81691	77	10	12.987	0.997282	Human
BRG1_H1299_UP	CCDC85B,ASCC1,PPCS,STARD10,NFKB2,SKAP2,ATP6V1B1,RBM4B,PCDH1,ST6GALNAC4,SLC2A4,KIAA1267,ZNF185,CDKN2D,NT5C3,GPC6,DYNC1H1,RALBP1,CSNK1G2,TBX2,LDB1,SMAD6,NADSYN1,RAF1,ECM2,CLPX,PGM2L1,MXD4,HDAC4,TNFSF10,KIAA1279,CDH16,RASSF1,FLJ43663,C19ORF12,CDH11	CSNK1G2,DYNC1H1,SMAD6,NFKB2,SLC2A4,CCDC85B	36	6	16.6667	0.997249	Human
HOUSTIS_ROS	LOC630729,XDH,FTL1,CYP1B1,TXN2,PRDX4,TXN1,PRDX2,HP,PRDX3,SDC4,PRDX1,GCLM,FTH1,GLRX2,GPX2,GPX1,HMOX2,MT1A,SFRS15 /// LOC670368,GPX5,GPX4,HMOX1,GPX3,CAT,GLRX,TXNIP,SOD1,SOD3,SOD2,PRDX6,MT2A,TXNRD2,TXNRD1,HPXN,CP	FTH1,GLRX,TXNRD1,PRDX6,TXNRD2,GLRX2	36	6	16.6667	0.997249	Human
MMS_MOUSE_LYMPH_HIGH_4HRS_UP	HMGB3,CCRN4L,SNORD22,LMO4,DCK,VBP1,UBE1C,ACTG1,XBP1,CXCR4,PGRMC1,EIF1AY,VPS4B,PTDSS1,NQO1,FEN1,CDC6,PELI1,SPIN,CYB5A,LYPLA1,RBBP7,RBBP6,GAS5,MARK2,HNRPDL,ATP6V1A,PLK4,RAB18,EIF4A2,SP3,RRM2,PSMA3,PRKAR1A,TXNRD1,RCN2	ACTG1,TXNRD1,XBP1,LMO4,PLK4,CCRN4L	36	6	16.6667	0.997249	Human
P21_ANY_DN	ARL6IP1,CKS1B,KIAA0101,MYBL2,RPA3,G3BP,ATG7,SCYE1,BUB3,CYR61,TRIP13,ACTB,PTPRC,CDC6,C15ORF23,DTL,CRYAB,F9,CENPF,CDC20,PBK,ECSIT,CDKN3,SMC4,ZNF629,PPP1R9B,UHRF1,RFC3,PLK2,PLK1,SPAG5,PCNA,CROP,UBE2S,CHAF1B,KIF20A	ACTB,CRYAB,CYR61,PLK1,PLK2,PBK	36	6	16.6667	0.997249	Human
LDLPATHWAY	LPL,IL6,CCL2,LDLR,CSF1,ACAT1	ACAT1,LPL	6	2	33.3333	0.997229	Human
NEUROTRANSMITTERSPATHWAY	PNMT,HDC,TH,TPH1,DBH,GAD1	GAD1,TH	6	2	33.3333	0.997229	Human
NOTCHPATHWAY	NOTCH1,PSEN1,RBPSUH,ADAM17,DLL1,FURIN	NOTCH1,DLL1	6	2	33.3333	0.997229	Human
HOFFMANN_BIVSBII_BI_TABLE2	IGH-1A,KIFC1,1500010J02RIK,KLK1B8,LDHA,EDN2,TUBB2C,C330011F01RIK /// 64,AURKA,AURKB,MKI67 /// LOC638774,NELF,POMC1,1810010M01RIK,GOT1,INCENP,RPL10,H2AFX,CDCA5,CCNA2,CDCA3,EFNB3,IGK-V28,LIG1,CKS1B /// LOC622657,AARS,ANKS3,PTPRS,PIM2,HES1,RFC5,PPP1CA,RFC3,JUN,HSD11B2,EIF2AK2,RBP4,ZFP358,CCDC99,KIF4A,NME2 /// LOC432482 /,CLCN2,SCN1B,DBNDD2,NEK2,MYEF2,C80678,COIL,VPS72,TK1,SLC29A1,CALM2 /// LOC633361…	AARS,ANK3,BUB1,CALM2,CCNA2,CCNB1,CCNE1,DUT,ECT2,HSPD1,KPNA2,LIPC,MYH11,PPP2CA,RAD51,RPA1,RPL10,AURKA,RAD54L,CCNB2,AURKB,PLK4,MYEF2,EVL	254	24	9.44882	0.997228	Human
AKTPATHWAY	TNFSF6,MLLT7,FOXO1A,RELA,NFKBIA,NFKB1,BAD,HSPCA,AKT1,GH1,PDPK1,YWHAH,CASP9,PPP2CA,PIK3CA,FOXO3A,CHUK,PIK3R1,GHR	AKT1,NFKB1,PPP2CA,RELA	19	4	21.0526	0.997207	Human
DAC_FIBRO_UP	HIST1H2AC,TNFSF4,COX7A1,C3,LGMN,PRG1,MYH3,MMP3,AQP1,STAT1,TIMP3,ASAH1,IFI27,ANXA8,CCND2,ALDH1A3,KRT8,SCG5,MFAP5	CCND2,COX7A1,MYH3,SCG5	19	4	21.0526	0.997207	Human
UVC_LOW_ALL_UP	ZNF263,HIST2H2AA3,CCDC86,CSNK1G2,EFNB1,FDXR,SOX4,PMAIP1,GPRC5A,IL11,RSL1D1,CCNE1,CDKN1A,ISG15,BTG2,PLK2,SMOX,GDF15,TOB1	CCNE1,CSNK1G2,PLK2,RSL1D1	19	4	21.0526	0.997207	Human
BRCA_ER_NEG	LDHB,AIF1,SYNCRIP,ITSN2,WTAP,TMEM140,ISG20,MAP3K5,ZNF777,IGLL1,PTBP2,PDHA1,KLRD1,TBPL1,ACAA2,NCAPD2,NPC1,MAPK6,BACE2,ROR1,CHORDC1,PPP2R3B,CYP1B1,NFKBIE,HSD17B12,MYBL2,PDSS1,TMEM123,FGL2,ESRRA,CUGBP2,ATP11B,GARS,GGH,KIF3C,PKP1,RGS2,HTATIP2,LXN,ZNF532,EZH2,BNIP3,YBX1,USP18,SCRG1,USP10,SPIB,GFOD1,USP13,KDELR3,HIST1H1E,LYN,EGFL6,HIST1H1B,HIST1H1A,ARHGEF19,LYZ,RFTN1,MMP12,BNIP2,CLIC4,SERPINB5,TXN,PAPD…	AARS,ACAT2,ACTG2,ADORA2B,BIN1,ATP1B3,BUB1,CCNA2,CDC2,CDK6,CRYAB,CTPS,ECT2,ELAVL1,ACSL4,H2AFZ,CYR61,IMPA2,KPNA2,LYZ,ME1,NF2,NOTCH1,PDE4B,PDHA1,PPA1,PPP2R1B,SLC2A1,SLC2A5,SNRPA1,SNRPG,AURKA,TLE1,TLE4,TYMS,UGT8,UCK2,YES1,RAD54L,LMO4,USP13,CCNB2,AURKB,LIPG,NMT2,WTAP,NFE2L3,NUP93,SPOCK2,THOC4,ACAA2,KHDRBS3,KDELR3,SEC61G,ATP6V0A2,MRPL15,GLRX2,BCL11A,XRN1,CCNJ,RHBDL2,RBM28,ENAH,C1orf106,TTC7A,PLEKHG1,TR…	929	69	7.42734	0.997157	Human
CMV_HCMV_6HRS_DN	BACH1,DLC1,AMOTL2,CXCL12,CITED2,PLEKHQ1,ANKRD15,OSR2,KLHL9,PDE4B,PATZ1,NR2F2,TWIST1,CYR61,ARID5B,RUNX1T1,TLE4,DOC1,GEM,SOCS5,CSTF2T,IRS1,WEE1,BICD1,DDIT4,RND3,ADM,SIX1,SIAH1,REV3L,HOXA11,BDKRB2,MEIS1,STARD13,VDR,TCF21,ZFP36L2,CDC42EP2,PPP1R3C,DKFZP586K1520,RUNX1,MN1,CEBPD,SGK,KLF10,FZD2,GAS1,SNAI2,DNMBP,ID2,CEP68,ST5,RBM16,RNF113A,AHDC1,DUSP6	BICD1,FZD2,CYR61,PDE4B,SIAH1,SNAI2,TLE4,PATZ1	56	8	14.2857	0.997126	Human
HSA00240_PYRIMIDINE_METABOLISM	CTPS,DTYMK,CAD,CANT1,PRIM1,NT5M,NT5C3,PRIM2,NT5C2,NT5E,NT5C,NUDT2,ECGF1,POLR1D,POLE,POLR1A,POLR1C,POLR1B,NME7,NME6,RFC5,NME4,UMPS,NME2,NME1,RRM2,RRM1,TXNRD2,TXNRD1,AICDA,POLR2H,CMPK,POLR2G,POLR2F,POLR2E,POLR2L,POLR2K,NT5C1A,POLR2J,NT5C1B,PNPT1,POLR2I,UPP1,DCK,POLA1,DPYS,UPP2,CTPS2,ZNRD1,POLA2,RRM2B,POLR2D,NP,POLR2C,TK2,POLR2B,TK1,POLR2A,TYMS,POLE4,UPRT,POLE2,POLE3,ENTPD8,ENTPD5,DHODH,CDA,ENTPD6,E…	NUDT2,CTPS,DTYMK,DUT,POLD1,TXNRD1,TYMS,UCK2,TXNRD2,POLR1D,CTPS2	89	11	12.3596	0.997081	Human
CHESLER_HIGHEST_FOLD_RANGE_GENES	SYT1,SCN1A,XIST,HINT1,ATP6V0B,RABAC1,PSMB5,FOS,MLL5,DYNLL2,GLO1,HBB-B2,ACSL4,ERDR1,ACTB,PLP1,A4GALT,MOBP,KIF5A /// KIF5C,SCD,STRN3,LIN7C,ATP11A,CSRP1,MARCH7,ATP13A3,DCTN3,PRKCE,PPP1CB,FTL1 /// FTL2 /// LO,GAS5,CADPS,ANKRD13C,1110008P14RIK,GRIA2,1110008H02RIK,GNB1,PPID,SP3,MTAP2 /// A730034C02,HNRPA2B1,C330007P06RIK,ZFP265,MATR3,KCTD12,UQCRB	ACTB,ATP6V0B,ACSL4,PSMB5,CADPS,RABAC1,DYNLL2	46	7	15.2174	0.997072	Human
HALMOS_CEBP_DN	CHKA,ELF3,FGF9,ERBB3,F2RL1,TH,DUSP10,GGT2,UMOD,NULL,CD97,TSC22D3,CTGF,RHOB,DYRK2,SCNN1A,TITF1,CYR61,CEBPA,STC2,NCF1,SMAD7,SMAD6,TRIO,MAL,ARHGAP29,FZD7,INHBB,HES1,MTMR11,RBPMS,ID2,KRTAP5-9,RGS3,C1ORF61,ROR1,GAS2L1,TFAP2C,GRB7,GADD45A,ARL4C,PLAU,TM4SF5,TOB1,BCAR3,SH3BP2	CTGF,CYR61,SMAD6,SMAD7,SCNN1A,TH,FZD7	46	7	15.2174	0.997072	Human
TCRPATHWAY	SYT1,HRAS,GRB2,ELK1,NFKBIA,NFKB1,PRKCB1,TRB@,FOS,MAP3K1,SOS1,RAC1,PPP3CB,ZAP70,PIK3CA,PPP3CC,NFATC4,SHC1,PPP3CA,NFATC2,CD3Z,NFATC3,RASA1,PIK3R1,NFATC1,PRKCA,PTPN7,CD3G,MAP2K1,CD3D,CD3E,RELA,MAP2K4,RAF1,TRA@,VAV1,LAT,PLCG1,FYN,JUN,LCK,MAPK3,CALM3,MAPK8,CALM2,CALM1	CALM1,CALM2,CALM3,FYN,NFKB1,RAC1,RELA	46	7	15.2174	0.997072	Human
UVC_HIGH_D3_DN	KIF23,BMI1,ZFAND5,SCHIP1,SSH1,ELF4,UNG,TIPARP,CNOT2,STK17A,COIL,C21ORF25,LSM14A,TUBGCP3,POLE2,KIAA1012,RAI17,RHOB,TLK1,SLC25A44,AMD1,BRD8,SERTAD2,CYR61,GINS1,PPP2R1B,CDC6,ZNF623,HERPUD1,PODXL,ADNP,FOXJ3,SLBP,TAF11,PLK4,CRKL,CDR2,RNF4,BNIP2,DR1,RIPK1,TNFAIP8,CKS2,SIAH2,TM4SF1,BLCAP	CYR61,CNOT2,PPP2R1B,SIAH2,TUBGCP3,PLK4,BRD8	46	7	15.2174	0.997072	Human
WALKER_MM_SNP_DIFF	TPST2,HMGB1,GTF3A,HIST1H4L,RPL13,CNGB1,WTAP,MRPS31,NULL,CG018,ASAH1,TTLL12,ZIC2,DSTN,ZFP36L1,HIST1H2BK,MAP1LC3B,TPT1,SEPP1,MYB,MAF,LOC646408,TM9SF2,GABARAPL2,GABARAPL1,KCND3,HERPUD1,BMP2,ACADM,STK24,CKAP4,SOX12,ESR1,SAP18,ATP11A,ACTN1,GABARAP,SENP3,LAMP1,DOK2,HMGCS2,PTP4A1,TOM1,WDR1,PRNP,GFRA2	GFRA2,MAF,WTAP,SAP18,GABARAP,GABARAPL2,GABARAPL1	46	7	15.2174	0.997072	Human
TGFBETA_C3_UP	RND3,LAMA4,IGF2R,CD59,MMP19,RHOA,RHOQ,ITGB5,ZYX,IGFBP2,PXN,IGFBP5	IGF2R,IGFBP2,IGFBP5	12	3	25	0.997056	Human
HUMAN_TISSUE_LIVER	SEC15L2,MBL2,CYP3A7,CRP,GCGR,CPN2,CPN1,CRYGA,ARG1,SLC25A20,GCKR,AKR1C4,LPA,APOF,FMO3,DHODH,ITIH2,LECT2,SPP2,SLC22A1,F12,RXRA,SLC6A12,IGFALS,C4BPB,CYP4F11,ARID1A,TAT,FLJ34306,HAO1,C8A,CTH,DDT,UGT2B4,RDH16,LIPC,HABP2	CYP3A7,FMO3,LIPC,UGT2B4,ARID1A,CYP4F11	37	6	16.2162	0.996763	Human
TSA_HEPATOMA_UP	ATP6AP2,ANAPC13,IFITM3,CLU,BSCL2,SDC4,PRDX1,HADHB,CTGF,TPP1,PRKRA,ZDHHC9,TGM2,RHOA,CYR61,H1F0,BSG,TNCRNA,LYPLA2,PRPF3,OPTN,STAT1,TMEM55B,DHRS2,CDKN1A,ID2,DUSP1,RRM2,GRN,NIPSNAP1,ZBED3,H3F3B,CYP4F2,DNAJB1,JMJD1C,ID3,C16ORF57	CTGF,H3F3B,HADHB,CYR61,CYP4F2,PRPF3	37	6	16.2162	0.996763	Human
UVC_HIGH_D2_DN	BACH1,SNX4,C10ORF137,PNN,GTF2E1,MTMR3,N4BP1,PCGF3,CENPA,PDE4B,AUTS2,CHD1,RAPGEF2,THBS1,RUNX1,KIF2A,NUP153,SATB2,MAT2A,NTF3,SMAD7,MAP1B,RYBP,GAS1,NRIP1,DUSP5,PHF3,EIF4E,ZNF217,ID2,ID1,ZBED4,HAS2,NFE2L2,TNFAIP3,KIAA0256,C19ORF7	CHD1,SMAD7,NFE2L2,PDE4B,THBS1,NUP153	37	6	16.2162	0.996763	Human
ST_GAQ_PATHWAY	PHKA2,NFKBIE,NFKBIB,DAG1,NFKBIA,ITPKB,ADRBK1,NFKB1,NFKB2,ITPKA,AKT1,BF,VN1R1,AKT3,AKT2,PITX2,PDK1,PLD3,PLD2,PLD1,PIK3CB,ITPR3,ITPR1,NFKBIL1,ITPR2,NFKBIL2,GNAQ,IKBKG	AKT1,AKT2,NFKB1,NFKB2,AKT3	28	5	17.8571	0.996707	Human
POMEROY_DESMOPLASIC_VS_CLASSIC_MD_UP	SHROOM2,EEF1B2,GCNT2,LTBP2,LMO4,NDP,KIAA0274,UCHL1,C1S,RPL39,CSPG2,GLI1,RPS29,APOD,RPL9,RPL34,ALDH1A3,TPT1,NFATC4,SCG5,TMSL8,RPL10A,TCF4,NFATC3,RPS23,NMU,INSM1,RPL35A,QSCN6,NID1,RPL21 /// LOC387753,ELAVL4,RPL7 /// LOC389305 /,MYCN,NTRK3,RND3,CCND3,RPS17,IRF8,CYFIP1,PTCH1,RPS10,LAMC1,PBX3,TCF12,NHLH1,IGFBP5	CCND3,ELAVL4,IGFBP5,NHLH1,PBX3,SCG5,LMO4	47	7	14.8936	0.996635	Human
IGLESIAS_E2FMINUS_UP	MORF4L1,S100A6,SEPT2,TUBB2A,CAPZA2,POSTN,CD53,CLK1,LYZS,B2M,ACTG1,OGN,CD47,DAB2,APOE,EED,CFD,CRTAP,CDO1,TANK,C1QB,KRT19,SERPINF1,CD34,RPS14,IGSF4,COL1A2,NPTN,MFAP2,COL1A1,PMP22,EMP1,ZFAND5,RBP1,GNAI2,ENPP2,ELN,CCL9,NFKBIA,SKP1A,CCNG1,SERPINH1,NULL,ITGB1,TUBB,LAPTM5,LYL1,CACYBP,DNAJA1,ANGPTL2,TYROBP,SCD1,COL18A1,MRC1,LPL,CRIP1,LAPTM4A,LGALS1,9830147J24RIK,S100A11,S100A10,EVL,2700059D21RIK,CSRP1,SM…	ACTA2,ACTG1,CALM2,CAPZA2,CCND2,CCNG1,CTSE,FBLN2,FMO1,IGFBP4,IGFBP5,LIMS1,LPL,SMAD1,THBS1,EVL	152	16	10.5263	0.996511	Human
ABRAHAM_AL_VS_MM_DN	XRCC5,XRCC4,E2A,IL6ST,RELA,UCHL1,CDK9,CDK4,CDK5,PTEN,TGFB1,CDC37,CCNB1,CD47,CASP3,p53,PSEN1,TXN,PSEN2,MYC	CCNB1,CDK4,CDK9,RELA	20	4	20	0.99644	Human
ABRAHAM_MM_VS_AL_UP	XRCC5,XRCC4,E2A,IL6ST,RELA,UCHL1,TP53,CDK9,CDK4,CDK5,PTEN,TGFB1,CDC37,CCNB1,CD47,CASP3,PSEN1,TXN,PSEN2,MYC	CCNB1,CDK4,CDK9,RELA	20	4	20	0.99644	Human
ST_WNT_CA2_CYCLIC_GMP_PATHWAY	TF,CAMK2G,SLC6A13,DAG1,ITPKB,ITPR3,PDE6H,PDE6G,ITPKA,ITPR1,ITPR2,PDE6A,BF,PDE6B,PDE6C,PDE6D,CAMK2D,NFAT5,CAMK2B,CAMK2A	CAMK2A,CAMK2B,CAMK2D,CAMK2G	20	4	20	0.99644	Human
GH_EXOGENOUS_LATE_DN	APOBEC2,UBXD6,NRTN,C1ORF158,KCNAB2,KIAA0368,CDC14A,WFS1,DBF4,MITF,GPLD1,CBX1,PRDX3,LUZP4,FAM63B,SLC2A8,RNF144,SPRY2,FANCM,SLC23A1,HIST1H2BK,KIAA1411,SLC23A2,INTS6,NDUFS3,APOM,DNAJC1,PHOX2B,LBX1,METTL5,PMCH,PIK3C2A,GPR171,CYB5A,PPP1R3A,ACADL,PDCD1LG2,RASGRF2,PPEF2,FLJ12688,CA6,SMARCA1,GALNT9,FLJ21736,GPR180,MLLT7,SNAP91,PFKFB4,SOX1,PPP1R2P9,HS3ST1,OAS2,ITGB3,MED12L,GAD2,ZNF419A,SORBS2,TFEC,ZNF473,…	GAD2,CYP4F3,NDUFS3,PPEF2,SNAI2,SMARCA1,CDC14A,PHOX2B,LBX1,DNAJC1	80	10	12.5	0.996318	Human
CHIARETTI_ZAP70_DIFF	C7ORF44,CNOT8,E2F4,IL27RA,HPS1,SPINK1,RRAD,LRRC15,PIK4CA /// LOC220686,TTN,CSPG2,CRADD,AIP,ACOT8,AGPS,CTGF,IFT20,SLC2A1,CASP8,GAB1,STK39,MLL4,PHC2,KLRB1,OR5I1,BRF1,BAIAP2,SOCS1,CDK9,CTSW,ACVR2A,XPC,LCK,GPR56,PDE9A,KIAA0194,FGR,PFAAP5,CTNND1,IL32,MYBL1,TRBV21-1 /// TRBV5-4,SF3B3,EPM2AIP1,DGKA,TCF20,TNFRSF1B,CKMT2,LOC162427,ZAP70,RQCD1,AP3D1,PCSK7,HPN,PTPN18,TP53BP1,GRIN1,IGJ,SFI1,ATM /// NPAT,SEMA…	CDK9,CTGF,E2F4,FGR,PBX3,SLC2A1,AIP,MLL4,STK39	69	9	13.0435	0.996248	Human
HSA05211_RENAL_CELL_CARCINOMA	HRAS,PDGFB,PGF,ARNT2,TGFB3,FLCN,TGFB1,TGFB2,AKT1,PAK6,CDC42,CUL2,PAK7,PAK2,PAK3,PAK4,SLC2A1,GAB1,TGFA,PIK3CA,PAK1,RAPGEF1,AKT3,AKT2,PIK3CG,BRAF,PIK3CB,PIK3CD,VEGFB,VEGFC,MAPK1,HIF1A,CRKL,EP300,JUN,VEGFA,MAPK3,GRB2,EGLN3,EGLN1,RBX1,ARNT,KRAS,SOS1,SOS2,RAC1,PIK3R5,PIK3R3,FIGF,PIK3R1,FH,PIK3R2,EPAS1,MAP2K1,VHL,MAP2K2,CREBBP,MET,RAF1,HGF,PTPN11,NRAS,ETS1,ARAF,TCEB2,RAP1A,RAP1B,TCEB1,CRK	AKT1,AKT2,CREBBP,EP300,RAC1,RAP1A,RAP1B,SLC2A1,AKT3	69	9	13.0435	0.996248	Human
IDX_TSA_UP_CLUSTER6	LDHB,ALAD,RARRES2,S100A8,PPP2R5A,GDF5,ADCY6,AQP7,OGDH,COX5B,HIBADH,ANKRD57,PDHB,FAH,SLC2A4,CDKN2C,PHTF2,CIB2,HADH,S100A1,ACAA2,MRPL51,SUCLG1,QDPR,PNPLA2,DHRS7B,CHPT1,TANK,MAP4K4,WFDC12,RETN,RBPMS,PGM1,DLD,HSD11B1,C1QDC2,ACAA1,ME1,CCRN4L,MRAP,HSD17B12,COX7B,CHCHD3,MOSC2,SFXN1,ABCA1,CCNG2,HADHB,MAP3K7IP3,RNF11,POLN,LIAS,SCARB1,NR1H3,REEP6,GPD1,UNC119,C9ORF16,LPL,C11ORF54,TKT,DLAT,REEP5,CIDEC,TST,GB…	CCNG2,COX7A2,DLAT,DLD,GSR,HADHB,LPL,ME1,NDUFS1,NDUFS3,PPP2R5A,SLC2A4,UQCRC1,ACAA2,CCRN4L,UQCRQ,C9orf16	166	17	10.241	0.996233	Human
NF90_DN	KIFC1,IRX5,LMNB1,NDN,HMGCS1,HCFC1,XK,ASNS,MSX2,SFRS6,SLC1A3,CXCR7,DMD,TEK,UGT8,MN1,OLFM1,THBS4,CYP19A1,CDC6,TAF4,GATM,CREBBP,CUGBP2,AXL,ESPL1,GAL,PCK2,RAD52,SREBF2,NMT1,POLD2,TROAP,ROR2,MAPK7,IGFBP5,PC,CDH11	CREBBP,IGFBP5,NMT1,THBS4,UGT8,ESPL1	38	6	15.7895	0.996213	Human
HSC_MATURE_FETAL	C15ORF48,RAD51C,C20ORF108,TUBB2A,SNCA,RCE1,MXI1,FLJ23049,VPS33A,HEMGN,LPHN3,PICALM,TRAK2,BRPF3,PLOD1,TMEM20,RAB24,SMOX,LOC130951,CCNA2,DDAH1,LOC644462,GTPBP2,MRPL53,GTPBP6,SUCLG2,PIK3CB,TXNDC1,GAPVD1,PPBP,MTF1,RPS12,C11ORF24,SLC30A10,MAD2L2,CD226,ADD1,PLA2G2F,C9ORF26,CCDC99,FAM55A,KEL,RHPN2,TAF9B,STK17B,MYEF2,RFFL,VIT,MYBL2,MYO9A,ACP1,RP4-691N24.1,TMCC2,SLC11A1,C1ORF128,SERINC5,STX17,NUP50,CDC42E…	ACTA2,CCNA2,CCND3,CTSB,E2F2,EPS15,FGR,HAGH,IGFBP1,LIMS1,MPP1,PPP3R1,SLC2A1,SLC2A4,SPTA1,SPTB,COPS3,MAD2L2,RABAC1,CD226,NUP50,CCRN4L,MYEF2,KIAA1333,TRAK2,C9orf16,SCRN3,C20orf108,LGI3	331	29	8.76133	0.996112	Human
HYPOXIA_RCC_UP	MRPL41,PDLIM7,PNKD,PPP2R5D,TRAPPC2L,SYNCRIP,DNAJB12,MRPS31,TMEM141,KIFC3,C14ORF4,SHB,PECR,RPLP0,YEATS2,RBCK1,HIRIP3,LSM3,C9ORF46,MRPL53,PAN3,STIM2,MAP4K4,SERBP1,RAB14,CROP,RNF19,HAX1,ANLN,ARF5,KBTBD2,TROVE2,GADD45GIP1,METTL3,RPL3,SCYE1,VMD2,SCARB2,EWSR1,CKAP4,WDR6,CD276,SNORD51,NOSIP,UACA,NOLC1,POLD1,RHOT2,YIPF5,IDI1,DNAPTP6,WBP5,PARL,POU5F1,GTF2A2,C2ORF33,RHOF,CEACAM1,ZBTB22,CNTN5,VIL2,SLC3A2,EC…	SCARB2,ECT2,POLD1,PPP2R5D,RPL3,PRPF19,MRPL13,SSU72,TRAPPC2L,C14orf4,MRPL41,GADD45GIP1	104	12	11.5385	0.996093	Human
HDACI_COLON_CUR2HRS_UP	KIAA0802,ALDOA,RPL18,YWHAZ,REV1L,DTYMK,HSPA1A,SDC4,RPS3,ACTG2,KCNS2,KRT7,RPL9,PCBP2,SERPINE1,BTF3,KIAA0423,MYC,TNPO3,PHLDA1,C9ORF86,HSP90AA1,TNCRNA,PPAPDC1A,ANXA2,MRPL23,RFX3,TM4SF1,ATP8A1	ACTG2,DTYMK,HSP90AA1,RPS3,TNPO3	29	5	17.2414	0.996035	Human
PYK2PATHWAY	SYT1,HRAS,GRB2,BCAR1,PRKCB1,SRC,PTK2B,SOS1,MAP3K1,RAC1,SHC1,PAK1,PRKCA,MAP2K1,MAP2K2,MAP2K3,MAP2K4,RAF1,MAPK1,CRKL,PLCG1,GNAQ,JUN,MAPK14,MAPK3,CALM3,MAPK8,CALM2,CALM1	CALM1,CALM2,CALM3,RAC1,SRC	29	5	17.2414	0.996035	Human
3AB_GAMMA_DN	CSNK1A1,LOC653689,DPAGT1,ANXA3,PTK9L,MED31,COLQ,CSAD,BNIP2,DDX3Y,NAT12,THOC4,FEN1	DPAGT1,THOC4,CSAD	13	3	23.0769	0.995928	Human
H2O2_CSBCOMBINED	PLXNA1,CRYAB,UNG,CDC34,OAZ2,CCND1,CUTL1,RPL31,CKMT2,TRIM58,RPL7A,DNAJB1,TCF3	CCND1,CRYAB,PLXNA1	13	3	23.0769	0.995928	Human
HOGERKORP_CD44_TEMPORALLY_UP	PNMT,CCDC85B,PRIM2A,XIST,MPP3,HR44,MME,NFKB2,PRPF18,NULL,FAS,KDELR1,GPR31	NFKB2,KDELR1,CCDC85B	13	3	23.0769	0.995928	Human
P21_EARLY_DN	CDC6,C15ORF23,CENPF,F9,CDC20,MYBL2,ZNF629,PLK2,SPAG5,PLK1,SCYE1,CYR61,KIF20A	CYR61,PLK1,PLK2	13	3	23.0769	0.995928	Human
P21_P53_EARLY_DN	PRC1,MKI67,CDC2,TPX2,TTK,AURKA,TCN2,RACGAP1,UBE2C,BIRC2,NCAPG,DLG7,CYR61	CDC2,CYR61,AURKA	13	3	23.0769	0.995928	Human
RBPATHWAY	CDC2,TP53,CHEK1,RB1,CDC25C,CDK4,MYT1,ATM,CDC25A,CDK2,WEE1,CDC25B,YWHAH	CDC2,CDK2,CDK4	13	3	23.0769	0.995928	Human
HUMAN_TISSUE_TESTIS	SMCP,DBF4,IDE,EZH2,TTLL5,AURKA,VPRBP,TMF1,KIF2C,ART3,OIP5,ADAM2,RPL39L,PIWIL1,FRAP1,PRAME,BRAF,CDC2,PHKG2,CAMP,C9ORF36,GPR135,TLE4,SOCS7,MPP6,TOPBP1,HNRNPG-T,BRDT,RAD17,CLUAP1,GK2,NEK2,ZMYND10,STAM2,DSCR2,SOX5,SYCP2,SYCP1,COIL,MLF1,HMMR,NCAPH,CCT6B,ZPBP,BUB1,TEKT2,HSF2BP,DAZL,SSX3,NF2,CDKN3,NUP155,ABCB6,ZNF165,TULP2,CYLC2,CCNB2,GRK4,CLTCL1	BUB1,CDC2,NF2,AURKA,TLE4,CCNB2,TEKT2,MPP6	59	8	13.5593	0.995871	Human
PEART_HISTONE_UP	TUSC2,APRIN,TCFL4,TIEG,MXI1,PRDX1,CCNE1,KIF2C,BLZF1,ORC4L,INSIG1,SLC12A6,RECK,CDC6,CGRRF1,CCNF,STIM1,PPP1CC,DCTN3,CDK2,DCTN1,BTG2,BTG1,MAPRE2,KPNA2,CREG,BLM,NDN,NEK2,CETN2,MTVR1,ANLN,CDC34,CCNG1,SESN1,CCNG2,CDC37,GPR21,AA443347,ING1,STAMBP,MAD,TREX1,QSCN6,TPD52L2,CDKN3,CDC25C,TNFSF9,SIRT2,HDAC5,HDAC3,ID2,DUSP1,CKS2,GRLF1,RAP1A,ID3,APBB2,TOB1	CCNE1,CCNG1,CCNG2,CDK2,KPNA2,RAP1A,HDAC3,STAMBP	59	8	13.5593	0.995871	Human
WERNER_FIBRO_DN	HCCS,RALY,EIF2C2,CYP3A7,LTBP1,STK38,ADCY7,CTDSPL,VKORC1L1,HNRPF,LGMN,CAPZA1,SNRPD2,CBX3,ISGF3G,SLC35A1,IL17RB,AIP,CUL2,GSTM4,PVALB,CLK2,KIAA0082,CSF3R,ROBO2,STAM,ZNF449,ALDH6A1,KIF5B,MADD,BCL2A1,C10ORF7,GGTLA1,ARPC1A,AADAC,MGAT2,RND3,ZNF193,PSMA5,PRCC,C14ORF106,ST14,C20ORF74,MNDA,SURF5,SLC25A37,AMFR,SMARCA1,WFDC2,FGFR2,KIAA0251,FGR,GRB2,CXORF12,RY1,KARS,MIA3,ECE1,ARPC2,SMARCB1,DRAP1,METTL1,VDP,MG…	ATP6V0A1,CAPZA1,CYP3A7,FGFR2,FGR,IGF2R,SMARCA1,SMARCB1,VEZF1,AIP,GSTO1,ARPC2,DRAP1,COG2,MRPL4,COG6,ZNF449	168	17	10.119	0.995723	Human
STRIATED_MUSCLE_CONTRACTION	MYL4,TNNC2,TCAP,MYL2,MYBPC2,MYBPC1,MYL3,MYL1,VIM,MYBPC3,TPM2,TTN,TPM1,TPM4,MYL9,C9orf97,DES,DMD,MYH6 /// MYH7,MYOM1,DES /// FAM48A,ACTC,ACTA1,ACTN4,ACTA2,MYH3,TPM3 /// TPM4,ACTN2,MYH6,ACTN3,TNNI3,MYH8,TNNI1,TNNI2,TNNT2,TNNT3,TNNT1,NEB,TMOD1	ACTA1,ACTA2,MYH3,MYH6,MYH7,MYH8	39	6	15.3846	0.995595	Human
5FU_RESIST_GASTRIC_UP	SRI,OSBPL3,ARID5B,CLU,DGUOK,MDK,LZTFL1,SF3B3,NOV,KNS2,TYMS,CDKN1A,BTG3,HOXB6,DDB2,H3F3B,CRY1,IGFBP2,GPNMB,NR2F2,NQO1	H3F3B,IGFBP2,NOV,TYMS	21	4	19.0476	0.995532	Human
CALCIUM_REGULATION_IN_CARDIAC_CELLS	SLC8A3,ADCY3,MGC11266,ADCY4,ATP1B1,ADCY1,ADCY2,ATP1B3,ADCY7,ADCY8,ATP1B2,GNA11,ADCY5,ADCY6,PRKCB1,ATP2B1,PRKAR2B,ATP2B2,PRKAR2A,ATP2B3,GNG2,PRKACA,SARA1,GNG3,PRKACB,GNG4,GNG5,GNG7,PKIG,PKIB,PKIA,NME7,ARRB2,CAMK4,ARRB1,RYR3,RYR1,CAMK1,RYR2,FXYD2,GJA12,GNAI3,GNAI2,CACNB1,CACNB3,CALR,KCNJ3,PEA15,ADRB3,KCNB1,CACNA1S,KCNJ5,GNGT1,RGS1,RGS2,ATP2A2,RGS3,ATP2A3,PRKAR1B,RGS4,PRKAR1A,RGS5,GRK6,RGS6,ADRA1B,R…	ARRB1,ARRB2,ATP1B1,ATP1B2,ATP1B3,CALM1,CALM2,CALM3,CAMK4,CAMK2A,CAMK2B,CAMK2D,CAMK2G,USP5,CAMK1	143	15	10.4895	0.995498	Human
BRCA_ER_POS	BTD,SLC9A5,APRIN,CXORF40B,PPP2R5A,CROCC,C20ORF103,MYLIP,CITED1,FAH,PGR,AGTR1,STATIP1,C1ORF78,RPLP1,PATZ1,C9ORF46,RAB27B,BHLHB2,C4B,MPDZ,AIG1,UGCG,KIAA0649,ZHX3,CRI1,PTPRT,PCM1,ERGIC1,BTBD9,KIAA1522,GLUL,AQR,RPS14,ABAT,UNC13B,SURF1,WFDC2,ACADSB,DBNDD2,ERBB4,CYP2B6,C3ORF18,PPT1,HSPA1A,KCNJ3,ALCAM,HEXIM1,GOLPH3L,PVRL2,VEZF1,SPOP,KIF3B,HD,GAS8,CAMK2N1,RICS,CLGN,LASP1,TRPS1,HEBP1,GALNAC4S-6ST,ZNF219,K…	AP2B1,NUDT2,CCNG2,COMP,COX6C,CTBP2,DHPS,DLG3,EEF1A2,CELSR2,GFRA1,GLA,HAGH,HSPB1,IGFBP2,IGFBP4,PPP2R5A,RPLP1,SIAH2,SORD,THBS4,XBP1,VEZF1,DNALI1,PDE8B,BAIAP3,CELSR1,AP1M2,PLK2,BRD8,PLEKHA6,TRAK1,PATZ1,SSBP2,LETMD1,UQCRQ,STK39,EVL,TMBIM4,MYO5C,TRAK2,H2AFV	527	42	7.96964	0.995402	Human
HSA05218_MELANOMA	FGF19,FGF6,E2F1,FGF18,FGF5,E2F2,FGF8,E2F3,HRAS,FGF7,PDGFB,FGF9,FGF14,PDGFA,FGF17,FGF16,MITF,FGF11,FGF10,FGF13,FGF12,PTEN,AKT1,CDKN2A,PIK3CA,PDGFC,PDGFD,FGF1,FGF2,FGF3,AKT3,FGF4,AKT2,EGFR,PIK3CG,BRAF,PIK3CB,PIK3CD,TP53,FGF23,CDK6,FGF22,RB1,FGF21,CDK4,FGF20,MAPK1,CCND1,MAPK3,PDGFRA,MDM2,PDGFRB,FGFR1,CDH1,IGF1R,KRAS,PIK3R5,PIK3R3,EGF,PIK3R1,PIK3R2,MAP2K1,MAP2K2,MET,RAF1,IGF1,BAD,HGF,NRAS,CDKN1A,ARAF	AKT1,AKT2,CCND1,CDK4,CDK6,E2F2,E2F3,FGFR1,AKT3	71	9	12.6761	0.995375	Human
PKCPATHWAY	PRKCA,GNAQ,RELA,NFKBIA,NFKB1,PLCB1,PRKCB1	NFKB1,RELA	7	2	28.5714	0.995345	Human
VALINE_LEUCINE_AND_ISOLEUCINE_BIOSYNTHESIS	BCAT1,IARS,LARS,PDHA2,LARS2,PDHA1,PDHB	PDHA1,PDHA2	7	2	28.5714	0.995345	Human
CARM_ERPATHWAY	MEF2C,PPARBP,REA,GRIP1,SHARP,TBP,POLR2A,PPARGC1,GTF2E1,GTF2A1,PELP1,ERCC3,CREBBP,SRA1,ESR1,NR0B1,BRCA1,HIST2H3C,NRIP1,HDAC5,HDAC4,HDAC3,CCND1,HDAC2,EP300,HDAC1,GTF2F1,CARM1,NCOR2,HDAC6	CCND1,CREBBP,EP300,HDAC3,HIST2H3C	30	5	16.6667	0.995266	Human
UVB_NHEK3_C0	HCCS,NCBP2,COPS2,CLTA,WTAP,CITED2,HSPH1,BAG1,DYNLL1,DHX38,HMOX1,PGRMC1,GTF2A2,USP10,PSMD6,TFPI2,RAB21,RELA,CDK7,PPP1CC,GTF2B,EIF4G2,HEAB,XPC,ADM,EIF2S1,PSMA4,PSMA3,HARS,MRPL49,NEU1,DNTTIP2,SERPINB4,KPNA2,ARL6IP1,IL1R2,GNAI1,POLR2K,RRAGA,NFKBIA,UBE2V2,DAZAP2,CDC37,PRSS8,ATP6V0C,SET,SPRR2C,DDX48,PPP2CB,DNAJA1,SLC39A6,TAF9,TRAF6,TRAM1,TRAF4,RPS24,NDUFA4,BRD2,TAF7,IL1RN,ANXA1,SAP18,BPGM,QSCN6,PCOLN3,…	CLTA,KPNA2,PPP2CB,RELA,SERPINB4,DYNLL1,WTAP,DHX38,SAP18,TRAM1	83	10	12.0482	0.995098	Human
CROONQUIST_IL6_STROMA_UP	IER3,CCL3,IGFBP7,CXCL2,NFKBIA,GABBR2,TPM2,NULL,CCL4,CSPG2,FOS,CTGF,TGFBI,SERPINE1,COL6A3,TGM2,COL6A1,LOX,LOXL1,THBS2,IL6,SLC25A4,ACTA2,MICAL2,FSCN1,NR4A2,SPARC,FOSB,NOTCH3,LAMA4,RGS2,DUSP1,FER1L3,SULF1,COL1A2,RPS4Y1,SPTBN1,TMSB4X,IGFBP3,NNMT	ACTA2,CTGF,IGFBP3,NOTCH3,SPTBN1,THBS2	40	6	15	0.994905	Human
TSA_HEPATOMA_CANCER_UP	CAV2,CGB,CD8B,LUM,FASTK,VTN,TIMP2,TGFB1,CD9,ANK1,CASP9,CDKN2C,CTGF,KRT7,FBN2,RHOG,ARHGDIB,GLRX,TP53I11,BSG,EFNB3,MMP19,ITGA3,QSCN6,BAD,FOSB,MMP13,JUNB,MMP11,JUP,VEGFC,CD36,ITGA7,COL1A2,HBEGF,PDGFRB,PLA2G6,NGFR,IGFBP2,TRIP6	ANK1,CD36,CTGF,FBN2,GLRX,IGFBP2	40	6	15	0.994905	Human
ZHAN_MM_CD138_CD2_VS_REST	VPREB3,TNFRSF7,ITPKB,CLLU1,NAGK,SRC,SDC2,APLP2,RNGTT,RCBTB2,CNR1,B3GALNT1,MS4A1,PIK3AP1,ZNF608,DHTKD1,PPAP2B,TRAF5,LOC338758,C1ORF165,ADSSL1,DTX1,PLXNB2,PHLPPL,DUSP22,PDZRN4,TGIF,RGS13,TNFSF8,LAMA2,PNOC,SPAG4,PRDM5,SORT1,CD79A,FCRLB,C2ORF24,METRNL /// LOC653506,RERE,ZNF395 /// FBXO16	CNR1,DTX1,SRC,PLXNB2,ZNF608,PIK3AP1	40	6	15	0.994905	Human
CMV_24HRS_DN	MGC11257,CRHBP,MITF,TSPAN6,POSTN,ANPEP,CXCL12,DDR2,CSPG2,GPX1,PTGIS,CXCR7,SERPINE1,SULT1E1,CFD,MATK,ACTA2,ACO1,WEE1,AHR,FLNA,CCND1,XPC,SERPINB6,SGCG,ADM,COL1A2,PDGFRA,ORMDL2,RAB13,COL1A1,FKBP10,MBL2,CYP1B1,HSD17B2,COL3A1,C1R,NR3C1,FAM46A,TPM2,TIMP3,TPM1,IGF1R,TNFRSF1A,TRAM2,LAMB2,BCL2,ADRA2A,COL6A2,PAFAH1B1,CNN2,PABPC1,THBS1,RUNX1,THBS2,MN1,EPO,EFEMP1,ANXA1,PTPN13,IGF2,GAS1,COL5A2,LAMA4,ID2,CHN1,…	ACTA2,CCND1,IGFBP5,PAFAH1B1,SERPINB6,THBS1,THBS2,TRAM2,PABPC1	72	9	12.5	0.994882	Human
CMV_HCMV_TIMECOURSE_ALL_UP	HIST2H2AA3,PPP2R5B,RORA,SSR1,ISG20,AGTR1,TAF5L,ISG15,CH25H,PLS1,CCNA1,DHX30,INA,ZNF45,CGRRF1,GATM,NCF2,BRAF,RXRB,ZNF508,KIAA0649,LIG4,PROX1,MARK2,CTNNA2,HEAB,MSX1,ZNF238,ABAT,ADAMTS3,ZNF131,AHCTF1,ZNF230,ARFGEF2,SLC29A2,HEXIM1,RCHY1,SEC23IP,DHX8,CCDC86,MAOA,IL1RN,KIAA0664,TMEM110,SERPINI1,KCNK1,FXR1,HSPA12A,CLGN,WDR68,RGS2,KIAA0672,C1ORF63,TMEM113,FNBP4,RGS6,TLL2,POP7,TAF1A,LDLR,FLJ13305,UBE2G1,S…	ARRB2,ATP6V1C1,CCND3,CCNE1,CDK2,CHD1,DHX8,DLG1,DLG3,E2F4,E2F5,EP300,FGFR3,GSR,NFKB2,PBX2,PDE4A,SERPINI1,PPP2R5B,RPS6KB1,SIAH2,SMARCD2,ZNF202,CASK,GBF1,FUBP1,DDX18,CCNA1,PRPF3,NFE2L3,NUPL1,NUP153,TESK2,KHDRBS3,RSL1D1,PRPF19,ZNF593,MPP6	470	38	8.08511	0.99487	Human
HSA00230_PURINE_METABOLISM	ADCY3,FHIT,ADCY4,GDA,ADCY1,ADCY2,GMPR2,ADCY7,ADCY8,ADCY5,ADCY6,PDE3B,PRIM1,NT5C3,PDE4A,PRIM2,NT5C2,PDE4B,NUDT2,SAC,POLE,NUDT5,PDE4D,PDE4C,NME7,NME6,RFC5,NME4,NME2,NME1,PDE5A,ADSL,PRPS2,PRPS1,XDH,ADSS,ENPP1,NT5C1A,ENPP3,NT5C1B,PNPT1,ZNRD1,RRM2B,NP,PPAT,ADA,POLE4,PDE6D,POLE2,POLE3,ENTPD8,ENTPD5,ENTPD6,ENTPD3,ENTPD4,PRPS1L1,ENTPD1,ENTPD2,ALLC,GUCY2F,ADSSL1,AK1,AK2,AK5,GUCY2C,AK7,PDE6H,PDE6G,GART,GUC…	AK1,NUDT2,NPR1,NPR2,PDE1A,PDE1C,PDE4A,PDE4B,PDE4C,PDE8A,POLD1,PDE8B,AK5,POLR1D,NUDT9	145	15	10.3448	0.994847	Human
GN_CAMP_GRANULOSA_DN	PFTK1,RAB5C,PDLIM3,RPRM,RANGAP1,PAWR,PMAIP1,LOC81691,VCL,ACTG2,TNFRSF11B,CASP4,SMARCD1,ARHGAP1,TLK1,TYRO3,ACTA1,STK24,ACTA2,PIK3CD,TP53,ACTN1,GEM,KIDINS220,FLNC,DAPK1,PRKD1,MAP4K4,DHRS3,NPC2,KRT18,ATP9A,MAPRE2,ARL4C,ABLIM1,PPP3R1,AKAP12,ITGB5,STK17A,TPM2,TRIB1,RASAL2,PLCL1,DUSP14,DYRK3,THBS1,ARL6IP5,PI4KII,TP53I11,CAP2,PTPRE,AXL,ITGA3,STAT1,RAB33B,SH3BP4,ADCY9,RGS4,RGS5,CYFIP2,TUBA3	ACTA1,ACTA2,ACTG2,PPP3R1,SMARCD1,THBS1,KIDINS220,LOC81691	61	8	13.1148	0.994822	Human
HDACI_COLON_CUR_UP	RPL18,EIF2C2,DTYMK,KIAA0274,EIF5A,AQP1,SLC7A4,AIP,MMRN2,SSR1,ACTG2,CSNK2A1,LRRC59,SERPINE1,RARA,RPN2,DAP,WWOX,API5,STC2,STK3,EIF2S1,MCTS1,MFAP5,MDH2,CENTG3,ME1,ALDOA,REV1L,PHKA1,RABEPK,HSPA1A,SESN2,CALR,PSMB5,NOLA2,KCNS2,CSE1L,RPL9,CASZ1,BTF3,TUBE1,XPOT,P4HB,HERPUD1,LAPTM4A,EPB41,ZMYM3,RHBDF1,NR4A2,PPAPDC1A,SMAD2,NR4A3,ATF4,PPIB,RFX3,KIAA0802,ABCF2,ALG5,SDC4,LARP2,RPS3,TMEM142B,MAP1LC3B,PCBP2,KLH…	ACTG2,CCND1,DTYMK,HSP90AA1,ME1,PSMB5,RPS3,XBP1,API5,AIP,KDELR2,TNPO3	108	12	11.1111	0.994599	Human
AD12_48HRS_DN	IER3,IL6,TNFRSF12A,EFNA1,MAP2K3,NR4A1,EPHA2,JUNB,CCND1,SFRS5,PLK2,HMOX1,MFAP2,CYR61	CCND1,CYR61,PLK2	14	3	21.4286	0.99454	Human
PARP_KO_DN	HMGB2,CDC20,TAGLN2,PRIM1,NCAM1,CCNB1,CCNB2,SET,KRT14,DNMT1,STMN1,CCNA2,UBE2S,SPP1	CCNA2,CCNB1,CCNB2	14	3	21.4286	0.99454	Human
PS1PATHWAY	BTRC,FZD1,DLL1,CTNNB1,DVL1,WNT1,NOTCH1,PSEN1,RBPSUH,GSK3B,ADAM17,TCF1,AXIN1,APC	NOTCH1,FZD1,DLL1	14	3	21.4286	0.99454	Human
UVB_NHEK3_C4	RAD23B,PREP,KIAA0143,CDK5,TNFRSF1A,DDX39,CD9,NMT1,LY6D,ISG15,ALDH1A3,SFRS9,ABCD3,M-RIP	NMT1,RAD23B,SFRS9	14	3	21.4286	0.99454	Human
HSC_MATURE_ADULT	C15ORF48,RAD51C,S100A6,C20ORF108,SNCA,MXI1,FLJ23049,HOOK3,HEMGN,LPHN3,MAP3K5,PICALM,TRAK2,CLEC4E,RAB28,RAB24,SMOX,LOC130951,CAB39,CCNA2,LOC644462,GTPBP2,MRPL53,GTPBP6,PDPN,SUCLG2,PIK3CB,POLG,TXNDC1,ZNF236,GAPVD1,PPBP,MTF1,ATP2C1,RPS12,FBXL5,C11ORF24,SLC30A10,CD226,EIF2AK3,ADD1,PLA2G2F,C9ORF26,CCDC99,FAM55A,KEL,STK17B,RFFL,MYO9A,ACP1,ARFGEF1,RP4-691N24.1,TMCC2,SLC11A1,PPP1R3D,C1ORF128,SERINC5,STX1…	ACTA2,CCNA2,CCND3,SCARB2,CTSB,E2F2,EPS15,FGR,FMO5,HAGH,INPP5A,LIMS1,MPP1,PBX1,PPP3R1,SPTA1,SPTB,COPS3,RABAC1,CD226,NUP50,CCRN4L,CAB39,KIAA1333,ZSWIM6,TRAK2,C9orf16,SCRN3,C20orf108	339	29	8.55457	0.994536	Human
4NQO_UNIQUE_FIBRO_UP	POLR2F,ATOX1,CYP51A1,ESD,ITGB5,PCK2,RABGGTB,PPA1,CD36,ARPC3,FBLN2,ID1,HSPB8,PDGFRL,ANKRD11,RAGE,IFNGR2,MT1H,DSCAM,RHOBTB3,NET1,SSR3	CD36,FBLN2,PPA1,ARPC3	22	4	18.1818	0.994471	Human
HDACI_COLON_TSA12HRS_UP	SAT1,SEPT3,STX8,EPB41,CREBBP,PHKA1,KCNA1,RHBDF1,AQP1,CACNA2D4,COX6C,TPM3,CRYL1,PLCB4,LRP8,NEUROD6,MAP9,GNL1,MT1H,SAMD4A,API5,CDH11	COX6C,CREBBP,API5,STX8	22	4	18.1818	0.994471	Human
UV_UNIQUE_FIBRO_UP	GPD2,CEBPB,PTPN18,CRYAB,SNX8,PRKAB2,MINK1,HK1,COPS7A,CD53,IL11RA,ST6GALNAC2,LCN2,C1ORF86,ACE,TNFRSF10B,CD69,CSF2RB,PRKACA,CNN1,CAB39,EPS8L1	CRYAB,COPS7A,CAB39,EPS8L1	22	4	18.1818	0.994471	Human
HSA04080_NEUROACTIVE_LIGAND_RECEPTOR_INTERACTION	CGA,ADORA3,LHCGR,GRIN3B,GRIN3A,ADORA1,AGTR1,AGTR2,HTR1B,HTR1A,GRIN2B,MC1R,LTB4R,GRIN2C,GRIN2D,GRID2,HTR1D,HTR1F,GRID1,HTR1E,C5AR1,GRIN2A,HTR4,SSTR4,CRHR1,SSTR5,CRHR2,SSTR2,SSTR3,SSTR1,HTR7,F2,HTR6,MC2R,PRLHR,TRHR,PPYR1,BDKRB1,BDKRB2,HCRTR2,ADRB3,HCRTR1,GPR156,PTH2R,NPY5R,GH2,GH1,AVPR1B,FPRL2,AVPR1A,FPRL1,UTS2R,GHSR,LHB,P2RXL1,GPR83,OPRM1,CCKAR,MCHR1,MCHR2,GLRA1,TRPV1,GLRA3,GLRA2,EDNRA,EDNRB,KISS1…	ADORA1,ADORA2A,ADORA2B,CCKAR,CCKBR,CNR1,CNR2,GALR1,NPBWR1,NPBWR2,OPRD1,OPRK1,OPRL1,OPRM1,SSTR1,SSTR2,SSTR3,SSTR4,SSTR5,TRPV1,GALR3,GALR2,NPFFR2	254	23	9.05512	0.994442	Human
OXSTRESS_RPE_H2O2HNE_DN	FGFR1,MARCKSL1,HINT1,IL18,CCR1,CCNT1,ELK1,CDH2,MYBL2,DDR2,CTNNB1,SPRY2,CDKN2D,MYC,ARHGDIA,UBE2A,FECH,CSNK1G2,PAIP1,PHB,CDK9,CDC20,HGF,GTF2B,TANK,CDC25A,GNB2,ITGA7,TSC2,NFE2L1,F2R	CDK9,CSNK1G2,FGFR1,NFE2L1,PHB	31	5	16.129	0.994393	Human
UVC_HIGH_D6_DN	NFYB,IGF2BP3,CXCL12,TRIB2,PTK2,MEIS2,LOC220594,C1ORF77,HMG2L1,ZNF146,PAFAH1B1,EDG2,PUM2,NFIL3,IFNGR2,CSTF3,STRN3,UGCG,TLE4,SMAD3,FZD2,CDK7,EPS8,NCK1,RAB14,PDGFRA,MFAP1,PRKCBP1,ARL4C,BCAR3,AHDC1	EPS8,FZD2,PAFAH1B1,TLE4,HMG2L1	31	5	16.129	0.994393	Human
WERNERONLY_FIBRO_UP	DCBLD2,ATP5E,TNFRSF12A,SNX8,APOB,ARHGAP5,CTGF,BTBD1,HNRPH1,C14ORF119,B4GALT1,FECH,SPECC1,ATRN,MBNL2,MARK3,RPS6,RNASEH2B,LARP5,TRAP1,RPS6KA4,TNFRSF10B,BTG2,PRDX6,TIAL1,GTDC1,FLJ36874,IGFBP3,CPB2,TCF12,GPR116	ATP5E,CTGF,IGFBP3,PRDX6,RNASEH2B	31	5	16.129	0.994393	Human
BECKER_TAMOXIFEN_RESISTANT_DN	TSPAN6,GJA1,TTK,PDCD4,AREG /// LOC653193,AGPS,TIAM1,GATA3,ELOVL2,QKI,SEMA3C,LBR,ZNF43,PTPRK,ACAA2,CLCA2,KHDRBS3,ALDH3B2,PKIA,TCN1,LENG4,C14ORF147,CCND1,MSX1,TM4SF1,EMP1,ME1,FGFR1,IL1R1,RBP1,MSX2,IGF1R,PEG10,TRIM16 /// TRIM16L /,CEP170,OSBPL1A,CD24,BCAS2,COX7A2,IL8,ESRRG,AIM1,HDAC2,ORC3L,TRGC2 /// TRGV2 ///,IRF3,LRP2,PDZK1,DUSP6,IGFBP5,NFIB	CCND1,COX7A2,FGFR1,IGFBP5,ME1,ACAA2,KHDRBS3	51	7	13.7255	0.994362	Human
CMV_HCMV_TIMECOURSE_24HRS_UP	GRPEL1,E2F4,IL27RA,E2F5,YLPM1,CHMP7,WWC1,TLR2,BAP1,NFKB2,LASS6,GSR,ALAS1,GSTM3,PAK3,PDE4A,PIGH,PLS1,DLG4,DDX10,INA,ZNF593,LYN,SOCS2,CHST2,LEF1,MCM3,PRKCD,MARK2,DDX39,CCND3,ARRB2,IGSF3,BTG3,KIAA0888,KPNA6,GUCY1B3,TGFBRAP1,EFNA4,KCNH2,ADAMTS3,NFE2L3,PROSAPIP1,POT1,RNF126,ATXN2L,DNAJA1,MFAP3L,DKFZP564O0823,TERF1,TRAF3,CCDC86,TAF4,PTPN3,SMG7,RGS19,TMEM110,ABCB1,KCNK1,TNFSF9,FURIN,EPHA2,DOCK3,FXR1,PLS…	ARRB2,CCND3,E2F4,E2F5,GSR,NFKB2,PDE4A,NFE2L3,ZNF593	73	9	12.3288	0.994349	Human
KNUDSEN_PMNS_DN	XRCC5,CDIPT,CITED2,KNS2,SFRS4,MAP3K5,LOC649270,FLI1,LILRA2,CD46,RARA,ATP6V0E2L,OGT,TBPL1,NCF4,YY1,SFRS1,MARK2,UQCR,PITPNM1,LILRB5,MAPK3,FLII,ADD3,TPST2,GNAI2,FOXO1A,ADRBK1,MYO9B,CAPZB,STX16,ZMPSTE24,SLC31A2,DHX9,MAP2K4,CUGBP2,TAOK3,CREBBP,TKT,GAS7,ABCG1,GNAT2,LSP1 /// LOC649377,ZNF217,RGS2,LASP1,RERE,HTATIP2,COPS5,PHKB,HSBP1,SLC23A2,SLC25A3,ARPC1B /// LOC653888,TGFA,USP15,SRPK2,ADAM10,ARHGEF1,FLO…	AKT1,CALM1,CALM2,CAMK2G,CAPZB,CREBBP,DHX9,IGF2R,ME2,NCF4,NFE2,SLC25A3,SFRS1,SPAST,STX16,NUP153,ARPC3,RBM5,TNPO3,TAOK3,C7orf28A	227	21	9.2511	0.994232	Human
HDACI_COLON_BUT24HRS_DN	ENAH,EIF2C2,HRAS,EHHADH,DTYMK,SLC7A4,MMRN2,CUL1,MYST4,SYK,STC2,LAD1,C10ORF104,RREB1,MDGA1,ARID1B,VEGFB,NNT,MAPK4,GPR56,EIF2S2,ST18,SUV420H1,HMGB1,CRTC2,HMGB2,IFITM1,IFITM2,HDGF,MME,ITGB5,TIMP3,KIAA1706,CSE1L,FAIM,TMEM77,HNRPH3,XPOT,DHX9,ZNF529,WHSC1,ITGA3,C21ORF34,CAMK2N1,CACNA2D4,ATF4,GBE1,PHF2,FLJ14668,LASP1,ETS2,LASS2,PKP3,SPCS2,TMPO,CACNA1D,PC,KIAA0802,ATP5B,GPLD1,NAP1L1,MLH1,NFKB2,FES,SENP6,…	CDC2,CDK2,CDK6,DHX9,DTYMK,NAP1L1,NFKB2,PHF2,TYMS,XBP1,ENAH,ARID1B	109	12	11.0092	0.994161	Human
BRENTANI_REPAIR	XRCC5,RAD23B,XRCC3,PIR51,RAD23A,MLH1,CHEK2,ALKBH,ERCC5,RAD51L1,PMS2,ERCC3,ERCC4,APEX1,FEN1,ERCC1,PMS1,CKN1,EXO1,MSH6,ADPRT,FRAP1,MSH3,MSH2,DDB1,BRCA2,RAD9A,G22P1,RAD52,RAD54L,RAD50,BRCA1,RAD51,RAD1,XPA,XPC,POLD1,DDB2,PCNA,OGG1,RAD17	PMS2,POLD1,RAD23A,RAD23B,RAD51,RAD54L	41	6	14.6341	0.994136	Human
KAMMINGA_EZH2_TARGETS	Xpo1,Pole2,Ahcy,Prim1,Smc2l1,Mad2l1,Ppp1cc,Rrm1,Kpna2,Nap1l1,AA545217,H2afz,Aurkb,Smc4l1,Eed,Tacc3,Cdca7,Mki67,Tfdp1,Top2a,Cul2,Cdca5,Ect2,Rpa3,Topbp1,Dntt,Prc1,Rbl1,Hat1,Mcm2,Mcm3,Kpnb3,Mcm4,Ccnb2,Gmnn,Recc1,Pcna,Setdb1,Stk6,Nek2,Nusap1	ECT2,H2AFZ,KPNA2,NAP1L1,CCNB2,AURKB	41	6	14.6341	0.994136	Human
POMEROY_DESMOPLASIC_VS_CLASSIC_MD_DN	ALDOA,ACOX1,GABRB3,CRABP2,FPR1,TMEM11,PRDX1,CITED1,APLP1,CBX5,PSMB5,SLC1A2,DGCR2,ANKRD15,USP11,ILVBL,RPN2,SFRS2IP,KIAA0247,OLFM1,THBS4,NOMO1 /// NOMO2 ///,GABRG2,BSG,HSP90AA1,STX3,TP53BP2,SMAD5,NEUROG1,ACLY,SMAD2,PDE4C,BCAP31,NUCB1,F8A1,CHRM4,DLX4,GNB3,ABL2,SURF1,SEPT8	HSP90AA1,SMAD5,PDE4C,PSMB5,THBS4,NOMO1	41	6	14.6341	0.994136	Human
HSA05210_COLORECTAL_CANCER	TGFB3,MLH1,TGFB1,TGFB2,ACVR1C,CTNNB1,AKT1,ACVR1B,FOS,CASP3,CASP9,PIK3CA,MYC,AKT3,AKT2,EGFR,PIK3CG,BRAF,PIK3CB,PIK3CD,CYCS,TP53,LEF1,MAPK1,CCND1,JUN,MAPK3,PDGFRA,LOC652788,PDGFRB,MAPK9,MAPK8,DCC,APC2,GRB2,TCF7L2,TCF7L1,IGF1R,KRAS,RAC2,RAC3,SOS1,BCL2,SOS2,RAC1,PIK3R5,PIK3R3,AXIN2,PIK3R1,AXIN1,APC,PIK3R2,FZD9,DVL2,FZD8,MSH6,DVL3,TCF7,MSH3,MAP2K1,MSH2,TGFBR1,TGFBR2,MET,FZD1,SMAD4,RAF1,SMAD3,FZD3,BIRC…	AKT1,AKT2,CCND1,FZD2,RAC1,RAC2,RAC3,FZD1,FZD7,AKT3	85	10	11.7647	0.994122	Human
UVC_XPCS_4HR_DN	DLC1,EIF2C2,APRIN,KIAA1128,HIRA,ITSN2,CD2AP,ATP2B1,SHB,CTGF,STAM,TLK1,VPS13B,TLK2,DDX10,CAMSAP1L1,DDEF2,RAPGEF2,BHLHB2,PTPRK,RCOR1,STRN3,UGCG,MECP2,ZHX2,ZHX3,UBR2,NAV3,MARK3,VEGFC,LHFPL2,BAZ1A,CEP350,MTF2,F3,FCHSD2,ZZZ3,CENTG2,FBXL7,EXT1,IRAK1BP1,CCDC93,GNAI1,AKAP10,ARFGEF1,TMCC1,CEP170,PVRL3,CENTD1,C6ORF111,KLF6,KLF7,TP53BP2,KLF10,AFAP,ASXL1,CREBBP,TRIO,EHBP1,PTPN12,FXR1,EPHA4,CBLB,RBPSUH,KIAA09…	BICD1,CHD1,CREBBP,CTBP2,CTGF,E2F5,ACSL3,FYN,CYR61,CNOT2,PAFAH1B1,PBX3,TLE1,TLE4,NUP153,HMG2L1,TUBGCP3,SEC24B,APPBP2,BAZ1A,WAPAL,ANKRD17	242	22	9.09091	0.99389	Human
MOREAUX_TACI_HI_VS_LOW_DN	HNRPAB,MGC61571,DBF4,CHMP4A,PPP2R5C,DNAJB14,SNRPD1,LEMD3,CCT2,MYLIP,HISPPD1,GLT8D1,EBNA1BP2,DMXL1,SLC16A1,NUDCD2,DDX18,BTBD1,LSM5,RPL26L1,LSM4,GPR89A,EIF3S4,MCM3AP,PCID1,MRPL50,C7ORF30,DARS,SLC33A1,RAN,SGOL2,EFTUD2,NUDT5,TMEM126A,JTV1,TATDN1,CEP152,NCAPD3,CCDC5,TMEM135,NNT,DHX29,DKFZP686P18101,SLC25A36,PSMA3,DDX31,RFXDC2,MRPL43,SMARCA4,ELAC1,TMEM85,TSHZ1,STAM2,CHCHD1,OTUD6B,MRPS12,CCDC94,ZNF131,A…	CDC2,NMT1,PPP2R5C,SPAST,TLE4,TYMS,DDX18,MRPL19,ANAPC10,ATP5L,ANKRD17,DHX29,ZCCHC10,ELAC1,TIMM50,PTPMT1,NOMO3	174	17	9.77011	0.993841	Human
DNMT1_KO_UP	CSH1,PTGS2,TSG101,PDGFA,IGFBP6,EIF3S10,CTNNB1,CXCL10,HSPH1,GATA2,SIN3A,BAG1,ISG15,CXCR7,IL1RAP,SEMA3C,MX1,CSK,IFNGR1,CYR61,ZFP36,SOCS3,RELA,CYP2E1,RAD52,HMGA1,TCTE3,ECT2,GTF2H1,ADFP,HIF1A,EREG,SLPI,BIN1,EIF2AK2,GPR12,FGFR1,ZFP64,AHCY,MRE11A,CSF1,CHEK1,CXCL6,CCNG2,TK1,POLR2A,RPA2,PROCR,IL10RB,CEBPZ,DAZL,IFIT1L,THBS2,ETV4,TRAF4,PHLDA1,TRAF3,MAP2K3,TRIM28,TRIM25,RGS16,EPHA2,CDC25A,SLBP,REEP5,IFIT3,C…	BIN1,CCNG2,ECT2,FGFR1,GPR12,IGFBP6,CYR61,RELA,THBS2	74	9	12.1622	0.993774	Human
IL1_CORNEA_DN	CTNNAL1,ACOX1,DYNC1LI2,NELL1,PPP2R5C,MITF,POSTN,RPS6KB1,NAP1L3,PEX3,PTEN,CSPG2,ASAH1,ZNF184,CRYGC,DMXL1,CHST10,CTGF,SMARCD3,SYNJ2,RALA,CEACAM5,PLS3,KDELR3,RECK,MATN3,PRKCI,LDB2,POLR1C,IL11RA,SLIT3,GRP,UBE2N,ALDH7A1,AKR1B10,SGCD,MAPRE2,ME1,SRI,ITGB5,EPHB4,ALDH3A2,SLC29A1,ALDH1A2,SF3B1,B3GNT1,IDH2,DYRK2,ARL6IP5,INSM1,ZBTB7B,GSTA4,RYK,LPP,MAPK10,VDAC2,PCDH17,EPHA2,SMC3,C18ORF1,COL4A5,SLC25A12,C1ORF6…	CTGF,ME1,MYH10,NAP1L3,PPP2R5C,RPS6KB1,SMARCD3,VDAC2,KDELR3	74	9	12.1622	0.993774	Human
HSC_MATURE_SHARED	C15ORF48,RAD51C,C20ORF108,SNCA,MXI1,FLJ23049,HEMGN,LPHN3,PICALM,TRAK2,RAB24,LOC130951,SMOX,CCNA2,LOC644462,GTPBP2,MRPL53,GTPBP6,SUCLG2,PIK3CB,TXNDC1,GAPVD1,PPBP,MTF1,RPS12,C11ORF24,SLC30A10,CD226,ADD1,PLA2G2F,C9ORF26,CCDC99,FAM55A,KEL,STK17B,RFFL,MYO9A,ACP1,RP4-691N24.1,TMCC2,SLC11A1,SERINC5,C1ORF128,STX17,NUP50,CDC42EP3,GCNT1,C9ORF16,ST6GAL1,LGALS3,UPB1,KLF11,UBE2L6,HCCA2,CSPP1,HSPA12A,HEBP1,KLF…	ACTA2,CCNA2,CCND3,CTSB,E2F2,EPS15,FGR,HAGH,LIMS1,MPP1,PPP3R1,SPTA1,SPTB,COPS3,RABAC1,CD226,NUP50,CCRN4L,KIAA1333,TRAK2,C9orf16,SCRN3,C20orf108	257	23	8.94942	0.993586	Human
BASSO_HCL_DIFF	LOC90925,DLC1,MTSS1,CYB5R1,AIF1,IL18,PAWR,RTN2,B2M,SDC3,RCBTB2,SPRY2,TRIM2,SMPDL3A,PLOD2,TMEM59,RPLP1,RRAS,FGF2,C16ORF45,RECK,PTPRM,CTBP2,SIX3,PCDH9,HBA1 /// HBA2,TACC1,DAPK1,EPB41L2,LILRB2,CCND1,FER1L3,TNFAIP8,BLR1,RIN2,SUSD5,PDE4DIP,VAMP3,RAB13,DST,SLITRK5,MFAP5,EMP1,FGFR1,IL1R2,CAMTA1,IL1R1,PLXNC1,ME3,SCN1B,HBG1 /// HBG2,TIMP4,TCF7L2,TIMP1,TNFRSF1A,RNF11,CENTD1,TCF4,THBS1,HBB,TRAF5,TBKBP1,NOVA…	CCND1,CTBP2,FGFR1,IGFBP3,MAF,PHF2,RPLP1,THBS1,ME3,GABARAPL2	86	10	11.6279	0.993579	Human
RIBOSOMAL_PROTEINS	RPL18,RPL17,RPL19,RPL14,RPL13,IL6ST,B3GALT4,RPL15,RPLP2,RPS6KB2,RPS6KB1,TSPAN9,RPS27A /// LOC388720 /// LOC389425,LOC133957,ANK2,RPLP0,RPLP1,FAU,RPL10,RPL11,RPL12,RPS27A,RPL35A,RPL18A /// LOC285053 /// LOC347544 /// LOC390354,RPL13A /// LOC283340 /// LOC387930,RPL7 /// LOC90193 /// LOC388401 /// LOC389305 /// LOC392550 /// LOC439954,RPS18,RPS19,RPL17 /// dJ612B15.1,RPS10 /// LOC158104 /// LOC3888…	ANK2,RPL3,RPL3L,RPL5,RPL10,RPL11,RPLP1,RPS3,RPS6KB1,RPS6KB2,RPS8,RPS26,MRPL19	123	13	10.5691	0.99346	Human
ADIPOGENESIS_HMSC_CLASS8_DN	IER2,ZNF133,POSTN,TPM1,SLC7A5,ABI3BP,ACTG2,TNFRSF11B,COL9A3,SERPINE2,SERPINE1,SCYE1,LOX,NT5E,THBS2,STK38L,CYR61,KRR1,HAPLN1,SRPK2,HCK,COL15A1,SMAD3,ITGA3,BASP1,TMEM47,RGS4,C5ORF13,MYH11,GDF15,IGFBP3,LRP3	ACTG2,IGFBP3,CYR61,MYH11,THBS2	32	5	15.625	0.993407	Human
AS3_FIBRO_C1	ITGAL,ITGB4,RNH1,ITGB5,SLC7A5,SRF,RPA1,VCAM1,BAK1,CDKN2B,DYNLL1,TPP1,SPINT2,FMO1,TCEA1,ZYX,STCH,HGFAC,ACTB,BMP4,TP53,SF1,QSCN6,RB1,CTNNA1,CAPN2,CDC25C,MMP11,HDAC1,RPL13A,TUBA3,CDH11	ACTB,CAPN2,FMO1,RPA1,DYNLL1	32	5	15.625	0.993407	Human
AS3_FIBRO_C2	ITGAL,ITGB4,RNH1,ITGB5,SLC7A5,SRF,RPA1,VCAM1,BAK1,CDKN2B,DYNLL1,TPP1,SPINT2,FMO1,TCEA1,ZYX,STCH,HGFAC,ACTB,BMP4,TP53,SF1,QSCN6,RB1,CTNNA1,CAPN2,CDC25C,MMP11,HDAC1,RPL13A,TUBA3,CDH11	ACTB,CAPN2,FMO1,RPA1,DYNLL1	32	5	15.625	0.993407	Human
GAMMA_HEXACHLOROCYCLOHEXANE_DEGRADATION	CYP3A4,ALPL,CYP3A5,ALPPL2,CYP3A7,ALPI,CYP2J2,CYP2F1,CYP2C19,CYP2C18,CYP2B6,CYP51A1,CYP2D6,ACP5,ACP2,ALPP,ACP1,ALPP_///_ALPPL2,CYP19A1,CYP2A6_///_CYP2A7_///_CYP2A7P1_///_CYP2A13,CYP1A1,CYP2C9,CYP2C8,ACPT,CYP1A2,CYP2E1,ACPP,CYP4B1,CYP2C19_///_CYP2C9,CYP4F8,PON1,CYP2A6	CYP3A7,CYP3A4,CYP3A5,CYP4B1,CYP4F8	32	5	15.625	0.993407	Human
OXSTRESS_RPE_H2O2TBH_DN	ITGAL,ITGB4,RNH1,ITGB5,SLC7A5,SRF,RPA1,VCAM1,BAK1,CDKN2B,DYNLL1,TPP1,SPINT2,FMO1,TCEA1,ZYX,STCH,HGFAC,ACTB,BMP4,TP53,SF1,QSCN6,RB1,CTNNA1,CAPN2,CDC25C,MMP11,HDAC1,RPL13A,TUBA3,CDH11	ACTB,CAPN2,FMO1,RPA1,DYNLL1	32	5	15.625	0.993407	Human
HSA05219_BLADDER_CANCER	E2F1,E2F2,E2F3,HRAS,FGFR3,PGF,ERBB2,MMP9,CDH1,MMP2,MMP1,CDKN2A,KRAS,THBS1,EGF,FIGF,MYC,EGFR,BRAF,MAP2K1,ECGF1,IL8,MAP2K2,TP53,RAF1,RB1,CDK4,DAPK2,DAPK3,DAPK1,RPS6KA5,VEGFB,VEGFC,MAPK1,NRAS,CCND1,CDKN1A,RASSF1,VEGFA,MAPK3,ARAF,MDM2	CCND1,CDK4,E2F2,E2F3,FGFR3,THBS1	42	6	14.2857	0.993283	Human
IDX_TSA_DN_CLUSTER1	RHOJ,XPO1,CTSL2,S100A6,RBP1,IL6ST,IFITM3,PTGS1,PRRX2,DLK1,TAGLN2,TPM4,TIMP1,SLC29A1,NONO,VCAM1,CD47,CTTN,WISP2,H2AFV,CD44,TGFBI,SEP15,BSDC1,NQO1,SYNPO,TMEM45A,PLP2,PLXNB2,FBN1,TINAGL1,PLAC8,CPE,FBLN2,SLC6A8,VAMP5,PBX3,APBB2,PROS1,BAT3,DNM1,SSR3	FBLN2,FBN1,PBX3,WISP2,PLXNB2,H2AFV	42	6	14.2857	0.993283	Human
HBX_NL_UP	CXCL1,HMGB2,STK25,RAB5C,CSNK1G2,SLC25A5,APRIN,MAP2K3,ANPEP,BCL2L1,CDKN3,CCNG1,YWHAE,TGFB2,HSPA1L,CASP4,CDC42BPA,EMR3,FAS,UCK2,PPP5C,GLRX,ATP5J	CCNG1,CSNK1G2,GLRX,UCK2	23	4	17.3913	0.993244	Human
HDACI_COLON_CLUSTER5	FUS,ME1,XPOT,CKS1B,EIF2C2,LAD1,STC2,ACADS,MLH1,BCL2L12,PSMB5,TARS,IFIT1,ATF4,KCNS2,MBTD1,XBP1,ADK,PCBP2,SMPD1,BTF3,DNAJA4,INPP5A	INPP5A,ME1,PSMB5,XBP1	23	4	17.3913	0.993244	Human
HSA00361_GAMMA_HEXACHLOROCYCLOHEXANE_DEGRADATION	CYP3A4,ALPL,CYP3A5,ALPPL2,CYP3A7,ALPI,ACP6,ACP5,ACPT,ACP2,DHRSX,ALPP,ACP1,ACPP,CMBL,DHRS7,CYP3A43,DHRS1,DHRS2,DHRS3,PON1,PON2,PON3	CYP3A7,CYP3A4,CYP3A5,CYP3A43	23	4	17.3913	0.993244	Human
MPRPATHWAY	ADCY1,HRAS,ACTA1,GNAI1,CDC2,MYT1,CDC25C,SRC,PIN1,CCNB1,PRKACG,MAPK1,GNGT1,PRKAR2B,PRKAR2A,RPS6KA1,GNB1,PRKAR1B,MAPK3,PRKAR1A,GNAS,PRKACB,CAP1	ACTA1,CCNB1,CDC2,SRC	23	4	17.3913	0.993244	Human
RASPATHWAY	HRAS,MLLT7,MAP2K1,ARHA,RALBP1,RELA,ELK1,RAF1,NFKB1,BCL2L1,BAD,RALGDS,AKT1,CDC42,CASP9,RAC1,MAPK3,RHOA,PIK3CA,RALA,H2AFX,PIK3R1,CHUK	AKT1,NFKB1,RAC1,RELA	23	4	17.3913	0.993244	Human
WILLERT_WNT_NCCIT_ALL_UP	SNRPA1,GYPC,EIF3S1,ID2 /// ID2B,GJA1,TLE1,SRP19,CSPG2,U2AF1L1,CITED2,RPL27A /// LOC389435,MSX2,EDNRB,GSTM3,TNFRSF11B,CCND1,UBE2D2,ID2,NCOA3,SLC2A1,NSMAF,CSTF1,ING1	CCND1,SLC2A1,SNRPA1,TLE1	23	4	17.3913	0.993244	Human
HSA04012_ERBB_SIGNALING_PATHWAY	NRG4,HRAS,NRG3,STAT5A,BTC,STAT5B,RPS6KB2,RPS6KB1,PRKCB1,PAK6,AKT1,PAK7,EIF4EBP1,PAK2,PAK3,PAK4,GAB1,TGFA,PIK3CA,SHC1,PAK1,NRG1,SHC3,NRG2,MAP2K7,SHC2,MYC,AKT3,AKT2,SHC4,PRKCA,EGFR,PIK3CG,FRAP1,BRAF,PIK3CB,PIK3CD,PRKCG,NCK2,MAPK1,CRKL,EREG,JUN,NCK1,MAPK3,MAPK9,MAPK8,ERBB4,ERBB3,GRB2,CAMK2G,ERBB2,ELK1,SRC,PTK2,KRAS,SOS1,SOS2,CAMK2D,CAMK2B,PIK3R5,PIK3R3,EGF,CAMK2A,PIK3R1,PIK3R2,MAP2K1,MAP2K2,CBL,MAP2…	AKT1,AKT2,CAMK2A,CAMK2B,CAMK2D,CAMK2G,RPS6KB1,RPS6KB2,SRC,AKT3	87	10	11.4943	0.992998	Human
HOFFMANN_BIVSBII_LGBII	MEF2C,XPO1,IL6ST,XRCC6,AQP4,CFP,SLC16A1,SLC2A3,MFHAS1,HOXC5,MS4A1,RBMS2,PTPRG,NCALD,SUCLG2,NCF4,EFNB1,PLD4,PTPRS,CD40,MYH9,HES1,VEGFB,LAT2,CD36,SERBP1,BLR1,TRAPPC5,RELN,ZNF385,MYBBP1A,LOC435970,PRPS1,SMARCA4,FCER2A,SIPA1,APOC1,IFI30,CD74,LOC625672,ISYNA1,CNR2,APOC3,FGL2,DNMT3A,SCD,H2-Q1,ABHD14A,CDC20,PTPN12,SREBF2,NEDD4,H2-EB1,MYH11,PLA2G4F,TGFBR3,HSPD1,LHB,KRT1-17,EZH2,2900006F19RIK,IL4I1,IGKV14…	CCNB1,CCND2,CD36,CNR2,GFRA1,GLRX,HSPD1,MYH9,MYH11,NCF4,SLC2A3,MAPK8IP3,TRAPPC5	124	13	10.4839	0.992983	Human
CANCER_NEOPLASTIC_META_UP	NCBP2,LDHA,E2F5,MMP9,PPP2R5C,RBM4,PRDX4,ARMET,CBX3,CANX,PTMA,SSR1,NONO,COPB2,MTHFD2,FAP,OGT,TOP2A,IFNGR2,KDELR2,MRPL3,SSBP1,CDC2,TPX2,MCM3,TGIF,TARS,RFC4,NME1,PSME2,NUP205,COL1A2,SNRPF,SNRPE,KPNA2,UBE2S,SMARCA4,AHCY,MRPS12,KIAA0101,SOX4,G3BP,IARS,TUBB,DDX48,PAFAH1B3,HSPE1,TSTA3,TRAF4,DVL3,CRIP2,ACLY,CDKN3,CCT5,CCT4,ILF2,PSMC4,HDAC1,PLK1,SDHC,CKS2,HSPD1,HNRPA2B1,PAICS	CDC2,E2F5,HSPD1,KPNA2,PLK1,PPP2R5C,KDELR2,MRPL3	64	8	12.5	0.992875	Human
WERNERONLY_FIBRO_DN	RALY,KIAA0802,ADCY7,CTDSPL,LGMN,GABBR1,WWC1,CBX3,ISGF3G,SDC4,PMS2L1,IL17RB,PCGF3,FXN,PCP4,C12ORF23,PVALB,STAM,ROBO2,ZNF449,MRPL4,GGTLA1,LPIN1,AADAC,ARPC1A,FAM120A,TM4SF1,AMFR,SMARCA1,FGFR2,DPF2,KIAA0251,FGR,CXORF12,FOXM1,UPP2,RY1,SMARCB1,METTL1,PLEKHG5,MGC39372,HS6ST1,USP34,SCYL1BP1,HNRPH1,ARHGDIB,SLC30A7,BECN1,LPP,MAP2K4,ZNF260,RNPS1,SLAMF8,KCTD4,ZNF22,ZNF629,SLC16A2,PSMD14,GOLPH3,ZBTB4,ATP6V0A1…	ATP6V0A1,FGFR2,FGR,SMARCA1,SMARCB1,COG2,MRPL4,ZNF449	64	8	12.5	0.992875	Human
AD12_32HRS_DN	IER3,PSCD1,EFNA1,TNFRSF12A,MAP2K3,NR4A1,NFKBIA,EPHA2,JUNB,CCND1,SFRS5,PLK2,HMOX1,SDCBP,CYR61	CCND1,CYR61,PLK2	15	3	20	0.992869	Human
GH_HYPOPHYSECTOMY_RAT_DN	COL18A1,PPARA,LPL,GLUD1,CLU,UGDH,TKT,DECR1,FTH1,AKR1A1,SLC2A1,AKR1B1,GPT,CA3,HADH	FTH1,LPL,SLC2A1	15	3	20	0.992869	Human
UBIQUINONE_BIOSYNTHESIS	NDUFA4,NDUFB4,NDUFA5,NDUFB5,NDUFB6,NDUFB7,NDUFA8,NDUFA10,NDUFA1,NDUFA11,NDUFB2,NDUFV1,NDUFV2,NDUFS2,NDUFS1	NDUFS1,NDUFV2,NDUFA11	15	3	20	0.992869	Human
ACETYLCHOLINE_SYNTHESIS	CHKA,ACHE,PEMT,SLC18A3,PDHA2,PCYT1A,PDHA1,CHAT	PDHA1,PDHA2	8	2	25	0.992849	Human
MALATEXPATHWAY	ME1,SLC25A11,CS,SLC25A1,ACLY,PDHA1,PC,MDH1	ME1,PDHA1	8	2	25	0.992849	Human
PASSERINI_TRANSCRIPTION	MEF2C,HKR1,THRB,MITF,HR,NFKB1,CTCF,NFKB2,ISGF3G,HOXD10,FEV,AIP,FUBP1,FOS,RRN3,GATA6,ZNF248,RARA,E4F1,NR2F2,PITX2,TWIST1,BRD8,ZNF281,RXRB,SNAPC1,TP53,ZNF143,MYCN,HOXC10,ZNF238,JUN,SPDEF,NFE2L1,C21ORF66,ENPP2,FOXO1A,NFKBIA,NFYA,NULL,SOX8,MEIS1,NR2C2,ARNT,TSC22D3,MEIS2,XBP1,HAND2,ETV1,MYOG,ERCC3,GTF3C1,CREBL2,KLF5,TBX6,TAF4,KLF9,VHL,TRIM29,SMAD3,EN1,TEAD3,AFF1,STAT1,BIRC1,STAT3,FOXG1B,ATF4,ETS1,RBPS…	NFE2L1,NFKB1,NFKB2,NFYA,PBX2,XBP1,FUBP1,AIP,BRD8	76	9	11.8421	0.992487	Human
CMV_HCMV_TIMECOURSE_ALL_DN	DLC1,KIFC1,LTBP1,ITSN2,PLEC1,C14ORF1,AMOTL2,CITED2,FAH,MAP3K5,MALL,CTGF,CLK2,SERPINE1,FOXF2,PATZ1,FAS,MAP2K6,BHLHB2,KRR1,ACAA2,ZNF44,MAGI2,EMG1,UGCG,COLEC10,ISG20L2,JTV1,F3,SIPA1L1,ZNF239,C6ORF32,SIP1,PMP22,ADAMTS2,RALGPS1,CYP1B1,DUSP10,SERPINH1,PPP1R3C,CDC42EP2,TNKS,CDC42EP3,ZNF623,NTF3,KLF10,PAIP1,GAS1,SEPT11,ACPP,GAS6,ZNF629,GCS1,SYNE1,ZNF217,RGS4,TGFBR3,KIAA1509,TNRC21,BACH1,FGF5,FGF7,LRRC17,…	ADORA2B,BICD1,CTGF,CTPS,SERPINB1,ACSL3,FZD2,GSTT2,CYR61,SMAD6,SMAD7,NOTCH2,OPRK1,PAFAH1B1,PDE4B,PPP2R1B,SNAI2,AURKA,THBS1,THBS2,TLE4,RBM10,VAPB,NMT2,GSTO1,AKT3,ACAA2,ME3,TRAK1,PATZ1,ATXN10,C1orf144,PCF11,LYZL6	421	34	8.07601	0.992476	Human
DRUG_RESISTANCE_AND_METABOLISM	CYP3A4,CYP3A5,CRABP1,CYP2D6,GSTM1,TOP1,CDKN2A,CDKN2D,RARA,RARB,NQO1,EGFR,RARG,CYP1A1,RXRB,RXRA,RELB,RXRG,CYP2E1,CYP1A2,AHR,HIF1A,MVP,ERBB4,ERBB3,CYP2B6,NFKBIE,ERBB2,NFKBIB,ELK1,BCL2L1,ARNT,CYP2C9,CYP2C8,MET,EPHX2,EPHX1,BRCA2,ABCB1,BRCA1,ATM,ABCG2,CDKN1A,CDKN1B,DHFR,PPIA,CRR9,PPARA,PPARD,CYP2C19,PPARG,MLH1,NFKB1,NFKB2,PPARGC1,CCNE1,FOS,AP1S1,TNFRSF11A,SRD5A2,TOP2B,TOP2A,MYC,FGF2,AR,TP53,ESR1,RB1,E…	ACTB,CCND1,CCNE1,CDK2,CDK4,CYP3A4,CYP3A5,IGF2R,NFKB1,NFKB2,TYMS	100	11	11	0.992461	Human
SERUM_FIBROBLAST_CORE_UP	HMGN2,PDLIM7,HNRPR,DDX11,PLOD2,MAP3K8,WDR77,H2AFZ,MRPL37,LSM3,NUP35,CDCA4,KRR1,NUDT15,C16ORF61,UBE2J1,JTV1,TMEM130,PLAUR,SFRS2,PGM2,STRA13,RFC3,DCLRE1B,LCTL,F3,NPTN,HAS2,C11ORF24,MCTS1,TXNL2,DBNDD1,DCBLD2,LMNB2,GSTCD,CHEK1,STK17A,MYBL2,EPHB1,SH3BP5L,PFN1,WDR54,SFRS10,WDHD1,UAP1,MGC42105,GGH,C3ORF26,CCT5,DHFR,SMURF2,RPP40,GPLD1,PDIA4,SPAG17,MTHFD1,COPB2,DLEU1,C12ORF24,C19ORF48,DLEU2,EXOSC8,STX3,SL…	ACTC1,CCND3,CDK2,DTYMK,DUT,H2AFZ,PAX9,PSMD12,MRPL12,SNRPA1,DYNLT1,UCK2,NUP93,NUPL1,RNF41,PPIH,DCLRE1B,WDR77,TIMM50	205	19	9.26829	0.992334	Human
H2O2_CSBDIFF_C2	FUS,ALDH18A1,PLXNA1,NEK3,CYP51A1,UNG,NAP1L1,BNIP3,ITM2B,OAZ2,ZFP36L2,PFN1,TP53I3,PSMB6,SH2B1,RPL7A,RBM10,BDH1,TCF3,CSTF2,CRYAB,DDB1,MMP16,RPS5,ATRX,MAPK1,TRIM58,COX6A1,GAS2L1,SIAH2,PDZD2,GNB2L1,CLCN4	CRYAB,NAP1L1,PLXNA1,SIAH2,RBM10	33	5	15.1515	0.992302	Human
LEE_MYC_UP	HTATIP2,RPLP2,DMPK,FDFT1,GSTM1,SLC1A4,ACTG1,GSTM2,SLC1A2,CTGF,CYP7A1,SNTB1,RALB,PDGFC,RPL12,TPR,FBXO21,SLC22A1,CDCA3,CYR61,CDC2,NUSAP1,CYP26A1,MCM6,DCLRE1A,GLUL,RPS16,RPS14,CTSE,CSTB,HMGCS1,RPL36,PALMD,LY6D,LY6E,LR8,LECT2,RPS24,PLAT,LPL,MAT2A,RNASE4,CSRP2,CISH,RPL28,IDH3A,APRT,LCN2,MGST3,RPL13A /// LOC283340,RPL13A,SLC13A3,GNB2L1,KIF20A	ACTG1,CDC2,CTGF,CTSE,CYR61,LPL,DCLRE1A	54	7	12.963	0.992004	Human
HOFFMANN_BIVSBII_IMVM	OXA1L,ATP1B1,FGF15,2500002G23RIK,HBS1L,TGFB1,CFP,LOC675539,APOE,GRID2,IBTK,CIITA,PLD4,CMAH,FOXN2,HES1,CD36,ARRB1,ATP5C1,RELN,EIF2AK3,PACS1,ATP5F1 /// LOC671112,RBP4,CDK5R1,MYL4,FCGRT,BOP1,FXYD5,LOC625672,SIAE,5830431A10RIK,ENTPD6,LHX8,GAD1,LRFN4,IGH-VJ558 /// LOC238,SNRP1C,MEA1,GGH,TAX1BP3,USF2,BGLAP-RS1 /// BGLAP1,NEDD4,COX6A2,TGFBR3,LHB,TTC23,PAX2,RABAC1,CD93,POU5F1,EMID1,QKI,RAB6B,MYB,PPP1R14B…	ARL2,ARRB1,ATP1B1,CCND2,CD36,GAD1,LIPC,PBX3,RPA1,UCK2,RABAC1	101	11	10.8911	0.991852	Human
HOGERKORP_CD44_DN	CRYGEP1,MEF2A,PAFAH2,ELL,EFNA3,SNCA,LYZ,NR4A3,NULL,CCNG2,USP6NL,AUH,GCG,MNAT1,HTR1A,FXN,PLK1,APOC3,NUCB2,PRKACA,SLC18A1,PIK3R3,MX2,TERF1	CCNG2,LYZ,PLK1,ELL	24	4	16.6667	0.991838	Human
LIZUKA_L1_GR_G1	MAF,MRC1,C6ORF120,CPEB3,C1R,NULL,PLEKHC1,FOS,ORM1,ID2,BNIP3L,MT2A,RAB14,PRCP,MT1B,AMFR,SLC31A1,MT1H,IGFBP3,AGL,IGFBP4,MT3,CALM1,MT1F	CALM1,IGFBP3,IGFBP4,MAF	24	4	16.6667	0.991838	Human
NTHIPATHWAY	TNF,IL8,TGFBR1,RELA,MAP2K3,CREBBP,TGFBR2,TLR2,NFKBIA,NFKB1,MAPK11,NR3C1,MAP3K7,MYD88,EP300,DUSP1,MAPK14,IL1B,MADH4,IKBKB,MAP3K14,MADH3,CHUK,MAP2K6	CREBBP,EP300,NFKB1,RELA	24	4	16.6667	0.991838	Human
POMEROY_MD_TREATMENT_GOOD_VS_POOR_DN	B4GALT1,SRI,GABRG2,CRIP1,FGFR3,E2F5,BYSL,ERP29,DAG1,RPL27A,CENPF,SNRPD2,CAD,CBX5,CDC25B,NME4,SLC29A1,TRAP1,RPS18,UBE2D3,RPS19,RPL11,RPL10A,BARD1	E2F5,FGFR3,RPL11,ERP29	24	4	16.6667	0.991838	Human
UVC_HIGH_D9_DN	BAT2D1,TMEM97,KIAA0174,KLF9,SWAP70,KIAA1128,KIAA1026,NAP1L1,CCNG1,CD2AP,TGIF,CITED2,AYTL2,AGTR1,ACVR1B,EDD1,ADM,RBPSUH,TRIM32,RRS1,DYRK2,IDI1,CCNA2,KIAA0232	CCNA2,CCNG1,NAP1L1,KIAA0174	24	4	16.6667	0.991838	Human
VEGF_HUVEC_30MIN_UP	EGR1,PPY,EGR3,ALAD,EGR2,MYO7A,SCRN1,AURKC,NR4A1,DBC1,TAC1,CD1B,TKTL1,ELAVL4,VARS,PCDH17,DSCR1,TRIB1,DUSP5,GZMK,APOE,HDC,C2,CYR61	ELAVL4,CYR61,AURKC,SCRN1	24	4	16.6667	0.991838	Human
ROS_MOUSE_AORTA_DN	PTGES3,RPL18,SAT1,SEPX1,ENAH,S100A6,MEF2A,MMP9,NPNT,S100A9,PTPN23,DSTN,ACTG1,OGN,ALAS2,PTGIS,TMEM59,CGGBP1,HDC,AADACL1,GPX3,SERPINA3,IL1B,SLC25A1,BHLHB2,NFKBIZ,EXOSC7,LYZ,MGP,SERPING1,CTSS,IL11RA,BGN,HIF1A,CPE,CD34,BTG3,GADD45B,EMP3,PMP22,LCP1,IL1R2,LIMS1,RBP1,GNAI2,CXCL3,ELN,CLU,CXCL6,FXYD5,TPM1,CAPZB,ALDH1A1,ARG1,CD9,SYN1,IL10RB,ARG2,ARL6IP2,ACTB,CRIP1,CD5L,CSRP1,RPS5,ANXA3,CYBA,ATF3,RGS2,SFRP2…	ACTB,ACTG1,CAPZB,IGFBP5,LIMS1,LYZ,MYH11,PTPN23,ENAH	77	9	11.6883	0.991772	Human
TNFALPHA_ALL_UP	RNASEN,IER2,ATP5E,COPS2,TSPAN3,PRDX5,NFKB1,PRDX2,TEGT,PRDX1,CTNNB1,TMF1,MCM7,ELOVL5,HNRPU,MRPL36,TPR,TNIP1,EGR1,PPP2R1A,OPRS1,INADL,C10ORF7,NDUFA13,CCNC,CLIC1,HMGA1,JUNB,ERGIC3,TRAP1,MAN2A1,HSPB1,TNFAIP3,SNX12,PTMS,GADD45A,KALRN,CXCL1,CMPK,CCL2,KEL,SHFM1,NFKBIA,ITGB2,IL32,ATP5G2,CDC34,KIT,SF3B2,PSMB7,OAZ1,CHD1L,PIR,PCMT1,CD5,RPS23,SLC39A1,GINS2,PLP2,GDI2,MAP2K1,PHB,KLF10,FBN1,PPP1R10,ACLY,PSMB8,S…	ATP5E,FBN1,HSPB1,IGFBP5,NFKB1,PHB,PPP2R1A,PSMB8,SF3A3	77	9	11.6883	0.991772	Human
FLECHNER_KIDNEY_TRANSPLANT_WELL_PBL_UP	OXA1L,CDIPT,LMO1,RPL19,STK38,BMS1L,LEMD2,SYNCRIP,BPHL,MAGED1,MYD88,HIST1H2BK,RPLP0,RPN1,SRRM1,RPL11,LSM2,OGT,EIF3S5,SATB1,EMG1,UGCG,HBXIP,BICD2,SFRS3,PSMA2,PCF11,PA2G4,SMARCE1,LRP10,PSMA5,PSMA4,VAMP5,ZNF384,BTN3A2,PRPS1,EEF1B2,LST1,HAX1,ANAPC13,RAD23A,SETD1A,CLU,CAPZB,ITGB1,FTH1,TMCC1,PSMB4,RPS29,M6PRBP1,NUMB,JUND,HIST1H4C,RPS20,STK19,RPS23,KLF6,DHX9,MAP2K1,TAF7,WHSC1,VAV1,LGALS9,PTPN11,VDAC1,CCT…	ACTB,ATP5A1,CAPZB,CLTC,DHX9,FTH1,PHF2,PSMD9,RAD23A,RPL11,VDAC1,SETD1A,BICD2,PCF11,TRAF3IP3	153	15	9.80392	0.991437	Human
HSA00280_VALINE_LEUCINE_AND_ISOLEUCINE_DEGRADATION	BCAT1,HSD17B10,BCAT2,EHHADH,HMGCS1,ECHS1,ACAT2,ACAT1,ALDH3A2,HIBADH,HADHA,AUH,ALDH3A1,HADHB,MCCC2,MUT,IVD,MCEE,MCCC1,OXCT1,ALDH1A3,OXCT2,HSD17B4,HADH,HMGCL,BCKDHA,ALDH6A1,ACAA2,ACADM,ACADS,BCKDHB,DBT,ALDH7A1,HMGCS2,ALDH1B1,DLD,AOX1,ALDH2,ABAT,HIBCH,PCCB,PCCA,ALDH9A1,ACAA1	ACAT1,ACAT2,DLD,HSD17B10,HADHB,ACAA2	44	6	13.6364	0.991307	Human
IFN_BETA_GLIOMA_DN	XRCC5,NDUFB3,TNFRSF25,HINT1,IGFBP6,NFKBIA,SKP1A,TPM2,RPS2,PRDX1,MMP2,PIN1,VDR,TP53I3,BAG1,PPP2CA,RPLP1,SHC1,GSTO1,CD6,GAPDH,NR1H4,S100A2,TRAF3,C14ORF156,COX4I1,TMSB10,CD63,SOD1,GAS6,TNFSF7,ANXA2,COX6C,CAPN1,CDKN1C,SEC61B,MAPK6,PRDX6,TXN,YWHAQ,COX6A1,IL5RA,TSHR,GSTP1	COX6C,IGFBP6,PPP2CA,RPLP1,GSTO1,PRDX6	44	6	13.6364	0.991307	Human
TRYPTOPHAN_METABOLISM	CYP3A4,CYP3A5,KYNU,CYP3A7,CYP2J2,CYP2C19,CYP2C18,EHHADH,CYP2D6,INDO,WARS,TDO2,CAT,DDC,CYP1A1,CYP2E1,CYP1A2,ALDH1B1,SDS,CYP2A6,AOC2,TPH1,ALDH9A1,AOC3,CYP2F1,CYP51A1,CYP2B6,ECHS1,WARS2,KMO,ACAT2,ACAT1,ALDH3A2,HADHA,ALDH3A1,ALDH1A1,ALDH1A2,ALDH1A3,HAAO,AANAT,CYP19A1,CYP2A6 /// CYP2A7 /// CYP2A7P1 /// CYP2A13,GCDH,CYP2C9,MAOA,ASMT,CYP2C8,MAOB,ACMSD,CYP2C19 /// CYP2C9,CYP4B1,ABP1,CYP4F8,AOX1,ALDH2	ACAT1,ACAT2,CYP3A7,CYP3A4,CYP3A5,CYP4B1,CYP4F8	55	7	12.7273	0.991074	Human
AT1RPATHWAY	MEF2C,SYT1,MEF2B,MEF2A,HRAS,GRB2,ELK1,PRKCB1,SRC,ATF2,AGTR1,PTK2,PTK2B,SOS1,AGT,MAP3K1,RAC1,SHC1,PAK1,PRKCA,EGFR,MAP2K1,MAP2K2,MAP2K4,RAF1,MAPK1,MEF2D,GNAQ,JUN,MAPK3,CALM3,MAPK8,CALM2,CALM1	CALM1,CALM2,CALM3,RAC1,SRC	34	5	14.7059	0.99107	Human
BLEO_MOUSE_LYMPH_HIGH_24HRS_DN	LMNB1,SNRPB2,RPL36,SOX4,FKBP1A,RDX,POLR2C,EBNA1BP2,PRMT1,PSMD1,PPP2CB,DHX15,BCAP29,RANBP1,UCK2,IFRD1,SEC61A1,TCP1,ANP32B,HNRPC,EPRS,SFRS1,FBL,IDH3A,MARK2,GCS1,PPM1G,ATF4,NOLC1,GSPT1,C1QBP,SFPQ,RAB14,H3F3B	DHX15,H3F3B,PPP2CB,SFRS1,UCK2	34	5	14.7059	0.99107	Human
MENSSEN_MYC_UP	LDHB,POLR2F,LDHA,METAP2,EIF5,HNRPD,CCT3,BZRP,RPL32,NPM1,RPL3,EIF3S9,HSPE1,HSPA8,ENO1,MSH2,PHB,EPRS,HSPCA,PFKM,CDK4,HSPCB,YWHAE,BRCA1,CCNB1,PPIF,C1QBP,NME1,MNT,PCAF,HSPD1,PIAS1,HSPA9B,CDC2L1 /// CDC2L2	CCNB1,CDK4,HSPD1,PHB,RPL3	34	5	14.7059	0.99107	Human
UVC_TTD_ALL_UP	CLTB,PGF,EFNA1,IGFBP6,CBX4,RPS6KB2,CNP,KISS1,BAK1,PLEKHQ1,TMEM109,TP53I3,PLCB3,AES,OSR2,SMARCD2,RNF103,CDKN2B,ZFPL1,RHOB,GNL1,PLD3,BSG,STK25,RELA,EIF2S3,TMEM24,PIM2,FLNA,LENG4,RSL1D1,HOXD9,GLUL,DGAT1,PTRF,AAMP,ACAA1,ADD1,GALNT2,CTSL2,FGFR3,MVD,MRPS12,ERBB2,MTX1,CDC34,MYBL2,MDK,GCH1,PCTK1,TSPYL2,FAM8A1,HEXIM1,LHX2,STX16,PER2,SLC30A3,ERCC2,BRD2,GABARAPL1,CEBPD,AMACR,CA5BL,C21ORF33,TREX1,EPHX1,TRIM2…	CLTB,FGFR3,IGFBP6,RELA,RPS6KB2,SMARCD2,STX16,GABARAPL1,RSL1D1	78	9	11.5385	0.991005	Human
HBX_HCC_UP	CXCL1,IL6,HMGB2,SLC25A5,ACP2,PMAIP1,CDKN3,CCNG1,MMP1,CASP4,EMR3,UCK2,FAS,IGKC,GLRX,ATP5J	CCNG1,GLRX,UCK2	16	3	18.75	0.990892	Human
HCMVPATHWAY	MAP2K1,MAP2K2,MAP2K3,RELA,CREB1,NFKB1,RB1,AKT1,MAPK1,SP1,MAP3K1,MAPK14,MAPK3,PIK3CA,MAP2K6,PIK3R1	AKT1,NFKB1,RELA	16	3	18.75	0.990892	Human
IL7PATHWAY	NMI,IL7,STAT5A,CREBBP,STAT5B,IL7R,EP300,FYN,PTK2B,BCL2,LCK,JAK1,PIK3CA,IL2RG,JAK3,PIK3R1	CREBBP,EP300,FYN	16	3	18.75	0.990892	Human
PITX2PATHWAY	PPARBP,LDB1,CREBBP,FZD1,LEF1,TRRAP,HTATIP,CTNNB1,DVL1,WNT1,EP300,HDAC1,GSK3B,APC,PITX2,AXIN1	CREBBP,EP300,FZD1	16	3	18.75	0.990892	Human
RCC_NL_UP	SLC9A8,SURF6,RUSC1,VPS54,PPP2R5C,HNRPD,TUBB2C,C16ORF76,HNRPR,FSTL1,SART3,CITED2,OGN,APP,CDCA8,KIAA1267,C1ORF77,BTBD1,HNRPU,PDHA1,ITFG1,PCBD1,UGCG,KIAA0649,NOP5/NOP58,ZNF791,ERGIC1,SIRPA,MARK4,MED10,ST13,EIF2S1,EIF2S2,RDBP,SURF4,ROR2,ADSL,RPS10,ACAA1,GNAI3,TNRC18,RER1,KIAA1005,ACP1,ZNF513,N-PAC,MYO15A,GCSH,LFNG,SFRS11,ZNF622,ZC3H14,ASXL1,GGH,APOL1,RAB2,H3F3B,PARP1,KIAA1377,POP7,PLCXD2,UBE2G2,C22OR…	AARS,ATP1B3,CAMK2G,CAPZA2,COX6C,ECT2,EEF1A2,FGFR4,H3F3B,IGFBP3,KPNA2,MAF,PDHA1,PLK1,PPP2CA,PPP2R5C,SPTAN1,HSP90B1,UBE2H,RAD54L,VAPB,PMPCB,MED6,RNF41,KHDRBS1,RER1,SNF8,GABARAP,PLEKHA6,TARDBP,TRAM1,ATXN10,MYO15A,FZR1,NOP5/NOP58,PANK1,LYRM4,PTPMT1,C7orf28B,KCTD20	519	40	7.70713	0.990543	Human
HSC_EARLYPROGENITORS_ADULT	RPL18,ASCC1,LOC203547,CUL2,MAP3K4,DIRAS2,CDCA2,PATZ1,GATM,CRYAA,LIG3,DPAGT1,CTDSPL2,RCC2,ZWINT,TRAPPC4,ZZZ3,ADAMTS5,TRAPPC2,SDAD1,AHCY,ZNF76,HSPA1B,MTIF3,GORASP2,ZDHHC9,RPS20,SEC23IP,PRPF40A,DHX9,CCDC86,PPFIBP1,DLAT,PRPSAP1,SEPT11,EMILIN1,NAG,BFAR,NOLC1,ZNF213,PARP8,PPRC1,RBMXL1,C19ORF18,POP4,PARP1,ZNF536,LOC653419,LOC653314,LXN,FBXL10,GNPNAT1,PDIA5,KCNK12,MTHFD1,WDR36,TMEM103,SLC22A3,MYB,ZNF496,…	ARL2,CDK4,CDK6,CRYAA,CTBP2,DHX9,DLAT,DPAGT1,FGFR1,IMPA2,NHLH1,SLC25A3,PPA1,SMN2,SPAST,FZD7,DDX18,VAPB,GSTO1,SEC24D,MED6,SAP18,PATZ1,SSBP3,GORASP2,CCDC22,PANK1,RBM28,ELP3,C12orf5,PLEKHA4,MRPL44,DYNLRB1,FBXL10,ZNF496,H2AFV	458	36	7.86026	0.9905	Human
ET743_SARCOMA_72HRS_UP	SAT1,TUSC3,SNCAIP,PDIA3,IGFBP6,PRDX2,HSBP1,YBX1,GSTM1,GSTM3,VKORC1,ADAM9,ARL2,KRR1,HIST1H1C,PRG1,SOCS1,PPGB,JUNB,RHBDD2,LRPAP1,NUCB1,INHBB,NPC2,C2ORF28,GNAS,UBA52,MMPL1,CMPK,IFITM1,TNFRSF25,IFITM2,IFITM3,ITGAE,AKAP9,FKBP1A,ATP6V1G1,ITM2B,CDC37,COX6B1,SCG5,NDUFA2,DNM1L,COX7A2,LIPA,LAPTM4A,COX8A,ANXA1,S100A10,SEPN1,MYOZ2,COL16A1,ANXA5,NDUFA1,C5ORF32,DKK3,HDAC3,ATF3,ID2,SFRP2,C1ORF63,GNG10,DSC1,PGK1…	ARL2,COX7A2,IGFBP2,IGFBP3,IGFBP6,SCG5,HDAC3,C5orf32	67	8	11.9403	0.990413	Human
SIG_PIP3_SIGNALING_IN_CARDIAC_MYOCTES	F2RL2,PREX1,RPS6KB1,PTEN,PAK6,AKT1,PAK7,CDC42,CDKN2A,PAK2,SLC2A4,PAK3,PAK4,GAB1,PIK3CA,SHC1,PAK1,MYC,FOXO3A,AKT3,AKT2,IRS4,IRS2,FRAP1,INPPL1,PIK3CD,IRS1,CDK2,GADD45A,YWHAZ,PARD3,ERBB4,GRB2,SFN,BCL2L1,P101-PI3K,PTK2,SOS1,SOS2,PARD6A,PDK1,EBP,PSCD3,CREB3,CREB1,MET,YWHAB,IGF1,CREB5,BAD,YWHAE,YWHAG,RPS6KA3,IFI27,CDKN1B,YWHAH,TSC1,NOLC1,RPS6KA1,RPS6KA2,GSK3A,GSK3B,TSC2,YWHAQ,PPP1R13B,IGFBP1,PTPN1	AKT1,AKT2,CDK2,IGFBP1,RPS6KB1,SLC2A4,AKT3,PARD6A	67	8	11.9403	0.990413	Human
MANALO_HYPOXIA_DN	MRPL40,PPARD,PRC1,CTPS,SNRPD3,HNRPD,SNRPD1,MCM10,CCNE2,CCNE1,MAZ,DDX18,DDX23,DDX11,HNRPU,RPP30,DDX21,DNA2L,DHX35,CDC7,SNAPC5,CDC6,SNRPA1,GTPBP4,CDC2,RPP20,POLG,RRP4,USP1,CCNF,SKP2,RB1,MCM2,MCM3,NOL5A,MCM4,MCM5,TF6M,SFRS2,ZNF500,MCM6,RFC5,MFN2,HNRPDL,RNAPOL2,RFC3,UMPS,PA2G4,MAD2L1,RFC2,ZWINT,MLLT10,RRM2,RRM1,UCHL5,RNU3IP2,PSME3,RPC32,PSME4,NEK4,MRPL46,UBE2S,PRPS1,RNASEP1,MRPS12,ELK1,BOP1,RPL39,ASK…	CCNE1,CDC2,CTPS,MAZ,SNRPA1,TFAM,DDX18,CCNE2,MRPL46,DHX35	91	10	10.989	0.990253	Human
BRCA1_SW480_UP	XRCC6,CDC34,TIMP2,TIMP1,TOP1,PCTK1,RAC1,RHOA,KRT2,GAPDH,TOP2A,LFNG,ARHGDIA,MET,SOD1,CDK4,CTNNA1,UBE2B,DDIT3,CDKN1A,PCNA,MAPRE2,IGFBP2,GADD45A,IGFBP4	CDK4,IGFBP2,IGFBP4,RAC1	25	4	16	0.990242	Human
HEARTFAILURE_ATRIA_UP	FGFR1,FKBP8,EFNA2,LOC157627,TYR,LILRA4,SPIB,TCF2,APOM,BRD3,NCDN,TRIO,ARID1A,MMP15,PURA,GAK,EPHA5,TJP1,FBLN1,PTRF,HES2,ATP6V0A1,TOB2,MAP3K11,PPP5C	ATP6V0A1,FBLN1,FGFR1,ARID1A	25	4	16	0.990242	Human
OLDWERNER_FIBRO_UP	C6ORF155,C18ORF19,CHIT1,SEMA7A,NUDT21,RAB11A,NDRG1,INPP5E,SLC4A1,AMD1,STAMBP,ELP3,TP53I11,ZNF529,CDC2,PRKAB2,DYNLT3,KIAA1644,C10ORF4,MBD1,MYCN,ARMC8,HSPB8,C20ORF94,C15ORF41	CDC2,DYNLT3,STAMBP,ELP3	25	4	16	0.990242	Human
P21_P53_MIDDLE_DN	ZNF84,CCDC99,HMGB2,KNTC1,ANLN,CEP55,AURKB,TYMS,MCM7,BUB1,VEGF,WDHD1,ASPM,TUBB3,TUBB4,EXO1,ATAD2,PBK,MCM3,SMC2,MCM4,NCAPD3,CDC25B,TUBA3,UBE2T	BUB1,TYMS,AURKB,PBK	25	4	16	0.990242	Human
PASSERINI_INFLAMMATION	GPR84,IL1R1,CCL2,ADORA3,PTGS2,NFKBIA,NFKB1,NFKB2,CXCL10,CD97,FOS,PROCR,CXCR4,DNAJC8,OTUD7B,TRAF6,IL1A,IKBKAP,AGER,TNFAIP6,IL8RB,CYBB,NFE2L1,IGFBP1,CD14	IGFBP1,NFE2L1,NFKB1,NFKB2	25	4	16	0.990242	Human
XPB_TTD-CS_DN	E2F5,IGFBP6,ANPEP,NMB,RIMS2,CXCL12,ADORA1,MDK,ISG20,ANXA8,LHX2,TGM2,GNG4,PTX3,MEST,EFNB2,PCDH7,PTPRN,EPB41L3,HOXB5,IGSF3,RASSF2,IGFBP2,CTSH,NNMT	ADORA1,E2F5,IGFBP2,IGFBP6	25	4	16	0.990242	Human
ZHAN_PCS_MULTIPLE_MYELOMA_SPKD	GALNT3,SLC38A3,FGFR3,TSPY1,C11ORF41,TSPAN7,NULL,CRYBB1,CFHR1,EDNRB,AZGP1,LGALS3BP,CTGF,MS4A1,LTB,TNCRNA,MAL,IFIT3,IFI27,CCND1,DUSP2,CST6,FBLN2,DSC3,AREG	CCND1,CTGF,FBLN2,FGFR3	25	4	16	0.990242	Human
SHEPARD_GENES_COMMON_BW_CB_MO	TM7SF2,KIF23,SOX21,PRC1,TNRC9,FLJ12547,CDC14B,GRIK3,BMS1L,TTK,AURKB,TTN,HLX1,GTSE1,LOC120237,NDE1,DDX17,HEY1,DLG7,EDG1,CDCA2,MASTL,ASPM,CDCA3,NR2F1,KIF14,KIF11,CDC2,ARID5B,SOX11,TPX2,PTPRN,TACC3,HMGA1,MYH8,ASCL1,CTSL,FLJ20641,MELK,FGFR4,MGC49942,CGI-72,FOXM1,RTKN,ANLN,MDK,TK1,OTP,NUMA1,FLJ11029,LHX1,GPSM1,POU3F3,FBXO5,LOC401808,POU3F2,POU3F1,NOVA2,KRT2A,CKAP2,PLP1,TNXB,MKI67,LOC55924,CDC20,BIRC5,…	CCNB1,CDC2,ELAVL4,FGFR4,MYH8,NOTCH2,CDC14B,AURKB,CCNB3	79	9	11.3924	0.990184	Human
PARK_MSCS_LIN2	ARL6IP1,BMI1,ZFAND5,CCL3,ELF1,MCL1,AURKB,KIT,NULL,MEIS1,CD24A,CBX5,EVI1,DMXL1,LAPTM5,CLK4,BCL11A,MTCP1,TLK2,FLT3L,TCF4,SDF4,RASA1,BMP4,SSRP1,NFE2,LYN,CCNH,MEA1,WNK1,PCM1,RBBP6,PARK7,SFRS2,LSP1,ARPC1A,SPAG9,NOTCH1,MBOAT5,CD34,ASH1L,CHX10,SLC25A39,NKG7,CCNDBP1	CCNH,NFE2,NOTCH1,SPAG9,AURKB,BCL11A	45	6	13.3333	0.990173	Human
ADIP_DIFF_CLUSTER1	TLN1,CYB5R1,TGFB3,FAH,NOV,OGN,DAB2,AES,ISG15,COL11A1,DDEF1,ACTA2,FLOT1,RUNX1T1,MGP,DDIT3,IL11RA,MXD4,SERPINB9,VEGFC,RAB11FIP5,CTSK,ADFP,F3,C5ORF13,PDGFRA,PDGFRB,PCCB,GADD45A,PSMB10,SORD,CSF1,TRIB3,TPM1,CCNG2,TIMP3,APBB1IP,ARD1A,MYL9,IDH1,SERF2,FIGF,THBS2,SPP1,PLAT,LPL,IGF1,GAS2,FZD2,GAS1,PCK2,RALGDS,RASL11B,SFRP2,MAP4,KLF2	ACTA2,CCNG2,FZD2,LPL,NOV,SORD,THBS2	56	7	12.5	0.990066	Human
ADIP_DIFF_CLUSTER4	ABCF1,HMGB2,ABCF2,ASS1,SNX5,HAT1,INTS2,POLA2,NAP1L4,CSPG2,CDCA7,MCM7,SAA2,GRWD1,SERPINA3,MRPL18,DDX21,ASF1B,IFRD2,FEN1,HELLS,CDC6,MCM4,ECM1,SMC2,HMGA1,MCM5,RAD51,MCM6,RRM2,POLD1,DNMT1,CHAF1B,PRPS1,DUT	DUT,NAP1L4,POLD1,RAD51,MRPL18	35	5	14.2857	0.989703	Human
CMV_HCMV_TIMECOURSE_4HRS_DN	KIF23,CCNT2,PPFIA2,CTPS,PHKA1,RABGAP1L,C14ORF1,NGFB,CLK2,HOXA9,RBM10,KRR1,ZNF623,C1ORF144,SMAD7,SMAD3,ABCC10,SLC6A15,ITGA2,ITGA3,GSTT2,ISG20L2,ZNF3,DDIT4,MNAT1,GZMK,TOM1L1,LYST,ZNF239,PRDM2,SCN8A,SIP1,ZBTB1,M-RIP,TCP11L1	CTPS,GSTT2,SMAD7,RBM10,C1orf144	35	5	14.2857	0.989703	Human
SIG_REGULATION_OF_THE_ACTIN_CYTOSKELETON_BY_RHO_GTPASES	WASF1,PAK6,AKT1,ACTR3,ACTG1,ACTG2,PAK7,PFN1,ACTR2,CDC42,PFN2,PAK2,PAK3,PAK4,PAK1,ANGPTL2,GDI1,GDI2,ROCK1,FSCN2,ROCK2,FSCN3,LIMK1,MYH2,FSCN1,MYLK2,FLNC,RPS4X,VASP,FLNA,CFL2,CFL1,WASL,MYLK,RHO	ACTG1,ACTG2,AKT1,MYH2,ACTR2	35	5	14.2857	0.989703	Human
BECKER_ESTROGEN_RESPONSIVE_SUBSET_2	MSX2,AREG /// LOC653193,CCND1,MSX1,TRIM16 /// TRIM16L /,GATA3,GJA1,PDZK1,IGFBP5	CCND1,IGFBP5	9	2	22.2222	0.9897	Human
DNA_POLYMERASE	POLL,POLG,POLD1,POLD2,POLE,POLB,POLA,POLQ,POLS	POLD1,POLS	9	2	22.2222	0.9897	Human
FBW7PATHWAY	E2F1,CCNE1,FBXW7,CDC34,RB1,SKP1A,CDK2,CUL1,TFDP1	CCNE1,CDK2	9	2	22.2222	0.9897	Human
HSA00072_SYNTHESIS_AND_DEGRADATION_OF_KETONE_BODIES	HMGCS2,OXCT1,HMGCS1,OXCT2,BDH2,ACAT2,BDH1,ACAT1,HMGCL	ACAT1,ACAT2	9	2	22.2222	0.9897	Human
MAPKKK_CASCADE	FGFR1,DUSP4,NRTN,MAP3K5,FGFR3,MAP3K3,MAPKAPK2,DUSP7,DUSP6	FGFR1,FGFR3	9	2	22.2222	0.9897	Human
MITRPATHWAY	MEF2C,MEF2D,MYOD1,MEF2B,MEF2A,CAMK1G,YWHAH,CAMK1,HDAC9	CAMK1,CAMK1G	9	2	22.2222	0.9897	Human
MRNA_BINDING_ACTIVITY	KHDRBS1,HNRPAB,FMR1,EIF4A1,GRSF1,RPL35,ELAVL1,SSB,SLBP	ELAVL1,KHDRBS1	9	2	22.2222	0.9897	Human
NUTT_GBN_VS_AO_DN	ACCN2,BCR,EIF3S6,RPS13,PDE8B,RPL24,ABCC8,ANGPTL2,KCNK3	ACCN2,PDE8B	9	2	22.2222	0.9897	Human
AGED_MOUSE_NEOCORTEX_UP	SAT1,GFAP,ATP1B3,MPEG1,PPP2R5C,PTGS1,DNAJB13,CTNNB1,B2M,GPX1,P4HA1,LCAT,VEGF,ITIH3,RHOG,WWOX,AKT2,DLG1,CTSZ,CSNK1G2,LIMK1,ICAM2,RAB4A,STXBP3,EEF2,CTSS,DDIT3,STOM,RAB14,UBC,CTSD,SEMA4B,VAMP1,GADD45A,SEC23B,CMPK,ALDOC,HSD17B12,KCNA1,VIM,RRAGA,NAPA,FXYD6,DNAH8,VPS72,CD9,TUBB,LGALS3BP,CD68,SET,DHX15,LAMB1,DNAJA4,SPP1,MAG,NUB1,COX8B,PHB,AK3,RUFY1,S100A10,MRLC2,CYB561,IFI27,PPP1R2,CSNK1D,ID1,PSAT1	AKT2,ATP1B3,CSNK1G2,DHX15,DLG1,DNAH8,PHB,PPP2R5C	68	8	11.7647	0.989464	Human
TGFBETA_ALL_UP	MARCKSL1,RHOQ,LRRC17,MMP3,MMP2,CSPG2,MMP1,CTNNB1,PAK2,CD44,SEMA3F,SERPINE1,ARHGAP1,RHOA,RHOB,ZYX,PAK1,RHOG,ADAM9,ICAM1,BSG,MMP19,MMP17,MTA1,CTNNA1,MMP14,MMP11,JUP,RND3,SMO,IGF2R,COL1A2,DSP,EFNA5,FGD1,TNC,COL3A1,ITGB5,ITGB2,NEO1,ITGB3,EPHB3,EPHB4,TCF7L2,PXN,EPHB2,TIMP1,CDH6,TNFRSF1A,ITGB8,COL6A3,RAC1,COL6A1,THBS1,COL8A1,LAMB1,THBS2,ARHGDIA,WNT8B,FN1,PLAT,DVL3,HSPG2,ITGA3,NID1,SPARC,ITGA4,COL16A1,E…	IGF2R,IGFBP2,IGFBP3,IGFBP4,IGFBP5,NOTCH2,RAC1,THBS1,THBS2	80	9	11.25	0.989308	Human
PPARAPATHWAY	PPARA,ACOX1,PTGS2,PDGFA,STAT5A,EHHADH,STAT5B,PRKCB1,CITED2,NOS2A,PRKACG,PPARGC1,PRKAR2B,APOA2,PRKAR2A,APOA1,PIK3CA,FAT,PRKACB,MYC,NR2F1,PRKCA,RELA,RXRA,RB1,NR0B2,NRIP1,MAPK1,NCOA1,EP300,CD36,JUN,MAPK3,ME1,PPARBP,TNF,FRA8B,NFKBIA,HSPA1A,MRPL11,INS,HSD17B4,PIK3R1,NR1H3,LPL,CPT1B,SRA1,CREBBP,HSPCA,SP1,DUSP1,PRKAR1B,PRKAR1A,FABP1,NCOR1,NCOR2,DUT	CD36,CREBBP,DUT,EP300,LPL,ME1,RELA	57	7	12.2807	0.988975	Human
AGED_MOUSE_CORTEX_DN	HSP90AB1,CPLX1,ATP6AP1,TUBB2C,PPM1A,ARPP-19,SKP1A,OAZ2,PFN1,PCTK1,SFRS5,DDX3X,DNAJB11,APOE,PPP2CA,TIA1,GORASP2,DAD1,CSDE1,MGLL,PRKACB,DYNC1H1,NSF,TUBB3,AP2M1,CSNK1A1,KCNMA1,PLD3,MAG,GABRA1,ACO2,CS,EEF2,ATP1A1,PPP1CB,DCTN1,EIF4G3,ATP2A2,PTGDS,ATP6V1E1,RAB2,RAB14,EEF1G,PGK1,SEPT7,DNM1	ATP6AP1,DYNC1H1,HSP90AB1,PPP2CA,CSDE1,GORASP2	46	6	13.0435	0.988935	Human
BRCA1_SW480_DN	ACTB,GRB2,RXRB,FZD1,COL16A1,PIN1,DVL1,CCNB1,BAK1,GRB10,KRT5,CD59,BAX,SEMA3B,ZYX,KRT4,COL8A1	ACTB,CCNB1,FZD1	17	3	17.6471	0.98859	Human
P53GENES_ALL	IER3,FASLG,PMAIP1,SFN,CCNG1,SESN1,FOS,CDKN1A,P53AIP1,TNFRSF10B,BBC3,BAX,PCNA,MDM2,THBS1,IGFBP3,GADD45A	CCNG1,IGFBP3,THBS1	17	3	17.6471	0.98859	Human
SA_PTEN_PATHWAY	PDK1,RBL2,GRB2,PIK3CD,PTEN,AKT1,MAPK1,PTK2B,PIP3-E,SOS1,MAPK3,ILK,PIK3CA,SHC1,BPNT1,AKT3,AKT2	AKT1,AKT2,AKT3	17	3	17.6471	0.98859	Human
SA_TRKA_RECEPTOR	HRAS,MAP2K1,ARHA,GRB2,MAP2K2,PIK3CD,ELK1,NGFB,AKT1,CDKN1A,NTRK1,SOS1,PIK3CA,SHC1,NGFR,AKT3,AKT2	AKT1,AKT2,AKT3	17	3	17.6471	0.98859	Human
UVB_NHEK2_UP	IER2,HIST2H2AA3,CCDC85B,NAP1L1,ARMET,PRDX2,PMAIP1,PRDX3,COX5A,COX5B,VIPR2,FUBP1,GPX1,ACOT7,DYNLL1,SPINT2,GPX4,RPLP0,PIGH,H2AFZ,MSN,COX4I1,GAL,COX6C,TAF10,HEAB,PSMA6,GRN,TXN,MRPL49,UBC,RPS4Y1,EEF1D,SNRPF,SRI,POLR2L,COX7B,SHFM1,OAS2,ARF5,ATP5G3,CDC37,TSC22D1,CDH8,RPS25,PLCL1,ERCC5,LOC51035,RPS28,RPL10A,NDUFA4,PLP2,COX7A2,PPP1R11,CD99,SAP18,RPS9,NXF1,SOD1,DBI,RPS5,GPS2,PPIB,RPL21,COX6A1,HNRPA2B1,SEC…	COX6C,COX7A2,H2AFZ,NAP1L1,DYNLL1,FUBP1,SAP18,CCDC85B	69	8	11.5942	0.988446	Human
PRMT5_KD_DN	CCRN4L,PDIA6,CANX,CKB,VCAM1,METTL3,PVALB,CNR1,SERPINE1,GATA4,IL1A,CYR61,EFNB3,GZMA,TBC1D10A,EXOSC7,KLF10,DYNLT1,LOC112714,PPIE,MYT1L,KRT17,MLLT11,UTS2R,TCF15,SEL1L	CNR1,CYR61,DYNLT1,CCRN4L	26	4	15.3846	0.988444	Human
TUMOR_SUPRESSOR	OPN1LW,PTEN,WT1,CCL26,CDKN2D,MADH4,APC,ACTB,NF2,VHL,MSH2,LCMT2,TGFBR1,TGFBR2,CREBBP,TP53,BRCA2,RB1,BRCA1,CDKN1C,GAPD,CDKN1B,EP300,TSC2,CFL1,IRF1	ACTB,CREBBP,EP300,NF2	26	4	15.3846	0.988444	Human
BRCA1KO_MEF_DN	MEF2C,UTX,EIF3S10,BNIP3,SHOC2,CLK1,PDIA4,LOC643836,PNN,TOP1,TLOC1,CASP4,SLK,ZNF148,TPP2,SEPP1,ITCH,CASP1,USP16,GOLGA4,GPT2,NET1,ROCK2,FMR1,ZFX,RAI14,MAN1A1,ZFR,NKTR,NCOA1,DCLRE1A,RFC1,IPO7,MGA,YME1L1,NFE2L2,LAMC1,ADD3,HSPA9B,XRN2,SMARCA3,EPN2,ENPP2,UBE3A,STK10,COL3A1,HFE,ABCA1,ANGEL2,ATF2,NDRG3,CEBPZ,CDC2L6,CHD1,VPS35,BAZ2B,NEFL,GSTA4,CCPG1,KLF9,IMMT,MAP2K4,SMEK2,NID1,SMAD1,BIRC3,UBE2L3,LOC286495…	CHD1,GFRA1,SMAD1,NFE2L2,RFC1,TPP2,UBE2L3,DCLRE1A,VPS35	81	9	11.1111	0.988374	Human
LEE_TCELLS3_UP	GNA15,PRC1,TUBB2C,TTK,AURKA,PTTG1,MCM10,CEP70,DNTT,OIP5,CDCA2,RAPGEF5,CDCA1,ASPM,SYK,CDCA3,DTL,SGOL2,NEIL3,UHRF1,LETM1,KNTC2,LOC652689 /// FAM72A,HMGB3,NEK2,DIAPH3,CXXC5,ADA,DSCR1,TUBB,TFDP2,FAIM,PPIL5,TMSL8,HELLS,GINS1,MKI67,GGH,CASC5,ATAD2,WHSC1,LOC284757,C18ORF1,KIAA1794,PACAP,NLGN4X,PON1,E2F2,AEBP1,E2F7,E2F8,SLC1A4,KIF2C,DLG7,MYB,TOP2A,KIF14,KIF11,LOC643911 /// LOC650,MPP1,KIAA0182,CDC2,KIF15…	BUB1,CCNB1,CDC2,E2F2,MPP1,AURKA,TYMS,CCNB2,SCRN1,PBK,PPIL5	106	11	10.3774	0.988209	Human
GENOTOXINS_4HRS_DISCR	BACH1,NRP1,MCL1,C11ORF60,SYT2,LOC644096,PITPNB,UBE3C,ARF5,KCNJ2,NONO,NR1H2,SLC1A2,CLK2,LOXL1,CD28,CCRL1,ACTB,DVL2,ACAA2,SSBP2,TCF8,MAK,ICAM2,PFKM,SNAI2,SMC4,GZMM,PPIE,C20ORF30,YWHAG,C1ORF63,UBC,LRCH4,ATP6V0A2,DMBT1	ACTB,SNAI2,ACAA2,ATP6V0A2,SSBP2	36	5	13.8889	0.988194	Human
HIF1_TARGETS	ALDOA,TF,LDHA,ALDOC,EDN1,TGFB3,HK2,BNIP3,HK1,CITED2,NOS2A,TPI1,P4HA2,SLC2A3,HMOX1,SLC2A1,SERPINE1,VEGF,GAPDH,EPO,ENO1,FLT1,PFKL,AK3,IGF2,CDKN1A,TFRC,ADM,CA9,PKM2,ADRA1B,CP,IGFBP1,IGFBP2,PGK1,IGFBP3	IGFBP1,IGFBP2,IGFBP3,SLC2A1,SLC2A3	36	5	13.8889	0.988194	Human
IGF1_NIH3T3_UP	IER3,TUBB2B,SLC20A1,CSF1,SOX2,DAXX,GDNF,TNFRSF1A,LOC653441,PVALB,ZFP90,IL4R,NT5E,TWIST1,CYR61,RBM13,PHLDA1,GPD2,VHL,SLC25A5,MYH3,SMAD5,MGP,ETF1,CSDA,SFRS3,WEE1,SFRS2,KIF1A,TAGLN,ITGA5,NAB2,FOXC2,H3F3B,NFE2L2,IL3RA	H3F3B,CYR61,SMAD5,MYH3,NFE2L2	36	5	13.8889	0.988194	Human
KREBS_TCA_CYCLE	CGI_48,PDP2,OGDH,PDHB,KIAA1348,DLST_///_DLSTP,IDH3G,WDR50,IDH2,PDHA2,PDHA1,SUCLA2,PDHX,FH,PDK1,PDK2,DLST,ACO2,SUCLG2,PDK3,SUCLG1,CS,PDK4,IDH3B,DLAT,PPM2C,IDH3A,SDHA,SDHB,SDHA_///_SDHAL2,SDHC,SDHD,DLD,MDH2,PC,MDH1	DLAT,DLD,PDHA1,PDHA2,PDHX	36	5	13.8889	0.988194	Human
SIG_PIP3_SIGNALING_IN_B_LYMPHOCYTES	PREX1,RPS6KB1,PTEN,P101-PI3K,BTK,AKT1,CDKN2A,DAPP1,GAB1,PIK3CA,FOXO3A,AKT3,SYK,TEC,AKT2,PITX2,PDK1,PTPRC,PSCD3,BCR,LYN,FLOT2,FLOT1,PHF11,NR0B2,ITPR3,VAV1,ITPR1,ITPR2,SAG,RPS6KA3,CD19,RPS6KA1,RPS6KA2,PLCG2,PPP1R13B	AKT1,AKT2,RPS6KB1,SAG,AKT3	36	5	13.8889	0.988194	Human
BRCA1_OVEREXP_UP	MEF2C,ITGB3BP,HIST2H2AA3,HMGN3,PPP2R5C,MPV17,FSTL1,HMGN4,TCEAL1,RAB1A,IQGAP1,CITED2,SSR1,CD47,SFRS5,PICALM,AGPS,PPP1R1A,WWP1,PGRMC1,GATA3,CD46,KIFAP3,PPP4C,DDOST,TFPI2,PLD3,SCAMP1,ZNF43,FRAP1,KIF5B,PCBD1,SUCLG1,MFGE8,CSDA,HTATIP,SFRS3,ARPC1A,MAP4K5,NPC2,PRCP,STC1,VAMP3,NEU1,ADD3,ADD1,PAM,ENPP2,GNAI1,XIST,FCGRT,ARF6,EXTL2,CCNG2,RABGGTB,ADCYAP1,SERINC3,ALCAM,UBE2D3,DDX3X,IDH1,TMED10,PTCRA,TRAM1,MAP…	ACTA2,ATP6V0A1,CALM2,CCNG2,CDC2,DDOST,SERPINB1,HAGH,IGF2R,LIMS1,NDUFS1,PBX3,PPP2R5C,KDELR2,TRAM1	159	15	9.43396	0.987853	Human
HSA04010_MAPK_SIGNALING_PATHWAY	MEF2C,HRAS,PRKX,MAP3K7,PRKY,MAP3K6,MAP3K5,BDNF,MAP3K4,MAP3K8,MOS,PLA2G1B,MAP2K1IP1,FAS,RAPGEF2,MAP2K7,MAP2K6,MAP2K5,BRAF,PTPRR,MAPK1,JUN,MAPK3,PDGFRA,PLA2G2A,PDGFRB,MAPK9,MAPK8,MAPK7,PLA2G2E,PLA2G2D,PLA2G2F,IL1R2,MAP3K7IP1,IL1R1,CACNB1,DUSP10,CACNB2,CACNB3,CACNB4,MAP3K7IP2,KRAS,RAC2,DUSP14,RAC3,DUSP16,RAC1,NTF5,TAOK2,NTF3,MAP2K1,MAP2K2,TAOK1,TGFBR1,MAP2K3,TGFBR2,TAOK3,MAP2K4,PLA2G4A,NTRK1,NTRK2,F…	AKT1,AKT2,ARRB1,ARRB2,FGFR1,FGFR3,FGFR2,FGFR4,NFKB1,NFKB2,PPP3R1,RAC1,RAC2,RAC3,RAP1A,RAP1B,RASA2,TAOK2,AKT3,MAPK8IP3,TAOK3,TAOK1	257	22	8.56031	0.987816	Human
MRNA_SPLICING	NCBP1,SNRPD3,LSM6,SNRPD1,SNRPD2,SRP19,SMNDC1,NONO,SFRS7,SFRS4,DDX23,U2AF1,LSM4,SRRM1,LSM1,U5-116KD,SNRPA1,FMNL3,NOL3,SNRPN,PTBP1,DIM1,PRPF3,PRPF4,SFRS2,HPRP8BP,SNRPB,KHSRP,SNRPC,MGC12538,SNRPF,SNRPG,LOC283849,SNRPB2,NP220,IVNS1ABP,SF3B4,SF3B3,PPAN,PRPF8,CDC40,USP39,SFRS10,SPF45,SFRS2IP,FLJ20511,SFRS11,SNRP70,HNRPC,MPHOSPH10,PRPF18,SF3A2,SF3A1,SF3A3,U2AF1L2,PPIG,FNBP3,SFPQ	SNRPA1,SNRPG,SF3A2,KHSRP,PRPF3,SF3A3,LSM1	58	7	12.069	0.987798	Human
ALZHEIMERS_INCIPIENT_UP	EIF2C1,ADCY7,RPL13,PTGS1,RAB1B,TPD52,SLC35A3,HS2ST1,NONO,AGTR1,APP,H2AFV,CD44,PLOD2,WWP2,STAG2,MATN2,ZNF43,TTTY9A,PLD2,POLH,RXRB,SPAG1,ZHX3,H2AFJ,SSPN,NKTR,NCAPD2,RAD1,PGM3,PGLS,CEP350,FLII,RPS10,LAMC1,EIF2AK2,ADD3,NEK7,DCBLD2,GNAI3,AKAP13,PDSS1,PXN,JRK,VRK3,IFNA5,PABPC3,FGL1,CDC42EP4,HLA-DOA,TCF3,PLAG1,IKZF4,TAOK2,ALMS1,HRBL,TAX1BP3,SLAMF1,APOL2,LAMA2,NAG,LAMA4,FNBP1,RABEP1,EPS8,SFRP1,RBPSUH,CD5…	CHD2,EP300,EPS8,FBN1,FBN2,FGFR3,H3F3B,IPP,CYP4F3,NAP1L1,NOTCH4,PABPC3,PAH,PDE4C,YES1,ZNF24,ARID1A,CDC14A,TAOK2,PRDX6,SGK2,PLXNB2,FZR1,ZNF444,ENAH,CTPS2,CALML4,H2AFV	345	28	8.11594	0.987752	Human
HSA04370_VEGF_SIGNALING_PATHWAY	HRAS,PTGS2,PRKCB1,AKT1,CDC42,CASP9,PLA2G1B,PIK3CA,NOS3,SHC2,AKT3,AKT2,PIK3CG,PRKCA,PIK3CB,PIK3CD,PRKCG,SH2D2A,MAPK1,VEGFA,MAPK3,PLA2G2A,PLA2G6,PLA2G3,PLA2G2E,PLA2G2D,PLA2G5,PLA2G2F,MAPKAPK3,PPP3R1,PPP3R2,MAPKAPK2,SRC,PXN,PTK2,KRAS,RAC2,RAC3,PLA2G12A,PLA2G12B,RAC1,NFAT5,PPP3CB,PPP3CC,NFATC4,PIK3R5,CHP,PPP3CA,PIK3R3,NFATC2,NFATC3,PIK3R1,NFATC1,PIK3R2,PLA2G10,MAP2K1,SPHK2,MAP2K2,SPHK1,RAF1,MAPK11,BA…	AKT1,AKT2,PPP3R1,RAC1,RAC2,RAC3,SRC,AKT3	70	8	11.4286	0.987357	Human
LEE_TCELLS2_UP	SCN3A,RORC,SYNCRIP,MYLIP,AMOTL1,ISG20,MAP3K5,SH3YL1,SERPINE2,ISG15,BTBD3,VNN2,MGC40069,KLRB1,CRTAM,IGKC /// IGKV1-5 ///,C10ORF104,TAF4B,LRRC1,UBE2J1,ESPL1,NPC1,GLUL,NPC2,FAM45B /// FAM45A,ZWINT,ABAT,ARL8B,HLA-DRA,KIF4A,BCL2L1,PDSS1,KIAA1913,ACSBG1,SPATS2,FLJ20035,FAIM,LFNG,NAT14,UPB1,GGH,GARS,ATP11A,ACACB,LOC284757,GAS7,ATM,RICS,GAS5,VDAC1,KIAA1794,TMEM118,RGS1,NLGN4X,MGC3032,PLCXD2,BTBD11,BACH2,…	ACAT2,ACTG1,ADORA2A,AMPH,BIN1,ANK3,ATP1B3,BUB1,CALM1,CAMK4,CAPN2,CCNA2,CCNB1,CCNG2,SCARB2,CDC2,CDK6,CHD1,CTPS,CTSB,E2F2,ECT2,FYN,GLA,HSP90AB1,KPNA2,SMAD1,MPP1,MYH10,NHP2L1,PDE4B,SLC25A3,PPP2CA,RASA2,RORC,RPA1,SLC2A3,SORD,AURKA,TYMS,VDAC1,YES1,HDHD1A,HIST1H3H,CDC14A,SFRS9,CCNB2,AURKB,ESPL1,SCRN1,SPOCK2,THOC4,PSIP1,RASA3,PLXND1,PASK,SSBP2,C9orf5,ATXN10,RSL1D1,AK5,FOXP1,MYEF2,BCL11A,PLEKHA5,LRRN3,FB…	1141	78	6.83611	0.98704	Human
HDACI_COLON_CUR24HRS_UP	ME1,ALDOA,KIAA0802,YWHAZ,EIF2C2,NDUFB6,KIAA0274,CALR,SSR1,RPS3,CSNK2A1,KCNS2,XBP1,LRRC59,KLHL22,CASZ1,RARA,RAB6A,RPN2,MYC,IMPDH2,TNPO3,XPOT,C9ORF86,P4HB,HERPUD1,RBBP4,STC2,SARS,GPI,MRPL23,ATF4,CCND1,PPIB,SFPQ,EIF2S1,GFPT1	CCND1,ME1,RPS3,XBP1,TNPO3	37	5	13.5135	0.986535	Human
SHIPP_DLBCL_CURED_DN	LOC90925,SLC8A3,BAGE,ZNF274,ME2,RPL14,STAT5B,SNRPD1,PRKCB1,PDCD4,HADHA,SLA,CITED2,GTF2E1,CDKN2A,SLC2A5,SLK,LCAT,PDE4B,VEGF,IFRD2,GAPDH,IK,TBL3,OVGP1,LIG1,MATN1,TLE1,ARNTL,GUCY2C,TGIF,ABCG1,GNS,SLC25A13,ZNF212,ASNA1,LRPPRC	ME2,PDE4B,SLC2A5,TLE1,ZNF274	37	5	13.5135	0.986535	Human
ST_GA13_PATHWAY	PHKA2,GNA13,NFKBIE,NFKBIB,NFKBIA,NFKB1,RDX,NFKB2,SRF,AKT1,BF,CDC42,MAP3K5,PTK2,LPA,BCL2,MAP3K1,SERPINA4,DLG4,AKT3,AKT2,PDK1,PLD3,PLD2,PLD1,ROCK1,PIK3CB,ROCK2,MAP2K4,NFKBIL1,ARHGEF11,NFKBIL2,PRKCM,PI3,IKBKG,TBXA2R,MAPK8	AKT1,AKT2,NFKB1,NFKB2,AKT3	37	5	13.5135	0.986535	Human
HDACI_COLON_BUT16HRS_DN	ENAH,GPR125,EHHADH,DTYMK,SLC7A4,CUL1,CDCA3,DARS,LAD1,C10ORF104,MDGA1,ARID1B,PTPRN,BCL2L12,VEGFB,SCCPDH,GPR56,EIF2S2,BAT1,FUS,HMGB1,CRTC2,HMGB2,IFITM2,C15ORF29,HDGF,ABCA1,TIMP3,PDSS2,PSMB5,CSE1L,BTF3,FAIM,PABPC1,TMEM77,XPOT,ZNF529,FDPS,ATP11B,CAMK2N1,CACNA2D4,ATF4,GBE1,FLJ14668,LASP1,APR-2,ETS2,LASS2,PCNA,SPCS2,TMPO,CACNA1D,KIAA0802,ATP5B,NAP1L1,ALG5,FES,SENP6,SPRY2,MCCC2,MBTD1,SNTB1,SERPINA1,DLG5…	CCND2,CDC2,CDK6,DTYMK,NAP1L1,PSMB5,TYMS,PABPC1,ZCCHC10,ENAH,ARID1B	108	11	10.1852	0.986444	Human
AD12_ANY_DN	IER3,LIMA1,KLRC2,ALPI,TNFRSF12A,EFNA1,NFKBIA,FUBP3,SFRS5,HIST1H4B,HMOX1,MYC,CYR61,H1F0,PSCD1,IL6,MAP2K3,NR4A1,JUNB,EPHA2,CD83,CCND1,PLK2,BACE2,SDCBP,MFAP2,BCAR3	CCND1,CYR61,FUBP3,PLK2	27	4	14.8148	0.986433	Human
ADIP_HUMAN_DN	PPARBP,PPARD,LOC374395,E2F4,MMP9,LUM,COL3A1,DCN,ADORA1,SNN,NUMA1,COL6A3,COL6A1,THBS2,LOXL1,FN1,PPP2R1A,COL4A2,SPARC,PTPRN,AGTRAP,CD37,PSG9,PTGDS,LRP3,LRP5,ROM1	ADORA1,E2F4,PPP2R1A,THBS2	27	4	14.8148	0.986433	Human
ADIP_VS_FIBRO_DN	FGF7,CCT2,ITGB1,CSPG2,PDCD2,CD9,TUBB,CD44,IL4R,THBS1,THBS2,FN1,DDB1,CDK4,ANXA5,GAS7,ECM1,ANXA3,GAS6,IL11RA,ANXA2,CCT5,CCND1,THBD,BAX,PKM2,TNFAIP2	CCND1,CDK4,THBS1,THBS2	27	4	14.8148	0.986433	Human
IDX_TSA_DN_CLUSTER6	IMPAD1,CYP1B1,MYEF2,ZNF638,HNRPM,NIPBL,BUB1,POLN,PUM2,DNAJC3,KIF2A,CAPN7,FLJ10154,SRPK2,ROCK1,MKI67,IREB2,MOBKL1A,ARID1A,PHF12,TMEM68,LOC642558,C3ORF58,C1ORF63,ROD1,KIAA1524,SP3	BUB1,ARID1A,MYEF2,MOBKL1A	27	4	14.8148	0.986433	Human
MYOD_BRG1_UP	SCHIP1,MYL4,PPFIA4,TNNC2,MYL1,PDLIM3,SCRIB,KIFC3,DYSF,MYBPH,GYS1,PLEKHO1,VKORC1,ENO3,MYOG,HRC,ACTA1,MYH3,MYLPF,TNNI2,TNNT2,TNNT3,CKM,ATP2A1,CPSF6,BIN1,IGFBP5	ACTA1,BIN1,IGFBP5,MYH3	27	4	14.8148	0.986433	Human
BCNU_GLIOMA_MGMT_48HRS_DN	SEPT5,SRP14,MYOD1,ALAD,NRTN,HMGN2,CRABP1,CDX4,AQP8,DNASE1L2,CALB2,ACTG2,ITGB4BP,MYD88,IDS,MAT1A,ASMTL,INSIG1,STAM,H2AFX,TUBG1,HADH,RGR,FTL,LAD1,BAIAP3,PCBD1,KIF5A,BAIAP2,ACTN1,RAD9A,AGTRL1,IRS1,BICD1,PMS2L11,MGAT3,KRT17,ALOX15B,CST5,SHOX,PAEP,ADAMTS4,TRAF1,MVD,PFKFB2,RAD23A,BLK,MAP4K2,MDK,FTH1,ADCYAP1,ATP6V0C,SRY,PFN1,TCF21,CD68,LAMB3,WASPIP,HOXA4,ARPC2,GPR25,PCYT1A,TCF1,SLC30A3,NKX2-2,B4GALT5,CY…	ACTG2,AKT2,ATP4B,BICD1,FBN1,FTH1,FYN,NPBWR2,HAGH,LMX1B,PBX2,RAD23A,DHX16,BAIAP3,ARPC2	161	15	9.31677	0.986427	Human
REOVIRUS_HEK293_DN	PPP2R5B,PITPNA,KIAA0274,HIRA,INTS1,ITSN1,OGDH,PLEC1,GLDC,MAGED1,SERPINE2,H2AFV,TBC1D9B,PRAME,PTPRF,POLG,ABCC10,JARID1C,UBR2,PIM2,CCDC131,AQR,STC1,DBN1,ADD2,GGCX,GNAI2,ENPP2,ERBB2,DAG1,MYO9B,EPHB4,KIAA0152,EPHB2,RIMS3,SLC29A1,C10ORF95,LAMB2,HEXIM1,GYS1,OBSL1,IDH1,TCF25,TCF3,DHX9,TCF7,ABR,MKI67,MAP2K3,FDXR,CELSR2,ATR,DMN,PRPSAP1,RAD54L,NOTCH3,HYOU1,HSPA12A,SFRP1,ATP2A2,LAMA5,LASP1,MAP4,PARP4,PPARD,…	CCNE1,CDK9,DHX9,CELSR2,EP300,FBN2,FGFR3,FZD2,IGF2R,IGFBP5,IMPA2,NOTCH3,PDE8A,PPP2R5B,SPTBN2,RAD54L,KDELR2,PLXNB2,BCL11A,H2AFV	231	20	8.65801	0.986304	Human
FALT_BCLL_IG_MUTATED_VS_WT_UP	BMI1,MTSS1,MLLT7,ADORA2A,NHP2L1,CAPZA2,TLR1,ARFRP1,PIP5K1B,GABBR1,CBFA2T3,MXI1,CG018,PLAGL1,CDKN2D,DGKG,RHOC,BCL6,FGL2,CTDSP2,RAB6A,RUNX1,ING1,CPT1B,EGR3,NCF4,SCRN1,SAP18,UNC84A,KIAA0143,SPEN,YIF1A,SFRS2,HLA-F,HNRPA3,RAB31,NPC2,CLIC4,MNT,NPTN,TUBA3,JAK2,ID3,DENND4B,TBL1X,EMP3,CACNA1A,DUSP7	ADORA2A,CAPZA2,NCF4,NHP2L1,SCRN1,SAP18	48	6	12.5	0.986126	Human
HSA04150_MTOR_SIGNALING_PATHWAY	STK11,PGF,GBL,RPS6KB2,RPS6KB1,KIAA1303,AKT1,EIF4EBP1,PDPK1,INS,PIK3CA,PIK3R5,PRKAA1,PRKAA2,CAB39,PIK3R3,FIGF,AKT3,PIK3R1,AKT2,PIK3R2,PIK3CG,FRAP1,BRAF,PIK3CB,PIK3CD,IGF1,RICTOR,RPS6,DDIT4,VEGFB,EIF4B,VEGFC,MAPK1,RPS6KA6,LYK5,RPS6KA3,HIF1A,TSC1,RPS6KA1,ULK1,RPS6KA2,ULK2,VEGFA,TSC2,MAPK3,ULK3,RHEB	AKT1,AKT2,RPS6KB1,RPS6KB2,AKT3,CAB39	48	6	12.5	0.986126	Human
HSC_LATEPROGENITORS_ADULT	GDA,RPL13,LOC203547,BPIL1,CLPTM1L,INTS4,LTB4R,MAP2K1IP1,CDCA1,FLJ40411,LOC653653,TMEM14C,CUL1,PTPRJ,BSG,TTC7A,C10ORF7,SPIRE1,ESPL1,PTPRO,ERMAP,MAPK1,HEAB,ASCC2,ZNF238,SIPA1L1,MGAM,HSD11B1,MAPK7,ADSS,HSPBAP1,OSTF1,MTX2,DUSP11,RCC1,ACP1,ATP6V0B,RAB7,HADHB,TMEM50B,SLC29A1,ATP6V0E,NCAPG2,CCDC102A,CKLF,DNMT3L,DHX8,CCDC88,MAP2K1,PHB,SPHK1,MAP2K4,EMILIN2,FNIP1,GGN,PCDH18,RPE,WDR61,CD300A,RGS9,TTC22,NEUR…	ATP6V1C1,ATP6V0B,CCNB1,CSNK1G3,DHX8,GLRX,GSR,HADHB,LMAN1,PHB,POLD1,PPP2CB,RAP1A,SCNN1A,SFRS1,SLC2A5,API5,ESPL1,AKT3,RNF41,BAZ1A,WAPAL,SGK3,ATXN10,C1orf144,MTP18,TRAPPC2L,PBK,C12orf4,TTC7A,STAMBPL1,FIGNL1,RNASEH2B,PHF5A,EAF1,MOBKL2A	470	36	7.65957	0.986101	Human
BCNU_GLIOMA_MGMT_48HRS_UP	CTNNAL1,SNAPC1,SLC6A2,SNRPB2,SNAPC3,GPR65,GNRHR,SLC10A1,SLC16A2,TUBB,GCM1,SMARCD1,CNTNAP1,UGT8,PIK3R3,GOLGA4,CLTCL1,SMPD2	SMARCD1,SNAPC3,UGT8	18	3	16.6667	0.985945	Human
CCR5PATHWAY	PRKCA,SYT1,CCL2,PRKCB1,CXCL12,CCL4,FOS,CCR5,GNAQ,PLCG1,CXCR4,PTK2B,MAPK14,JUN,CALM3,MAPK8,CALM2,CALM1	CALM1,CALM2,CALM3	18	3	16.6667	0.985945	Human
GALE_FLT3ANDAPL_DN	P4HB,GPR137,HLA-A /// HLA-H ///,NDUFB7,NAPG,HLA-C,HLA-B,BAD,HLA-G,RABAC1,LOC641807,OASL,ST3GAL5,ARF1,DRAP1,NDUFV1,PQBP1,DEGS1	PQBP1,RABAC1,DRAP1	18	3	16.6667	0.985945	Human
TNFA_NFKB_DEP_UP	TRAF1,IL6,NFKBIE,CXCL3,RELB,CXCL2,NFKBIA,NFKB1,NFKB2,GCH1,TNFRSF9,CD83,CCL20,PLK2,GFPT2,TNFAIP3,TNIP1,TNFAIP2	NFKB1,NFKB2,PLK2	18	3	16.6667	0.985945	Human
HSC_EARLYPROGENITORS_FETAL	RPL18,ASCC1,LOC203547,CUL2,MAP3K4,DIRAS2,CDCA2,PATZ1,CRYAA,LIG3,DPAGT1,CTDSPL2,RCC2,ZWINT,TRAPPC4,ZZZ3,ADAMTS5,TRAPPC2,SDAD1,AHCY,ZNF76,HSPA1B,MTIF3,GORASP2,ZDHHC9,RPS20,SEC23IP,PRPF40A,DHX9,CCDC86,PPFIBP1,DLAT,PRPSAP1,SEPT11,EMILIN1,NAG,BFAR,NOLC1,ZNF213,PARP8,PPRC1,RBMXL1,C19ORF18,POP4,PARP1,ZNF536,LOC653419,LOC653314,LXN,FBXL10,GNPNAT1,PDIA5,KCNK12,MTHFD1,WDR36,TMEM103,SLC22A3,MYB,ZNF496,C19OR…	ARL2,CDK4,CDK6,CRYAA,CTBP2,DHX9,DLAT,DPAGT1,FGFR1,IMPA2,NHLH1,SLC25A3,PPA1,SMN2,SPAST,FZD7,DDX18,VAPB,GSTO1,MED6,SAP18,PATZ1,SSBP3,GORASP2,CCDC22,PANK1,RBM28,ELP3,C12orf5,PLEKHA4,MRPL44,DYNLRB1,FBXL10,ZNF496,H2AFV	455	35	7.69231	0.985938	Human
HSC_EARLYPROGENITORS_SHARED	RPL18,ASCC1,LOC203547,CUL2,MAP3K4,DIRAS2,CDCA2,PATZ1,CRYAA,LIG3,DPAGT1,CTDSPL2,RCC2,ZWINT,TRAPPC4,ZZZ3,ADAMTS5,TRAPPC2,SDAD1,AHCY,ZNF76,HSPA1B,MTIF3,GORASP2,ZDHHC9,RPS20,SEC23IP,PRPF40A,DHX9,CCDC86,PPFIBP1,DLAT,PRPSAP1,SEPT11,EMILIN1,NAG,BFAR,NOLC1,ZNF213,PARP8,PPRC1,RBMXL1,C19ORF18,POP4,PARP1,ZNF536,LOC653419,LOC653314,LXN,FBXL10,GNPNAT1,PDIA5,KCNK12,MTHFD1,WDR36,TMEM103,SLC22A3,MYB,ZNF496,C19OR…	ARL2,CDK4,CDK6,CRYAA,CTBP2,DHX9,DLAT,DPAGT1,FGFR1,IMPA2,NHLH1,SLC25A3,PPA1,SMN2,SPAST,FZD7,DDX18,VAPB,GSTO1,MED6,SAP18,PATZ1,SSBP3,GORASP2,CCDC22,PANK1,RBM28,ELP3,C12orf5,PLEKHA4,MRPL44,DYNLRB1,FBXL10,ZNF496,H2AFV	455	35	7.69231	0.985938	Human
E2F3_ONCOGENIC_SIGNATURE	ADCY3,LYPD6,FLJ42562,PTGS1,RBM35B,SFRS6,SFRS7,SIN3B,RAVER2,PHTF2,SH3BGR,ABCB10,RAB26,C6ORF136,CRY1,DDAH1,ATRNL1,CIZ1,C20ORF112,KIAA1804,POLE,ABCC10,BCL2L11,ZNF236,DCLRE1B,ZWINT,RAB15,TM6SF1,CRELD2,PFKFB3,ARHGAP8 /// LOC55315,FLJ34077,PIN1,SAC3D1,BAI2,FAM92A1,BCOR,RECQL4,DVL3,BRI3BP,RASEF,SMAD6,CDC20B,DONSON,DMN,RPS6,SFMBT1,EPHA2,CAMK2N1,GAS5,ABCG2,TMOD2,PCNA,FLJ10159,MGC4562,FGF9,FBXL10,EZH2,LOC1…	AKT1,CCND3,CCNE1,CHML,EEF1A2,FGFR3,SMAD6,PDE8A,PHF2,RPA1,SCNN1A,UGT8,FZD1,CCNE2,KHDRBS3,PSIP1,PLXND1,EPB41L4A,DCLRE1B,C6orf168,FBXL10	246	21	8.53659	0.985896	Human
BENZOATE_DEGRADATION_VIA_COA_LIGATION	SDHB,GCDH,SDS,EHHADH,ACYP2,ECHS1,ACYP1,ACAT2,ACAT1,HADHA	ACAT1,ACAT2	10	2	20	0.985869	Human
CELL_CYCLE_CHECKPOINT_II	CCNE2,CDKN2A,NBS1,TP53,FANCG,ATR,CDC34,RB1,CCNG2,RBBP8	CCNG2,CCNE2	10	2	20	0.985869	Human
ETCPATHWAY	SDHA,GPD2,SDHB,UQCRC1,SDHC,CYCS,SDHD,ATP5A1,NDUFA1,MTCO1	ATP5A1,UQCRC1	10	2	20	0.985869	Human
FERRANDO_CHEMO_RESPONSE_PATHWAY	MTHFD1,TYMS,GPX1,FOLR1,DTYMK,CDA,HPRT1,APEX1,ADA,TK1	DTYMK,TYMS	10	2	20	0.985869	Human
GAMMA_UNIQUE_FIBRO_UP	LDHC,ATRX,ARF1,TIA1,PPP2CA,RAB2,RHOB,SEMA3B,CIB2,VDAC3	PPP2CA,VDAC3	10	2	20	0.985869	Human
GH_EXOGENOUS_EARLY_DN	BMP2,LOC340069,HMGB2,GBX2,SLC4A7,ELAVL4,MAN1C1,ICEBERG,ADPRH,GLRX	ELAVL4,GLRX	10	2	20	0.985869	Human
GH_IGF_CHONDROCYTES_UP	UBE2D2,SLC25A5,EIF1AX,COMP,KLF10,ELN,MMP13,JUNB,BRP44,CYR61	COMP,CYR61	10	2	20	0.985869	Human
HSA00521_STREPTOMYCIN_BIOSYNTHESIS	PGM3,ISYNA1,IMPA2,IMPA1,GCK,HK3,PGM1,TGDS,HK2,HK1	IMPA1,IMPA2	10	2	20	0.985869	Human
IL6_SCAR_FIBRO_DN	PPP1R3C,PSG9,ADAM10,CTGF,SGK,SULF1,PDGFRA,TEGT,PRPS1,CYR61	CTGF,CYR61	10	2	20	0.985869	Human
RNAPATHWAY	RELA,EIF2S1,EIF2S2,PRKR,TP53,NFKBIA,NFKB1,MAP3K14,DNAJC3,CHUK	NFKB1,RELA	10	2	20	0.985869	Human
SA_DIACYLGLYCEROL_SIGNALING	VIP,PDE1B,PDE1A,ESR1,ESR2,PLCB1,TRH,PRL,ITPKA,PLCB2	PDE1A,PDE1B	10	2	20	0.985869	Human
OXSTRESS_RPETWO_DN	IL18,ITSN1,SLC7A5,CTNNB1,CD47,BAK1,CDKN2B,CDKN2D,RARB,S100A1,FECH,BRAF,RXRB,CSNK1G2,DFFB,CSDA,MARK3,CTNNA1,TANK,PPP1CA,CPE,NFE2L1,EFNA4,FGFR1,ITGAL,ERBB4,CLU,ITGB4,ELK1,ITGB5,BCL2L1,MYBL2,SRF,TCF3,ARHGDIA,BMP4,HD,BMP1,PHB,PAIP1,CDC20,ATR,HGF,SMAD1,CDKN1C,HDAC1,ITGA6,ETS1,ETS2,TSC2,ITGA7,MYLK,TSG101,MARCKSL1,HINT1,FASTK,CCNT1,MLH1,DDR2,GPX2,SPRY2,DYNLL1,TPP1,SPINT2,ZYX,MYC,UBE2A,LYN,VIL2,TP53,SF1,…	ACTB,CAPN2,CDK9,CSNK1G2,FGFR1,FMO1,SMAD1,NFE2L1,PHB,RPA1,DYNLL1	109	11	10.0917	0.985489	Human
PENG_RAPAMYCIN_UP	PPP2R5A,ATP6AP1,KIAA0746,PDLIM1,CD53,RW1,IGHM,PRKCB1,CD48,MUTYH,HIST1H2BN,HIST1H2BK,HIST1H2BI,KIFAP3,APS,AKR7A2,MS4A1,RBMS3,MS4A2,EIF3S6,CTDSP2,H2AFX,BCL7A,EDG5,HMGCL,KIAA0342,PIK3CG,POU2AF1,ROCK1,CSNK1G2,PTPRH,RELB,TAZ,UBE2J1,HMG20B,AP4M1,BASP1,HLA-DQA1,HSRNAFEV,HLA-F,BART1,ASCL1,CRHR2,SSTR2,CD37,IGSF4,Rab11-FIP3,CAMK1,SURF1,GCN5L1,KIAA0076,ENPP2,SLC38A6,MAP4K2,XK,TCL1A,CCNG1,DAAM1,KCNMB1,ADA,TK…	ATP6AP1,CCNG1,CSNK1G2,EPS15,HAGH,NOTCH4,PPP2R5A,SSTR2,HIST1H3H,CAMK1,RHBDL1,SPOCK2,ARPC3,DRAP1,BRD8,ATP6V0A2,HNRNPA3	190	17	8.94737	0.985392	Human
IDX_TSA_UP_CLUSTER2	RHOJ,LXN,PGD,FST,GJA1,CAD,SIDT2,SLC7A6,ST3GAL1,HSPH1,MAP3K6,PTGES,GRWD1,ANK3,SAR1B,FTSJ3,TUBB3,RAMP3,LIMK1,KRT13,TLE1,PRKCE,PA2G4,CCND3,CLIC4,SRXN1,SERP1,BCAT1,IL1R1,MCL1,FKBP5,MKNK2,UGDH,IVNS1ABP,TPM4,TIMP1,VDR,PRR5,GNPTAB,TEAD4,PER2,SRR,GSTO1,RASA3,SASH1,COL4A1,SPSB1,NF2,IL1RL1,SPHK1,SAMHD1,SNAI1,AVPI1,KCNN4,ITGA5,SFPQ,SLC6A6,TGFBR3,HSPD1,TLL1	ANK3,CCND3,HSPD1,NF2,TLE1,GSTO1,RASA3	60	7	11.6667	0.985172	Human
UVB_NHEK3_C1	IER2,ATP1B1,UBXD2,S100A7,CXORF40B,TSG101,UBE2G1,SULT2B1,BNIP3,COPS8,GPX2,CSNK2A1,CTGF,TNIP1,CYR61,SNRPA1,HSP90AA1,CRYAB,PIM1,UBE2I,GLUL,KRT18,MAPK6,PSMA6,CST6,PSMA5,TBCC,MFAP1,TM4SF1,PIAS1,TNFAIP3,EMP1,PPP2R2A,GALNT3,CNN3,SPRR2E,ATP6V1B2,PBEF1,UBE2D2,SPRR2D,SAFB,C11ORF58,SLC31A2,MAP2K3,DDX1,ETF1,KCNK1,VDAC2,WBSCR1,DUSP5,LCN2,GPIAP1,CDKN1A,PSMC6,HDAC1,RNF4,GSPT1,PSMC2,PSMC1,TJP2	ATP1B1,CRYAB,CTGF,HSP90AA1,CYR61,SNRPA1,VDAC2	60	7	11.6667	0.985172	Human
UVC_TTD_4HR_UP	CLTB,PGF,IGFBP6,CBX4,RPS6KB2,CNP,BAK1,KISS1,PLEKHQ1,PLCB3,TMEM109,AES,OSR2,CDKN2B,SMARCD2,ZFPL1,RHOB,GNL1,PLD3,BSG,STK25,RELA,EIF2S3,PIM2,FLNA,LENG4,HOXD9,DGAT1,PTRF,AAMP,ACAA1,ADD1,GALNT2,FGFR3,MVD,MRPS12,ERBB2,CDC34,MYBL2,MDK,PCTK1,TSPYL2,HEXIM1,STX16,ERCC2,BRD2,AMACR,CA5BL,C21ORF33,TREX1,EPHX1,TRIM25,BAD,TNFSF9,ABCB6,TPBG,PPIF,KCNJ4,MRPL28,ASNA1	CLTB,FGFR3,IGFBP6,RELA,RPS6KB2,SMARCD2,STX16	60	7	11.6667	0.985172	Human
Combined Significant Mammalian C2 Hits
C2 Gene Set Name	Gene Set	Genes Mapped	Gene Set Size	No. of Gene Mapped	% of gene mapped	Hypergeometeric Probability Value	Organism	Manually Assigned Functional Category
ADIP_DIFF_CLUSTER1	TLN1,CYB5R1,TGFB3,FAH,NOV,OGN,DAB2,AES,ISG15,COL11A1,DDEF1,ACTA2,FLOT1,RUNX1T1,MGP,DDIT3,IL11RA,MXD4,SERPINB9,VEGFC,RAB11FIP5,CTSK,ADFP,F3,C5ORF13,PDGFRA,PDGFRB,PCCB,GADD45A,PSMB10,SORD,CSF1,TRIB3,TPM1,CCNG2,TIMP3,APBB1IP,ARD1A,MYL9,IDH1,SERF2,FIGF,THBS2,SPP1,PLAT,LPL,IGF1,GAS2,FZD2,GAS1,PCK2,RALGDS,RASL11B,SFRP2,MAP4,KLF2	ACTA2,CCNG2,FZD2,LPL,NOV,SORD,THBS2	56	7	12.5	0.990066	Human	Adipocyte differentiation
ADIP_DIFF_CLUSTER4	ABCF1,HMGB2,ABCF2,ASS1,SNX5,HAT1,INTS2,POLA2,NAP1L4,CSPG2,CDCA7,MCM7,SAA2,GRWD1,SERPINA3,MRPL18,DDX21,ASF1B,IFRD2,FEN1,HELLS,CDC6,MCM4,ECM1,SMC2,HMGA1,MCM5,RAD51,MCM6,RRM2,POLD1,DNMT1,CHAF1B,PRPS1,DUT	DUT,NAP1L4,POLD1,RAD51,MRPL18	35	5	14.2857	0.989703	Human	Adipocyte differentiation
ADIP_DIFF_CLUSTER5	KIF22,S100A8,PRC1,ANLN,CAD,RANGAP1,PTTG1,AURKB,AQP1,TK1,HMMR,GALK1,ISYNA1,RANBP5,AGT,BUB1,H2AFX,CCNA2,C9ORF16,CENPL,CDC2,EXOSC5,ELAVL1,NUSAP1,XTP3TPA,CDC20,UBE2C,CDC25C,SFRS1,RACGAP1,CCNB1,LCN2,WFDC12,RRM1,TRAPPC5,SLPI,STMN1,MELK,KIF20A	BUB1,CCNA2,CCNB1,CDC2,ELAVL1,SFRS1,AURKB,C9orf16,TRAPPC5	39	9	23.0769	0.99997	Human	Adipocyte differentiation
ADIP_HUMAN_DN	PPARBP,PPARD,LOC374395,E2F4,MMP9,LUM,COL3A1,DCN,ADORA1,SNN,NUMA1,COL6A3,COL6A1,THBS2,LOXL1,FN1,PPP2R1A,COL4A2,SPARC,PTPRN,AGTRAP,CD37,PSG9,PTGDS,LRP3,LRP5,ROM1	ADORA1,E2F4,PPP2R1A,THBS2	27	4	14.8148	0.986433	Human	Adipocyte differentiation
ADIP_VS_FIBRO_DN	FGF7,CCT2,ITGB1,CSPG2,PDCD2,CD9,TUBB,CD44,IL4R,THBS1,THBS2,FN1,DDB1,CDK4,ANXA5,GAS7,ECM1,ANXA3,GAS6,IL11RA,ANXA2,CCT5,CCND1,THBD,BAX,PKM2,TNFAIP2	CCND1,CDK4,THBS1,THBS2	27	4	14.8148	0.986433	Human	Adipocyte differentiation
ADIPOGENESIS_HMSC_CLASS8_DN	IER2,ZNF133,POSTN,TPM1,SLC7A5,ABI3BP,ACTG2,TNFRSF11B,COL9A3,SERPINE2,SERPINE1,SCYE1,LOX,NT5E,THBS2,STK38L,CYR61,KRR1,HAPLN1,SRPK2,HCK,COL15A1,SMAD3,ITGA3,BASP1,TMEM47,RGS4,C5ORF13,MYH11,GDF15,IGFBP3,LRP3	ACTG2,IGFBP3,CYR61,MYH11,THBS2	32	5	15.625	0.993407	Human	Adipocyte differentiation
ADIP_DIFF_CLUSTER1	TLN1,CYB5R1,TGFB3,FAH,NOV,OGN,DAB2,AES,ISG15,COL11A1,DDEF1,ACTA2,FLOT1,RUNX1T1,MGP,DDIT3,IL11RA,MXD4,SERPINB9,VEGFC,RAB11FIP5,CTSK,ADFP,F3,C5ORF13,PDGFRA,PDGFRB,PCCB,GADD45A,PSMB10,SORD,CSF1,TRIB3,TPM1,CCNG2,TIMP3,APBB1IP,ARD1A,MYL9,IDH1,SERF2,FIGF,THBS2,SPP1,PLAT,LPL,IGF1,GAS2,FZD2,GAS1,PCK2,RALGDS,RASL11B,SFRP2,MAP4,KLF2	Acta2,Ccng2,Fzd2,Lpl,Nov,Sord,Thbs2	56	7	12.5	0.992515	Mouse	Adipocyte differentiation
ADIP_DIFF_CLUSTER4	ABCF1,HMGB2,ABCF2,ASS1,SNX5,HAT1,INTS2,POLA2,NAP1L4,CSPG2,CDCA7,MCM7,SAA2,GRWD1,SERPINA3,MRPL18,DDX21,ASF1B,IFRD2,FEN1,HELLS,CDC6,MCM4,ECM1,SMC2,HMGA1,MCM5,RAD51,MCM6,RRM2,POLD1,DNMT1,CHAF1B,PRPS1,DUT	Dut,Mrpl18,Nap1l4,Pold1,Rad51	35	5	14.2857	0.991824	Mouse	Adipocyte differentiation
ADIP_DIFF_CLUSTER5	KIF22,S100A8,PRC1,ANLN,CAD,RANGAP1,PTTG1,AURKB,AQP1,TK1,HMMR,GALK1,ISYNA1,RANBP5,AGT,BUB1,H2AFX,CCNA2,C9ORF16,CENPL,CDC2,EXOSC5,ELAVL1,NUSAP1,XTP3TPA,CDC20,UBE2C,CDC25C,SFRS1,RACGAP1,CCNB1,LCN2,WFDC12,RRM1,TRAPPC5,SLPI,STMN1,MELK,KIF20A	Aurkb,Bub1,Ccna2,Ccnb1,Elavl1,Sfrs1,Trappc5	39	7	17.9487	0.999302	Mouse	Adipocyte differentiation
ADIP_HUMAN_DN	PPARBP,PPARD,LOC374395,E2F4,MMP9,LUM,COL3A1,DCN,ADORA1,SNN,NUMA1,COL6A3,COL6A1,THBS2,LOXL1,FN1,PPP2R1A,COL4A2,SPARC,PTPRN,AGTRAP,CD37,PSG9,PTGDS,LRP3,LRP5,ROM1	Adora1,E2f4,Ppp2r1a,Thbs2	27	4	14.8148	0.988874	Mouse	Adipocyte differentiation
ADIP_VS_FIBRO_DN	FGF7,CCT2,ITGB1,CSPG2,PDCD2,CD9,TUBB,CD44,IL4R,THBS1,THBS2,FN1,DDB1,CDK4,ANXA5,GAS7,ECM1,ANXA3,GAS6,IL11RA,ANXA2,CCT5,CCND1,THBD,BAX,PKM2,TNFAIP2	Ccnd1,Cdk4,Thbs1,Thbs2	27	4	14.8148	0.988874	Mouse	Adipocyte differentiation
ADIPOGENESIS_HMSC_CLASS1_UP	IL1R1,PDE4D,GAS1,LHFP,PDE6H,SNAI2,MT1X,SOD2,DKK1,FYN,PAPPA,C4ORF18,ARHGAP1,MYC,SST,MT1H,MT1G,MT1F	Fyn,Pde4d,Snai2	18	3	16.6667	0.988114	Mouse	Adipocyte differentiation
ADIPOGENESIS_HMSC_CLASS8_DN	IER2,ZNF133,POSTN,TPM1,SLC7A5,ABI3BP,ACTG2,TNFRSF11B,COL9A3,SERPINE2,SERPINE1,SCYE1,LOX,NT5E,THBS2,STK38L,CYR61,KRR1,HAPLN1,SRPK2,HCK,COL15A1,SMAD3,ITGA3,BASP1,TMEM47,RGS4,C5ORF13,MYH11,GDF15,IGFBP3,LRP3	Actg2,Cyr61,Igfbp3,Myh11,Thbs2	32	5	15.625	0.994799	Mouse	Adipocyte differentiation
AGED_MOUSE_CORTEX_DN	HSP90AB1,CPLX1,ATP6AP1,TUBB2C,PPM1A,ARPP-19,SKP1A,OAZ2,PFN1,PCTK1,SFRS5,DDX3X,DNAJB11,APOE,PPP2CA,TIA1,GORASP2,DAD1,CSDE1,MGLL,PRKACB,DYNC1H1,NSF,TUBB3,AP2M1,CSNK1A1,KCNMA1,PLD3,MAG,GABRA1,ACO2,CS,EEF2,ATP1A1,PPP1CB,DCTN1,EIF4G3,ATP2A2,PTGDS,ATP6V1E1,RAB2,RAB14,EEF1G,PGK1,SEPT7,DNM1	ATP6AP1,DYNC1H1,HSP90AB1,PPP2CA,CSDE1,GORASP2	46	6	13.0435	0.988935	Human	Aging
AGED_MOUSE_NEOCORTEX_UP	SAT1,GFAP,ATP1B3,MPEG1,PPP2R5C,PTGS1,DNAJB13,CTNNB1,B2M,GPX1,P4HA1,LCAT,VEGF,ITIH3,RHOG,WWOX,AKT2,DLG1,CTSZ,CSNK1G2,LIMK1,ICAM2,RAB4A,STXBP3,EEF2,CTSS,DDIT3,STOM,RAB14,UBC,CTSD,SEMA4B,VAMP1,GADD45A,SEC23B,CMPK,ALDOC,HSD17B12,KCNA1,VIM,RRAGA,NAPA,FXYD6,DNAH8,VPS72,CD9,TUBB,LGALS3BP,CD68,SET,DHX15,LAMB1,DNAJA4,SPP1,MAG,NUB1,COX8B,PHB,AK3,RUFY1,S100A10,MRLC2,CYB561,IFI27,PPP1R2,CSNK1D,ID1,PSAT1	AKT2,ATP1B3,CSNK1G2,DHX15,DLG1,DNAH8,PHB,PPP2R5C	68	8	11.7647	0.989464	Human	Aging
AGED_RHESUS_UP	LTBP2,CXORF40B,AIF1,HNRPD,MPV17,H1FX,PDLIM1,TPD52,FAH,DDX18,FOXF2,FAM53B,SH3GL3,PIK3CG,EFNB3,LIFR,EIF2S3,PTPRU,TBR1,CRHR2,MAPK8,ZNF77,CYP2B6,FOXO1A,EPHB3,VPS72,ADRB3,TCF20,ATN1,STX16,AMD1,MLC1,CYP2C9,CYP2C8,ARFIP2,TFCP2,USF1,HYOU1,CBLB,POP1,TMEM41B,FGF6,TIMM17A,GLRA2,RTN1,AP2B1,SERPINA4,GUCY1A2,ANGPT1,CEACAM4,SULT1E1,KCNMA1,STX4,AR,GZMA,VIL2,ZBTB25,SGCG,SQLE,GNB3,SGCB,RBM34,FUT8,CSF1,POLA2,PCDHB1…	ADORA2A,AP2B1,ATP6V0A1,DLG3,EEF1A1,FBN2,FGFR2,ONECUT1,INPP5A,TNPO1,NPR2,PDE4B,PLXNB1,RELA,SLC2A4,UGT2B7,KHSRP,STX16,DDX18,SLC17A2,PASK	200	21	10.5	0.998793	Human	Aging
AKTPATHWAY	TNFSF6,MLLT7,FOXO1A,RELA,NFKBIA,NFKB1,BAD,HSPCA,AKT1,GH1,PDPK1,YWHAH,CASP9,PPP2CA,PIK3CA,FOXO3A,CHUK,PIK3R1,GHR	AKT1,NFKB1,PPP2CA,RELA	19	4	21.0526	0.997207	Human	Aging
CALRES_MOUSE_NEOCORTEX_UP	TUSC4,CD8B,EDN2,HINT2,AQP4,CNOT2,CNOT7,UBE1L,GATA4,SERPINE1,TUBB6,STK39,E4F1,CSK,NQO1,MLL4,KHDRBS1,PRKCA,OSBP2,ACTA1,GPR19,LDB1,RELB,GIF,TLE1,PURA,PRKD1,UMPS,PPEF2,EIF2AK3,BAT3,LOC642956,NFKBIA,MTIF2,TSC22D1,ANXA6,TYMS,KIAA2013,POLE3,PRSS15,THBS3,DTNA,TFDP1,MAFF,SELP,ZBTB7A,PTPRD,GABRA2,BMP1,SLC12A2,MSH2,SAMHD1,SLC6A15,ATP13A2,GAS6,PPIC,HOXB9,CIT,ASIP,OPRD1	ACTA1,CNOT2,OPRD1,PPEF2,THBS3,TLE1,TYMS,MLL4,KHDRBS1,STK39	60	10	16.6667	0.999679	Human	Aging
KAMMINGA_EZH2_TARGETS	Xpo1,Pole2,Ahcy,Prim1,Smc2l1,Mad2l1,Ppp1cc,Rrm1,Kpna2,Nap1l1,AA545217,H2afz,Aurkb,Smc4l1,Eed,Tacc3,Cdca7,Mki67,Tfdp1,Top2a,Cul2,Cdca5,Ect2,Rpa3,Topbp1,Dntt,Prc1,Rbl1,Hat1,Mcm2,Mcm3,Kpnb3,Mcm4,Ccnb2,Gmnn,Recc1,Pcna,Setdb1,Stk6,Nek2,Nusap1	ECT2,H2AFZ,KPNA2,NAP1L1,CCNB2,AURKB	41	6	14.6341	0.994136	Human	Aging
KANG_TERT_DN	A2M,MMP9,EFNA3,TSPAN5,PTGS1,ADH1C,CD52,MMP3,MMP1,ST3GAL1,OGN,CD44,SH3BGR,TFPI2,SPN,NET1,MYH1,MYH2,MYH4,PDE4D,PRELP,ZNF236,GLUL,GABRR1,ATP9A,PMP22,ADAMTS3,TNFAIP3,SNTG2,RAD23B,FGFR1,ACHE,CCL2,SERPINA10,ADRBK1,NULL,CNR1,IMPG2,TRAV8-5,PPP2R2B,KLF9,MAP2K2,MAFB,PRB4,MYO1D,NR4A1,SMG1,NR4A3,SERPINI1,DLX6,ST8SIA5,NTRK2,ADAM20,TGFBR3,E2F1,INSL5,GPR88,CKB,WISP2,CXCR4,MGLL,ACYP1,CASP1,KLK14,GHR,EGR3,ARHGEF6…	CNR1,FGFR1,GFRA3,MYH1,MYH2,MYH4,OPRL1,SERPINI1,RAD23B,THBS2,THBS4,WISP2,MAFB	98	13	13.2653	0.999236	Human	Aging
OLD_FIBRO_DN	HCCS,EIF2C2,CYP3A7,LTBP1,STK38,ATP1B3,HNRPF,VKORC1L1,CAPZA1,SNRPD2,SLC35A1,AIP,CUL2,DDX17,PICALM,GSTM4,CLK2,FBXO25,KIAA0082,CSF3R,RGN,HADH,DDAH1,FNDC3B,ALDH6A1,KIF5B,MADD,BCL2A1,C10ORF7,TIMD4,LIG4,SFRS1,TACC2,MGAT2,RND3,STRA13,ZNF193,PSMA5,PRCC,C14ORF106,ST14,C20ORF74,MNDA,SURF5,SLC25A37,NFE2L2,ZNF588,WFDC2,COASY,MST101,GRB2,ITGB4,LRBA,BEX2,KARS,MIA3,ECE1,ARPC2,DRAP1,VDP,GALC,TFDP2,DYRK4,VEZF1,AB…	ATP1B3,ATP6V0A1,CAPZA1,CYP3A7,IGF2R,IGFBP6,SMAD6,NFE2L2,PBX1,SFRS1,VEZF1,HDHD1A,AIP,GSTO1,AMMECR1,ARPC2,DRAP1,PLEKHG1,COG6	160	19	11.875	0.999604	Human	Aging
OLDONLY_FIBRO_DN	PPARA,NRP1,ATP1B3,HINT1,IGFBP6,AMMECR1,DDX17,ALAS2,PICALM,FBXO25,RGN,ZC3HAV1L,HADH,DDAH1,FNDC3B,CABLES1,STX5,SH3PXD2A,TIMD4,LIG4,METTL2A,SFRS1,TACC2,STRA13,NFE2L2,ZNF588,COASY,HIST1H2AC,MST101,USP4,LRBA,ITGB4,BEX2,ROPN1L,MTMR3,MTM1,PLEKHG1,RNASET2,FVT1,RGC32,PPP1R12A,GPATC8,HSD17B4,BAZ2A,IL2RB,SMAD6,BCKDHB,MT1X,RPL28,POLRMT,HDHD1A,THRAP2,PBX1,APOL6,TJP2	ATP1B3,IGFBP6,SMAD6,NFE2L2,PBX1,SFRS1,HDHD1A,AMMECR1,PLEKHG1	55	9	16.3636	0.999363	Human	Aging
OLDWERNER_FIBRO_UP	C6ORF155,C18ORF19,CHIT1,SEMA7A,NUDT21,RAB11A,NDRG1,INPP5E,SLC4A1,AMD1,STAMBP,ELP3,TP53I11,ZNF529,CDC2,PRKAB2,DYNLT3,KIAA1644,C10ORF4,MBD1,MYCN,ARMC8,HSPB8,C20ORF94,C15ORF41	CDC2,DYNLT3,STAMBP,ELP3	25	4	16	0.990242	Human	Aging
OXSTRESS_RPE_H2O2HNE_DN	FGFR1,MARCKSL1,HINT1,IL18,CCR1,CCNT1,ELK1,CDH2,MYBL2,DDR2,CTNNB1,SPRY2,CDKN2D,MYC,ARHGDIA,UBE2A,FECH,CSNK1G2,PAIP1,PHB,CDK9,CDC20,HGF,GTF2B,TANK,CDC25A,GNB2,ITGA7,TSC2,NFE2L1,F2R	CDK9,CSNK1G2,FGFR1,NFE2L1,PHB	31	5	16.129	0.994393	Human	Aging
OXSTRESS_RPE_H2O2TBH_DN	ITGAL,ITGB4,RNH1,ITGB5,SLC7A5,SRF,RPA1,VCAM1,BAK1,CDKN2B,DYNLL1,TPP1,SPINT2,FMO1,TCEA1,ZYX,STCH,HGFAC,ACTB,BMP4,TP53,SF1,QSCN6,RB1,CTNNA1,CAPN2,CDC25C,MMP11,HDAC1,RPL13A,TUBA3,CDH11	ACTB,CAPN2,FMO1,RPA1,DYNLL1	32	5	15.625	0.993407	Human	Aging
OXSTRESS_RPETHREE_DN	BNIP3,CASK,NFIX,NFKB1,COMT,CDH3,ADORA1,AMPH,LCAT,ITGB6,JUND,CCNA2,ARHGDIA,PIK3R2,CAPNS1,NF2,RBL2,ZNF91,HMGA1,MCM4,DAPK1,CUTL1,ITGA5,ID1,POLD1,GNAS,IGFBP2,C6ORF108	ADORA1,AMPH,CAPNS1,CCNA2,IGFBP2,NF2,NFKB1,POLD1,CASK	28	9	32.1429	0.999999	Human	Aging
OXSTRESS_RPETWO_DN	IL18,ITSN1,SLC7A5,CTNNB1,CD47,BAK1,CDKN2B,CDKN2D,RARB,S100A1,FECH,BRAF,RXRB,CSNK1G2,DFFB,CSDA,MARK3,CTNNA1,TANK,PPP1CA,CPE,NFE2L1,EFNA4,FGFR1,ITGAL,ERBB4,CLU,ITGB4,ELK1,ITGB5,BCL2L1,MYBL2,SRF,TCF3,ARHGDIA,BMP4,HD,BMP1,PHB,PAIP1,CDC20,ATR,HGF,SMAD1,CDKN1C,HDAC1,ITGA6,ETS1,ETS2,TSC2,ITGA7,MYLK,TSG101,MARCKSL1,HINT1,FASTK,CCNT1,MLH1,DDR2,GPX2,SPRY2,DYNLL1,TPP1,SPINT2,ZYX,MYC,UBE2A,LYN,VIL2,TP53,SF1,…	ACTB,CAPN2,CDK9,CSNK1G2,FGFR1,FMO1,SMAD1,NFE2L1,PHB,RPA1,DYNLL1	109	11	10.0917	0.985489	Human	Aging
PARP_KO_DN	HMGB2,CDC20,TAGLN2,PRIM1,NCAM1,CCNB1,CCNB2,SET,KRT14,DNMT1,STMN1,CCNA2,UBE2S,SPP1	CCNA2,CCNB1,CCNB2	14	3	21.4286	0.99454	Human	Aging
PARP_KO_UP	S100A6,CAV1,FGF7,FST,IGFBP6,ELN,RANGAP1,PRRX2,DCN,CCNG1,TIMP3,B2M,NOV,CTTN,APP,GPX3,AK1,MGP,EEF2,TINAGL1,ANXA3,COL4A5,CDKN1A,CCND2,ID1,CD81,PCNA,MDM2,MFAP5,IGFBP4	AK1,CCND2,CCNG1,IGFBP4,IGFBP6,NOV	30	6	20	0.999111	Human	Aging
WERNER_FIBRO_DN	HCCS,RALY,EIF2C2,CYP3A7,LTBP1,STK38,ADCY7,CTDSPL,VKORC1L1,HNRPF,LGMN,CAPZA1,SNRPD2,CBX3,ISGF3G,SLC35A1,IL17RB,AIP,CUL2,GSTM4,PVALB,CLK2,KIAA0082,CSF3R,ROBO2,STAM,ZNF449,ALDH6A1,KIF5B,MADD,BCL2A1,C10ORF7,GGTLA1,ARPC1A,AADAC,MGAT2,RND3,ZNF193,PSMA5,PRCC,C14ORF106,ST14,C20ORF74,MNDA,SURF5,SLC25A37,AMFR,SMARCA1,WFDC2,FGFR2,KIAA0251,FGR,GRB2,CXORF12,RY1,KARS,MIA3,ECE1,ARPC2,SMARCB1,DRAP1,METTL1,VDP,MG…	ATP6V0A1,CAPZA1,CYP3A7,FGFR2,FGR,IGF2R,SMARCA1,SMARCB1,VEZF1,AIP,GSTO1,ARPC2,DRAP1,COG2,MRPL4,COG6,ZNF449	168	17	10.119	0.995723	Human	Aging
WERNER_FIBRO_UP	ATP5E,C18ORF19,APOB,ARHGAP5,CTGF,BTBD1,SEMA7A,SLC4A1,ELP3,FECH,CDC2,SPECC1,PRKAB2,DYNLT3,MBNL2,MARK3,C10ORF4,MBD1,RNASEH2B,MYCN,LARP5,TRAP1,TNFRSF10B,BTG2,PRDX6,TIAL1,HSPB8,FLJ36874,DCBLD2,C6ORF155,TNFRSF12A,SNX8,CHIT1,NUDT21,RAB11A,NDRG1,INPP5E,AMD1,HNRPH1,C14ORF119,B4GALT1,STAMBP,ZNF529,TP53I11,ATRN,KIAA1644,RPS6,RPS6KA4,ARMC8,GTDC1,TCF12,CPB2,IGFBP3,C15ORF41,C20ORF94,GPR116	ATP5E,CDC2,CTGF,IGFBP3,DYNLT3,PRDX6,STAMBP,ELP3,RNASEH2B	56	9	16.0714	0.999261	Human	Aging
WERNERONLY_FIBRO_DN	RALY,KIAA0802,ADCY7,CTDSPL,LGMN,GABBR1,WWC1,CBX3,ISGF3G,SDC4,PMS2L1,IL17RB,PCGF3,FXN,PCP4,C12ORF23,PVALB,STAM,ROBO2,ZNF449,MRPL4,GGTLA1,LPIN1,AADAC,ARPC1A,FAM120A,TM4SF1,AMFR,SMARCA1,FGFR2,DPF2,KIAA0251,FGR,CXORF12,FOXM1,UPP2,RY1,SMARCB1,METTL1,PLEKHG5,MGC39372,HS6ST1,USP34,SCYL1BP1,HNRPH1,ARHGDIB,SLC30A7,BECN1,LPP,MAP2K4,ZNF260,RNPS1,SLAMF8,KCTD4,ZNF22,ZNF629,SLC16A2,PSMD14,GOLPH3,ZBTB4,ATP6V0A1…	ATP6V0A1,FGFR2,FGR,SMARCA1,SMARCB1,COG2,MRPL4,ZNF449	64	8	12.5	0.992875	Human	Aging
WERNERONLY_FIBRO_UP	DCBLD2,ATP5E,TNFRSF12A,SNX8,APOB,ARHGAP5,CTGF,BTBD1,HNRPH1,C14ORF119,B4GALT1,FECH,SPECC1,ATRN,MBNL2,MARK3,RPS6,RNASEH2B,LARP5,TRAP1,RPS6KA4,TNFRSF10B,BTG2,PRDX6,TIAL1,GTDC1,FLJ36874,IGFBP3,CPB2,TCF12,GPR116	ATP5E,CTGF,IGFBP3,PRDX6,RNASEH2B	31	5	16.129	0.994393	Human	Aging
AGED_MOUSE_CORTEX_DN	HSP90AB1,CPLX1,ATP6AP1,TUBB2C,PPM1A,ARPP-19,SKP1A,OAZ2,PFN1,PCTK1,SFRS5,DDX3X,DNAJB11,APOE,PPP2CA,TIA1,GORASP2,DAD1,CSDE1,MGLL,PRKACB,DYNC1H1,NSF,TUBB3,AP2M1,CSNK1A1,KCNMA1,PLD3,MAG,GABRA1,ACO2,CS,EEF2,ATP1A1,PPP1CB,DCTN1,EIF4G3,ATP2A2,PTGDS,ATP6V1E1,RAB2,RAB14,EEF1G,PGK1,SEPT7,DNM1	Atp6ap1,Csde1,Dync1h1,Eef1g,Gorasp2,Hsp90ab1,Ppp2ca,Skp1a	46	8	17.3913	0.999526	Mouse	Aging
AGED_MOUSE_HYPOTH_DN	ACHE,GNAI2,ATP6AP1,CAMK2G,STIP1,FSTL1,CANX,ATP6V0C,MAGED1,APOE,GPX4,DLG4,PRKACB,DHX30,DNAJA2,AP2M1,PLD3,PPP2R1A,EEF1A1,GDI1,EPAS1,KIF5B,ACO2,SARS,DDB1,CS,EPRS,VTI1B,MGAT2,ATP2A2,RAB18,PTGDS,GRIA1,ATP6V1E1,ATP9A,VSNL1,UBC,DNM1	Atp6ap1,Camk2g,Dlg4,Eef1a1,Ppp2r1a	38	5	13.1579	0.987789	Mouse	Aging
AGED_MOUSE_MUSCLE_DN	CLTB,IL6ST,HNRPD,USP4,GFER,POLA2,PRKCSH,RAI2,USP50,FDFT1,ZNF32,WNT4,SIN3A,CDC2L1,PPP3CC,PRSS15,NR2F1,PHOX2A,ADAM28,PTPRR,S100A10,PSMB8,ABCB4,TST,PPP1R2,PSMC3,PLA2G7,COL1A2,EEF1G,CALM3,COL1A1,APBB2,PMP22	Calm3,Cltb,Eef1g,Phox2a,Psmb8	33	5	15.1515	0.993915	Mouse	Aging
AGED_RHESUS_UP	LTBP2,CXORF40B,AIF1,HNRPD,MPV17,H1FX,PDLIM1,TPD52,FAH,DDX18,FOXF2,FAM53B,SH3GL3,PIK3CG,EFNB3,LIFR,EIF2S3,PTPRU,TBR1,CRHR2,MAPK8,ZNF77,CYP2B6,FOXO1A,EPHB3,VPS72,ADRB3,TCF20,ATN1,STX16,AMD1,MLC1,CYP2C9,CYP2C8,ARFIP2,TFCP2,USF1,HYOU1,CBLB,POP1,TMEM41B,FGF6,TIMM17A,GLRA2,RTN1,AP2B1,SERPINA4,GUCY1A2,ANGPT1,CEACAM4,SULT1E1,KCNMA1,STX4,AR,GZMA,VIL2,ZBTB25,SGCG,SQLE,GNB3,SGCB,RBM34,FUT8,CSF1,POLA2,PCDHB1…	Adora2a,Ap2b1,Atp6v0a1,Cdh4,Ddx18,Dlg3,Eef1a1,Fbn2,Fez2,Fgfr2,Inpp5a,Khsrp,Mep1b,Npr2,Onecut1,Pask,Pcdhb11,Pcdhb17,Pde4b,Plxnb1,Rela,Slc17a2,Slc2a4,Stx16,Tnpo1	200	25	12.5	0.999987	Mouse	Aging
AGEING_BRAIN_DN	MEF2C,TGOLN2,HCCS,GABRB3,PITPNA,PITPNB,FGF13,FGF12,PRKCB1,ITPKA,RAB1A,CALB2,CDH22,ATP2B2,FAM49A,B3GALNT1,OGT,PLD3,FRAP1,SCN2B,GRIN2A,PDE4D,PTPRO,THY1,MAPK1,TRIM38,CAMK4,ZNF238,RASGRF1,MAPK9,CHGB,RBP4,CDK5R1,NAPG,MRPS12,CACNB2,NAPA,TAGLN3,DDX3X,GORASP2,PVRL3,CDC40,GAD1,LOC552889,GABRD,SLC2A3P1,MAP2K4,TPBG,CORO1A,KCNJ9,ATP2A2,ETS2,RGS4,MAP2,SST,CLTB,E2F4,TIMM17A,IBRDC3,RANBP9,PAK1,RAB6A,TOP2B,SLC1A…	Cdh22,Atp5a1,Bcl11a,Calm3,Camk2a,Camk4,Cdh22,Cltb,E2f4,Elavl2,Gad1,Gfra2,Gorasp2,Pde4d	122	14	11.4754	0.998525	Mouse	Aging
AKTPATHWAY	TNFSF6,MLLT7,FOXO1A,RELA,NFKBIA,NFKB1,BAD,HSPCA,AKT1,GH1,PDPK1,YWHAH,CASP9,PPP2CA,PIK3CA,FOXO3A,CHUK,PIK3R1,GHR	Akt1,Nfkb1,Ppp2ca,Rela	19	4	21.0526	0.997749	Mouse	Aging
CALRES_MOUSE_NEOCORTEX_UP	TUSC4,CD8B,EDN2,HINT2,AQP4,CNOT2,CNOT7,UBE1L,GATA4,SERPINE1,TUBB6,STK39,E4F1,CSK,NQO1,MLL4,KHDRBS1,PRKCA,OSBP2,ACTA1,GPR19,LDB1,RELB,GIF,TLE1,PURA,PRKD1,UMPS,PPEF2,EIF2AK3,BAT3,LOC642956,NFKBIA,MTIF2,TSC22D1,ANXA6,TYMS,KIAA2013,POLE3,PRSS15,THBS3,DTNA,TFDP1,MAFF,SELP,ZBTB7A,PTPRD,GABRA2,BMP1,SLC12A2,MSH2,SAMHD1,SLC6A15,ATP13A2,GAS6,PPIC,HOXB9,CIT,ASIP,OPRD1	Acta1,Cnot2,Khdrbs1,Oprd1,Ppef2,Relb,Stk39,Thbs3,Tle1,Tyms	60	10	16.6667	0.99979	Mouse	Aging
CALRES_RHESUS_DN	UQCRC2,ADCY2,CYP2D6,TSNAX,TI-227H,TSPAN7,HSU79275,CDR2L,GLI3,GOT2,COPB2,BAK1,CGREF1,DDX17,SLC23A2,RANBP1,SMOX,HADH,GOLGA3,ACAA2,CRYAA,TAZ,JARID1C,ACTN1,COX4I1,DYNLT1,FBP2,HTATIP,DDO,PSG9,NNT,GNAQ,COMMD1,PIAS1,MDH1,ACR,ELL,CREM,INSSA2,RY1,HADHB,DSCR1,SERINC3,PEX19,CKMT2,POU2F2,PRPS1L1,RUNX2,MYOC,AXIN1,SUB1,TNP1,VDAC2,MRPL23,MNAT1,MPI,NDUFV2,RAB2,RRS1,ABCC2,MBTPS1,BMP6	Acaa2,Cryaa,Dynlt1,Ell,Hadhb,Ndufv2,Vdac2	62	7	11.2903	0.986378	Mouse	Aging
KAMMINGA_EZH2_TARGETS	Xpo1,Pole2,Ahcy,Prim1,Smc2l1,Mad2l1,Ppp1cc,Rrm1,Kpna2,Nap1l1,AA545217,H2afz,Aurkb,Smc4l1,Eed,Tacc3,Cdca7,Mki67,Tfdp1,Top2a,Cul2,Cdca5,Ect2,Rpa3,Topbp1,Dntt,Prc1,Rbl1,Hat1,Mcm2,Mcm3,Kpnb3,Mcm4,Ccnb2,Gmnn,Recc1,Pcna,Setdb1,Stk6,Nek2,Nusap1	Aurkb,Ccnb2,Ect2,H2afz,Kpna2,Nap1l1	41	6	14.6341	0.99551	Mouse	Aging
KANG_TERT_DN	A2M,MMP9,EFNA3,TSPAN5,PTGS1,ADH1C,CD52,MMP3,MMP1,ST3GAL1,OGN,CD44,SH3BGR,TFPI2,SPN,NET1,MYH1,MYH2,MYH4,PDE4D,PRELP,ZNF236,GLUL,GABRR1,ATP9A,PMP22,ADAMTS3,TNFAIP3,SNTG2,RAD23B,FGFR1,ACHE,CCL2,SERPINA10,ADRBK1,NULL,CNR1,IMPG2,TRAV8-5,PPP2R2B,KLF9,MAP2K2,MAFB,PRB4,MYO1D,NR4A1,SMG1,NR4A3,SERPINI1,DLX6,ST8SIA5,NTRK2,ADAM20,TGFBR3,E2F1,INSL5,GPR88,CKB,WISP2,CXCR4,MGLL,ACYP1,CASP1,KLK14,GHR,EGR3,ARHGEF6…	Cdh2,Cnr1,Fgfr1,Gfra3,Mafb,Myh1,Myh2,Myh4,Oprl1,Pde4d,Rad23b,Serpini1,Thbs2,Thbs4,Wisp2	98	15	15.3061	0.999963	Mouse	Aging
OLD_FIBRO_DN	HCCS,EIF2C2,CYP3A7,LTBP1,STK38,ATP1B3,HNRPF,VKORC1L1,CAPZA1,SNRPD2,SLC35A1,AIP,CUL2,DDX17,PICALM,GSTM4,CLK2,FBXO25,KIAA0082,CSF3R,RGN,HADH,DDAH1,FNDC3B,ALDH6A1,KIF5B,MADD,BCL2A1,C10ORF7,TIMD4,LIG4,SFRS1,TACC2,MGAT2,RND3,STRA13,ZNF193,PSMA5,PRCC,C14ORF106,ST14,C20ORF74,MNDA,SURF5,SLC25A37,NFE2L2,ZNF588,WFDC2,COASY,MST101,GRB2,ITGB4,LRBA,BEX2,KARS,MIA3,ECE1,ARPC2,DRAP1,VDP,GALC,TFDP2,DYRK4,VEZF1,AB…	Aip,Ammecr1,Arpc2,Atp1b3,Atp6v0a1,Capza1,Cog6,Drap1,Gsto1,Hdhd1a,Igf2r,Igfbp6,Nfe2l2,Pbx1,Plekhg1,Sfrs1,Smad6,Vezf1	160	18	11.25	0.999428	Mouse	Aging
OLDAGE_DN	KIF23,CKS1B,HMGB2,PTGS2,FOXM1,PKMYT1,POSTN,MYBL2,KIF2C,CSE1L,CENPA,SAFB,H2AFZ,RANBP1,APPBP1,H2AFX,FBN2,CCNA2,KIF14,KIF11,IL8,NUP88,CKAP5,NASP,CCNF,UGCG,CENPF,CDC20,MCM2,ATR,UBE2C,PPP1CC,CDC25B,PSMA2,DDX39,PSMC6,PSMD12,PLK1,PSMD11,PSMC2,PSMA3,HAS2,CTSC,PARP1,HADH2,BARD1,CDH11	Ccna2,Cdh11,Fbn2,H2afz,Plk1,Psmd12	47	6	12.766	0.99037	Mouse	Aging
OLDONLY_FIBRO_DN	PPARA,NRP1,ATP1B3,HINT1,IGFBP6,AMMECR1,DDX17,ALAS2,PICALM,FBXO25,RGN,ZC3HAV1L,HADH,DDAH1,FNDC3B,CABLES1,STX5,SH3PXD2A,TIMD4,LIG4,METTL2A,SFRS1,TACC2,STRA13,NFE2L2,ZNF588,COASY,HIST1H2AC,MST101,USP4,LRBA,ITGB4,BEX2,ROPN1L,MTMR3,MTM1,PLEKHG1,RNASET2,FVT1,RGC32,PPP1R12A,GPATC8,HSD17B4,BAZ2A,IL2RB,SMAD6,BCKDHB,MT1X,RPL28,POLRMT,HDHD1A,THRAP2,PBX1,APOL6,TJP2	Ammecr1,Atp1b3,Hdhd1a,Igfbp6,Nfe2l2,Pbx1,Plekhg1,Sfrs1,Smad6	55	9	16.3636	0.999567	Mouse	Aging
OXSTRESS_RPE_H2O2HNE_DN	FGFR1,MARCKSL1,HINT1,IL18,CCR1,CCNT1,ELK1,CDH2,MYBL2,DDR2,CTNNB1,SPRY2,CDKN2D,MYC,ARHGDIA,UBE2A,FECH,CSNK1G2,PAIP1,PHB,CDK9,CDC20,HGF,GTF2B,TANK,CDC25A,GNB2,ITGA7,TSC2,NFE2L1,F2R	Cdh2,Cdk9,Csnk1g2,Fgfr1,Nfe2l1,Phb	31	6	19.3548	0.99918	Mouse	Aging
OXSTRESS_RPE_H2O2TBH_DN	ITGAL,ITGB4,RNH1,ITGB5,SLC7A5,SRF,RPA1,VCAM1,BAK1,CDKN2B,DYNLL1,TPP1,SPINT2,FMO1,TCEA1,ZYX,STCH,HGFAC,ACTB,BMP4,TP53,SF1,QSCN6,RB1,CTNNA1,CAPN2,CDC25C,MMP11,HDAC1,RPL13A,TUBA3,CDH11	Actb,Capn2,Cdh11,Dynll1,Fmo1,Rpa1	32	6	18.75	0.998996	Mouse	Aging
OXSTRESS_RPETHREE_DN	BNIP3,CASK,NFIX,NFKB1,COMT,CDH3,ADORA1,AMPH,LCAT,ITGB6,JUND,CCNA2,ARHGDIA,PIK3R2,CAPNS1,NF2,RBL2,ZNF91,HMGA1,MCM4,DAPK1,CUTL1,ITGA5,ID1,POLD1,GNAS,IGFBP2,C6ORF108	Adora1,Amph,Capns1,Cask,Ccna2,Igfbp2,Nf2,Nfkb1,Pold1	28	9	32.1429	0.999999	Mouse	Aging
OXSTRESS_RPETWO_DN	IL18,ITSN1,SLC7A5,CTNNB1,CD47,BAK1,CDKN2B,CDKN2D,RARB,S100A1,FECH,BRAF,RXRB,CSNK1G2,DFFB,CSDA,MARK3,CTNNA1,TANK,PPP1CA,CPE,NFE2L1,EFNA4,FGFR1,ITGAL,ERBB4,CLU,ITGB4,ELK1,ITGB5,BCL2L1,MYBL2,SRF,TCF3,ARHGDIA,BMP4,HD,BMP1,PHB,PAIP1,CDC20,ATR,HGF,SMAD1,CDKN1C,HDAC1,ITGA6,ETS1,ETS2,TSC2,ITGA7,MYLK,TSG101,MARCKSL1,HINT1,FASTK,CCNT1,MLH1,DDR2,GPX2,SPRY2,DYNLL1,TPP1,SPINT2,ZYX,MYC,UBE2A,LYN,VIL2,TP53,SF1,…	Actb,Capn2,Cdh11,Cdh2,Cdk9,Csnk1g2,Dynll1,Fgfr1,Fmo1,Nfe2l1,Phb,Rpa1,Smad1	109	13	11.9266	0.998626	Mouse	Aging
PARP_KO_DN	HMGB2,CDC20,TAGLN2,PRIM1,NCAM1,CCNB1,CCNB2,SET,KRT14,DNMT1,STMN1,CCNA2,UBE2S,SPP1	Ccna2,Ccnb1,Ccnb2	14	3	21.4286	0.995421	Mouse	Aging
PARP_KO_UP	S100A6,CAV1,FGF7,FST,IGFBP6,ELN,RANGAP1,PRRX2,DCN,CCNG1,TIMP3,B2M,NOV,CTTN,APP,GPX3,AK1,MGP,EEF2,TINAGL1,ANXA3,COL4A5,CDKN1A,CCND2,ID1,CD81,PCNA,MDM2,MFAP5,IGFBP4	Ak1,Ccnd2,Ccng1,Igfbp4,Igfbp6,Nov	30	6	20	0.999336	Mouse	Aging
WERNER_FIBRO_DN	HCCS,RALY,EIF2C2,CYP3A7,LTBP1,STK38,ADCY7,CTDSPL,VKORC1L1,HNRPF,LGMN,CAPZA1,SNRPD2,CBX3,ISGF3G,SLC35A1,IL17RB,AIP,CUL2,GSTM4,PVALB,CLK2,KIAA0082,CSF3R,ROBO2,STAM,ZNF449,ALDH6A1,KIF5B,MADD,BCL2A1,C10ORF7,GGTLA1,ARPC1A,AADAC,MGAT2,RND3,ZNF193,PSMA5,PRCC,C14ORF106,ST14,C20ORF74,MNDA,SURF5,SLC25A37,AMFR,SMARCA1,WFDC2,FGFR2,KIAA0251,FGR,GRB2,CXORF12,RY1,KARS,MIA3,ECE1,ARPC2,SMARCB1,DRAP1,METTL1,VDP,MG…	Aip,Arpc2,Atp6v0a1,Capza1,Cog2,Cog6,Drap1,Fgfr2,Fgr,Gsto1,Igf2r,Mrpl4,Smarca1,Smarcb1,Vezf1	168	15	8.92857	0.987105	Mouse	Aging
WERNER_FIBRO_UP	ATP5E,C18ORF19,APOB,ARHGAP5,CTGF,BTBD1,SEMA7A,SLC4A1,ELP3,FECH,CDC2,SPECC1,PRKAB2,DYNLT3,MBNL2,MARK3,C10ORF4,MBD1,RNASEH2B,MYCN,LARP5,TRAP1,TNFRSF10B,BTG2,PRDX6,TIAL1,HSPB8,FLJ36874,DCBLD2,C6ORF155,TNFRSF12A,SNX8,CHIT1,NUDT21,RAB11A,NDRG1,INPP5E,AMD1,HNRPH1,C14ORF119,B4GALT1,STAMBP,ZNF529,TP53I11,ATRN,KIAA1644,RPS6,RPS6KA4,ARMC8,GTDC1,TCF12,CPB2,IGFBP3,C15ORF41,C20ORF94,GPR116	Atp5e,Ctgf,Dynlt3,Elp3,Igfbp3,Prdx6,Rnaseh2b,Stambp	56	8	14.2857	0.997939	Mouse	Aging
WERNERONLY_FIBRO_UP	DCBLD2,ATP5E,TNFRSF12A,SNX8,APOB,ARHGAP5,CTGF,BTBD1,HNRPH1,C14ORF119,B4GALT1,FECH,SPECC1,ATRN,MBNL2,MARK3,RPS6,RNASEH2B,LARP5,TRAP1,RPS6KA4,TNFRSF10B,BTG2,PRDX6,TIAL1,GTDC1,FLJ36874,IGFBP3,CPB2,TCF12,GPR116	Atp5e,Ctgf,Igfbp3,Prdx6,Rnaseh2b	31	5	16.129	0.995586	Mouse	Aging
AGED_MOUSE_CEREBELLUM_UP	GFAP,MPEG1,HEXB,PGLYRP1,B2M,BDNF,PIGF,APOE,NOS3,PTBP2,RHOG,EIF2B5,CTSZ,IRGM,SIPA1L2,CTSS,UBE2H,CDK4,PTPRO,MYH8,ACADVL,GNB2,CST7,F2,TRAPPC5,CTSD,CTSH,SEZ6,LMNB1,ITGB5,GNG11,NFYA,IARS,TYMS,SLC11A1,LGALS3BP,CD68,AGT,TBC1D1,IFIT1L,SELPLG,THBS2,SPP1,APC,WDFY3,TBX6,LGALS3,AXL,EFS,EPRS,CAPN2,EPS15,MNAT1,IFI27,NOTCH1,SLC7A3,GCK,IRF7,TGFBR3,DNAJB2,SNTA1	CAPN2,CDK4,EPS15,MYH8,NFYA,NOTCH1,THBS2,TYMS,UBE2H,TRAPPC5	61	10	16.3934	0.999627	Human	Aging
AGED_MOUSE_CORTEX_UP	PREP,VIM,FKBP3,DCK,RDX,CCNG1,PRDX1,TIMP3,FAH,CASP6,SOS2,H2AFZ,COL6A2,BCAP29,SFRS10,RPL5,PAFAH1B1,EIF1,SEPP1,PABPC1,RPS24,ACTB,EGR2,SLC25A4,CDC5L,EPHA7,CPE,C1QBP,RASGRF1,MARCKS,GADD45B	ACTB,CCNG1,H2AFZ,PAFAH1B1,RPL5,PABPC1	31	6	19.3548	0.998904	Human	Aging
ALZHEIMERS_DISEASE_DN	HNRPK,MEF2C,MEF2A,SCN3A,SCN3B,APRIN,HNRPD,PPP2R5C,PGAM1,HNRPR,SYNCRIP,ITSN2,B2M,LPHN2,CUL2,APP,SH3YL1,DIRAS2,DIRAS3,OGT,CAB39,PDHA1,CUL1,TBPL1,TMEM14A,BSG,TMEFF1,KIF5C,GRIN2A,BSN,VPS41,THY1,MAPK1,GLUL,MAPK9,ABAT,PPP2R5E,MCTS1,RAD23B,SCN1A,MTX2,HSD17B12,CACNB2,CHCHD2,ARF5,RAB7,SULT4A1,PFN2,ARIH2,TMEM50A,KAL1,PPP2R2B,FH,LAPTM4B,PAIP1,ATR,SERPINI1,VDAC3,KIF3C,RGS2,ARF1,NOLC1,RGS4,ARF4,RAB2,RGS7,PARP…	ACAT1,ACCN1,ADORA2B,AP2B1,ANK3,ATP1B1,ATP5A1,ATP5E,ATP6V1C1,ATP6AP1,CA11,CALM3,CAMK2A,CAPNS1,CCND2,CCNG2,CCNH,CLTC,COX6C,COX7A2,CSNK1G3,DDOST,DLD,DLG2,DYNC1H1,ECT2,ELAVL4,EPS15,ACSL3,FGFR3,GAD1,GAD2,GLRX,HSP90AA1,HSP90AB1,HSPD1,KCNQ2,KPNA2,ME1,MPP1,NAP1L2,NDUFAB1,NDUFB1,NDUFS3,NDUFV2,NF2,NHP2L1,NOV,PAFAH1B1,PDE4B,PDHA1,PGAM1,SLC25A3,SERPINI1,PPA1,PPP2CA,PPP2R5C,PPP2R5E,PPP3R1,PSMD12,RAD23B,SCG5,S…	1121	118	10.5263	1	Human	Alzheimer disease (AD)
ALZHEIMERS_DISEASE_UP	CDIPT,CRHBP,PPP2R5D,ITSN1,OGDH,PLEC1,AMOTL2,SART1,AGTR1,APP,CUL5,MC1R,PIK3C3,PATZ1,ROS1,STAG2,STAG1,SH3GL3,TTTY9A,KIF5B,PDPN,C4B,RREB1,LRRC1,PTBP1,JARID1A,UGCG,LIFR,SERPING1,GEM,MARK3,PROX1,NCAPD2,RAD1,MAPK1,NPC1,PTRF,SAPS3,JUN,EIF2AK2,ACAA1,DCBLD2,HSPBAP1,RALGPS1,ZNF131,AHCTF1,NFKBIA,GAST,PDSS1,PDSS2,SCRIB,JRK,KBTBD2,ARIH2,SFRS15,SLC29A2,SFRS16,ARG2,RAC1,PABPC3,PABPC1,FGL1,HLA-DOA,SPOP,KIF3B,TAO…	AP1B1,AK1,BIN1,CCND3,CDK2,CHD1,CHD2,CREBBP,CTBP1,CTBP2,DUT,E2F5,EEF1A1,EP300,EPS8,FBLN1,FBN1,FBN2,FGFR1,FGFR3,FMO2,FYN,GSTT2,H3F3A,H3F3B,IGFBP5,IPP,TNPO1,LPL,CYP4F3,SMAD5,NAGA,NAP1L1,NFE2L1,NFKB1,CNOT2,NOTCH4,PABPC3,PAH,PBX2,PDE4C,PGC,SERPINI2,PPP2R5D,RAC1,RPL5,SERPINB4,SGTA,SLC2A1,SNAI2,SMARCD1,SORD,DYNLT1,TLE4,UBE2L3,TRPV1,XBP1,YES1,ZNF24,VEZF1,ZNF202,ZNF232,LHX3,LZTR1,RBM10,ARID1A,CDC14A,KHSRP…	1473	110	7.46775	0.999823	Human	Alzheimer disease (AD)
ALZHEIMERS_INCIPIENT_DN	RAD51C,GRPEL1,MEF2A,SEC31A,SCN3A,GABRB3,RPL14,NELL1,MPV17,CCT2,CCT3,CUL2,CSNK2A1,ROBO1,PDHA1,RPN2,HADH,EIF2B3,OPA1,ROCK2,PTPRR,ACTN1,HLA-G,GLUL,SERBP1,MGA,WFDC1,CSNK1G3,VAMP1,DEAF1,PANX1,NHP2L1,COX7C,RY1,NEDD8,RIMS2,TTC3,CEPT1,GPR22,RPL6,DRAP1,TRO,CACYBP,BAI2,DNAJA1,FCER1G,SUPT7L,C9ORF16,PCNT,MAOA,MAP2K4,LGALS8,DDX5,CDC27,UBP1,REEP5,PPA1,CCT5,CCT4,ATP2A2,CD59,RGS4,PSMC2,PARP1,SST,AHSA1,WRB,TMOD1,…	CSNK1G3,GLRX,HSP90AA1,HSP90AB1,NHP2L1,PAFAH1B1,PDHA1,PPA1,PPP3R1,PDHX,COX7A2L,DRAP1,MRPL15,KCNIP1,KIDINS220,C9orf16	144	16	11.1111	0.99803	Human	Alzheimer disease (AD)
ALZHEIMERS_INCIPIENT_UP	EIF2C1,ADCY7,RPL13,PTGS1,RAB1B,TPD52,SLC35A3,HS2ST1,NONO,AGTR1,APP,H2AFV,CD44,PLOD2,WWP2,STAG2,MATN2,ZNF43,TTTY9A,PLD2,POLH,RXRB,SPAG1,ZHX3,H2AFJ,SSPN,NKTR,NCAPD2,RAD1,PGM3,PGLS,CEP350,FLII,RPS10,LAMC1,EIF2AK2,ADD3,NEK7,DCBLD2,GNAI3,AKAP13,PDSS1,PXN,JRK,VRK3,IFNA5,PABPC3,FGL1,CDC42EP4,HLA-DOA,TCF3,PLAG1,IKZF4,TAOK2,ALMS1,HRBL,TAX1BP3,SLAMF1,APOL2,LAMA2,NAG,LAMA4,FNBP1,RABEP1,EPS8,SFRP1,RBPSUH,CD5…	CHD2,EP300,EPS8,FBN1,FBN2,FGFR3,H3F3B,IPP,CYP4F3,NAP1L1,NOTCH4,PABPC3,PAH,PDE4C,YES1,ZNF24,ARID1A,CDC14A,TAOK2,PRDX6,SGK2,PLXNB2,FZR1,ZNF444,ENAH,CTPS2,CALML4,H2AFV	345	28	8.11594	0.987752	Human	Alzheimer disease (AD)
ALZHEIMERS_DISEASE_DN	HNRPK,MEF2C,MEF2A,SCN3A,SCN3B,APRIN,HNRPD,PPP2R5C,PGAM1,HNRPR,SYNCRIP,ITSN2,B2M,LPHN2,CUL2,APP,SH3YL1,DIRAS2,DIRAS3,OGT,CAB39,PDHA1,CUL1,TBPL1,TMEM14A,BSG,TMEFF1,KIF5C,GRIN2A,BSN,VPS41,THY1,MAPK1,GLUL,MAPK9,ABAT,PPP2R5E,MCTS1,RAD23B,SCN1A,MTX2,HSD17B12,CACNB2,CHCHD2,ARF5,RAB7,SULT4A1,PFN2,ARIH2,TMEM50A,KAL1,PPP2R2B,FH,LAPTM4B,PAIP1,ATR,SERPINI1,VDAC3,KIF3C,RGS2,ARF1,NOLC1,RGS4,ARF4,RAB2,RGS7,PARP…	Acat1,Accn1,Acsl3,Actr10,Actr2,Adora2b,Ak5,Ank3,Ap2b1,Arpc2,Arpc3,Atp1b1,Atp5a1,Atp5e,Atp5l,Atp6ap1,Atp6v1c1,Atxn10,Bcl11a,Bcl11b,Cab39,Cadps,Calm3,Calml4,Camk1g,Camk2a,Capns1,Ccna1,Ccnd2,Ccng2,Ccnh,Cdh11,Cdh8,Cdk5,Cltc,Cops7a,Cox6c,Csnk1g3,Cuta,Ddost,Dld,Dlg2,Drap1,Dync1h1,Dynll1,Dynlt3,Ect2,Elavl4,Eps15,Fgfr3,Gad1,Gad2,Gadd45gip1,Glrx,Gorasp2,Gsto1,H2afv,Hdgfrp3,Hsp90aa1,Hsp90ab1,Hspd1,Kcnip1,K…	1121	112	9.99108	1	Mouse	Alzheimer disease (AD)
ALZHEIMERS_DISEASE_UP	CDIPT,CRHBP,PPP2R5D,ITSN1,OGDH,PLEC1,AMOTL2,SART1,AGTR1,APP,CUL5,MC1R,PIK3C3,PATZ1,ROS1,STAG2,STAG1,SH3GL3,TTTY9A,KIF5B,PDPN,C4B,RREB1,LRRC1,PTBP1,JARID1A,UGCG,LIFR,SERPING1,GEM,MARK3,PROX1,NCAPD2,RAD1,MAPK1,NPC1,PTRF,SAPS3,JUN,EIF2AK2,ACAA1,DCBLD2,HSPBAP1,RALGPS1,ZNF131,AHCTF1,NFKBIA,GAST,PDSS1,PDSS2,SCRIB,JRK,KBTBD2,ARIH2,SFRS15,SLC29A2,SFRS16,ARG2,RAC1,PABPC3,PABPC1,FGL1,HLA-DOA,SPOP,KIF3B,TAO…	Ak1,Akt3,Ap1b1,Arid1a,Baz1a,Bin1,Calml4,Cask,Ccdc22,Ccnd3,Ccrn4l,Cdc14a,Cdh4,Cdk2,Chd1,Cnot2,Cog2,Crebbp,Ctbp1,Ctbp2,Ctps2,Dcp1a,Ddx18,Dut,Dynlt1,E2f5,Eef1a1,Eef1g,Enah,Ep300,Eps8,Fbln1,Fbn1,Fbn2,Fez1,Fez2,Fgfr1,Fgfr3,Fmo2,Fyn,Fzr1,Gstt2,H2afv,H3f3a,H3f3b,Igfbp5,Ipp,Khsrp,Lhx3,Lipg,Lpl,Lztr1,Mafb,Med6,Myo10,Myo5c,Naga,Nap1l1,Nfe2l1,Nfe2l3,Nfkb1,Notch4,Pabpc1,Pah,Patz1,Pbx2,Pcdh17,Pde4c,Pde4d,Pgc,…	1473	103	6.99253	0.999499	Mouse	Alzheimer disease (AD)
P35ALZHEIMERSPATHWAY	CSNK1A1,CAPNS2,APP,CDK5R1,CAPNS1,CSNK1D,PPP2CA,GSK3B,MAPT,CDK5,CAPN1	Capn1,Capns1,Capns2,Cdk5,Ppp2ca	11	5	45.4545	0.999993	Mouse	Alzheimer disease (AD)
FREEPATHWAY	GSS,XDH,GSR,GPX1,TNF,IL8,RELA,NOX1,NFKB1,SOD1	GSR,NFKB1,RELA	10	3	30	0.998638	Human	Apoptosis
GAY_YY1_DN	XRCC4,ADCY7,TUBB2A,PTGS1,TCFAP4,D17H6S56E-5,AURKA,PRKG2,REST,AURKB,LYZS,INCENP,H2AFZ,PLA2G1B,CCNA2,CDCA3,RAB27A,MATN2,MRPL52,POLH,LIG1,CYP3A11,LIG3,ADAM26A,PTPRO,THY1,PRELP,IFI202B,UHRF1,RFC4,MAD2L1,SPAG5,PDGFRA,HAS2,CLCN1,FUS,IL1R1,LMNB1,CYP51A1,FARS2,HMGCS1,SFXN1,ACAT2,TK1,SLC29A1,PVRL4,SERPINA1A,LHX4,IDH1,IL1RAPL2,TDRD1,NR1H4,SPP1,NKX2-3,CRIP1,MKI67,IL1RL1,SCD,TGFBR1,IGH-6,TNNI3,DLX3,CYP7B1,NI…	ACAT2,ANK1,BUB1,CCNA2,CCNB1,DUT,ELAVL3,GALR1,GFRA1,H2AFZ,IGFBP5,PLK1,PRKG2,AURKA,THBS2,THBS4,API5,WISP2,HIST1H3F,CCNB2,AURKB,MRPL19,KHDRBS1,PLK4,SPTBN4,LHX4	281	26	9.25267	0.997297	Human	Apoptosis
PGC	HCCS,LDHB,ARHD,LDHA,LSM8,PGAM1,C7orf32,RANGAP1,SH3BGR,PDHA1,LSM1,BSG,RXRB,FLJ10134,E2IG5,NME7,ADSL,MAPK8,HLA-DRA,ADSS,SCN1B,PUS1,MTX2,MTX1,C6orf209,HADHB,ARIH1,SPP1,FH,ESRRA,MAP2K1,MAP2K3,ZNF11B,HBA1,FXR2,TNNI3,VDAC3,ZNF216,GK,MUC5AC,DKFZp434O0213,HADH2,SZF1,CHRNE,COX8,RTN4,SLC20A1,LATS1,MTHFD2,P4HA2,AKIP,MRPL4,ACO2,GTF2H4,CIAO1,GAPD,ARVCF,INHBA,THEM2,RRM2,EIF4A2,RRM1,HSPC051,RUVBL2,TUFM,SKIV2L,A…	AK1,ATP1B1,ATP5A1,COX7A1,COX7A2,DLD,EEF1A2,GLRX,HADHB,HSPD1,ME1,MYH11,NDUFA6,NDUFAB1,NDUFS3,NDUFV2,PDHA1,PGAM1,PSMB5,SGTA,SLC2A4,SRC,UQCRC1,VDAC3,DHX16,COPS3,CIAO1,GSTO1,ACTR2,TCIRG1,ATP5L,GABARAPL1,MRPL46,LSM1,MRPL13,MRPL18,MRPL15,MRPL4,MRPL39,KIDINS220,C9orf16	425	41	9.64706	0.999884	Human	Apoptosis
TSP1PATHWAY	FOS,CASP3,CD36,FYN,JUN,MAPK14,THBS1	CD36,FYN,THBS1	7	3	42.8571	0.999741	Human	Apoptosis
FREEPATHWAY	GSS,XDH,GSR,GPX1,TNF,IL8,RELA,NOX1,NFKB1,SOD1	Gsr,Nfkb1,Rela	10	3	30	0.998867	Mouse	Apoptosis
GAY_YY1_DN	XRCC4,ADCY7,TUBB2A,PTGS1,TCFAP4,D17H6S56E-5,AURKA,PRKG2,REST,AURKB,LYZS,INCENP,H2AFZ,PLA2G1B,CCNA2,CDCA3,RAB27A,MATN2,MRPL52,POLH,LIG1,CYP3A11,LIG3,ADAM26A,PTPRO,THY1,PRELP,IFI202B,UHRF1,RFC4,MAD2L1,SPAG5,PDGFRA,HAS2,CLCN1,FUS,IL1R1,LMNB1,CYP51A1,FARS2,HMGCS1,SFXN1,ACAT2,TK1,SLC29A1,PVRL4,SERPINA1A,LHX4,IDH1,IL1RAPL2,TDRD1,NR1H4,SPP1,NKX2-3,CRIP1,MKI67,IL1RL1,SCD,TGFBR1,IGH-6,TNNI3,DLX3,CYP7B1,NI…	Acat2,Ank1,Api5,Aurka,Aurkb,Bub1,Ccna2,Ccnb1,Ccnb2,Cyp3a11,Dut,Elavl3,Galr1,Gfra1,H2afz,Hist1h3f,Igfbp5,Khdrbs1,Lhx4,Mrpl19,Pcdha4,Plk1,Plk4,Prkg2,Tcfap4,Thbs2,Thbs4,Wisp2	281	28	9.96441	0.999714	Mouse	Apoptosis
PGC	HCCS,LDHB,ARHD,LDHA,LSM8,PGAM1,C7orf32,RANGAP1,SH3BGR,PDHA1,LSM1,BSG,RXRB,FLJ10134,E2IG5,NME7,ADSL,MAPK8,HLA-DRA,ADSS,SCN1B,PUS1,MTX2,MTX1,C6orf209,HADHB,ARIH1,SPP1,FH,ESRRA,MAP2K1,MAP2K3,ZNF11B,HBA1,FXR2,TNNI3,VDAC3,ZNF216,GK,MUC5AC,DKFZp434O0213,HADH2,SZF1,CHRNE,COX8,RTN4,SLC20A1,LATS1,MTHFD2,P4HA2,AKIP,MRPL4,ACO2,GTF2H4,CIAO1,GAPD,ARVCF,INHBA,THEM2,RRM2,EIF4A2,RRM1,HSPC051,RUVBL2,TUFM,SKIV2L,A…	Actr2,Ak1,Atp1b1,Atp5a1,Atp5l,Ciao1,Cops3,Dhx16,Dld,Eef1a2,Gabarapl1,Glrx,Gsto1,Hadhb,Hspd1,Lsm1,Me1,Mrpl13,Mrpl15,Mrpl18,Mrpl39,Mrpl4,Mrpl46,Myh11,Ndufa6,Ndufab1,Ndufs3,Ndufv2,Pdha1,Pgam1,Psmb5,Sgta,Slc2a4,Src,Tcirg1,Uqcrc1,Vdac3	425	37	8.70588	0.999344	Mouse	Apoptosis
TSP1PATHWAY	FOS,CASP3,CD36,FYN,JUN,MAPK14,THBS1	Cd36,Fyn,Thbs1	7	3	42.8571	0.999786	Mouse	Apoptosis
UVC_HIGH_ALL_DN	PFTK1,KIAA1128,PPP2R5C,PITPNB,AURKA,HMGN4,CD2AP,RAB1A,CITED2,AGTR1,DDX17,C1ORF77,CTGF,PHTF2,STAM,TLK1,LSM2,TLK2,RAPGEF2,CCNA2,CUL1,BHLHB2,TWIST1,EMG1,STRN3,YY1,UGCG,ZHX3,GEM,NAV3,TGIF,SFRS3,RND3,VEGFC,LHFPL2,MAPK6,RARS,PDGFRA,RAB14,HAS2,PMP22,C6ORF145,BLCAP,FUS,TPST1,GNAI1,ARF6,IGF2BP3,DUSP11,STK17A,U1SNRNPBP,COIL,WDR57,KIAA1012,HNRPH3,AMD1,MN1,SPOP,ZNF623,UAP1,NTF3,KLF9,SMAD7,RYBP,SMAD3,GAS1,ATP…	CCNA2,CCNG1,CHD1,CTGF,E2F3,EPS8,FYN,FZD2,CYR61,KPNA2,SMAD7,NAP1L1,NDUFV2,NFE2L2,CNOT2,PAFAH1B1,PDE4B,PPP2R1B,PPP2R5C,SIAH1,SIAH2,AURKA,THBS1,TLE1,TLE4,HDHD1A,FZD7,STX7,KIAA0174,NUP153,HMG2L1,RBM5,TUBGCP3,SEC24B,PLK4,BRD8,TARDBP	297	37	12.4579	0.999999	Human	Apoptosis/ Cancer
UVC_HIGH_D2_DN	BACH1,SNX4,C10ORF137,PNN,GTF2E1,MTMR3,N4BP1,PCGF3,CENPA,PDE4B,AUTS2,CHD1,RAPGEF2,THBS1,RUNX1,KIF2A,NUP153,SATB2,MAT2A,NTF3,SMAD7,MAP1B,RYBP,GAS1,NRIP1,DUSP5,PHF3,EIF4E,ZNF217,ID2,ID1,ZBED4,HAS2,NFE2L2,TNFAIP3,KIAA0256,C19ORF7	CHD1,SMAD7,NFE2L2,PDE4B,THBS1,NUP153	37	6	16.2162	0.996763	Human	Apoptosis/ Cancer
UVC_HIGH_D3_DN	KIF23,BMI1,ZFAND5,SCHIP1,SSH1,ELF4,UNG,TIPARP,CNOT2,STK17A,COIL,C21ORF25,LSM14A,TUBGCP3,POLE2,KIAA1012,RAI17,RHOB,TLK1,SLC25A44,AMD1,BRD8,SERTAD2,CYR61,GINS1,PPP2R1B,CDC6,ZNF623,HERPUD1,PODXL,ADNP,FOXJ3,SLBP,TAF11,PLK4,CRKL,CDR2,RNF4,BNIP2,DR1,RIPK1,TNFAIP8,CKS2,SIAH2,TM4SF1,BLCAP	CYR61,CNOT2,PPP2R1B,SIAH2,TUBGCP3,PLK4,BRD8	46	7	15.2174	0.997072	Human	Apoptosis/ Cancer
UVC_HIGH_D4_DN	TPST1,XPO1,SEC24B,HMGB2,GNE,SLC20A2,GNAI1,UBE2G1,DICER1,PPP2R5C,RBM5,FHL5,AURKA,ARF6,RAB1A,WDR57,GATA2,DDX17,ANKRD15,RAD21,DDX3X,CTGF,USP10,RAPGEF2,CLINT1,SAMD4A,PHC2,BHLHB2,UAP1,PDCD10,POGZ,USP1,ARID5B,THUMPD1,DOC1,SPEN,ATP13A3,HMGA2,FZD7,ATP2A2,MAPK6,KRIT1,SMURF2,CHSY1,SIAH1,KPNA2,BMPR1A	CTGF,KPNA2,PPP2R5C,SIAH1,AURKA,FZD7,RBM5,SEC24B	47	8	17.0213	0.999203	Human	Apoptosis/ Cancer
UVC_HIGH_D6_DN	NFYB,IGF2BP3,CXCL12,TRIB2,PTK2,MEIS2,LOC220594,C1ORF77,HMG2L1,ZNF146,PAFAH1B1,EDG2,PUM2,NFIL3,IFNGR2,CSTF3,STRN3,UGCG,TLE4,SMAD3,FZD2,CDK7,EPS8,NCK1,RAB14,PDGFRA,MFAP1,PRKCBP1,ARL4C,BCAR3,AHDC1	EPS8,FZD2,PAFAH1B1,TLE4,HMG2L1	31	5	16.129	0.994393	Human	Apoptosis/ Cancer
UVC_HIGH_D9_DN	BAT2D1,TMEM97,KIAA0174,KLF9,SWAP70,KIAA1128,KIAA1026,NAP1L1,CCNG1,CD2AP,TGIF,CITED2,AYTL2,AGTR1,ACVR1B,EDD1,ADM,RBPSUH,TRIM32,RRS1,DYRK2,IDI1,CCNA2,KIAA0232	CCNA2,CCNG1,NAP1L1,KIAA0174	24	4	16.6667	0.991838	Human	Apoptosis/ Cancer
UVC_LOW_ALL_UP	ZNF263,HIST2H2AA3,CCDC86,CSNK1G2,EFNB1,FDXR,SOX4,PMAIP1,GPRC5A,IL11,RSL1D1,CCNE1,CDKN1A,ISG15,BTG2,PLK2,SMOX,GDF15,TOB1	CCNE1,CSNK1G2,PLK2,RSL1D1	19	4	21.0526	0.997207	Human	Apoptosis/ Cancer
UVC_TTD_4HR_DN	DLC1,XRCC4,KIAA1128,RAB3GAP1,HIRA,ITSN2,ZNF638,ITSN1,CD2AP,ATP2B1,CTGF,VPS13A,TLK1,OGT,TLK2,DDX10,CAMSAP1L1,RAPGEF2,CRY1,DDEF2,FOXO3A,BHLHB2,STAG1,PTPRK,ROCK2,STRN3,UGCG,JARID1A,ZHX2,ZHX3,TMEM23,VEGFC,LHFPL2,SCC-112,BAZ1A,AQR,GAPVD1,MAPK6,CEP350,MTF2,SIPA1L1,F3,FCHSD2,ROR1,ZZZ3,CENTG2,PPP2R5E,FBXL7,HAS2,EXT1,MGAT5,IRAK1BP1,NEK7,KIAA1109,PPP2R3A,GNAI1,IGF2BP3,DAAM1,ARFGEF1,ARIH1,TRAM2,KIAA1012,CEP…	BICD1,CHD1,CREBBP,CTBP2,CTGF,DHX15,E2F3,FYN,CNOT2,PAFAH1B1,PBX3,PPP2R5E,TLE1,TLE4,FUBP1,TRAM2,NUP153,RBM6,ANAPC10,TUBGCP3,SEC24B,BAZ1A,WAPAL,SSBP2,ANKRD17,ZBTB20,STK39,MPP6	299	28	9.36455	0.99833	Human	Apoptosis/ Cancer
UVC_TTD_4HR_UP	CLTB,PGF,IGFBP6,CBX4,RPS6KB2,CNP,BAK1,KISS1,PLEKHQ1,PLCB3,TMEM109,AES,OSR2,CDKN2B,SMARCD2,ZFPL1,RHOB,GNL1,PLD3,BSG,STK25,RELA,EIF2S3,PIM2,FLNA,LENG4,HOXD9,DGAT1,PTRF,AAMP,ACAA1,ADD1,GALNT2,FGFR3,MVD,MRPS12,ERBB2,CDC34,MYBL2,MDK,PCTK1,TSPYL2,HEXIM1,STX16,ERCC2,BRD2,AMACR,CA5BL,C21ORF33,TREX1,EPHX1,TRIM25,BAD,TNFSF9,ABCB6,TPBG,PPIF,KCNJ4,MRPL28,ASNA1	CLTB,FGFR3,IGFBP6,RELA,RPS6KB2,SMARCD2,STX16	60	7	11.6667	0.985172	Human	Apoptosis/ Cancer
UVC_TTD_ALL_DN	DLC1,XRCC4,KIAA1128,PDLIM5,RAB3GAP1,HIRA,ITSN2,ZNF638,ITSN1,CD2AP,ATP2B1,SHB,CTGF,TRAK1,SERPINE1,VPS13A,TLK1,FAT,OGT,TLK2,DDX10,CAMSAP1L1,RAPGEF2,CRY1,DDEF2,FOXO3A,BHLHB2,STAG1,PTPRK,PTPRM,ROCK2,STRN3,UGCG,JARID1A,ZHX2,ZHX3,TMEM23,TMEM131,VEGFC,LHFPL2,SCC-112,SPAG9,BAZ1A,AQR,GAPVD1,CEP350,MAPK6,MTF2,ASCC3,F3,SIPA1L1,FCHSD2,ROR1,CENTG2,ZZZ3,PPP2R5E,FBXL7,HAS2,EXT1,MGAT5,IRAK1BP1,NEK7,TDRD3,KIAA110…	AMPH,CCND1,BICD1,CHD1,CREBBP,CTBP2,CTGF,DHX15,E2F3,FYN,SMAD7,CNOT2,PAFAH1B1,PBX3,PPP2R5E,TLE1,TLE4,CASK,FUBP1,SPAG9,TRAM2,NUP153,RBM6,ANAPC10,TUBGCP3,SEC24B,BAZ1A,TRAK1,WAPAL,SSBP2,ANKRD17,ZBTB20,STK39,MPP6	360	34	9.44444	0.999438	Human	Apoptosis/ Cancer
UVC_TTD_ALL_UP	CLTB,PGF,EFNA1,IGFBP6,CBX4,RPS6KB2,CNP,KISS1,BAK1,PLEKHQ1,TMEM109,TP53I3,PLCB3,AES,OSR2,SMARCD2,RNF103,CDKN2B,ZFPL1,RHOB,GNL1,PLD3,BSG,STK25,RELA,EIF2S3,TMEM24,PIM2,FLNA,LENG4,RSL1D1,HOXD9,GLUL,DGAT1,PTRF,AAMP,ACAA1,ADD1,GALNT2,CTSL2,FGFR3,MVD,MRPS12,ERBB2,MTX1,CDC34,MYBL2,MDK,GCH1,PCTK1,TSPYL2,FAM8A1,HEXIM1,LHX2,STX16,PER2,SLC30A3,ERCC2,BRD2,GABARAPL1,CEBPD,AMACR,CA5BL,C21ORF33,TREX1,EPHX1,TRIM2…	CLTB,FGFR3,IGFBP6,RELA,RPS6KB2,SMARCD2,STX16,GABARAPL1,RSL1D1	78	9	11.5385	0.991005	Human	Apoptosis/ Cancer
UVC_HIGH_ALL_DN	PFTK1,KIAA1128,PPP2R5C,PITPNB,AURKA,HMGN4,CD2AP,RAB1A,CITED2,AGTR1,DDX17,C1ORF77,CTGF,PHTF2,STAM,TLK1,LSM2,TLK2,RAPGEF2,CCNA2,CUL1,BHLHB2,TWIST1,EMG1,STRN3,YY1,UGCG,ZHX3,GEM,NAV3,TGIF,SFRS3,RND3,VEGFC,LHFPL2,MAPK6,RARS,PDGFRA,RAB14,HAS2,PMP22,C6ORF145,BLCAP,FUS,TPST1,GNAI1,ARF6,IGF2BP3,DUSP11,STK17A,U1SNRNPBP,COIL,WDR57,KIAA1012,HNRPH3,AMD1,MN1,SPOP,ZNF623,UAP1,NTF3,KLF9,SMAD7,RYBP,SMAD3,GAS1,ATP…	Aurka,Brd8,Ccna2,Ccng1,Chd1,Clint1,Cnot2,Ctgf,Cyr61,E2f3,Eps8,Fyn,Fzd2,Fzd7,Hdhd1a,Kpna2,Nap1l1,Ndufv2,Nfe2l2,Nup153,Pafah1b1,Pde4b,Plk4,Ppp2r1b,Ppp2r5c,Rbm5,Sec24b,Siah2,Smad7,Stx7,Tardbp,Thbs1,Tle1,Tle4,Tubgcp3	297	35	11.7845	0.999998	Mouse	Apoptosis/ Cancer
UVC_HIGH_D2_DN	BACH1,SNX4,C10ORF137,PNN,GTF2E1,MTMR3,N4BP1,PCGF3,CENPA,PDE4B,AUTS2,CHD1,RAPGEF2,THBS1,RUNX1,KIF2A,NUP153,SATB2,MAT2A,NTF3,SMAD7,MAP1B,RYBP,GAS1,NRIP1,DUSP5,PHF3,EIF4E,ZNF217,ID2,ID1,ZBED4,HAS2,NFE2L2,TNFAIP3,KIAA0256,C19ORF7	Chd1,Nfe2l2,Nup153,Pde4b,Smad7,Thbs1	37	6	16.2162	0.997543	Mouse	Apoptosis/ Cancer
UVC_HIGH_D3_DN	KIF23,BMI1,ZFAND5,SCHIP1,SSH1,ELF4,UNG,TIPARP,CNOT2,STK17A,COIL,C21ORF25,LSM14A,TUBGCP3,POLE2,KIAA1012,RAI17,RHOB,TLK1,SLC25A44,AMD1,BRD8,SERTAD2,CYR61,GINS1,PPP2R1B,CDC6,ZNF623,HERPUD1,PODXL,ADNP,FOXJ3,SLBP,TAF11,PLK4,CRKL,CDR2,RNF4,BNIP2,DR1,RIPK1,TNFAIP8,CKS2,SIAH2,TM4SF1,BLCAP	Brd8,Cnot2,Cyr61,Plk4,Ppp2r1b,Siah2,Tubgcp3	46	7	15.2174	0.997843	Mouse	Apoptosis/ Cancer
UVC_HIGH_D4_DN	TPST1,XPO1,SEC24B,HMGB2,GNE,SLC20A2,GNAI1,UBE2G1,DICER1,PPP2R5C,RBM5,FHL5,AURKA,ARF6,RAB1A,WDR57,GATA2,DDX17,ANKRD15,RAD21,DDX3X,CTGF,USP10,RAPGEF2,CLINT1,SAMD4A,PHC2,BHLHB2,UAP1,PDCD10,POGZ,USP1,ARID5B,THUMPD1,DOC1,SPEN,ATP13A3,HMGA2,FZD7,ATP2A2,MAPK6,KRIT1,SMURF2,CHSY1,SIAH1,KPNA2,BMPR1A	Aurka,Clint1,Ctgf,Fzd7,Kpna2,Ppp2r5c,Rbm5,Sec24b	47	8	17.0213	0.99944	Mouse	Apoptosis/ Cancer
UVC_LOW_ALL_DN	DYNC1LI2,PFTK1,SLC20A2,PHKB,UTRN,NAP1L1,FLJ41278,CXCL12,CRADD,LOC220594,SEMA3C,ANGPT1,STK39,DDX10,WWOX,SAMD4A,AP3B1,PTPRK,LOC283824,SATB2,PTPRM,MICAL2,NAV3,HMGA2,RFTN1,SLIT2,DDIT4,VEGFC,EIF4G3,G6PD,KIAA1199,SIPA1L1,EXT1,ERC1,TPST1,PPP2R3A,PRIM2A,POLA1,CDH2,C21ORF25,IGF1R,DOCK1,MEIS2,STX12,C2ORF10,COL6A1,PEX14,PAFAH1B1,RASA1,COL13A1,PODXL,FTO,EHBP1,UBL3,FNBP1,MYO10,GBE1,CDH18,IGFBP5	Cdh2,Igfbp5,Myo10,Nap1l1,Pafah1b1,Stk39,Stx12	59	7	11.8644	0.989785	Mouse	Apoptosis/ Cancer
UVC_LOW_ALL_UP	ZNF263,HIST2H2AA3,CCDC86,CSNK1G2,EFNB1,FDXR,SOX4,PMAIP1,GPRC5A,IL11,RSL1D1,CCNE1,CDKN1A,ISG15,BTG2,PLK2,SMOX,GDF15,TOB1	Ccne1,Csnk1g2,Plk2,Rsl1d1	19	4	21.0526	0.997749	Mouse	Apoptosis/ Cancer
UVC_TTD_4HR_DN	DLC1,XRCC4,KIAA1128,RAB3GAP1,HIRA,ITSN2,ZNF638,ITSN1,CD2AP,ATP2B1,CTGF,VPS13A,TLK1,OGT,TLK2,DDX10,CAMSAP1L1,RAPGEF2,CRY1,DDEF2,FOXO3A,BHLHB2,STAG1,PTPRK,ROCK2,STRN3,UGCG,JARID1A,ZHX2,ZHX3,TMEM23,VEGFC,LHFPL2,SCC-112,BAZ1A,AQR,GAPVD1,MAPK6,CEP350,MTF2,SIPA1L1,F3,FCHSD2,ROR1,ZZZ3,CENTG2,PPP2R5E,FBXL7,HAS2,EXT1,MGAT5,IRAK1BP1,NEK7,KIAA1109,PPP2R3A,GNAI1,IGF2BP3,DAAM1,ARFGEF1,ARIH1,TRAM2,KIAA1012,CEP…	Anapc10,Ankrd17,Baz1a,Bicd1,Chd1,Cnot2,Crebbp,Ctbp2,Ctgf,Dhx15,E2f3,Fubp1,Fyn,Mpp6,Myo10,Nup153,Pafah1b1,Pbx3,Ppp2r5e,Rbm6,Sec24b,Ssbp2,Stk39,Tle1,Tle4,Tram2,Tubgcp3,Wapal,Zbtb20	299	29	9.699	0.999633	Mouse	Apoptosis/ Cancer
UVC_TTD_4HR_UP	CLTB,PGF,IGFBP6,CBX4,RPS6KB2,CNP,BAK1,KISS1,PLEKHQ1,PLCB3,TMEM109,AES,OSR2,CDKN2B,SMARCD2,ZFPL1,RHOB,GNL1,PLD3,BSG,STK25,RELA,EIF2S3,PIM2,FLNA,LENG4,HOXD9,DGAT1,PTRF,AAMP,ACAA1,ADD1,GALNT2,FGFR3,MVD,MRPS12,ERBB2,CDC34,MYBL2,MDK,PCTK1,TSPYL2,HEXIM1,STX16,ERCC2,BRD2,AMACR,CA5BL,C21ORF33,TREX1,EPHX1,TRIM25,BAD,TNFSF9,ABCB6,TPBG,PPIF,KCNJ4,MRPL28,ASNA1	Cltb,Fgfr3,Igfbp6,Rela,Rps6kb2,Smarcd2,Stx16	60	7	11.6667	0.988729	Mouse	Apoptosis/ Cancer
UVC_TTD_8HR_DN	XRCC4,RAB3GAP1,PDLIM5,TSPAN5,CASK,CXORF6,LASS6,CXCL12,CRADD,ATP2B1,SHB,LOC220594,CTGF,TRAK1,SERPINE1,FAT,STK39,VPS13A,DDX10,PRKACB,EDG2,DDEF2,RAPGEF2,IFRD1,MYST4,SAMD4A,STAG1,EGFR,PTPRK,SATB2,PTPRM,ROCK2,ENC1,STK3,TMEM131,VEGFC,SPAG9,SCC-112,MAP4K5,ASCC3,F3,BMP2K,ROR1,FCHSD2,CENTG2,FBXL7,EXT1,ERC1,SEPT9,NEK7,TDRD3,PPP2R3A,KIAA0350,FARS2,RABGAP1L,IGF2BP3,KIAA0146,PTK2,MEIS2,CLASP2,RUNX1,RNF13,SMCH…	Amph,Cask,Ccnd1,Ctbp2,Ctgf,Fyn,Myo10,Pbx3,Serpinb2,Smad7,Spag9,Ssbp2,Stk39,Tle4,Trak1,Zbtb20	165	16	9.69697	0.995067	Mouse	Apoptosis/ Cancer
UVC_TTD_ALL_DN	DLC1,XRCC4,KIAA1128,PDLIM5,RAB3GAP1,HIRA,ITSN2,ZNF638,ITSN1,CD2AP,ATP2B1,SHB,CTGF,TRAK1,SERPINE1,VPS13A,TLK1,FAT,OGT,TLK2,DDX10,CAMSAP1L1,RAPGEF2,CRY1,DDEF2,FOXO3A,BHLHB2,STAG1,PTPRK,PTPRM,ROCK2,STRN3,UGCG,JARID1A,ZHX2,ZHX3,TMEM23,TMEM131,VEGFC,LHFPL2,SCC-112,SPAG9,BAZ1A,AQR,GAPVD1,CEP350,MAPK6,MTF2,ASCC3,F3,SIPA1L1,FCHSD2,ROR1,CENTG2,ZZZ3,PPP2R5E,FBXL7,HAS2,EXT1,MGAT5,IRAK1BP1,NEK7,TDRD3,KIAA110…	Amph,Anapc10,Ankrd17,Baz1a,Bicd1,Cask,Ccnd1,Chd1,Cnot2,Crebbp,Ctbp2,Ctgf,Dhx15,E2f3,Fubp1,Fyn,Mpp6,Myo10,Nup153,Pafah1b1,Pbx3,Ppp2r5e,Rbm6,Sec24b,Serpinb2,Smad7,Spag9,Ssbp2,Stk39,Tle1,Tle4,Trak1,Tram2,Tubgcp3,Wapal,Zbtb20	360	36	10	0.999952	Mouse	Apoptosis/ Cancer
[truncated: 838 more rows]
