# Supplementary material for: Construction of a Global Pain Systems Network Highlights Phospholipid Signaling as a Regulator of Heat Nociception
Source: PLoS Genet. 2012 Dec 6;8(12):e1003071. doi: 10.1371/journal.pgen.1003071 (PMC3516557; doi:10.1371/journal.pgen.1003071)
Supplement: Table S7 — Combined KEGG and C2 data for mammalian orthologs of Drosophila candidate pain genes and their binding partners. (A) The table represents a combined list of select significant GO terms, KEGG pathways and C2 gene sets from Drosophila, mouse, and human, used to construct the combined systems map shown in Figure 1. Selected significant KEGG pathways and C2 gene sets were manually grouped into uniform functional categories as shown in the column “Gene set categories”. Gene symbols, Entrez IDs and Drosophila CG IDs were extracted for each pathway or gene set, as appropriate. (B) Percentage of original pain hits and lethals that contribute to each of the significant enrichment of each gene set or pathway. (XLS) [file pgen.1003071.s012.xls]

## Sheet: Combined map details
Table S7A. Combined KEGG, C2, and GO systems map for Drosophila and Mammalian orthologues of Drosophila candidate pain genes and binding partners
KEGG/C2	Gene sets	Gene set categories	Human Gene Symbol	Mouse Gene Symbol	Human Entrez ID	Mouse Entrez ID	Human Entrez to CGID	Mouse Entrez to CGID	Drosophila CGID	Unique List of CGID	Unique List of CGID per Category	No. of genes per categeory
C2	ALZHEIMERS_INCIPIENT_DN	Alzheimers	CSNK1G3,GLRX,HSP90AA1,HSP90AB1,NHP2L1,PAFAH1B1,PDHA1,PPA1,PPP3R1,PDHX,COX7A2L,DRAP1,MRPL15,KCNIP1,KIDINS220,C9orf16	Csnk1g3,Drap1,Glrx,Hsp90aa1,Hsp90ab1,Kcnip1,Mrpl15,Nhp2l1,Pafah1b1,Pdha1,Pdhx,Ppa1,Ppp3r1	1456,2745,3320,3326,4809,5048,5160,5464,5534,8050,9167,10589,29088,30820,57498,79095	70425,66556,93692,15519,15516,70357,27395,20826,18472,18597,27402,67895,19058	CG6963,CG6852,CG1242,CG1242,CG3949,CG8440,CG7010,CG4634,CG14353,CG5261,CG9603,CG10318,CG5219,CG5890,CG30387,CG14818	CG6963,CG10318,CG6852,CG1242,CG1242,CG5890,CG5219,CG3949,CG8440,CG7010,CG5261,CG4634,CG14353		CG6963,CG6852,CG1242,CG3949,CG8440,CG7010,CG4634,CG14353,CG5261,CG9603,CG10318,CG5219,CG5890,CG30387,CG14818	CG6963,CG6852,CG1242,CG3949,CG8440,CG7010,CG4634,CG14353,CG5261,CG9603,CG10318,CG5219,CG5890,CG30387,CG14818,CG8107,CG7109,CG8203,CG4027,CG9096,CG18069,CG32183,CG11326,CG6570,CG11525,CG5499,CG17489,CG5119,CG3733,CG15319,CG4276,CG3936,CG7223,CG5825,CG9426,CG2060,CG5330,CG7399,CG14940,CG7524,CG7873,CG31364,CG6930,CG7467,CG7134,CG14217,CG3083,CG4006,CG11081,CG3000,CG15112,CG6854,CG17769,CG2174	54
C2	P35ALZHEIMERSPATHWAY	Alzheimers	CAPNS1,PPP2CA	Capn1,Capns1,Capns2,Cdk5,Ppp2ca	826,5515	12333,12336,69543,12568,19052	CG8107,CG7109	CG8107,CG8107,CG8107,CG8203,CG7109		CG8107,CG7109,CG8203
C2	AGED_MOUSE_CEREBELLUM_DN	Alzheimers	ACTA1,CCND1,CAMK2G,CYR61,THBS1,LBX1	Acta1,Camk2g,Ccnd1,Cyr61,Lbx1,Thbs1	58,595,818,3491,7057,10660	11459,12325,12443,16007,16814,21825	CG4027,CG9096,CG18069,CG32183,CG11326,CG6570	CG4027,CG18069,CG9096,CG32183,CG6570,CG11326		CG4027,CG9096,CG18069,CG32183,CG11326,CG6570
C2	AGED_MOUSE_CORTEX_UP	Alzheimers	ACTB,CCNG1,H2AFZ,PAFAH1B1,RPL5,PABPC1	Actb,Ccng1,H2afz,Pabpc1,Pafah1b1,Rpl5	60,900,3015,5048,6125,26986	11461,12450,51788,18458,18472,19983	CG4027,CG11525,CG5499,CG8440,CG17489,CG5119	CG4027,CG11525,CG5499,CG5119,CG8440,CG17489		CG4027,CG11525,CG5499,CG8440,CG17489,CG5119
C2	ALZHEIMERS_INCIPIENT_UP	Alzheimers	CHD2,EP300,EPS8,FBN1,FBN2,FGFR3,H3F3B,IPP,CYP4F3,NAP1L1,NOTCH4,PABPC3,PAH,PDE4C,YES1,ZNF24,ARID1A,CDC14A,TAOK2,PRDX6,SGK2,PLXNB2,FZR1,ZNF444,ENAH,CTPS2,CALML4,H2AFV	Arid1a,Calml4,Cdc14a,Ctps2,Enah,Ep300,Eps8,Fbn1,Fbn2,Fgfr3,Fzr1,H2afv,H3f3b,Ipp,Myo10,Nap1l1,Notch4,Pah,Pde4c,Plxnb2,Prdx6,Sgk2,Yes1	1106,2033,2059,2200,2201,2261,3021,3652,4051,4673,4855,5042,5053,5143,7525,7572,8289,8556,9344,9588,10110,23654,51343,55311,55740,56474,91860,94239	93760,75600,229776,55936,13800,328572,13860,14118,14119,14184,56371,77605,15081,16351,17909,53605,18132,18478,110385,140570,11758,27219,22612	CG3733,CG15319,CG4276,CG3936,CG3936,CG7223,CG5825,CG9426,CG2060,CG5330,CG3936,CG5119,CG7399,CG14940,CG7524,CG7873,CG31364,CG6930,CG7467,CG7134,CG14217,CG3083,CG4006,CG11081,CG3000,CG31364,CG6930,CG15112,CG6854,CG17769,CG5499	CG7467,CG17769,CG7134,CG6854,CG15112,CG15319,CG4276,CG3936,CG3936,CG7223,CG3000,CG5499,CG5825,CG9426,CG2174,CG5330,CG3936,CG7399,CG14940,CG11081,CG3083,CG4006,CG7524,CG7873		CG3733,CG15319,CG4276,CG3936,CG7223,CG5825,CG9426,CG2060,CG5330,CG5119,CG7399,CG14940,CG7524,CG7873,CG31364,CG6930,CG7467,CG7134,CG14217,CG3083,CG4006,CG11081,CG3000,CG15112,CG6854,CG17769,CG5499,CG2174
KEGG	Lysine degradation	Amino Acid Metabolism				110446,110460,15108,192289		CG10932,CG10932,CG7113,CG4335		CG10932,CG7113,CG4335	CG10932,CG7113,CG4335,CG2060,CG4633,CG5261,CG7430,CG7811,CG7010,CG11876,CG5473,CG4581	12
C2	TRYPTOPHAN_METABOLISM	Amino Acid Metabolism	ACAT1,ACAT2,CYP3A7,CYP3A4,CYP3A5,CYP4B1,CYP4F8	Acat1,Acat2,Cyp4b1	38,39,1551,1576,1577,1580,11283	110446,110460,13120	CG10932,CG10932,CG2060,CG2060,CG2060,CG2060,CG2060	CG10932,CG10932,CG2060		CG10932,CG2060
KEGG	Alanine and aspartate metabolism	Amino Acid Metabolism			16,1737,1738,2571,2572,5160,5161,57505	13382,14415,14417,18597,18598,224805,234734,235339	CG4633,CG5261,CG7430,CG7811,CG7811,CG7010,CG7010,CG4633	CG7430,CG7811,CG7811,CG7010,CG7010,CG4633,CG4633,CG5261	CG11876,CG4633,CG5261,CG5473,CG7010,CG7430,CG7811	CG4633,CG5261,CG7430,CG7811,CG7010,CG11876,CG5473
KEGG	Valine, leucine and isoleucine biosynthesis and degradation	Amino Acid Metabolism			5160,5161	110446,110460,13382,15108,231086,52538,18597,18598	CG7010,CG7010	CG10932,CG10932,CG7430,CG7113,CG4581,CG10932,CG7010,CG7010	CG11876,CG7010,CG7113,CG10932,CG4581,CG7430	CG7010,CG10932,CG7430,CG7113,CG4581,CG11876
KEGG	Taurine and hypotaurine metabolism	Amino Acid Metabolism			2571,2572,51380	14415,14417,246277	CG7811,CG7811,CG7811	CG7811,CG7811,CG7811		CG7811
KEGG	Arachidonic acid metabolism	Arachidonic Acid Metabolism				106648,13117,13118,13119,170716,21391,64385,70101,72054		CG2060,CG2060,CG2060,CG2060,CG2060,CG2060,CG2060,CG2060,CG2060		CG2060	CG2060	1
C2	BIOGENIC_AMINE_SYNTHESIS	Biogenic Amine Synthesis	GAD1,GAD2,PAH,TH	Gad1,Gad2,Pah,Th	2571,2572,5053,7054	14415,14417,18478,21823	CG7811,CG7811,CG7399,CG7399	CG7811,CG7811,CG7399,CG7399		CG7811,CG7399	CG7811,CG7399	2
C2	NUTT_GBN_VS_AO_DN	Ca Signalling	ACCN2,PDE8B	Accn2,Pde8b	41,8622	11419,218461	CG1058,CG5411	CG32792,CG1058,CG5411		CG1058,CG5411,CG32792	CG1058,CG5411,CG32792,CG9753,CG14940,CG14353,CG17137,CG8472,CG18069,CG6881,CG2248,CG7524,CG7873,CG5711,CG8663,CG12082,CG5842,CG4587,CG7100,CG6703,CG1725,CG8107	22
KEGG	Ca Signalling	Ca Signalling			135,136,5136,5137,5153,5534,729317,7416,7417,7419,801,805,808,810,814,815,816,817,818,886,887	108058,11540,11541,12313,12314,12315,12322,12323,12325,12326,12425,12426,18573,18574,18575,19058,22333,22334,22335,70405	CG9753,CG9753,CG14940,CG14940,CG14940,CG14353,CG17137,CG17137,CG17137,CG17137,CG8472,CG8472,CG8472,CG8472,CG18069,CG18069,CG18069,CG18069,CG18069,CG6881,CG6881	CG18069,CG9753,CG9753,CG8472,CG8472,CG8472,CG18069,CG18069,CG18069,CG18069,CG6881,CG6881,CG14940,CG14940,CG14940,CG14353,CG17137,CG17137,CG17137,CG8472	CG8472,CG17137,CG18069	CG9753,CG14940,CG14353,CG17137,CG8472,CG18069,CG6881
C2	AT1RPATHWAY	Ca Signalling	CALM1,CALM2,CALM3,RAC1,SRC	Calm2,Calm1,Calm2,Calm3,Rac1,Src	801,805,808,5879,6714	12314,12313,12314,12315,19353,20779	CG8472,CG8472,CG8472,CG2248,CG7524,CG7873	CG8472,CG8472,CG8472,CG8472,CG2248,CG7524,CG7873		CG8472,CG2248,CG7524,CG7873
C2	CALCIUM_REGULATION_IN_CARDIAC_CELLS	Ca Signalling	ARRB1,ARRB2,ATP1B1,ATP1B2,ATP1B3,CALM1,CALM2,CALM3,CAMK4,CAMK2A,CAMK2B,CAMK2D,CAMK2G,USP5,CAMK1	Calm2,Arrb1,Arrb2,Atp1b1,Atp1b2,Atp1b3,Calm1,Calm2,Calm3,Camk1,Camk2a,Camk2b,Camk2d,Camk2g,Camk4,Usp5	408,409,481,482,483,801,805,808,814,815,816,817,818,8078,8536	12314,109689,216869,11931,11932,11933,12313,12314,12315,52163,12322,12323,108058,12325,12326,22225	CG5711,CG5711,CG8663,CG8663,CG8663,CG8472,CG8472,CG8472,CG18069,CG18069,CG18069,CG18069,CG18069,CG12082,CG18069	CG8472,CG5711,CG5711,CG8663,CG8663,CG8663,CG8472,CG8472,CG8472,CG18069,CG18069,CG18069,CG18069,CG18069,CG18069,CG12082		CG5711,CG8663,CG8472,CG18069,CG12082
C2	CACAMPATHWAY	Ca Signalling	CALM1,CALM2,CALM3,CAMK4,CAMK2A,CAMK2B,CAMK2D,CAMK2G,CAMK1,CAMK1G	Calm2,Calm1,Calm2,Calm3,Camk1,Camk1g,Camk2a,Camk2b,Camk2d,Camk2g,Camk4	801,805,808,814,815,816,817,818,8536,57172	12314,12313,12314,12315,52163,215303,12322,12323,108058,12325,12326	CG8472,CG8472,CG8472,CG18069,CG18069,CG18069,CG18069,CG18069,CG18069,CG18069	CG8472,CG8472,CG8472,CG8472,CG18069,CG18069,CG18069,CG18069,CG18069,CG18069,CG18069		CG8472,CG18069
GO	calcium ion transport	Ca Signalling	trpv5 trpv4 cacna2d3 camk2b trpv1 camk2a accn2 camk2g cacna2d4 trpv2 trpv6 camk2d trpv3			194352,63873,12294,12323,193034,12322,11419,12325,319734,22368,64177,108058,246788		CG5842,CG5842,CG4587,CG18069,CG5842,CG18069,CG32792,CG1058,CG18069,CG4587,CG5842,CG5842,CG18069,CG5842		CG5842,CG4587,CG18069,CG32792,CG1058
GO	calcium-dependent cell-cell adhesion	Ca Signalling	pcdh18 cdh23 cdh2 pcdhga12 pcdhgc3			73173,22295,12558,93724,93706		CG7100,CG7100,CG7100,CG7100,CG7100		CG7100
GO	calmodulin-dependent protein kinase activity	Ca Signalling	camk4 pnck camk2b camk2a camk2g camk1g camk1d camk1 camk2d	camk4 pnck camk2b camk2a camk2g camk1g camk1d camk1 camk2d	814,139728,816,815,818,57172,57118,8536,817	12326,93843,12323,12322,12325,215303,227541,52163,108058	CG18069,CG18069,CG18069,CG18069,CG18069,CG18069,CG18069,CG18069,CG18069	CG18069,CG18069,CG18069,CG18069,CG18069,CG18069,CG18069,CG18069,CG18069		CG18069
GO	calmodulin binding	Ca Signalling	cask trpv4 camk4 pde1c pnck camk2b pde1a trpv1 camk2a camk2g camk1g pde1b camk1d camk1 trpv6 camk2d			12361,63873,12326,18575,93843,12323,18573,193034,12322,12325,215303,18574,227541,52163,64177,108058		CG6703,CG5842,CG18069,CG14940,CG18069,CG18069,CG14940,CG5842,CG18069,CG18069,CG18069,CG14940,CG18069,CG18069,CG5842,CG18069		CG6703,CG5842,CG18069,CG14940
C2	NOS1PATHWAY	Ca Signalling	CALM1,CALM2,CALM3	Calm2,Calm1,Calm2,Calm3,Dlg4	801,805,808	12314,12313,12314,12315,13385	CG8472,CG8472,CG8472	CG8472,CG8472,CG8472,CG8472,CG1725		CG8472,CG1725
GO	calcium-dependent cysteine-type endopeptidase activity	Ca Signalling	capns1 capn3 capn2 capn12 capn9 capn11	capn1 capns1 capn3 capn2 capn12 capn9 capn11 capn13 capn10	826,825,824,147968,10753,11131	12333,12336,12335,12334,60594,73647,268958,381122,23830	CG8107,CG8107,CG8107,CG8107,CG8107,CG8107	CG8107,CG8107,CG8107,CG8107,CG8107,CG8107,CG8107,CG8107,		CG8107
KEGG	Tight junction	Cell Adhesion			10000,1019,1460,207,208,22989,4619,4620,4621,4622,4624,4625,4626,4627,4628,4629,50855,5515,5516,5518,5519,57644,60,6709,6714,71,7525,79784,84552,84612,8573,9218	11461,11465,11651,11652,12361,12567,13001,140781,17879,17880,17882,17883,17884,17885,17886,17888,19052,19053,20742,20779,22612,23797,30960,51792,544791,56513,58220,668940,71960,73699,77579,93737	CG4006,CG5072,CG8914,CG4006,CG4006,CG2174,CG2174,CG2174,CG2174,CG2174,CG2174,CG2174,CG2174,CG2174,CG2174,CG2174,CG5884,CG7109,CG7109,CG17291,CG17291,CG2174,CG4027,CG1977,CG7524,CG7873,CG4027,CG7524,CG7873,CG2174,CG5884,CG5884,CG6703,CG5014	CG4027,CG4027,CG4006,CG4006,CG6703,CG5072,CG8914,CG2174,CG2174,CG2174,CG2174,CG2174,CG2174,CG2174,CG2174,CG2174,CG7109,CG7109,CG1977,CG7524,CG7873,CG7524,CG7873,CG4006,CG5014,CG17291,CG2174,CG5884,CG5884,CG2174,CG2174,CG17291,CG2174,CG5884		CG4006,CG5072,CG8914,CG2174,CG5884,CG7109,CG17291,CG4027,CG1977,CG7524,CG7873,CG6703,CG5014	CG4006,CG5072,CG8914,CG2174,CG5884,CG7109,CG17291,CG4027,CG1977,CG7524,CG7873,CG6703,CG5014,CG1956,CG8107,CG9096,CG11326,CG2060,CG2248,CG15319,CG7223,CG3758,CG7422,CG13162,CG7100,CG3981,CG17894,CG11992,CG3891,CG8933,CG9415,CG8912,CG1847,CG14514,CG11895	35
KEGG	Focal adhesion	Cell Adhesion				109905,11461,11465,11651,11652,12334,12443,12444,12445,12845,13119,14360,170758,19353,19354,20779,215449,21825,21826,21827,21828,23797		CG1956,CG4027,CG4027,CG4006,CG4006,CG8107,CG9096,CG9096,CG9096,CG11326,CG2060,CG7524,CG7873,CG2248,CG2248,CG2248,CG7524,CG7873,CG1956,CG11326,CG11326,CG11326,CG11326,CG4006		CG1956,CG4027,CG4006,CG8107,CG9096,CG11326,CG2060,CG7524,CG7873,CG2248
KEGG	Adherens junction	Cell Adhesion			1387,1460,2033,2260,2534,5879,5880,5881,60,6591,6714,71,7525	11461,11465,12914,13001,14182,14360,170758,19353,19354,20583,20779,22612,328572	CG15319,CG8914,CG15319,CG7223,CG7524,CG7873,CG2248,CG2248,CG2248,CG4027,CG3758,CG7524,CG7873,CG4027,CG7524,CG7873	CG4027,CG4027,CG15319,CG8914,CG7223,CG7524,CG7873,CG2248,CG2248,CG2248,CG3758,CG7524,CG7873,CG7524,CG7873,CG15319		CG15319,CG8914,CG7223,CG7524,CG7873,CG2248,CG4027,CG3758
C2	MCALPAINPATHWAY	Cell Adhesion		Acta1,Capn1,Capn2,Capns1,Capns2		11459,12333,12334,12336,69543		CG4027,CG8107,CG8107,CG8107,CG8107		CG4027,CG8107
C2	HSA04510_FOCAL_ADHESION	Cell Adhesion	ACTB,ACTG1,AKT1,AKT2,CCND1,CAPN2,CCND2,CCND3,COMP,FYN,RAC1,RAC2,RAC3,RAP1A,RAP1B,SRC,THBS1,THBS2,THBS3,THBS4,AKT3	Actb,Actg1,Akt1,Akt2,Akt3,Capn2,Ccnd1,Ccnd2,Ccnd3,Comp,Fyn,Rac1,Rac2,Rac3,Rap1a,Rap1b,Src,Thbs1,Thbs2,Thbs3,Thbs4	60,71,207,208,595,824,894,896,1311,2534,5879,5880,5881,5906,5908,6714,7057,7058,7059,7060,10000	11461,11465,11651,11652,23797,12334,12443,12444,12445,12845,14360,19353,19354,170758,109905,215449,20779,21825,21826,21827,21828	CG4027,CG4027,CG4006,CG4006,CG9096,CG8107,CG9096,CG9096,CG11326,CG7873,CG7524,CG2248,CG2248,CG2248,CG1956,CG1956,CG7873,CG7524,CG11326,CG11326,CG11326,CG11326,CG4006	CG4027,CG4027,CG4006,CG4006,CG4006,CG8107,CG9096,CG9096,CG9096,CG11326,CG7873,CG7524,CG2248,CG2248,CG2248,CG1956,CG1956,CG7873,CG7524,CG11326,CG11326,CG11326,CG11326		CG4027,CG4006,CG9096,CG8107,CG11326,CG7873,CG7524,CG2248,CG1956
C2	INTEGRIN_MEDIATED_CELL_ADHESION_KEGG	Cell Adhesion	AKT1,CAPN2,CAPN3,CAPNS1,FYN,RAC1,RAC2,RAC3,RAP1B,SRC,AKT3,CAPN9,CAPN11	Akt1,Akt3,Capn1,Capn11,Capn2,Capn3,Capn9,Capns1,Fyn,Rac1,Rac2,Rac3,Rap1b,Src	207,824,825,826,2534,5879,5880,5881,5908,6714,10000,10753,11131	11651,23797,12333,268958,12334,12335,73647,12336,14360,19353,19354,170758,215449,20779	CG4006,CG8107,CG8107,CG8107,CG7524,CG7873,CG2248,CG2248,CG2248,CG1956,CG7524,CG7873,CG4006,CG8107,CG8107	CG4006,CG4006,CG8107,CG8107,CG8107,CG8107,CG8107,CG8107,CG7524,CG7873,CG2248,CG2248,CG2248,CG1956,CG7524,CG7873		CG4006,CG8107,CG7524,CG7873,CG2248,CG1956
C2	INTEGRINPATHWAY	Cell Adhesion	ACTA1,CAPNS1,FYN,RAP1A,SRC	Acta1,Capn1,Capns1,Capns2,Fyn,Rap1a,Src	58,826,2534,5906,6714	11459,12333,12336,69543,14360,109905,20779	CG4027,CG8107,CG7524,CG7873,CG1956,CG7524,CG7873	CG4027,CG8107,CG8107,CG8107,CG7524,CG7873,CG1956,CG7524,CG7873		CG4027,CG8107,CG7524,CG7873,CG1956
C2	CELL_ADHESION_MOLECULE_ACTIVITY	Cell Adhesion	CD36,THBS1,THBS2,THBS4,CD226	Cd226,Cd36,Cdh2,Fez2,Pcdhb10,Pcdhb11,Pcdhb12,Pcdhb14,Pcdhb15,Pcdhb2,Pcdhb3,Pcdhb4,Pcdhb6,Thbs1,Thbs2,Thbs4	948,7057,7058,7060,10666	225825,12491,12558,225020,93881,93882,93883,93885,93886,93873,93874,93875,93877,21825,21826,21828	CG7422,CG11326,CG11326,CG11326,CG13162	CG13162,CG7422,CG7100,CG3981,CG7100,CG7100,CG7100,CG7100,CG7100,CG7100,CG7100,CG7100,CG7100,CG11326,CG11326,CG11326		CG7422,CG11326,CG13162,CG7100,CG3981
C2	PASSERINI_TRANSCRIPTION	Cell Adhesion	NFE2L1,NFKB1,NFKB2,NFYA,PBX2,XBP1,FUBP1,AIP,BRD8	Aip,Brd8,Fubp1,Nfe2l1,Nfkb1,Nfkb2,Nfya,Pbx2,Xbp1	4779,4790,4791,4800,5089,7494,8880,9049,10902	11632,78656,51886,18023,18033,18034,18044,18515,22433	CG17894,CG11992,CG11992,CG3891,CG8933,CG9415,CG8912,CG1847,CG14514	CG1847,CG14514,CG8912,CG17894,CG11992,CG11992,CG3891,CG8933,CG9415		CG17894,CG11992,CG3891,CG8933,CG9415,CG8912,CG1847,CG14514
C2	UCALPAINPATHWAY	Cell Adhesion	ACTA1,CAPNS1,RAC1,SPTAN1,SRC	Acta1,Capn1,Capns1,Capns2,Rac1,Src	58,826,5879,6709,6714	11459,12333,12336,69543,19353,20779	CG4027,CG8107,CG2248,CG1977,CG7524,CG7873	CG4027,CG8107,CG8107,CG8107,CG2248,CG7524,CG7873		CG4027,CG8107,CG2248,CG1977,CG7524,CG7873
C2	CELL_ADHESION	Cell Adhesion	CD36,SCARB2,RAC1,CASK,CELSR1,FEZ1,CD226	Cd226,Cdh2,Cdh4,Cdh5	948,950,5879,8573,9620,9638,10666	225825,12558,12561,12562	CG7422,CG7422,CG2248,CG6703,CG11895,CG3981,CG13162	CG13162,CG7100,CG7100,CG7100		CG7422,CG2248,CG6703,CG11895,CG3981,CG13162,CG7100
C2	COCAINE_BRAIN_5D_UP	Cocaine response	ADORA1,ATP1B2,CAMK2A,CTGF,GAD1,PDE4B,SPOCK2,ACTR2,WBP11	Actr2,Adora1,Ap2a1,Atp1b2,Camk2a,Ctgf,Dlg4,Gad1,Pde4b,Spock2,Wbp11	134,482,815,1490,2571,5142,9806,10097,51729	66713,11539,11771,11932,12322,14219,13385,14415,18578,94214,60321	CG9753,CG8663,CG18069,CG32183,CG7811,CG14940,CG13830,CG9901,CG2685	CG9901,CG9753,CG31654,CG8663,CG18069,CG32183,CG1725,CG7811,CG14940,CG13830,CG2685		CG9753,CG8663,CG18069,CG32183,CG7811,CG14940,CG13830,CG9901,CG2685,CG31654,CG1725	CG9753,CG8663,CG18069,CG32183,CG7811,CG14940,CG13830,CG9901,CG2685,CG31654,CG1725	11
C2	H2O2_CSBRESCUED_C1_UP	Cockayne syndrome	ATP6AP1,CCNA2,CCNH,COX6C,CRYAB,CTSB,DUT,PLXNA1,RELA,RPL5,ATP6V1C2	Atp6ap1,Atp6v1c2,Ccna2,Ccnh,Cox6c,Cryab,Ctsb,Dut,Plxna1,Rela,Rpl5	537,890,902,1345,1410,1508,1854,5361,5970,6125,245973	54411,68775,12428,66671,12864,12955,13030,110074,18844,19697,19983	CG8029,CG3510,CG5940,CG7405,CG14028,CG4183,CG10992,CG4584,CG11081,CG6667,CG17489,CG8048	CG8029,CG8048,CG5940,CG3510,CG7405,CG14028,CG4183,CG10992,CG4584,CG11081,CG6667,CG17489		CG8029,CG3510,CG5940,CG7405,CG14028,CG4183,CG10992,CG4584,CG11081,CG6667,CG17489,CG8048	CG8029,CG3510,CG5940,CG7405,CG14028,CG4183,CG10992,CG4584,CG11081,CG6667,CG17489,CG8048,CG5330,CG9949,CG4887,CG9096	16
C2	H2O2_CSBDIFF_C2	Cockayne syndrome	CRYAB,NAP1L1,PLXNA1,SIAH2,RBM10	Cryab,Nap1l1,Plxna1,Rbm10,Siah2	1410,4673,5361,6478,8241	12955,53605,18844,236732,20439	CG4183,CG5330,CG11081,CG9949,CG4887	CG4183,CG5330,CG11081,CG4887,CG9949		CG4183,CG5330,CG11081,CG9949,CG4887
C2	H2O2_CSBRESCUED_UP	Cockayne syndrome	ATP6AP1,CCND1,CCNA2,CCNH,COX6C,CRYAB,CTSB,DUT,PLXNA1,RELA,RPL5,ATP6V1C2	Atp6ap1,Atp6v1c2,Ccna2,Ccnd1,Ccnh,Cox6c,Cryab,Ctsb,Dut,Plxna1,Rela,Rpl5	537,595,890,902,1345,1410,1508,1854,5361,5970,6125,245973	54411,68775,12428,12443,66671,12864,12955,13030,110074,18844,19697,19983	CG8029,CG9096,CG3510,CG5940,CG7405,CG14028,CG4183,CG10992,CG4584,CG11081,CG6667,CG17489,CG8048	CG8029,CG8048,CG5940,CG3510,CG9096,CG7405,CG14028,CG4183,CG10992,CG4584,CG11081,CG6667,CG17489		CG8029,CG9096,CG3510,CG5940,CG7405,CG14028,CG4183,CG10992,CG4584,CG11081,CG6667,CG17489,CG8048
C2	H2O2_CSBCOMBINED	Cockayne syndrome	CCND1,CRYAB,PLXNA1	Ccnd1,Cryab,Plxna1	595,1410,5361	12443,12955,18844	CG9096,CG4183,CG11081	CG9096,CG4183,CG11081		CG9096,CG4183,CG11081
C2	CREBPATHWAY	CREB Pathway	AKT1,CAMK2A,CAMK2B,CAMK2D,CAMK2G,RAC1	Akt1,Camk2a,Camk2b,Camk2d,Camk2g,Rac1	207,815,816,817,818,5879	11651,12322,12323,108058,12325,19353	CG4006,CG18069,CG18069,CG18069,CG18069,CG2248	CG4006,CG18069,CG18069,CG18069,CG18069,CG2248		CG4006,CG18069,CG2248	CG4006,CG18069,CG2248,CG4027,CG16899,CG8933,CG8881,CG2151	8
C2	CREB_BRAIN_8WKS_DN	CREB Pathway		Actb,Foxp1,Pbx3,Pnck,Skp1a,Txnrd1,Zbtb20		11461,108655,18516,93843,21402,50493,56490		CG4027,CG16899,CG8933,CG18069,CG8881,CG2151		CG4027,CG16899,CG8933,CG18069,CG8881,CG2151
C2	SIG_REGULATION_OF_THE_ACTIN_CYTOSKELETON_BY_RHO_GTPASES	Cytoskeleton	ACTG1,ACTG2,AKT1,MYH2,ACTR2	Actg1,Actg2,Actr2,Akt1,Myh2	71,72,207,4620,10097	11465,11468,66713,11651,17882	CG4027,CG4027,CG4006,CG2174,CG9901	CG4027,CG4027,CG9901,CG4006,CG2174		CG4027,CG4006,CG2174,CG9901	CG4027,CG4006,CG2174,CG9901,CG2248,CG4560,CG10954	7
C2	ACTINYPATHWAY	Cytoskeleton	ACTA1,RAC1,ARPC3,ACTR2,ARPC2	Acta1,Actr2,Arpc2,Arpc3,Rac1	58,5879,10094,10097,10109	11459,66713,76709,56378,19353	CG4027,CG2248,CG4560,CG9901,CG10954	CG4027,CG9901,CG10954,CG4560,CG2248		CG4027,CG2248,CG4560,CG9901,CG10954
C2	FATTY_ACID_BIOSYNTHESIS_PATH_2	Fatty Acid Metabolism	ACAT1,ACAT2,HADHB,ACAA2	Acaa2,Acat1,Acat2,Hadhb	38,39,3032,10449	52538,110446,110460,231086	CG10932,CG10932,CG4581,CG10932	CG10932,CG10932,CG10932,CG4581		CG10932,CG4581	CG10932,CG4581,CG8732,CG7367,CG2174,CG7113,CG2060	7
C2	FATTY_ACID_DEGRADATION	Fatty Acid Metabolism	ACSL3,ACSL4,HADHB,LPL,MYO5B,ACAA2	Acaa2,Acsl3,Acsl4,Hadhb,Lpl,Myo5b	2181,2182,3032,4023,4645,10449	52538,74205,50790,231086,16956,17919	CG8732,CG8732,CG4581,CG7367,CG2174,CG10932	CG10932,CG8732,CG8732,CG4581,CG7367,CG2174		CG8732,CG4581,CG7367,CG2174,CG10932
C2	HSA00062_FATTY_ACID_ELONGATION_IN_MITOCHONDRIA	Fatty Acid Metabolism	HSD17B10,HADHB,ACAA2	Acaa2,Hadhb,Hsd17b10	3028,3032,10449	52538,231086,15108	CG7113,CG4581,CG10932	CG10932,CG4581,CG7113		CG7113,CG4581,CG10932
KEGG	Fatty acid metabolism	Fatty Acid Metabolism			10449,1579,2181,2182,284541,3028,3032,38,39	110446,110460,13117,13118,13119,15108,231086,50790,52538,74205	CG10932,CG2060,CG8732,CG8732,CG2060,CG7113,CG4581,CG10932,CG10932	CG10932,CG10932,CG2060,CG2060,CG2060,CG7113,CG4581,CG8732,CG10932,CG8732	CG7113,CG10932,CG4581,CG8732	CG10932,CG2060,CG8732,CG7113,CG4581
KEGG	Fatty acid elongation in mitochondria	Fatty Acid Metabolism			10449,3028,3032	15108,231086,52538	CG10932,CG7113,CG4581	CG7113,CG4581,CG10932	CG7113,CG4581	CG10932,CG7113,CG4581
C2	NUCLEOTIDE_GPCRS	GPCR	ADORA1,ADORA2A,ADORA2B	Adora1,Adora2a,Adora2b,Adora3	134,135,136	11539,11540,11541,11542	CG9753,CG9753,CG9753	CG9753,CG9753,CG9753,CG9753		CG9753	CG9753,CG6881,CG12796,CG2872,CG7285,CG8432,CG8472,CG14940,CG5411,CG12082	10
C2	GPCRS_CLASS_A_RHODOPSIN_LIKE	GPCR		Adora1,Adora2a,Adora2b,Adora3,Cckar,Cckbr,Cnr1,Cnr2,Galr1,Galr2,Galr3,Oprd1,Oprk1,Oprl1,Oprm1		11539,11540,11541,11542,12425,12426,12801,12802,14427,14428,14429,18386,18387,18389,18390		CG9753,CG9753,CG9753,CG9753,CG6881,CG6881,CG12796,CG12796,CG2872,CG2872,CG2872,CG7285,CG7285,CG7285,CG7285		CG9753,CG6881,CG12796,CG2872,CG7285
C2	GPCRDB_CLASS_A_RHODOPSIN_LIKE	GPCR		Adora1,Adora2a,Adora2b,Adora3,Cckar,Cckbr,Chml,Cnr1,Cnr2,Galr1,Galr2,Galr3,Gpr3,Gpr6,Oprd1,Oprk1,Oprl1,Oprm1,Sstr1,Sstr2,Sstr3,Sstr4		11539,11540,11541,11542,12425,12426,12663,12801,12802,14427,14428,14429,14748,140741,18386,18387,18389,18390,20605,20606,20607,20608		CG9753,CG9753,CG9753,CG9753,CG6881,CG6881,CG8432,CG12796,CG12796,CG2872,CG2872,CG2872,CG12796,CG12796,CG7285,CG7285,CG7285,CG7285,CG7285,CG7285,CG7285,CG7285		CG9753,CG6881,CG8432,CG12796,CG2872,CG7285
C2	PEPTIDE_GPCRS	GPCR	CCKAR,CCKBR,GALR1,OPRD1,OPRK1,OPRL1,OPRM1,SSTR1,SSTR2,SSTR3,SSTR4,GALR3,GALR2	Cckar,Cckbr,Galr1,Galr2,Galr3,Oprd1,Oprk1,Oprl1,Oprm1,Sstr1,Sstr2,Sstr3,Sstr4	886,887,2587,4985,4986,4987,4988,6751,6752,6753,6754,8484,8811	12425,12426,14427,14428,14429,18386,18387,18389,18390,20605,20606,20607,20608	CG6881,CG6881,CG2872,CG7285,CG7285,CG7285,CG7285,CG7285,CG7285,CG7285,CG7285,CG2872,CG2872	CG6881,CG6881,CG2872,CG2872,CG2872,CG7285,CG7285,CG7285,CG7285,CG7285,CG7285,CG7285,CG7285		CG6881,CG2872,CG7285
C2	G_PROTEIN_SIGNALING	GPCR	CALM1,CALM2,CALM3,PDE1A,PDE1C,PDE4A,PDE4B,PDE4C,PDE8A,PDE1B,USP5,PDE8B	Calm2,Calm1,Calm2,Calm3,Pde1a,Pde1b,Pde1c,Pde4a,Pde4b,Pde4c,Pde4d,Pde8a,Pde8b,Usp5	801,805,808,5136,5137,5141,5142,5143,5151,5153,8078,8622	12314,12313,12314,12315,18573,18574,18575,18577,18578,110385,238871,18584,218461,22225	CG8472,CG8472,CG8472,CG14940,CG14940,CG14940,CG14940,CG14940,CG5411,CG14940,CG12082,CG5411	CG8472,CG8472,CG8472,CG8472,CG14940,CG14940,CG14940,CG14940,CG14940,CG14940,CG14940,CG5411,CG5411,CG12082		CG8472,CG14940,CG5411,CG12082
KEGG	Huntington's disease	Huntington's disease			1211,1212,1213,1387,2033,801,805,808,810	12313,12314,12315,12757,12914,328572,67300,70405,74325	CG6948,CG6948,CG9012,CG15319,CG15319,CG8472,CG8472,CG8472,CG8472	CG8472,CG8472,CG8472,CG6948,CG15319,CG15319,CG9012,CG8472,CG6948		CG6948,CG9012,CG15319,CG8472	CG6948,CG9012,CG15319,CG8472	4
C2	INTEGRINPATHWAY	Integrin Pathway		Acta1,Capn1,Capns1,Capns2,Fyn,Rap1a,Src		11459,12333,12336,69543,14360,109905,20779		CG4027,CG8107,CG8107,CG8107,CG7873,CG7524,CG1956,CG7873,CG7524		CG4027,CG8107,CG7873,CG7524,CG1956	CG4027,CG8107,CG7873,CG7524,CG1956	5
GO	sodium channel activity	Ion Channels	accn1 scnn1a scnn1b accn2 scnn1d scnn1g	accn1 scnn1a accn3 accn5 accn2 scnn1g	40,6337,6338,41,6339,6340	11418,20276,171209,58170,11419,20278	CG1058,CG4110,CG32792,CG1058,CG4110,CG4110	CG32792,CG1058,CG32792,CG1058,CG32792,CG1058,CG32792,CG1058,CG32792,CG1058,CG4110		CG1058,CG4110,CG32792	CG1058,CG4110,CG32792,CG5890,CG5842,CG12915,CG5751,CG4587,CG9825,CG7708,CG8663,CG8029,CG1709,CG3612,CG7211,CG8764,CG9032,CG8048,CG7007,CG14028,CG7580,CG9603,CG4453,CG17137,CG1086,CG8394,CG4994,CG8008	28
GO	cation channel activity	Ion Channels	kcnip2 accn1 trpv1 kcnip4 scnn1a kcnip3 kcnip1 trpv6 trpv3 trpv5 trpv4 kcnq2 kcnq5 scnn1b accn2 scnn1g kcnq3 trpv2 kcnq4 trpa1 scnn1d	kcnip2 accn1 cacna2d3 trpv1 accn5 kcnip4 scnn1a kcnip3 kcnip1 trpv6 trpv3 trpv5 trpv4 accn3 kcnq2 kcnq5 scnn1g accn2 kcnq3 cacna2d4 kcnq4 trpv2 trpa1	30819,40,7442,80333,6337,30818,30820,55503,162514,56302,59341,3785,56479,6338,41,6340,3786,51393,9132,8989,6339	80906,11418,12294,193034,58170,80334,20276,56461,70357,64177,246788,194352,63873,171209,16536,226922,20278,11419,110862,319734,60613,22368,277328	CG5890,CG1058,CG5842,CG5890,CG4110,CG5890,CG5890,CG5842,CG5842,CG5842,CG5842,CG12915,CG12915,CG32792,CG1058,CG4110,CG12915,CG5842,CG12915,CG5751,CG4110	CG5890,CG32792,CG1058,CG4587,CG5842,CG32792,CG1058,CG5890,CG32792,CG1058,CG5890,CG5890,CG5842,CG5842,CG5842,CG5842,CG32792,CG1058,CG12915,CG12915,CG4110,CG32792,CG1058,CG12915,CG4587,CG12915,CG5842,CG5751		CG5890,CG1058,CG5842,CG4110,CG12915,CG32792,CG5751,CG4587
GO	sodium ion transport	Ion Channels	accn1 slc17a4 slc17a2 slc5a7 scnn1b accn2 scnn1g slc17a3 scnn1a slc17a1 scnn1d		40,10050,10246,60482,6338,41,6340,10786,6337,6568,6339		CG1058,CG9825,CG9825,CG7708,CG32792,CG1058,CG4110,CG9825,CG4110,CG9825,CG4110			CG1058,CG9825,CG7708,CG32792,CG4110
GO	inorganic cation transmembrane transporter activity	Ion Channels	atp1b4 atp6ap1 atp6v0a1 atp4b atp6v0a4 atp5a1 atp5l 1110020p15rik atp5e atp6v1c2 atp6v0a2 atp6v1c1 atp6v0b cox6c tcirg1 accn2 uqcrq			67821,54411,11975,11945,140494,11946,27425,66152,67126,68775,21871,66335,114143,12864,27060,11419,22272		CG8663,CG8029,CG1709,CG8663,CG1709,CG3612,CG7211,CG8764,CG9032,CG8048,CG1709,CG8048,CG7007,CG14028,CG1709,CG32792,CG1058,CG7580		CG8663,CG8029,CG1709,CG3612,CG7211,CG8764,CG9032,CG8048,CG7007,CG14028,CG32792,CG1058,CG7580
GO	proton-transporting two-sector ATPase complex	Ion Channels	atp6v1c1 atp5a1 atp5l atp6ap1 atp6v0a4 atp5e atp6v0b atp6v1c2			66335,11946,27425,54411,140494,67126,114143,68775		CG8048,CG3612,CG7211,CG8029,CG1709,CG9032,CG7007,CG8048		CG8048,CG3612,CG7211,CG8029,CG1709,CG9032,CG7007
GO	hydrogen ion transmembrane transporter activity	Ion Channels	atp6ap1 atp6v0a1 cox7a2l nup153 cox7a1 atp5a1 atp5l atp6v0a4 atp5e atp6v1c2 atp6v0a2 atp6v1c1 atp6v0b cox7a2 cox6c tcirg1 uqcrq	atp1b4 atp6ap1 atp6v0a1 atp4b atp6v0a4 atp5a1 atp5l 1110020p15rik atp5e atp6v1c2 atp6v0a2 atp6v1c1 atp6v0b cox6c tcirg1 uqcrq	537,535,9167,9972,1346,498,10632,50617,514,245973,23545,528,533,1347,1345,10312,27089	67821,54411,11975,11945,140494,11946,27425,66152,67126,68775,21871,66335,114143,12864,27060,22272	CG8029,CG1709,CG9603,CG4453,CG9603,CG3612,CG7211,CG1709,CG9032,CG8048,CG1709,CG8048,CG7007,CG9603,CG14028,CG1709,CG7580	CG8663,CG8029,CG1709,CG8663,CG1709,CG3612,CG7211,CG8764,CG9032,CG8048,CG1709,CG8048,CG7007,CG14028,CG1709,CG7580		CG8029,CG1709,CG9603,CG4453,CG3612,CG7211,CG9032,CG8048,CG7007,CG14028,CG7580,CG8663,CG8764
GO	proton-transporting two-sector ATPase complex	Ion Channels	atp6v1c1 atp6ap1 atp6v0b nup153 atp6v0a4 atp5l atp5a1 atp5e atp6v1c2	atp6v1c1 atp5a1 atp5l atp6ap1 atp6v0a4 atp5e atp6v0b atp6v1c2	528,537,533,9972,50617,10632,498,514,245973	66335,11946,27425,54411,140494,67126,114143,68775	CG8048,CG8029,CG7007,CG4453,CG1709,CG7211,CG3612,CG9032,CG8048	CG8048,CG3612,CG7211,CG8029,CG1709,CG9032,CG7007,CG8048		CG8048,CG8029,CG7007,CG4453,CG1709,CG7211,CG3612,CG9032
GO	voltage-gated anion channel activity	Ion Channels	vdac1 vdac3 loc729317 vdac2		7416,7419,729317,7417		CG17137,CG17137,CG17137,CG17137			CG17137
GO	symporter activity	Ion Channels	slc2a3 slc32a1 slc17a4 slc17a2 slc2a4 slc5a7 slc2a14 slc2a5 slc2a1 slc2a2 slc17a3 slc17a1 slc25a3 slc46a2		6515,140679,10050,10246,6517,60482,144195,6518,6513,6514,10786,6568,5250,57864		CG1086,CG8394,CG9825,CG9825,CG1086,CG7708,CG1086,CG1086,CG1086,CG1086,CG9825,CG9825,CG4994,CG8008			CG1086,CG8394,CG9825,CG7708,CG4994,CG8008
GO	sodium:potassium-exchanging ATPase activity	Ion Channels	atp1b4 atp1b1 atp1b3 atp1b2 atp4b			67821,11931,11933,11932,11945		CG8663,CG8663,CG8663,CG8663,CG8663		CG8663
C2	SYNTHESIS_AND_DEGRADATION_OF_KETONE_BODIES	Ketone Metabolism	ACAT1,ACAT2	Acat1,Acat2	38,39	110446,110460	CG10932,CG10932	CG10932,CG10932		CG10932	CG10932	1
KEGG	Long-term potentiation	Long-term potentiation			1387,2033,5534,5906,5908,801,805,808,810,814,815,816,817,818	108058,109905,12313,12314,12315,12322,12323,12325,12326,12914,19058,215449,328572,70405	CG15319,CG15319,CG14353,CG1956,CG1956,CG8472,CG8472,CG8472,CG8472,CG18069,CG18069,CG18069,CG18069,CG18069	CG18069,CG1956,CG8472,CG8472,CG8472,CG18069,CG18069,CG18069,CG18069,CG15319,CG14353,CG1956,CG15319,CG8472		CG15319,CG14353,CG1956,CG8472,CG18069	CG15319,CG14353,CG1956,CG8472,CG18069	5
C2	STRESS_ARSENIC_SPECIFIC_UP	Mitochondria Stress	ATP6V1C1,ATP6V0A1,CDK6,CHD2,GLA,IGF2R,IGFBP6,LYZ,ME1,NFE2L1,NFE2L2,SIAH2,TLE4,UBE2H,RBM5,TUBGCP3,SCRN3	Atp6v0a1,Atp6v1c1,Cdk6,Gla,Igf2r,Igfbp6,Me1,Nfe2l1,Nfe2l2,Rbm5,Relb,Scrn3,Siah2,Tle4,Tubgcp3,Ube2h	528,535,1021,1106,2717,3482,3489,4069,4199,4779,4780,6478,7091,7328,10181,10426,79634	11975,66335,12571,11605,16004,16012,17436,18023,18024,83486,19698,74616,20439,21888,259279,22214	CG8048,CG1709,CG5072,CG3733,CG5731,CG14255,CG13830,CG1180,CG5889,CG17894,CG17894,CG9949,CG8384,CG2257,CG4887,CG10988,CG10098	CG1709,CG8048,CG5072,CG5731,CG14255,CG13830,CG5889,CG17894,CG17894,CG4887,CG6667,CG10098,CG9949,CG8384,CG10988,CG2257		CG8048,CG1709,CG5072,CG3733,CG5731,CG14255,CG13830,CG1180,CG5889,CG17894,CG9949,CG8384,CG2257,CG4887,CG10988,CG10098,CG6667	CG8048,CG1709,CG5072,CG3733,CG5731,CG14255,CG13830,CG1180,CG5889,CG17894,CG9949,CG8384,CG2257,CG4887,CG10988,CG10098,CG6667	17
C2	HIPPOCAMPUS_DEVELOPMENT_PRENATAL	Nervous System Development	CCND2,CCNG2,CDK4,EEF1A1,RPS8,CCNB2,H2AFV	Ccnb2,Ccnd2,Ccng2,Cdk4,Eef1a1,Eef1g,H2afv,Rps8	894,901,1019,1915,6202,9133,94239	12442,12444,12452,12567,13627,67160,77605,20116	CG9096,CG11525,CG5072,CG8280,CG7808,CG5940,CG3510,CG5499	CG5940,CG3510,CG9096,CG11525,CG5072,CG8280,CG11901,CG5499,CG7808		CG9096,CG11525,CG5072,CG8280,CG7808,CG5940,CG3510,CG5499,CG11901	CG9096,CG11525,CG5072,CG8280,CG7808,CG5940,CG3510,CG5499,CG11901,CG8472,CG7100,CG1725,CG9415,CG8604,CG8048,CG6948,CG17137,CG1847,CG3083,CG3612,CG9650,CG18069,CG1071,CG4396,CG4262,CG7811,CG17203,CG7809,CG14940	29
C2	CORTEX_ENRICHMENT_LATE_UP	Nervous System Development		Calm3,Cdh2,Dlg4,Xbp1		12315,12558,13385,22433		CG8472,CG7100,CG1725,CG9415		CG8472,CG7100,CG1725,CG9415
C2	HIPPOCAMPUS_DEVELOPMENT_POSTNATAL	Nervous System Development	BIN1,ATP6V1C1,CLTB,EEF1A2,VDAC1,AIP,PRDX6	Aip,Atp6v1c1,Bin1,Cltb,Eef1a2,Prdx6,Vdac1	274,528,1212,1917,7416,9049,9588	11632,66335,30948,74325,13628,11758,22333	CG8604,CG8048,CG6948,CG8280,CG17137,CG1847,CG3083	CG1847,CG8048,CG8604,CG6948,CG8280,CG3083,CG17137		CG8604,CG8048,CG6948,CG8280,CG17137,CG1847,CG3083
C2	AGEING_BRAIN_DN	Nervous System Development		Cdh22,Atp5a1,Bcl11a,Calm3,Camk2a,Camk4,Cdh22,Cltb,E2f4,Elavl2,Gad1,Gfra2,Gorasp2,Pde4d		104010,11946,14025,12315,12322,12326,104010,74325,104394,15569,14415,14586,70231,238871		CG7100,CG3612,CG9650,CG8472,CG18069,CG18069,CG7100,CG6948,CG1071,CG4396,CG4262,CG7811,CG17203,CG7809,CG14940		CG7100,CG3612,CG9650,CG8472,CG18069,CG6948,CG1071,CG4396,CG4262,CG7811,CG17203,CG7809,CG14940
KEGG	Pyrimidine metabolism	Neuclic Acid Metabolism				110074,18971,20018,21915,22171,26462,50493,51797,55936,66401,66588,68556,70408,80914		CG4584,CG5949,,CG5757,CG3181,CG2151,CG2151,CG6854,CG6854,CG31713,CG17146,CG4798,CG5380,CG4798		CG4584,CG5949,,CG5757,CG3181,CG2151,CG6854,CG31713,CG17146,CG4798,CG5380	CG4584,CG5949,,CG5757,CG3181,CG2151,CG6854,CG31713,CG17146,CG4798,CG5380,CG2830,CG3225,CG5450,CG5501,CG6539,CG7347,CG9326,CG10689,CG1193,CG14940,CG17150,CG1725,CG31183,CG5977,CG7376,CG8520,CG8625,CG9323	28
KEGG	purine	Neuclic Acid Metabolism							CG2830,CG3225,CG5450,CG5501,CG6539,CG7347,CG9326,CG10689,CG1193,CG14940,CG17146,CG17150,CG1725,CG31183,CG31713,CG5380,CG5949,CG5977,CG7376,CG8520,CG8625,CG9323	CG2830,CG3225,CG5450,CG5501,CG6539,CG7347,CG9326,CG10689,CG1193,CG14940,CG17146,CG17150,CG1725,CG31183,CG31713,CG5380,CG5949,CG5977,CG7376,CG8520,CG8625,CG9323
KEGG	Neuroactive ligand-receptor interaction	Neurotransmitters			10886,1268,1269,134,135,136,1901,1902,1903,23566,2587,2831,2832,4985,4986,4987,4988,53637,6751,6752,6753,6754,6755,7442,8484,8698,8811,886,887,9170,9294	104443,11539,11540,11541,11542,12425,12426,12801,12802,13609,13610,13611,14427,14428,14429,14739,14745,18386,18387,18389,18390,193034,20605,20606,20607,20608,20609,226304,53978,65086,94226	CG10823,CG12796,CG12796,CG9753,CG9753,CG9753,CG12796,CG12796,CG12796,CG12796,CG2872,CG7285,CG7285,CG7285,CG7285,CG7285,CG7285,CG12796,CG7285,CG7285,CG7285,CG7285,CG7285,CG5842,CG2872,CG12796,CG2872,CG6881,CG6881,CG12796,CG12796	CG10823,CG9753,CG9753,CG9753,CG9753,CG6881,CG6881,CG12796,CG12796,CG12796,CG12796,CG12796,CG2872,CG2872,CG2872,CG12796,CG12796,CG7285,CG7285,CG7285,CG7285,CG5842,CG7285,CG7285,CG7285,CG7285,CG7285,CG7285,CG12796,CG12796,CG12796		CG10823,CG12796,CG9753,CG2872,CG7285,CG5842,CG6881	CG10823,CG12796,CG9753,CG2872,CG7285,CG5842,CG6881,CG7010,CG8604,CG8472,CG16932,CG31654,CG7811,CG7399	14
C2	ACETYLCHOLINE_SYNTHESIS	Neurotransmitters	PDHA1,PDHA2	Pdha1,Pdha2	5160,5161	18597,18598	CG7010,CG7010	CG7010,CG7010		CG7010
C2	NDKDYNAMINPATHWAY	Neurotransmitters	AMPH,BIN1,CALM1,CALM2,CALM3,EPS15	Calm2,Amph,Ap2a1,Bin1,Calm1,Calm2,Calm3,Eps15	273,274,801,805,808,2060	12314,218038,11771,30948,12313,12314,12315,13858	CG8604,CG8604,CG8472,CG8472,CG8472,CG16932	CG8472,CG8604,CG31654,CG8604,CG8472,CG8472,CG8472,CG16932		CG8604,CG8472,CG16932,CG31654
C2	NDKDYNAMINPATHWAY	Neurotransmitters	AMPH,BIN1,CALM1,CALM2,CALM3,EPS15	Calm2,Amph,Ap2a1,Bin1,Calm1,Calm2,Calm3,Eps15	273,274,801,805,808,2060	12314,218038,11771,30948,12313,12314,12315,13858	CG8604,CG8604,CG8472,CG8472,CG8472,CG16932	CG8472,CG8604,CG31654,CG8604,CG8472,CG8472,CG8472,CG16932		CG8604,CG8472,CG16932,CG31654
C2	ACETYLCHOLINE_SYNTHESIS	Neurotransmitters	PDHA1,PDHA2	Pdha1,Pdha2	5160,5161	18597,18598	CG7010,CG7010	CG7010,CG7010		CG7010
C2	NEUROTRANSMITTERSPATHWAY	Neurotransmitters	GAD1,TH	Gad1,Th	2571,7054	14415,21823	CG7811,CG7399	CG7811,CG7399		CG7811,CG7399
C2	HSA04080_NEUROACTIVE_LIGAND_RECEPTOR_INTERACTION	Neurotransmitters	ADORA1,ADORA2A,ADORA2B,CCKAR,CCKBR,CNR1,CNR2,GALR1,NPBWR1,NPBWR2,OPRD1,OPRK1,OPRL1,OPRM1,SSTR1,SSTR2,SSTR3,SSTR4,SSTR5,TRPV1,GALR3,GALR2,NPFFR2	Adora1,Adora2a,Adora2b,Adora3,Cckar,Cckbr,Cnr1,Cnr2,Galr1,Galr2,Galr3,Npbwr1,Npffr2,Oprd1,Oprk1,Oprl1,Oprm1,Sstr1,Sstr2,Sstr3,Sstr4,Sstr5,Trpv1	134,135,136,886,887,1268,1269,2587,2831,2832,4985,4986,4987,4988,6751,6752,6753,6754,6755,7442,8484,8811,10886	11539,11540,11541,11542,12425,12426,12801,12802,14427,14428,14429,226304,104443,18386,18387,18389,18390,20605,20606,20607,20608,20609,193034	CG9753,CG9753,CG9753,CG6881,CG6881,CG12796,CG12796,CG2872,CG7285,CG7285,CG7285,CG7285,CG7285,CG7285,CG7285,CG7285,CG7285,CG7285,CG7285,CG5842,CG2872,CG2872,CG10823	CG9753,CG9753,CG9753,CG9753,CG6881,CG6881,CG12796,CG12796,CG2872,CG2872,CG2872,CG7285,CG10823,CG7285,CG7285,CG7285,CG7285,CG7285,CG7285,CG7285,CG7285,CG7285,CG5842		CG9753,CG6881,CG12796,CG2872,CG7285,CG5842,CG10823
C2	NFATPATHWAY	NFAT/Calcineurin	ACTA1,AKT1,CALM1,CALM2,CALM3,CAMK4,CREBBP,MYH2,RPS6KB1,CAMK1,CAMK1G	Calm2,Acta1,Akt1,Calm1,Calm2,Calm3,Camk1,Camk1g,Camk4,Crebbp,Myh2,Rps6kb1	58,207,801,805,808,814,1387,4620,6198,8536,57172	12314,11459,11651,12313,12314,12315,52163,215303,12326,12914,17882,72508	CG4027,CG4006,CG8472,CG8472,CG8472,CG18069,CG15319,CG2174,CG4006,CG18069,CG18069	CG8472,CG4027,CG4006,CG8472,CG8472,CG8472,CG18069,CG18069,CG18069,CG15319,CG2174,CG4006		CG4027,CG4006,CG8472,CG18069,CG15319,CG2174	CG4027,CG4006,CG8472,CG18069,CG15319,CG2174,CG1086,CG12796,CG8914,CG11992,CG7285,CG14353,CG6667,CG5842	14
C2	PGC1APATHWAY	NFAT/Calcineurin	CALM1,CALM2,CALM3,CAMK4,CAMK2A,CAMK2B,CAMK2D,CAMK2G,SLC2A4,CAMK1,CAMK1G	Calm2,Calm1,Calm2,Calm3,Camk1,Camk1g,Camk2a,Camk2b,Camk2d,Camk2g,Camk4,Slc2a4	801,805,808,814,815,816,817,818,6517,8536,57172	12314,12313,12314,12315,52163,215303,12322,12323,108058,12325,12326,20528	CG8472,CG8472,CG8472,CG18069,CG18069,CG18069,CG18069,CG18069,CG1086,CG18069,CG18069	CG8472,CG8472,CG8472,CG8472,CG18069,CG18069,CG18069,CG18069,CG18069,CG18069,CG18069,CG1086		CG8472,CG18069,CG1086
C2	NFATPATHWAY	NFAT/Calcineurin	ACTA1,AKT1,CALM1,CALM2,CALM3,CAMK4,CREBBP,MYH2,RPS6KB1,CAMK1,CAMK1G	Calm2,Acta1,Akt1,Calm1,Calm2,Calm3,Camk1,Camk1g,Camk4,Crebbp,Myh2,Rps6kb1	58,207,801,805,808,814,1387,4620,6198,8536,57172	12314,11459,11651,12313,12314,12315,52163,215303,12326,12914,17882,72508	CG4027,CG4006,CG8472,CG8472,CG8472,CG18069,CG15319,CG2174,CG4006,CG18069,CG18069	CG8472,CG4027,CG4006,CG8472,CG8472,CG8472,CG18069,CG18069,CG18069,CG15319,CG2174,CG4006		CG4027,CG4006,CG8472,CG18069,CG15319,CG2174
C2	CALCINEURIN_NF_AT_SIGNALING	NFAT/Calcineurin	ACTB,CALM1,CALM2,CALM3,CAMK4,CAMK2B,CNR1,CREBBP,CSNK2B,EP300,NFKB2,OPRD1,PPP3R1,RELA,TRPV6	Calm2,Actb,Calm1,Calm2,Calm3,Camk2b,Camk4,Cnr1,Crebbp,Csnk2b,Ep300,Nfkb2,Oprd1,Ppp3r1,Rela,Trpv6	60,801,805,808,814,816,1268,1387,1460,2033,4791,4985,5534,5970,55503	12314,11461,12313,12314,12315,12323,12326,12801,12914,13001,328572,18034,18386,19058,19697,64177	CG4027,CG8472,CG8472,CG8472,CG18069,CG18069,CG12796,CG15319,CG8914,CG15319,CG11992,CG7285,CG14353,CG6667,CG5842	CG8472,CG4027,CG8472,CG8472,CG8472,CG18069,CG18069,CG12796,CG15319,CG8914,CG15319,CG11992,CG7285,CG14353,CG6667,CG5842		CG4027,CG8472,CG18069,CG12796,CG15319,CG8914,CG11992,CG7285,CG14353,CG6667,CG5842
C2	CALCINEURINPATHWAY	NFAT/Calcineurin	CALM1,CALM2,CALM3	Calm2,Calm1,Calm2,Calm3	801,805,808	12314,12313,12314,12315	CG8472,CG8472,CG8472	CG8472,CG8472,CG8472,CG8472		CG8472
C2	GCRPATHWAY	NFKB	AKT1,CALM1,CALM2,CALM3,NFKB1,RELA	Calm2,Akt1,Calm1,Calm2,Calm3,Nfkb1,Rela	207,801,805,808,4790,5970	12314,11651,12313,12314,12315,18033,19697	CG4006,CG8472,CG8472,CG8472,CG11992,CG6667	CG8472,CG4006,CG8472,CG8472,CG8472,CG11992,CG6667		CG4006,CG8472,CG11992,CG6667	CG4006,CG8472,CG11992,CG6667,CG12532,CG5940,CG3510,CG7100,CG10872,CG31183,CG2248,CG1472,CG8137	13
C2	HINATA_NFKB_UP	NFKB		Ap2b1,Ccnb1,Cdh2,Ctse,Nfkb1,Nfkb2,Npr1,Rac1,Rac2,Rela,Relb,Sec24a,Serpinb2		71770,268697,12558,13034,18033,18034,18160,19353,19354,19697,19698,77371,18788		CG12532,CG5940,CG3510,CG7100,CG10872,CG11992,CG11992,CG31183,CG2248,CG2248,CG6667,CG6667,CG1472,CG8137		CG12532,CG5940,CG3510,CG7100,CG10872,CG11992,CG31183,CG2248,CG6667,CG1472,CG8137
C2	NOS1PATHWAY	NOS/INOS		Calm2,Calm1,Calm2,Calm3,Dlg4		12314,12313,12314,12315,13385		CG8472,CG8472,CG8472,CG8472,CG1725		CG8472,CG1725	CG8472,CG1725,CG4027,CG12532,CG7422,CG17150,CG8280,CG4183,CG2174,CG17291,CG1982,CG17137,CG1418,CG31654,CG11901,CG4006,CG10033,CG8048,CG3938,CG8203,CG5499,CG4634,CG2248,CG3181,CG5119	25
C2	INOS_ALL_DN	NOS/INOS	ACTB,AP1B1,CD36,DYNC1H1,EEF1A1,HSPB1,MYH9,PPP2R1A,SORD,VDAC1,RABAC1	Actb,Ap1b1,Ap2a1,Cd36,Dync1h1,Eef1a1,Eef1g,Hspb1,Myh9,Ppp2r1a,Rabac1,Sord,Vdac1	60,162,948,1778,1915,3315,4627,5518,6652,7416,10567	11461,11764,11771,12491,13424,13627,67160,15507,17886,51792,14470,20322,22333	CG4027,CG12532,CG7422,CG17150,CG8280,CG4183,CG2174,CG17291,CG1982,CG17137,CG1418	CG4027,CG12532,CG31654,CG7422,CG17150,CG8280,CG11901,CG4183,CG2174,CG17291,CG1418,CG1982,CG17137		CG4027,CG12532,CG7422,CG17150,CG8280,CG4183,CG2174,CG17291,CG1982,CG17137,CG1418,CG31654,CG11901
C2	NO1PATHWAY	NOS/INOS	ACTA1,AKT1,CALM1,CALM2,CALM3,PRKG1,PRKG2	Calm2,Acta1,Akt1,Calm1,Calm2,Calm3,Prkg1,Prkg2	58,207,801,805,808,5592,5593	12314,11459,11651,12313,12314,12315,19091,19092	CG4027,CG4006,CG8472,CG8472,CG8472,CG10033,CG10033	CG8472,CG4027,CG4006,CG8472,CG8472,CG8472,CG10033,CG10033		CG4027,CG4006,CG8472,CG10033
C2	INOS_ALL_UP	NOS/INOS	ACTG1,ATP6V1C1,CCNE1,CDK2,H2AFZ,PPA1,RAC1,TYMS,PABPC4,POLR1D	Actg1,Atp6v1c1,Ccne1,Cdk2,H2afz,Pabpc4,Ppa1,Rac1,Tyms	71,528,898,1017,3015,5464,5879,7298,8761,51082	11465,66335,12447,12566,51788,230721,67895,19353,22171	CG4027,CG8048,CG3938,CG8203,CG5499,CG4634,CG2248,CG3181,CG5119	CG4027,CG8048,CG3938,CG8203,CG5499,CG5119,CG4634,CG2248,CG3181		CG4027,CG8048,CG3938,CG8203,CG5499,CG4634,CG2248,CG3181,CG5119
C2	HSA04330_NOTCH_SIGNALING_PATHWAY	Notch Signaling	CREBBP,CTBP1,CTBP2,DTX1,EP300,NOTCH1,NOTCH2,NOTCH3,NOTCH4,DTX4,DLL1,DLL4,DTX2,DTX3L	Crebbp,Ctbp1,Ctbp2,Dll1,Dll4,Dtx1,Dtx2,Dtx3l,Dtx4,Ep300,Notch1,Notch2,Notch3,Notch4	1387,1487,1488,1840,2033,4851,4853,4854,4855,23220,28514,54567,113878,151636	12914,13016,13017,13388,54485,14357,74198,209200,207521,328572,18128,18129,18131,18132	CG15319,CG7583,CG7583,CG3929,CG15319,CG3936,CG3936,CG3936,CG3936,CG3929,CG3619,CG3619,CG3929,CG3929	CG15319,CG7583,CG7583,CG3619,CG3619,CG3929,CG3929,CG3929,CG3929,CG15319,CG3936,CG3936,CG3936,CG3936		CG15319,CG7583,CG3929,CG3936,CG3619	CG15319,CG7583,CG3929,CG3936,CG3619,CG6843,CG8384	7
KEGG	Notch signaling	Notch Signaling			113878,1387,1487,1488,151636,1840,2033,23220,28514,4851,4853,4854,4855,54567	12914,13016,13017,13388,14357,18128,18129,18131,18132,207521,209200,328572,54485,74198	CG3929,CG15319,CG7583,CG7583,CG3929,CG3929,CG15319,CG3929,CG3619,CG3936,CG3936,CG3936,CG3936,CG3619	CG15319,CG7583,CG7583,CG3619,CG3929,CG3936,CG3936,CG3936,CG3936,CG3929,CG3929,CG15319,CG3619,CG3929	CG15319,CG3929,CG3936,CG6843,CG8384,CG3619	CG3929,CG15319,CG7583,CG3619,CG3936,CG6843,CG8384
C2	HSA04740_OLFACTORY_TRANSDUCTION	Olfaction	ARRB2,CALM1,CALM2,CALM3,CALML3,CAMK2A,CAMK2B,CAMK2D,CAMK2G,PDE1C,PRKG1,PRKG2	Calm2,Arrb2,Calm1,Calm2,Calm3,Calml3,Camk2a,Camk2b,Camk2d,Camk2g,Pde1c,Prkg1,Prkg2	409,801,805,808,810,815,816,817,818,5137,5592,5593	12314,216869,12313,12314,12315,70405,12322,12323,108058,12325,18575,19091,19092	CG5711,CG8472,CG8472,CG8472,CG8472,CG18069,CG18069,CG18069,CG18069,CG14940,CG10033,CG10033	CG8472,CG5711,CG8472,CG8472,CG8472,CG8472,CG18069,CG18069,CG18069,CG18069,CG14940,CG10033,CG10033		CG5711,CG8472,CG18069,CG14940,CG10033	CG5711,CG8472,CG18069,CG14940,CG10033	5
C2	MOOTHA_VOXPHOS	Ox-phos	ATP5E,COX6C,COX7A1,COX7A2,NDUFA6,NDUFAB1,NDUFB1,NDUFS1,NDUFS3,UQCRC1,COX7A2L,ATP5L,NDUFS7	Atp5e,Atp5l,Cox6c,Ndufa6,Ndufab1,Ndufs1,Ndufs3,Ndufs7,Uqcrc1	514,1345,1346,1347,4700,4706,4707,4719,4722,7384,9167,10632,374291	67126,27425,12864,67130,70316,227197,68349,75406,22273	CG9032,CG14028,CG9603,CG9603,CG7712,CG9160,CG18624,CG2286,CG12079,CG3731,CG9603,CG7211,CG9172	CG9032,CG7211,CG14028,CG7712,CG9160,CG2286,CG12079,CG9172,CG3731		CG9032,CG14028,CG9603,CG7712,CG9160,CG18624,CG2286,CG12079,CG3731,CG7211,CG9172	CG9032,CG14028,CG9603,CG7712,CG9160,CG18624,CG2286,CG12079,CG3731,CG7211,CG9172,CG2060,CG8048,CG7007,CG1709,CG8029,CG8663,CG3612,CG5703,CG4634,CG7580,CG9350,CG5261,CG7430,CG7010,CG8764,CG1746,CG5889	28
C2	ELECTRON_TRANSPORT	Ox-phos	CYP3A7,CYP3A4,CYP3A5,CYP4A11,CYP4B1,CYP4F3,TBXAS1,UQCRC1,CYP4F2,CYP4F8,CYP4F11,CYP3A43,CYP4F12	Cyp4b1,Tbxas1,Uqcrc1	1551,1576,1577,1579,1580,4051,6916,7384,8529,11283,57834,64816,66002	13120,21391,22273	CG2060,CG2060,CG2060,CG2060,CG2060,CG2060,CG2060,CG3731,CG2060,CG2060,CG2060,CG2060,CG2060	CG2060,CG2060,CG3731		CG2060,CG3731
C2	ATP_SYNTHESIS	Ox-phos	ATP5E,ATP6V1C1,ATP6V0B,ATP6V0A1,ATP6AP1,ATP6V0A4,ATP6V1C2	Atp5e,Atp6ap1,Atp6v0a1,Atp6v0a4,Atp6v0b,Atp6v1c1,Atp6v1c2	514,528,533,535,537,50617,245973	67126,54411,11975,140494,114143,66335,68775	CG9032,CG8048,CG7007,CG1709,CG8029,CG1709,CG8048	CG9032,CG8029,CG1709,CG1709,CG7007,CG8048,CG8048		CG9032,CG8048,CG7007,CG1709,CG8029
C2	OXIDATIVE_PHOSPHORYLATION	Ox-phos	ATP4B,ATP5A1,ATP5E,ATP6V1C1,ATP6V0B,ATP6V0A1,ATP6AP1,COX6C,COX7A1,COX7A2,NDUFA6,NDUFAB1,NDUFB1,NDUFS1,NDUFS3,NDUFV2,PPA1,UQCRC1,TCIRG1,ATP5L,ATP6V0A2,PPA2,UQCRQ,ATP6V0A4,NDUFA11,ATP6V1C2,NDUFS7	Atp4b,Atp5e,Atp6ap1,Atp6v0a1,Atp6v0a4,Atp6v0b,Atp6v1c1,Atp6v1c2,Cox6c,Ndufa11,Ndufs1,Ndufv2,Ppa2,Uqcrc1	496,498,514,528,533,535,537,1345,1346,1347,4700,4706,4707,4719,4722,4729,5464,7384,10312,10632,23545,27068,27089,50617,126328,245973,374291	11945,67126,54411,11975,140494,114143,66335,68775,12864,69875,227197,72900,74776,22273	CG8663,CG3612,CG9032,CG8048,CG7007,CG1709,CG8029,CG14028,CG9603,CG9603,CG7712,CG9160,CG18624,CG2286,CG12079,CG5703,CG4634,CG3731,CG1709,CG7211,CG1709,CG4634,CG7580,CG1709,CG9350,CG8048,CG9172	CG8663,CG9032,CG8029,CG1709,CG1709,CG7007,CG8048,CG8048,CG14028,CG9350,CG2286,CG5703,CG4634,CG3731		CG8663,CG3612,CG9032,CG8048,CG7007,CG1709,CG8029,CG14028,CG9603,CG7712,CG9160,CG18624,CG2286,CG12079,CG5703,CG4634,CG3731,CG7211,CG7580,CG9350,CG9172
C2	KREBS_TCA_CYCLE	Ox-phos	DLAT,DLD,PDHA1,PDHA2,PDHX	Dlat,Dld,Pdha1,Pdha2,Pdhx	1737,1738,5160,5161,8050	235339,13382,18597,18598,27402	CG5261,CG7430,CG7010,CG7010,CG5261	CG5261,CG7430,CG7010,CG7010,CG5261		CG5261,CG7430,CG7010
C2	ETCPATHWAY	Ox-phos	ATP5A1,UQCRC1	Atp5a1,Uqcrc1	498,7384	11946,22273	CG3612,CG3731	CG3612,CG3731		CG3612,CG3731
KEGG	Oxidative phosphorylation	Ox-phos			10312,10632,126328,1345,1346,1347,23545,245973,27068,27089,374291,4700,4706,4707,4719,4722,4729,496,498,50617,514,528,533,535,537,5464,7384,9167	114143,11945,11946,11975,12864,140494,21871,22272,22273,227197,239760,27060,27425,54411,621837,622178,66152,66335,67126,67130,67895,68349,68775,69875,70316,72900,74776,75406	CG1709,CG7211,CG9350,CG14028,CG9603,CG9603,CG1709,CG8048,CG4634,CG7580,CG9172,CG7712,CG9160,CG18624,CG2286,CG12079,CG5703,CG8663,CG3612,CG1709,CG9032,CG8048,CG7007,CG1709,CG8029,CG4634,CG3731,CG9603	CG7007,CG8663,CG3612,CG1709,CG14028,CG1709,CG1709,CG7580,CG3731,CG2286,CG9350,CG1709,CG7211,CG8029,CG14028,CG8764,CG8764,CG8048,CG9032,CG7712,CG4634,CG12079,CG8048,CG9350,CG9160,CG5703,CG4634,CG9172	CG1746,CG4634,CG12079,CG14028,CG1709,CG18624,CG2286,CG3612,CG5703,CG7007,CG7211,CG7580,CG7712,CG8029,CG8048,CG8764,CG9032,CG9160,CG9172,CG9350,CG9603	CG1709,CG7211,CG9350,CG14028,CG9603,CG8048,CG4634,CG7580,CG9172,CG7712,CG9160,CG18624,CG2286,CG12079,CG5703,CG8663,CG3612,CG9032,CG7007,CG8029,CG3731,CG8764,CG1746
C2	MALATEXPATHWAY	Ox-phos	ME1,PDHA1	Me1,Pdha1	4199,5160	17436,18597	CG5889,CG7010	CG5889,CG7010		CG5889,CG7010
C2	ELECTRON_TRANSPORT_CHAIN	Ox-phos	ATP5A1,ATP5E,COX6C,COX7A1,COX7A2,NDUFA6,NDUFAB1,NDUFB1,NDUFS1,NDUFS3,NDUFV2,UQCRC1,COX7A2L,ATP5L,PTPMT1,NDUFS7	Atp5a1,Atp5e,Atp5l,Cox6c,Ndufa6,Ndufab1,Ndufs1,Ndufs3,Ndufs7,Ndufv2,Uqcrc1	498,514,1345,1346,1347,4700,4706,4707,4719,4722,4729,7384,9167,10632,114971,374291	11946,67126,27425,12864,67130,70316,227197,68349,75406,72900,22273	CG3612,CG9032,CG14028,CG9603,CG9603,CG7712,CG9160,CG18624,CG2286,CG12079,CG5703,CG3731,CG9603,CG7211,CG12079,CG9172	CG3612,CG9032,CG7211,CG14028,CG7712,CG9160,CG2286,CG12079,CG9172,CG5703,CG3731		CG3612,CG9032,CG14028,CG9603,CG7712,CG9160,CG18624,CG2286,CG12079,CG5703,CG3731,CG7211,CG9172
KEGG	Parkinson's disease	Parkinson's disease			1345,1346,1347,27089,374291,4700,4706,4707,4719,4722,4729,498,514,7054,729317,7332,7384,7416,7417,7419,9167	100040961,11946,12864,21823,22195,22272,22273,22333,22334,22335,227197,621837,622178,66152,67126,67130,68349,70316,72900,75406	CG14028,CG9603,CG9603,CG7580,CG9172,CG7712,CG9160,CG18624,CG2286,CG12079,CG5703,CG3612,CG9032,CG7399,CG17137,CG5788,CG3731,CG17137,CG17137,CG17137,CG9603	CG5788,CG3612,CG14028,CG7399,CG5788,CG7580,CG3731,CG17137,CG17137,CG17137,CG2286,CG14028,CG8764,CG8764,CG9032,CG7712,CG12079,CG9160,CG5703,CG9172		CG14028,CG9603,CG7580,CG9172,CG7712,CG9160,CG18624,CG2286,CG12079,CG5703,CG3612,CG9032,CG7399,CG17137,CG5788,CG3731,CG8764	CG14028,CG9603,CG7580,CG9172,CG7712,CG9160,CG18624,CG2286,CG12079,CG5703,CG3612,CG9032,CG7399,CG17137,CG5788,CG3731,CG8764	17
C2	GSK3PATHWAY	PI3K/PTEN/PTDIN/AKT pathway	AKT1,CCND1,NFKB1,PPP2CA,RELA,FZD1	Akt1,Ccnd1,Fzd1,Nfkb1,Ppp2ca,Rela	207,595,4790,5515,5970,8321	11651,12443,14362,18033,19052,19697	CG4006,CG9096,CG11992,CG7109,CG6667,CG17697	CG4006,CG9096,CG17697,CG11992,CG7109,CG6667		CG4006,CG9096,CG11992,CG7109,CG6667,CG17697	CG4006,CG9096,CG11992,CG7109,CG6667,CG17697,CG8203,CG13830,CG1086,CG5884,CG5711,CG31654,CG2248	13
C2	AKTPATHWAY	PI3K/PTEN/PTDIN/AKT pathway	AKT1,NFKB1,PPP2CA,RELA	Akt1,Nfkb1,Ppp2ca,Rela	207,4790,5515,5970	11651,18033,19052,19697	CG4006,CG11992,CG7109,CG6667	CG4006,CG11992,CG7109,CG6667		CG4006,CG11992,CG7109,CG6667
C2	SIG_PIP3_SIGNALING_IN_CARDIAC_MYOCTES	PI3K/PTEN/PTDIN/AKT pathway	AKT1,AKT2,CDK2,IGFBP1,RPS6KB1,SLC2A4,AKT3,PARD6A	Akt1,Akt2,Akt3,Cdk2,Igfbp1,Pard6a,Rps6kb1,Slc2a4	207,208,1017,3484,6198,6517,10000,50855	11651,11652,23797,12566,16006,56513,72508,20528	CG4006,CG4006,CG8203,CG13830,CG4006,CG1086,CG4006,CG5884	CG4006,CG4006,CG4006,CG8203,CG13830,CG5884,CG4006,CG1086		CG4006,CG8203,CG13830,CG1086,CG5884
C2	SIG_PIP3_SIGNALING_IN_B_LYMPHOCYTES	PI3K/PTEN/PTDIN/AKT pathway	AKT1,AKT2,RPS6KB1,SAG,AKT3	Akt1,Akt2,Akt3,Rps6kb1,Sag	207,208,6198,6295,10000	11651,11652,23797,72508,20215	CG4006,CG4006,CG4006,CG5711,CG4006	CG4006,CG4006,CG4006,CG4006,CG5711		CG4006,CG5711
C2	PTDINSPATHWAY	PI3K/PTEN/PTDIN/AKT pathway		Akt1,Ap2a1,Rac1,Rps6kb1		11651,11771,19353,72508		CG4006,CG31654,CG2248,CG4006		CG4006,CG31654,CG2248
C2	PKCPATHWAY	PKC pathway	NFKB1,RELA	Nfkb1,Rela	4790,5970	18033,19697	CG11992,CG6667	CG11992,CG6667		CG11992,CG6667	CG11992,CG6667	2
C2	CDC42RACPATHWAY	RAC/Rho/CDC42	RAC1,ARPC3,ACTR2,ARPC2	Actr2,Arpc2,Arpc3,Rac1	5879,10094,10097,10109	66713,76709,56378,19353	CG2248,CG4560,CG9901,CG10954	CG9901,CG10954,CG4560,CG2248		CG2248,CG4560,CG9901,CG10954	CG2248,CG4560,CG9901,CG10954,CG4006,CG9096,CG3938,CG8203,CG5072,CG11992,CG6667	11
C2	RACCYCDPATHWAY	RAC/Rho/CDC42	AKT1,CCND1,CCNE1,CDK2,CDK4,CDK6,NFKB1,RAC1,RELA	Akt1,Ccnd1,Ccne1,Cdk2,Cdk4,Cdk6,Nfkb1,Rac1,Rela	207,595,898,1017,1019,1021,4790,5879,5970	11651,12443,12447,12566,12567,12571,18033,19353,19697	CG4006,CG9096,CG3938,CG8203,CG5072,CG5072,CG11992,CG2248,CG6667	CG4006,CG9096,CG3938,CG8203,CG5072,CG5072,CG11992,CG2248,CG6667		CG4006,CG9096,CG3938,CG8203,CG5072,CG11992,CG2248,CG6667
C2	RASPATHWAY	Ras/MAPK	AKT1,NFKB1,RAC1,RELA	Akt1,Nfkb1,Rac1,Rela	207,4790,5879,5970	11651,18033,19353,19697	CG4006,CG11992,CG2248,CG6667	CG4006,CG11992,CG2248,CG6667		CG4006,CG11992,CG2248,CG6667	CG4006,CG11992,CG2248,CG6667	4
GO	Golgi vesicle transport	Secretion	sec24d lman1 rab2a rer1 trappc2l sec24c cog2 gbf1		9871,3998,5862,11079,51693,9632,22796,8729		CG10882,CG6822,CG3269,CG11857,CG9067,CG10882,CG6177,CG8487			CG10882,CG6822,CG3269,CG11857,CG9067,CG6177,CG8487	CG10882,CG6822,CG3269,CG11857,CG9067,CG6177,CG8487,CG2060,CG4772,CG1086,CG3006,CG8732,CG7556,CG2151,CG6948,CG14255,CG9388,CG31654,CG4109,CG4799,CG14214,CG5183,CG12334,CG12532,CG9350,CG18026,CG32381,CG10098,CG2522,CG5842,CG10992,CG7225,CG1709,CG8394,CG14217,CG5330,CG1180,CG16899,CG31183,CG4110,CG11592,CG32792,CG18069,CG3083,CG7811,CG3619,CG9311	47
GO	microsome	Secretion	cyp3a13 ugt8a cyp3a11 cyp4f14 cyp4f15 slc2a4 ugt2b5 fmo1 ugt1a9 fmo4 ugt2a1 acsl3 fmo2 ugt1a1 cyp4f18 cyp4a14 dnajc1 cyp3a16 cyp4f13 txnrd3 cyp4b1 cyp4a10 ugt1a6a ugt1a7c tbxas1 acsl4 fmo3 ugt2b1 cyp3a25 cyp3a41a fmo5			13113,22239,13112,64385,106648,20528,22238,14261,394434,226564,94215,74205,55990,394436,72054,13119,13418,13114,170716,232223,13120,13117,94284,394432,21391,50790,14262,71773,56388,53973,14263		CG2060,CG4772,CG2060,CG2060,CG2060,CG1086,CG4772,CG3006,CG4772,CG3006,CG4772,CG8732,CG3006,CG4772,CG2060,CG2060,CG7556,CG2060,CG2060,CG2151,CG2060,CG2060,CG4772,CG4772,CG2060,CG8732,CG3006,CG4772,CG2060,CG2060,CG3006		CG2060,CG4772,CG1086,CG3006,CG8732,CG7556,CG2151
GO	trans-Golgi network transport vesicle	Secretion	cltb clta slc2a4 igf2r			74325,12757,20528,16004		CG6948,CG6948,CG1086,CG14255		CG6948,CG1086,CG14255
GO	protein transporter activity	Secretion	ap1m2 ap2a1 cltb stx8 ap1m1 kpna2 ap2a2 sec61g kdelr3 gabarapl2 kdelr2 clta ap1b1 ap2b1 ndufa11			11768,11771,74325,55943,11767,16647,11772,20335,105785,93739,66913,12757,11764,71770,69875		CG9388,CG31654,CG6948,CG4109,CG9388,CG4799,CG31654,CG14214,CG5183,CG12334,CG5183,CG6948,CG12532,CG12532,CG9350		CG9388,CG31654,CG6948,CG4109,CG4799,CG14214,CG5183,CG12334,CG12532,CG9350
GO	secretory pathway	Secretion	cadps sec24d lman1 rab2a rer1 baiap3 trappc2l sec24c scrn1 cog2 gbf1 srpr trpv6 unc13d		8618,9871,3998,5862,11079,8938,51693,9632,9805,22796,8729,6734,55503,201294		CG18026,CG10882,CG6822,CG3269,CG11857,CG32381,CG9067,CG10882,CG10098,CG6177,CG8487,CG2522,CG5842,CG32381			CG18026,CG10882,CG6822,CG3269,CG11857,CG32381,CG9067,CG10098,CG6177,CG8487,CG2522,CG5842
GO	cytoplasmic membrane-bounded vesicle	Secretion	ctsb cadps cltb sec24d erp29 rab2a atp6v0a1 slc32a1 taok2 nap1l1 sec24c slc2a4 spaca3 slc2a1 trpv2 clta igf2r		1508,8618,1212,9871,10961,5862,535,140679,9344,4673,9632,6517,124912,6513,51393,1211,3482		CG10992,CG18026,CG6948,CG10882,CG7225,CG3269,CG1709,CG8394,CG14217,CG5330,CG10882,CG1086,CG1180,CG1086,CG5842,CG6948,CG14255			CG10992,CG18026,CG6948,CG10882,CG7225,CG3269,CG1709,CG8394,CG14217,CG5330,CG1086,CG1180,CG5842,CG14255
GO	ER to Golgi vesicle-mediated transport	Secretion	sec24d lman1 rab2a trappc2l sec24c		9871,3998,5862,51693,9632		CG10882,CG6822,CG3269,CG9067,CG10882			CG10882,CG6822,CG3269,CG9067
GO	secretion by cell	Secretion	sec24d lman1 erp29 rab2a rer1 baiap3 trappc2l scrn1 trpv6 dnajc1 unc13d cadps sec24c cog2 gbf1 srpr foxp3		9871,3998,10961,5862,11079,8938,51693,9805,55503,64215,201294,8618,9632,22796,8729,6734,50943		CG10882,CG6822,CG7225,CG3269,CG11857,CG32381,CG9067,CG10098,CG5842,CG7556,CG32381,CG18026,CG10882,CG6177,CG8487,CG2522,CG16899			CG10882,CG6822,CG7225,CG3269,CG11857,CG32381,CG9067,CG10098,CG5842,CG7556,CG18026,CG6177,CG8487,CG2522,CG16899
GO	transport vesicle	Secretion	cltb clta slc2a4 ap2b1 igf2r			74325,12757,20528,71770,16004		CG6948,CG6948,CG1086,CG12532,CG14255		CG6948,CG1086,CG12532,CG14255
GO	clathrin adaptor complex	Secretion	ap1m2 ap2a1 ap1m1 ap2a2 ap1b1 ap2b1			11768,11771,11767,11772,11764,71770		CG9388,CG31654,CG9388,CG31654,CG12532,CG12532		CG9388,CG31654,CG12532
GO	secretion	Secretion	sec24d lman1 erp29 npr1 rab2a rer1 baiap3 trappc2l scnn1a atp6v0a4 scrn1 trpv6 dnajc1 amn unc13d cadps sec24c scnn1b scnn1g camk2g cog2 gbf1 srpr foxp3		9871,3998,10961,4881,5862,11079,8938,51693,6337,50617,9805,55503,64215,81693,201294,8618,9632,6338,6340,818,22796,8729,6734,50943		CG10882,CG6822,CG7225,CG31183,CG3269,CG11857,CG32381,CG9067,CG4110,CG1709,CG10098,CG5842,CG7556,CG11592,CG32381,CG18026,CG10882,CG32792,CG4110,CG18069,CG6177,CG8487,CG2522,CG16899			CG10882,CG6822,CG7225,CG31183,CG3269,CG11857,CG32381,CG9067,CG4110,CG1709,CG10098,CG5842,CG7556,CG11592,CG18026,CG32792,CG18069,CG6177,CG8487,CG2522,CG16899
GO	AP-type membrane coat adaptor complex	Secretion	ap1m2 ap2a1 ap1m1 ap2a2 ap1b1 ap2b1			11768,11771,11767,11772,11764,71770		CG9388,CG31654,CG9388,CG31654,CG12532,CG12532		CG9388,CG31654,CG12532
GO	cytoplasmic vesicle	Secretion	ap1m2 cltb sec24d ap1m1 erp29 rab2a atp6v0a1 slc32a1 taok2 nap1l1 slc2a4 spaca3 prdx6 igf2r cadps ctsb gad2 sec24c slc2a1 dll1 trpv2 clta ptpn23		10053,1212,9871,8907,10961,5862,535,140679,9344,4673,6517,124912,9588,3482,8618,1508,2572,9632,6513,28514,51393,1211,25930		CG9388,CG6948,CG10882,CG9388,CG7225,CG3269,CG1709,CG8394,CG14217,CG5330,CG1086,CG1180,CG3083,CG14255,CG18026,CG10992,CG7811,CG10882,CG1086,CG3619,CG5842,CG6948,CG9311			CG9388,CG6948,CG10882,CG7225,CG3269,CG1709,CG8394,CG14217,CG5330,CG1086,CG1180,CG3083,CG14255,CG18026,CG10992,CG7811,CG3619,CG5842,CG9311
C2	ANDROGEN_AND_ESTROGEN_METABOLISM	Steroid metabolism	UGT2B4,UGT2B15,UGT1A10,UGT1A8,UGT1A7,UGT1A6,UGT1A5,UGT1A9,UGT1A4,UGT1A1,UGT1A3	Ugt1a1,Ugt1a10,Ugt1a5,Ugt1a9	7363,7366,54575,54576,54577,54578,54579,54600,54657,54658,54659	394436,394430,394433,394434	CG4772,CG4772,CG4772,CG4772,CG4772,CG4772,CG4772,CG4772,CG4772,CG4772,CG4772	CG4772,CG4772,CG4772,CG4772		CG4772	CG4772	1
KEGG	Androgen and estrogen metabolism	Steroid metabolism			10720,10941,54490,54575,54576,54577,54578,54579,54600,54657,54658,54659,7363,7364,7366,7367,79799	22236,22238,394430,394432,394433,394434,394435,394436,552899,71773,72094,94215,94284	CG4772,CG4772,CG4772,CG4772,CG4772,CG4772,CG4772,CG4772,CG4772,CG4772,CG4772,CG4772,CG4772,CG4772,CG4772,CG4772,CG4772	CG4772,CG4772,CG4772,CG4772,CG4772,CG4772,CG4772,CG4772,CG4772,CG4772,CG4772,CG4772,CG4772		CG4772
KEGG	TGF beta signaling	TGF β signaling			1311,1387,1874,1875,2033,4086,4090,4091,4092,4093,5515,5516,5518,5519,6198,6199,6500,7057,7058,7059,7060	104394,12845,12914,13559,17125,17129,17130,17131,19052,19053,21402,21825,21826,21827,21828,328572,51792,55994,58988,72508,73699	CG11326,CG15319,CG1071,CG1071,CG15319,CG12399,CG12399,CG5201,CG5201,CG12399,CG7109,CG7109,CG17291,CG17291,CG4006,CG4006,CG8881,CG11326,CG11326,CG11326,CG11326	CG1071,CG11326,CG15319,CG1071,CG12399,CG12399,CG5201,CG5201,CG7109,CG7109,CG8881,CG11326,CG11326,CG11326,CG11326,CG15319,CG17291,CG12399,CG4006,CG4006,CG17291	CG12399,CG15319,CG17291,CG8881,CG5201,CG7109	CG11326,CG15319,CG1071,CG12399,CG5201,CG7109,CG17291,CG4006,CG8881	CG11326,CG15319,CG1071,CG12399,CG5201,CG7109,CG17291,CG4006,CG8881,CG2248	10
C2	TGFBETA_C4_UP	TGF β signaling	RAC1,THBS1,THBS2	Rac1,Thbs1,Thbs2	5879,7057,7058	19353,21825,21826	CG2248,CG11326,CG11326	CG2248,CG11326,CG11326		CG2248,CG11326
C2	TNFA_NFKB_DEP_UP	TNF alpha	NFKB1,NFKB2,PLK2	Nfkb1,Nfkb2,Plk2,Relb	4790,4791,10769	18033,18034,20620,19698	CG11992,CG11992,CG12306	CG11992,CG11992,CG12306,CG6667		CG11992,CG12306,CG6667	CG11992,CG12306,CG6667,CG9032,CG3936,CG4183,CG13830,CG10691,CG17291,CG9868,CG2925	11
C2	TNFALPHA_ALL_UP	TNF alpha	ATP5E,FBN1,HSPB1,IGFBP5,NFKB1,PHB,PPP2R1A,PSMB8,SF3A3	Atp5e,Fbn1,Hspb1,Igfbp5,Nfkb1,Phb,Ppp2r1a,Psmb8,Sf3a3	514,2200,3315,3488,4790,5245,5518,5696,10946	67126,14118,15507,16011,18033,18673,51792,16913,75062	CG9032,CG3936,CG4183,CG13830,CG11992,CG10691,CG17291,CG9868,CG2925	CG9032,CG3936,CG4183,CG13830,CG11992,CG10691,CG17291,CG9868,CG2925		CG9032,CG3936,CG4183,CG13830,CG11992,CG10691,CG17291,CG9868,CG2925
KEGG	Wnt signaling pathway	Wnt signaling			1387,144165,1460,1487,1488,166336,2033,2535,5515,5516,5518,5519,5534,5879,5880,5881,595,6477,6500,7483,7484,815,816,817,818,8321,8324,894,896	106042,108058,12322,12323,12325,12443,12444,12445,12914,13001,13016,13017,14362,14369,170758,19052,19053,19058,19353,19354,20437,20438,21402,216795,22412,243548,328572,51792,57265,73699	CG15319,CG12833,CG8914,CG7583,CG7583,CG12833,CG15319,CG17697,CG7109,CG7109,CG17291,CG17291,CG14353,CG2248,CG2248,CG2248,CG9096,CG9949,CG8881,CG4698,CG4698,CG18069,CG18069,CG18069,CG18069,CG17697,CG17697,CG9096,CG9096	CG12833,CG18069,CG18069,CG18069,CG18069,CG9096,CG9096,CG9096,CG15319,CG8914,CG7583,CG7583,CG17697,CG17697,CG2248,CG7109,CG7109,CG14353,CG2248,CG2248,CG9949,CG9949,CG8881,CG4698,CG4698,CG12833,CG15319,CG17291,CG17697,CG17291	CG15319,CG17291,CG17520,CG2248,CG8384,CG8881,CG9096,CG9949,CG18069,CG7109,CG8914	CG15319,CG12833,CG8914,CG7583,CG17697,CG7109,CG17291,CG14353,CG2248,CG9096,CG9949,CG8881,CG4698,CG18069,CG17520,CG8384	CG15319,CG12833,CG8914,CG7583,CG17697,CG7109,CG17291,CG14353,CG2248,CG9096,CG9949,CG8881,CG4698,CG18069,CG17520,CG8384,CG8440,CG5643,	18
C2	ST_WNT_CA2_CYCLIC_GMP_PATHWAY	Wnt signaling	CAMK2A,CAMK2B,CAMK2D,CAMK2G	Camk2a,Camk2b,Camk2d,Camk2g	815,816,817,818	12322,12323,108058,12325	CG18069,CG18069,CG18069,CG18069	CG18069,CG18069,CG18069,CG18069		CG18069
C2	WNT_SIGNALING	Wnt signaling	CCND1,CCND2,CCND3,FZD2,PAFAH1B1,PPP2R5C,PPP2R5E,RAC1,FZD1,FZD7	Ccnd1,Ccnd2,Ccnd3,Fzd1,Fzd2,Fzd7,Pafah1b1,Ppp2r5c,Ppp2r5e,Rac1	595,894,896,2535,5048,5527,5529,5879,8321,8324	12443,12444,12445,14362,57265,14369,18472,26931,26932,19353	CG9096,CG9096,CG9096,CG17697,CG8440,CG5643,CG5643,CG2248,CG17697,CG17697	CG9096,CG9096,CG9096,CG17697,CG17697,CG17697,CG8440,CG5643,CG5643,CG2248		CG9096,CG17697,CG8440,CG5643,CG2248
C2	HSA04310_WNT_SIGNALING_PATHWAY	Wnt signaling	CCND1,CAMK2A,CAMK2B,CAMK2D,CAMK2G,CCND2,CCND3,CREBBP,CSNK2B,CTBP1,CTBP2,EP300,FZD2,PPP2CA,PPP2CB,PPP2R1A,PPP2R1B,PPP3R1,RAC1,RAC2,RAC3,SIAH1,SKP1,WNT9A,WNT9B,FZD1,FZD7,PRICKLE1,PRICKLE2	Camk2a,Camk2b,Camk2d,Camk2g,Ccnd1,Ccnd2,Ccnd3,Crebbp,Csnk2b,Ctbp1,Ctbp2,Ep300,Fzd1,Fzd2,Fzd7,Ppp2ca,Ppp2cb,Ppp2r1a,Ppp2r1b,Ppp3r1,Prickle1,Prickle2,Rac1,Rac2,Rac3,Wnt9a,Wnt9b	595,815,816,817,818,894,896,1387,1460,1487,1488,2033,2535,5515,5516,5518,5519,5534,5879,5880,5881,6477,6500,7483,7484,8321,8324,144165,166336	12322,12323,108058,12325,12443,12444,12445,12914,13001,13016,13017,328572,14362,57265,14369,19052,19053,51792,73699,19058,106042,243548,19353,19354,170758,216795,22412	CG9096,CG18069,CG18069,CG18069,CG18069,CG9096,CG9096,CG15319,CG8914,CG7583,CG7583,CG15319,CG17697,CG7109,CG7109,CG17291,CG17291,CG14353,CG2248,CG2248,CG2248,CG9949,CG8881,CG4698,CG4698,CG17697,CG17697,CG12833,CG12833	CG18069,CG18069,CG18069,CG18069,CG9096,CG9096,CG9096,CG15319,CG8914,CG7583,CG7583,CG15319,CG17697,CG17697,CG17697,CG7109,CG7109,CG17291,CG17291,CG14353,CG12833,CG12833,CG2248,CG2248,CG2248,CG4698,CG4698		CG9096,CG18069,CG15319,CG8914,CG7583,CG17697,CG7109,CG17291,CG14353,CG2248,CG9949,CG8881,CG4698,CG12833

## Sheet: Details on percentage Pain gene
Table S7B. Combined KEGG and C2 data for mammalian orthologs of Drosophila candidate pain genes and their binding partners
Pathways	Gene symbol	CG_id	Total No of genes	Pain genes	BP	Lethal	No. of pain genes	No. of BP	No. of lethal genes	% of pain gene	% of pain+lethal gene
Alzheimers	gish,CG6852,Hsp83,hoip,Lis-1,l(1)G0334,Nurf-38,CG14353,CG5261,CG9603,NC2alpha,mRpL15,CG5890,CG30387,CG14818,CalpB,mts,Cdk5,Act5C,CycD,CaMKII,Ccn,Tsp,lbl,CycG,His2Av,RpL5,pAbp,Chd1,nej,aru,N,htl,His3.3A,CG9426,Cyp4e2,Nap1,Hn,Pde1c,Src64B,Src42A,CG31364,l(3)neo38,osa,cdc14,Tao-1,Prx6005,Akt1,plexA,rap,ena,CG6854,And,Myo10A	CG6963,CG6852,CG1242,CG3949,CG8440,CG7010,CG4634,CG14353,CG5261,CG9603,CG10318,CG5219,CG5890,CG30387,CG14818,CG8107,CG7109,CG8203,CG4027,CG9096,CG18069,CG32183,CG11326,CG6570,CG11525,CG5499,CG17489,CG5119,CG3733,CG15319,CG4276,CG3936,CG7223,CG5825,CG9426,CG2060,CG5330,CG7399,CG14940,CG7524,CG7873,CG31364,CG6930,CG7467,CG7134,CG14217,CG3083,CG4006,CG11081,CG3000,CG15112,CG6854,CG17769,CG2174	54	gish,CG6852,hoip,Lis-1,l(1)G0334,CG14353,CG5261,CG9603,mRpL15,CG5890,CG14818,CalpB,mts,Cdk5,CaMKII,His2Av,Chd1,htl,Cyp4e2,Nap1,Pde1c,Src42A,CG31364,l(3)neo38,osa,Tao-1,Prx6005,plexA,rap	NC2alpha,CG30387,CycD,Ccn,Tsp,lbl,CycG,RpL5,aru,N,His3.3A,CG9426,Hn,Src64B,cdc14,ena,CG6854,And,Myo10A	Hsp83,Nurf-38,Act5C,pAbp,nej,Akt1	29	19	6	53.7037	64.8148
Amino Acid Metabolism	CG10932,scu,CG4335,Cyp4e2,Aats-ala-m,CG5261,CG7430,b,l(1)G0334,CG11876,SP2637,Thiolase	CG10932,CG7113,CG4335,CG2060,CG4633,CG5261,CG7430,CG7811,CG7010,CG11876,CG5473,CG4581	12	CG10932,Cyp4e2,Aats-ala-m,CG5261,CG7430,b,l(1)G0334,SP2637,Thiolase	scu,CG4335,CG11876		9	3	0	75	75
Arachidonic Acid Metabolism	Cyp4e2	CG2060	1	Cyp4e2			1	0	0	100	100
Biogenic Amine Synthesis	b,Hn	CG7811,CG7399	2	b	Hn		1	1	0	50	50
Ca Signalling	rpk,Pde8,CG32792,AdoR,Pde1c,CG14353,Porin2,Cam,CaMKII,CG6881,Rac1,Src64B,Src42A,Arr1,nrv3,CG12082,nan,CG4587,CadN,Caki,dlg1,CalpB	CG1058,CG5411,CG32792,CG9753,CG14940,CG14353,CG17137,CG8472,CG18069,CG6881,CG2248,CG7524,CG7873,CG5711,CG8663,CG12082,CG5842,CG4587,CG7100,CG6703,CG1725,CG8107	22	rpk,Pde8,CG32792,AdoR,Pde1c,CG14353,Porin2,CaMKII,CG6881,Src42A,Arr1,nrv3,CG12082,nan,CG4587,CadN,Caki,dlg1,CalpB	Cam,Rac1,Src64B		19	3	0	86.3636	86.3636
Cell Adhesion	Akt1,Cdk4,CkIIbeta2,Myo10A,par-6,mts,Pp2A-29B,Act5C,alpha-Spec,Src64B,Src42A,Caki,Vap-33-1,R,CalpB,CycD,Tsp,Cyp4e2,Rac1,nej,htl,esg,CG7422,CG13162,CadN,Unc-76,cnc,Rel,CG3891,exd,Xbp1,Psi,CG1847,Brd8,stan	CG4006,CG5072,CG8914,CG2174,CG5884,CG7109,CG17291,CG4027,CG1977,CG7524,CG7873,CG6703,CG5014,CG1956,CG8107,CG9096,CG11326,CG2060,CG2248,CG15319,CG7223,CG3758,CG7422,CG13162,CG7100,CG3981,CG17894,CG11992,CG3891,CG8933,CG9415,CG8912,CG1847,CG14514,CG11895	35	CkIIbeta2,par-6,mts,Src42A,Caki,Vap-33-1,CalpB,Cyp4e2,htl,CG7422,CG13162,CadN,Unc-76,Rel,Psi,CG1847,Brd8,stan	Cdk4,Myo10A,Src64B,R,CycD,Tsp,Rac1,cnc,CG3891,Xbp1	Akt1,Pp2A-29B,Act5C,alpha-Spec,nej,esg,exd	18	10	7	51.4286	71.4286
Cocaine response	AdoR,nrv3,CaMKII,Ccn,b,Pde1c,CG13830,Arp14D,CG2685,CG31654,dlg1	CG9753,CG8663,CG18069,CG32183,CG7811,CG14940,CG13830,CG9901,CG2685,CG31654,CG1725	11	AdoR,nrv3,CaMKII,b,Pde1c,Arp14D,CG2685,CG31654,dlg1	Ccn,CG13830		9	2	0	81.8182	81.8182
Cockayne syndrome	CG8029,CycB,CycA,CycH,cype,Hsp26,CG10992,dUTPase,plexA,dl,RpL5,Vha44,Nap1,sina,CG4887,CycD	CG8029,CG3510,CG5940,CG7405,CG14028,CG4183,CG10992,CG4584,CG11081,CG6667,CG17489,CG8048,CG5330,CG9949,CG4887,CG9096	16	CG8029,CycA,cype,CG10992,dUTPase,plexA,Vha44,Nap1,CG4887	CycB,CycH,Hsp26,dl,RpL5,sina,CycD		9	7	0	56.25	56.25
CREB Pathway	Akt1,CaMKII,Rac1,Act5C,CG16899,exd,skpB,Trxr-1	CG4006,CG18069,CG2248,CG4027,CG16899,CG8933,CG8881,CG2151	8	CaMKII,CG16899,Trxr-1	Rac1,skpB	Akt1,Act5C,exd	3	2	3	37.5	75
Cytoskeleton	Act5C,Akt1,Myo10A,Arp14D,Rac1,Arpc3A,Arc-p34	CG4027,CG4006,CG2174,CG9901,CG2248,CG4560,CG10954	7	Arp14D,Arpc3A,Arc-p34	Myo10A,Rac1	Act5C,Akt1	3	2	2	42.8571	71.4286
Fatty Acid Metabolism	CG10932,Thiolase,l(2)44DEa,CG7367,Myo10A,scu,Cyp4e2	CG10932,CG4581,CG8732,CG7367,CG2174,CG7113,CG2060	7	CG10932,Thiolase,l(2)44DEa,Cyp4e2	CG7367,Myo10A,scu		4	3	0	57.1429	57.1429
GPCR	AdoR,CG6881,CG12796,AlstR,star1,Rep,Cam,Pde1c,Pde8,CG12082	CG9753,CG6881,CG12796,CG2872,CG7285,CG8432,CG8472,CG14940,CG5411,CG12082	10	AdoR,CG6881,CG12796,AlstR,Rep,Pde1c,Pde8,CG12082	Cam	star1	8	1	1	80	90
Huntington's disease	Clc,Chc,nej,Cam	CG6948,CG9012,CG15319,CG8472	4	Clc	Chc,Cam	nej	1	2	1	25	50
Integrin Pathway	Act5C,CalpB,Src42A,Src64B,R	CG4027,CG8107,CG7873,CG7524,CG1956	5	CalpB,Src42A	Src64B,R	Act5C	2	2	1	40	60
Ion Channels	rpk,CG4110,CG32792,CG5890,nan,KCNQ,TrpA1,CG4587,CG9825,CG7708,nrv3,CG8029,Vha100-1,blw,CG7211,ox,sun,Vha44,VhaPPA1-1,cype,CG7580,CG9603,Nup153,Porin2,Glut1,CG8394,Mpcp,CG8008	CG1058,CG4110,CG32792,CG5890,CG5842,CG12915,CG5751,CG4587,CG9825,CG7708,CG8663,CG8029,CG1709,CG3612,CG7211,CG8764,CG9032,CG8048,CG7007,CG14028,CG7580,CG9603,CG4453,CG17137,CG1086,CG8394,CG4994,CG8008	28	rpk,KCNQ,CG4110,CG32792,CG5890,nan,TrpA1,CG4587,CG9825,CG7708,nrv3,CG8029,Vha100-1,blw,CG7211,ox,sun,Vha44,VhaPPA1-1,cype,CG7580,CG9603,Nup153,Porin2,Glut1,CG8394,Mpcp,CG8008			28	0	0	100	100
Ketone Metabolism	CG10932	CG10932	1	CG10932			1	0	0	100	100
Long-term potentiation	nej,CG14353,R,Cam,CaMKII	CG15319,CG14353,CG1956,CG8472,CG18069	5	CG14353,CaMKII	R,Cam	nej	2	2	1	40	60
Mitochondria Stress	Vha44,Vha100-1,Cdk4,Chd1,CG5731,CG14255,CG13830,LysE,Mdh,cnc,sina,gro,Ubc-E2H,CG4887,l(1)dd4,CG10098,dl	CG8048,CG1709,CG5072,CG3733,CG5731,CG14255,CG13830,CG1180,CG5889,CG17894,CG9949,CG8384,CG2257,CG4887,CG10988,CG10098,CG6667	17	Vha44,Vha100-1,Chd1,CG14255,LysE,Mdh,Ubc-E2H,CG4887,l(1)dd4,CG10098	Cdk4,CG5731,CG13830,cnc,sina,dl	gro	10	6	1	58.8235	64.7059
Nervous System Development	CycD,CycG,Cdk4,Ef1alpha48D,RpS8,CycA,CycB,His2Av,Ef1gamma,Cam,CadN,dlg1,Xbp1,Amph,Vha44,Clc,Porin2,CG1847,Prx6005,blw,CG9650,CaMKII,E2f2,fne,elav,b,CG17203,Grasp65,Pde1c	CG9096,CG11525,CG5072,CG8280,CG7808,CG5940,CG3510,CG5499,CG11901,CG8472,CG7100,CG1725,CG9415,CG8604,CG8048,CG6948,CG17137,CG1847,CG3083,CG3612,CG9650,CG18069,CG1071,CG4396,CG4262,CG7811,CG17203,CG7809,CG14940	29	CycA,His2Av,CadN,dlg1,Vha44,Clc,Porin2,CG1847,Prx6005,blw,CG9650,CaMKII,fne,b,CG17203,Pde1c	CycD,CycG,Cdk4,Ef1alpha48D,RpS8,CycB,Cam,Xbp1,Amph,E2f2,elav,Grasp65	Ef1gamma	16	12	1	55.1724	58.6207
Neuclic Acid Metabolism	dUTPase,DNApol-delta,CG5757,Ts,Trxr-1,CG6854,Apf,Adk1,l(2)k01209,CG5380,Hsp60B,CG3225,Cdlc2,Myo95E,Dhh1,mus304,szar,l(2)37Cb,CG1193,Pde1c,CG17150,dlg1,CG31183,spas,CG7376,CG8520,Iswi,CG9323	CG4584,CG5949,,CG5757,CG3181,CG2151,CG6854,CG31713,CG17146,CG4798,CG5380,CG2830,CG3225,CG5450,CG5501,CG6539,CG7347,CG9326,CG10689,CG1193,CG14940,CG17150,CG1725,CG31183,CG5977,CG7376,CG8520,CG8625,CG9323	28	dUTPase,DNApol-delta,CG5757,Ts,Trxr-1,Apf,Adk1,l(2)k01209,CG5380,l(2)37Cb,CG1193,Pde1c,CG17150,dlg1,CG31183,spas,CG7376,CG8520,Iswi,CG9323	CG6854,Hsp60B,CG3225,Cdlc2,Myo95E,Dhh1,mus304	szar	20	7	1	71.4286	75
Neurotransmitters	SIFR,CG12796,AdoR,AlstR,star1,nan,CG6881,l(1)G0334,Amph,Cam,Eps-15,CG31654,b,Hn	CG10823,CG12796,CG9753,CG2872,CG7285,CG5842,CG6881,CG7010,CG8604,CG8472,CG16932,CG31654,CG7811,CG7399	14	SIFR,CG12796,AdoR,AlstR,nan,CG6881,l(1)G0334,Eps-15,CG31654,b	Amph,Cam,Hn	star1	10	3	1	71.4286	78.5714
NFAT/Calcineurin	Act5C,Akt1,Cam,CaMKII,nej,Myo10A,Glut1,CG12796,CkIIbeta2,Rel,star1,CG14353,dl,nan	CG4027,CG4006,CG8472,CG18069,CG15319,CG2174,CG1086,CG12796,CG8914,CG11992,CG7285,CG14353,CG6667,CG5842	14	CaMKII,Glut1,CG12796,CkIIbeta2,Rel,CG14353,nan	Cam,Myo10A,dl	Act5C,Akt1,nej,star1	7	3	4	50	78.5714
NFKB	Akt1,Cam,Rel,dl,Bap,CycA,CycB,CadN,CG10872,CG31183,Rac1,sec24,Spn2	CG4006,CG8472,CG11992,CG6667,CG12532,CG5940,CG3510,CG7100,CG10872,CG31183,CG2248,CG1472,CG8137	13	Rel,Bap,CycA,CadN,CG10872,CG31183,Spn2	Cam,dl,CycB,Rac1,sec24	Akt1	7	5	1	53.8462	61.5385
NOS/INOS	Cam,dlg1,Act5C,Bap,CG7422,CG17150,Ef1alpha48D,Hsp26,Myo10A,Pp2A-29B,Sodh-1,Porin2,CG1418,CG31654,Ef1gamma,Akt1,for,Vha44,CycE,Cdk5,His2Av,Nurf-38,Rac1,Ts,pAbp	CG8472,CG1725,CG4027,CG12532,CG7422,CG17150,CG8280,CG4183,CG2174,CG17291,CG1982,CG17137,CG1418,CG31654,CG11901,CG4006,CG10033,CG8048,CG3938,CG8203,CG5499,CG4634,CG2248,CG3181,CG5119	25	dlg1,Bap,CG7422,CG17150,Sodh-1,Porin2,CG31654,for,Vha44,Cdk5,His2Av,Ts	Cam,Ef1alpha48D,Hsp26,Myo10A,CG1418,CycE,Rac1	Act5C,Pp2A-29B,Ef1gamma,Akt1,Nurf-38,pAbp	12	7	6	48	72
Notch Signaling	nej,CtBP,dx,N,Dl,CG6843,gro	CG15319,CG7583,CG3929,CG3936,CG3619,CG6843,CG8384	7	CtBP,Dl	dx,N,CG6843	nej,gro	2	3	2	28.5714	57.1429
Olfaction	Arr1,Cam,CaMKII,Pde1c,for	CG5711,CG8472,CG18069,CG14940,CG10033	5	Arr1,CaMKII,Pde1c,for	Cam		4	1	0	80	80
Ox-phos	sun,cype,CG9603,CG7712,mtacp1,CG18624,ND75,CG12079,CG3731,CG7211,CG9172,Cyp4e2,Vha44,VhaPPA1-1,Vha100-1,CG8029,nrv3,blw,CG5703,Nurf-38,CG7580,CG9350,CG5261,CG7430,l(1)G0334,ox,CG1746,Mdh	CG9032,CG14028,CG9603,CG7712,CG9160,CG18624,CG2286,CG12079,CG3731,CG7211,CG9172,CG2060,CG8048,CG7007,CG1709,CG8029,CG8663,CG3612,CG5703,CG4634,CG7580,CG9350,CG5261,CG7430,CG7010,CG8764,CG1746,CG5889	28	sun,cype,CG9603,CG7712,mtacp1,CG18624,ND75,CG12079,CG7211,CG9172,Cyp4e2,Vha44,VhaPPA1-1,Vha100-1,CG8029,nrv3,blw,CG5703,CG7580,CG9350,CG5261,CG7430,l(1)G0334,ox,Mdh	CG3731,CG1746	Nurf-38	25	2	1	89.2857	92.8571
Parkinson's disease	cype,CG9603,CG7580,CG9172,CG7712,mtacp1,CG18624,ND75,CG12079,CG5703,blw,sun,Hn,Porin2,UbcD10,CG3731,ox	CG14028,CG9603,CG7580,CG9172,CG7712,CG9160,CG18624,CG2286,CG12079,CG5703,CG3612,CG9032,CG7399,CG17137,CG5788,CG3731,CG8764	17	cype,CG9603,CG7580,CG9172,CG7712,mtacp1,CG18624,ND75,CG12079,CG5703,blw,sun,Porin2,UbcD10,ox	Hn,CG3731		15	2	0	88.2353	88.2353
PI3K/PTEN/PTDIN/AKT pathway	Akt1,CycD,Rel,mts,dl,fz,Cdk5,CG13830,Glut1,par-6,Arr1,CG31654,Rac1	CG4006,CG9096,CG11992,CG7109,CG6667,CG17697,CG8203,CG13830,CG1086,CG5884,CG5711,CG31654,CG2248	13	Rel,mts,fz,Cdk5,Glut1,par-6,Arr1,CG31654	CycD,dl,CG13830,Rac1	Akt1	8	4	1	61.5385	69.2308
PKC pathway	Rel,dl	CG11992,CG6667	2	Rel	dl		1	1	0	50	50
RAC/Rho/CDC42	Rac1,Arpc3A,Arp14D,Arc-p34,Akt1,CycD,CycE,Cdk5,Cdk4,Rel,dl	CG2248,CG4560,CG9901,CG10954,CG4006,CG9096,CG3938,CG8203,CG5072,CG11992,CG6667	11	Arpc3A,Arp14D,Arc-p34,Cdk5,Rel	Rac1,CycD,CycE,Cdk4,dl	Akt1	5	5	1	45.4545	54.5455
Ras/MAPK	Akt1,Rel,Rac1,dl	CG4006,CG11992,CG2248,CG6667	4	Rel	Rac1,dl	Akt1	1	2	1	25	50
Secretion	CG10882,ergic53,Rab2,CG11857,CG9067,ldlCp,garz,Cyp4e2,Ugt86Dh,Glut1,Fmo-1,l(2)44DEa,CG7556,Trxr-1,Clc,CG14255,AP-47,CG31654,Syx8,Pen,Sec61gamma,KdelR,Atg8b,Bap,CG9350,CG18026,unc-13-4A,CG10098,Gtp-bp,nan,CG10992,wbl,Vha100-1,CG8394,Tao-1,Nap1,LysE,CG16899,CG31183,CG4110,CG11592,CG32792,CaMKII,Prx6005,b,Dl,CG9311	CG10882,CG6822,CG3269,CG11857,CG9067,CG6177,CG8487,CG2060,CG4772,CG1086,CG3006,CG8732,CG7556,CG2151,CG6948,CG14255,CG9388,CG31654,CG4109,CG4799,CG14214,CG5183,CG12334,CG12532,CG9350,CG18026,CG32381,CG10098,CG2522,CG5842,CG10992,CG7225,CG1709,CG8394,CG14217,CG5330,CG1180,CG16899,CG31183,CG4110,CG11592,CG32792,CG18069,CG3083,CG7811,CG3619,CG9311	47	CG10882,ergic53,Rab2,CG11857,CG9067,ldlCp,garz,Cyp4e2,Ugt86Dh,Glut1,Fmo-1,l(2)44DEa,CG7556,Trxr-1,Clc,CG14255,AP-47,CG31654,Syx8,Pen,Sec61gamma,KdelR,Atg8b,Bap,CG9350,CG18026,unc-13-4A,CG10098,Gtp-bp,nan,CG10992,wbl,Vha100-1,CG8394,Tao-1,Nap1,LysE,CG16899,CG31183,CG4110,CG11592,CG32792,CaMKII,Prx6005,b,Dl,CG9311			47	0	0	100	100
Steroid metabolism	Ugt86Dh	CG4772	1	Ugt86Dh			1	0	0	100	100
TGF β signaling	Tsp,nej,E2f2,Mad,Dad,mts,Pp2A-29B,Akt1,skpB,Rac1	CG11326,CG15319,CG1071,CG12399,CG5201,CG7109,CG17291,CG4006,CG8881,CG2248	10	Dad,mts	Tsp,E2f2,Mad,skpB,Rac1	nej,Pp2A-29B,Akt1	2	5	3	20	50
TNF alpha	Rel,polo,dl,sun,N,Hsp26,CG13830,l(2)37Cc,Pp2A-29B,Prosbeta5R1,noi	CG11992,CG12306,CG6667,CG9032,CG3936,CG4183,CG13830,CG10691,CG17291,CG9868,CG2925	11	Rel,sun,l(2)37Cc	dl,N,Hsp26,CG13830,Prosbeta5R1,noi	polo,Pp2A-29B	3	6	2	27.2727	45.4545
Wnt signaling	nej,esn,CkIIbeta2,CtBP,fz,mts,Pp2A-29B,CG14353,Rac1,CycD,sina,skpB,Wnt4,CaMKII,CkIIalpha,gro,Lis-1,wdb,	CG15319,CG12833,CG8914,CG7583,CG17697,CG7109,CG17291,CG14353,CG2248,CG9096,CG9949,CG8881,CG4698,CG18069,CG17520,CG8384,CG8440,CG5643,	18	CkIIbeta2,CtBP,fz,mts,CG14353,Wnt4,CaMKII,Lis-1,wdb	esn,Rac1,CycD,sina,skpB,CkIIalpha	nej,Pp2A-29B,gro	9	6	3	50	66.6667
