# Supplementary material for: Construction of a Global Pain Systems Network Highlights Phospholipid Signaling as a Regulator of Heat Nociception
Source: PLoS Genet. 2012 Dec 6;8(12):e1003071. doi: 10.1371/journal.pgen.1003071 (PMC3516557; doi:10.1371/journal.pgen.1003071)
Supplement: Table S8 — Overlap of pain systems map with pain OMIM and microarray data. A comparison of genes in the global network map of thermal nociception with genes with a pain annotation in the OMIM database (http://www.ncbi.nlm.nih.gov/omim) and previous rat microarray expression profiling data generated from pain studies [28] showed the global network map of thermal nociception is enriched for genes implicated in mammalian pain. Included are the Drosophila gene CGID, mammalian gene symbol, the genes status as a direct hit (pain) or predicted binding partner (BP), and if this gene was identified as significantly regulated in the dorsal horn (DH) or dorsal root ganglia (DRG) following experimentally induced chronic pain. Genes with a pain annotation in the OMIM database are also identified. (XLS) [file pgen.1003071.s013.xls]

## Sheet: Sheet1
Table S8. Overlap of pain systems map with pain OMIM and microarray data.
CGID	Gene Symbol	Pain/BP Hit	DH-Microarray	DRG-Microarray	OMIM Overlap
CG7399	Hn	BP	--------	--------	OMIM Overlap
CG15319	nej	BP	--------	--------	OMIM Overlap
CG4276	aru	BP	--------	--------	OMIM Overlap
CG8933	exd	BP	--------	--------	OMIM Overlap
CG32183	Ccn	BP	--------	--------	OMIM Overlap
CG7524	Src64B	BP	--------	--------	OMIM Overlap
CG6667	dl	BP	--------	--------	OMIM Overlap
CG7285	star1	BP	--------	--------	OMIM Overlap
CG8604	Amph	BP	--------	--------	OMIM Overlap
CG9868	Prosbeta5R1	BP	--------	--------	OMIM Overlap
CG4006	Akt1	BP	--------	--------	OMIM Overlap
CG8280	Ef1alpha48D	BP	--------	--------	OMIM Overlap
CG5731	CG5731	BP	--------	--------	OMIM Overlap
CG3731	CG3731	BP	--------	DRG-BP	--------
CG4634	Nurf-38	BP	--------	DRG-BP	OMIM Overlap
CG9012	Chc	BP	--------	DRG-BP	--------
CG6854	CTPsyn	BP	--------	DRG-BP	--------
CG7367	CG7367	BP	--------	DRG-BP	OMIM Overlap
CG12399	Mad	BP	--------	DRG-BP	--------
CG7808	RpS8	BP	--------	DRG-BP	--------
CG13830	CG13830	BP	--------	DRG-BP	OMIM Overlap
CG1242	Hsp83	BP	DH-BP	DRG-BP	OMIM Overlap
CG4027	Act5C	BP	DH-BP	DRG-BP	OMIM Overlap
CG3936	N(Notch)	BP	DH-BP	DRG-BP	OMIM Overlap
CG1956	R(Roughened)	BP	DH-BP	DRG-BP	--------
CG11326	Tsp	BP	DH-BP	DRG-BP	OMIM Overlap
CG4183	Hsp26	BP	DH-BP	DRG-BP	OMIM Overlap
CG3938	CycE	BP	DH-BP	--------	--------
CG2830	Hsp60B	BP	DH-BP	DRG-BP	--------
CG8384	gro	BP	DH-BP	DRG-BP	--------
CG2174	Myo10A	BP	DH-BP	DRG-BP	OMIM Overlap
CG9096	CycD	BP	DH-BP	DRG-BP	OMIM Overlap
CG8472	cam	BP	DH-BP	DRG-BP	OMIM Overlap
CG11992	Rel	Pain	--------	--------	OMIM overlap
CG4799	Pen	Pain	--------	--------	OMIM overlap
CG5890	CG5890	Pain	--------	--------	OMIM overlap
CG9825	CG9825	Pain	--------	--------	OMIM overlap
CG1058	rpk	Pain	--------	--------	OMIM overlap
CG5751	TrpA1	Pain	--------	--------	OMIM overlap
CG5977	spas	Pain	--------	--------	OMIM overlap
CG17203	mun	Pain	--------	--------	OMIM overlap
CG5330	Nap1	Pain	--------	--------	OMIM overlap
CG9650	CG9650	Pain	--------	--------	OMIM overlap
CG11081	plexA	Pain	--------	--------	OMIM overlap
CG10992	CG10992	Pain	--------	--------	OMIM overlap
CG10033	Dmel_CG10033	Pain	--------	--------	OMIM overlap
CG7430	CG7430	Pain	--------	--------	OMIM overlap
CG7873	Src42A	Pain	--------	--------	OMIM overlap
CG6930	l(3)neo38	Pain	--------	--------	OMIM overlap
CG7422	Snmp2	Pain	--------	--------	OMIM overlap
CG12915	KCNQ	Pain	--------	--------	OMIM overlap
CG4110	ppk11	Pain	--------	--------	OMIM overlap
CG32792	CG32792	Pain	--------	--------	OMIM overlap
CG2872	AlstR	Pain	--------	--------	OMIM overlap
CG31364	l(3)neo38	Pain	--------	--------	OMIM overlap
CG31183	CG31183	Pain	--------	--------	OMIM overlap
CG16899	CG16899	Pain	--------	--------	OMIM overlap
CG17150	CG17150	Pain	--------	--------	OMIM overlap
CG10954	Arc-p34	Pain	--------	--------	OMIM overlap
CG4587	CG4587	Pain	--------	--------	OMIM overlap
CG17146	Adk1	Pain	--------	--------	OMIM overlap
CG14255	Lerp	Pain	--------	--------	OMIM overlap
CG1725	dlg1	Pain	--------	--------	OMIM overlap
CG2286	ND75	Pain	--------	DRG-pain	--------
CG3612	blw	Pain	--------	DRG-pain	--------
CG9172	CG9172	Pain	--------	DRG-pain	--------
CG8107	CalpB	Pain	--------	DRG-pain	OMIM overlap
CG8203	cdk5	Pain	--------	DRG-pain	OMIM overlap
CG3083	Prx6005	Pain	--------	DRG-pain	--------
CG17697	fz	Pain	--------	DRG-pain	--------
CG5889	Men-b	Pain	--------	DRG-pain	--------
CG5261	CG5261	Pain	--------	DRG-pain	--------
CG1086	Glut1	Pain	--------	DRG-pain	--------
CG4581	Thiolase	Pain	--------	DRG-pain	OMIM overlap
CG4798	l(2)k01209	Pain	--------	DRG-pain	--------
CG5842	nan	Pain	--------	DRG-pain	OMIM overlap
CG7010	l(1)G0334	Pain	--------	DRG-pain	--------
CG8048	Vha44	Pain	--------	DRG-pain	--------
CG9032	Sun	Pain	--------	DRG-pain	--------
CG6881	CCKLR-17D3	Pain	--------	DRG-pain	--------
CG1709	Vha100-1	Pain	--------	DRG-pain	--------
CG18069	CaMKII	Pain	DH-pain	DRG-pain	OMIM overlap
CG14028	cype	Pain	DH-pain	--------	--------
CG1180	LysE	Pain	DH-pain	DRG-pain	--------
CG4772	Ugt86Dh	Pain	DH-pain	DRG-pain	--------
CG14353	CG14353	Pain	DH-pain	DRG-pain	--------
CG7811	b	Pain	DH-pain	--------	OMIM overlap
CG8914	CkIIβ2	Pain	DH-pain	--------	--------
CG2151	Trxr-1	Pain	DH-pain	--------	OMIM overlap
CG2060	Cyp4e2	Pain	DH-pain	DRG-pain	OMIM overlap
CG8663	nrv3	Pain	DH-pain	DRG-pain	--------
CG8732	Acsl	Pain	DH-pain	DRG-pain	--------
CG10932	CG10932	Pain	DH-pain	--------	--------
CG12796	CG12796	Pain	DH-pain	DRG-pain	OMIM overlap
CG6948	Clc	Pain	DH-pain	--------	--------
CG14940	Pde1c	Pain	DH-pain	DRG-pain	--------
CG7223	htl	Pain	DH-pain	--------	OMIM overlap

## Sheet: Omim_overlapp_data
Gene Symbol	Gene ID	CGID	Pain/BP	OMIM overlap
IGFBP1	3484	CG13830	BP	OMIM overlap
RELA	5970	CG6667	BP	OMIM overlap
FBN2	2201	CG3936	BP	OMIM overlap
OPRK1	4986	CG7285	BP	OMIM overlap
LPL	4023	CG7367	BP	OMIM overlap
PSMB8	5696	CG9868	BP	OMIM overlap
FBN1	2200	CG3936	BP	OMIM overlap
EPS8	2059	CG4276	BP	OMIM overlap
HSP90AA1	3320	CG1242	BP	OMIM overlap
HSPB1	3315	CG4183	BP	OMIM overlap
GLA	2717	CG5731	BP	OMIM overlap
OPRD1	4985	CG7285	BP	OMIM overlap
MYH11	4629	CG2174	BP	OMIM overlap
PBX2	5089	CG8933	BP	OMIM overlap
PAH	5053	CG7399	BP	OMIM overlap
OPRM1	4988	CG7285	BP	OMIM overlap
MYH7	4625	CG2174	BP	OMIM overlap
MYH6	4624	CG2174	BP	OMIM overlap
NOTCH4	4855	CG3936	BP	OMIM overlap
NOTCH1	4851	CG3936	BP	OMIM overlap
PPA1	5464	CG4634	BP	OMIM overlap
COMP	1311	CG11326	BP	OMIM overlap
CREBBP	1387	CG15319	BP	OMIM overlap
THBS2	7058	CG11326	BP	OMIM overlap
TH	7054	CG7399	BP	OMIM overlap
AKT1	207	CG4006	BP	OMIM overlap
BIN1	274	CG8604	BP	OMIM overlap
CALM1	801	CG8472	BP	OMIM overlap
CCND1	595	CG9096	BP	OMIM overlap
EP300	2033	CG15319	BP	OMIM overlap
EEF1A1	1915	CG8280	BP	OMIM overlap
SRC	6714	CG7524	BP	OMIM overlap
KCNIP3	30818	CG5890	Pain	OMIM overlap
TRPV4	59341	CG5842	Pain	OMIM overlap
PRKG2	5593	CG10033	Pain	OMIM overlap
SCNN1A	6337	CG4110	Pain	OMIM overlap
TRPV2	51393	CG5842	Pain	OMIM overlap
SRC	6714	CG7873	Pain	OMIM overlap
FOXP3	50943	CG16899	Pain	OMIM overlap
SCNN1G	6340	CG4110	Pain	OMIM overlap
SLC17A1	6568	CG9825	Pain	OMIM overlap
TBXAS1	6916	CG2060	Pain	OMIM overlap
SCNN1B	6338	CG32792	Pain	OMIM overlap
TRPV1	7442	CG5842	Pain	OMIM overlap
TRPA1	8989	CG5751	Pain	OMIM overlap
ARPC2	10109	CG10954	Pain	OMIM overlap
GALR3	8484	CG2872	Pain	OMIM overlap
GALR2	8811	CG2872	Pain	OMIM overlap
CNR1	1268	CG12796	Pain	OMIM overlap
CDK2	1017	CG8203	Pain	OMIM overlap
CAMK2A	815	CG18069	Pain	OMIM overlap
DLD	1738	CG7430	Pain	OMIM overlap
CTSB	1508	CG10992	Pain	OMIM overlap
CNR2	1269	CG12796	Pain	OMIM overlap
ACCN2	41	CG1058	Pain	OMIM overlap
ACCN1	40	CG1058	Pain	OMIM overlap
CD36	948	CG7422	Pain	OMIM overlap
CAPNS1	826	CG8107	Pain	OMIM overlap
CAMK2G	818	CG18069	Pain	OMIM overlap
IGF2R	3482	CG14255	Pain	OMIM overlap
HADHB	3032	CG4581	Pain	OMIM overlap
FGFR3	2261	CG7223	Pain	OMIM overlap
NFKB2	4791	CG11992	Pain	OMIM overlap
NFKB1	4790	CG11992	Pain	OMIM overlap
KCNQ2	3785	CG12915	Pain	OMIM overlap
LPAR1	1902	CG12796	Pain	OMIM overlap
DYNC1H1	1778	CG17150	Pain	OMIM overlap
GALR1	2587	CG2872	Pain	OMIM overlap
GAD2	2572	CG7811	Pain	OMIM overlap
GAD1	2571	CG7811	Pain	OMIM overlap
ACTC1	70	CG4027	BP	OMIM overlap
NAGA	4668	CG5731	BP	OMIM overlap
SGK1	6446	CG4006	BP	OMIM overlap
WISP3	8838	CG32183	BP	OMIM overlap
REL	5966	CG6667	BP	OMIM overlap
MYO5A	4644	CG2174	BP	OMIM overlap
IGFBP2	3485	CG13830	BP	OMIM overlap
IGFBP3	3486	CG13830	BP	OMIM overlap
CACNA2D4	93589	CG4587	Pain	OMIM overlap
CACNA2D3	55799	CG4587	Pain	OMIM overlap
DLG4	1742	CG1725	Pain	OMIM overlap
NPR2	4882	CG31183	Pain	OMIM overlap
PLXNA2	5362	CG11081	Pain	OMIM overlap
FGFR2	2263	CG7223	Pain	OMIM overlap
GFRA1	2674	CG17203	Pain	OMIM overlap
TXNRD2	10587	CG2151	Pain	OMIM overlap
AK1	203	CG17146	Pain	OMIM overlap
BCL11A	53335	CG9650	Pain	OMIM overlap
FGR	2268	CG7873	Pain	OMIM overlap
NAP1L4	4676	CG5330	Pain	OMIM overlap
KPNA7	402569	CG4799	Pain	OMIM overlap
FOXP1	27086	CG16899	Pain	OMIM overlap
SPAST	6683	CG5977	Pain	OMIM overlap
